# Supplementary material for: De novo assembly of Agave sisalana transcriptome in response to drought stress provides insight into the tolerance mechanisms
Source: Sci Rep. 2019 Jan 23;9:396. doi: 10.1038/s41598-018-35891-6 (PMC6344536; doi:10.1038/s41598-018-35891-6)
Supplement: Supplementary file 5 — Supplementary Dataset 1 [file 41598_2018_35891_MOESM5_ESM.xlsx]

## Sheet: Title
		Supplementary dataset 1: De novo assembly’s length distribution, statistics by Trinity De novo assembler, potential open reading frame, BLAST statistics against various databases, unigenes homology statistics with other species.
		De novo assembly of Agave sisalana transcriptome in response to drought stress provides insight into the tolerance mechanisms
		1,2Muhammad Bilal Sarwar, Zarnab Ahmad1, * Bushra Rashid1, 1Sameera Hassan, 2Per L. Gregersen, 2Maria De la O Leyva, 2Istvan Nagy, 2Torben Asp, 1Tayyab Husnain
		1Plant Genomics Lab, Center of Excellence in Molecular Biology, University of the Punjab, 87-West Canal Bank Road Thokar Niaz Baig, Lahore-53700, Pakistan.
		2 Department of Molecular Biology and Genetics, Aarhus University, Forsøgsvej 1, Slagelse Denmark.
		*Corresponding author: Bushra Rashid
		Tel.: +92 (42) 35293141-46; Fax: +92 (42) 35293149
		E-mail: bushra.cemb@pu.edu.pk

## Sheet: denovo_parameters(S1)
Parameters	Trinity	abyss64	abyss63	abyss61	abyss59	abyss57	abyss55	abyss53	abyss51	abyss49	abyss47	abyss45	abyss43	abyss41	abyss39	abyss37	abyss35	abyss33	abyss31	abyss29	abyss27	abyss25	abyss23
Total sequences	93141	647990	675272	729457	785796	843882	898627	932886	950646	790653	800207	807506	814922	820480	821766	819503	811392	799135	783103	759856	729111	691524	37731
Total bases	68048194	270466052	275337900	284256453	291972728	299215622	305845513	309238705	309981046	293392253	292144137	290321483	288371891	284664790	279718027	273851730	266160890	257181741	247373042	235172966	220732512	204880363	28640994
Min sequence length	201	100	100	100	100	100	100	100	100	100	100	100	100	100	100	100	100	100	100	100	100	100	100
Max sequence length	9304	16240	18529	17479	17538	18706	18702	18585	18530	18627	18524	16498	16517	16512	16466	16465	16614	16527	16521	16515	16515	16478	3637672
Average sequence length	730.59	417	407.74	389.68	371.56	354.57	340.35	331.49	326.07	371.08	365.09	359.53	353.86	346.95	340.39	334.17	328.03	321.83	315.89	309.5	302.74	296.27	759.08
Median sequence length	432	228	223	209	197	187	178	176	177	230	229	227	225	221	217	214	209	205	200	195	189	184	234
N25 length	1887	1253	1228	1193	1152	1110	1078	1046	1024	1053	1027	1007	989	968	952	937	926	921	914	911	903	894	3541
N50 length	1164	676	659	633	603	577	555	535	521	542	522	506	491	473	457	444	430	418	407	396	385	374	1882
N75 length	537	330	321	303	285	269	256	249	245	281	274	267	260	252	244	237	230	223	217	210	203	196	875
N90 length	297	149	145	137	129	122	115	114	115	152	152	151	151	149	148	146	144	142	140	137	135	132	243
N95 length	248	127	125	121	117	113	109	105	101	118	119	119	119	119	118	118	118	118	117	116	115	114	152
As	0.2744	27.92	0.2795	0.2799	0.2801	0.2804	0.2807	0.2812	0.2818	0.2859	0.2863	0.2868	0.2872	0.2876	0.2882	0.2887	0.2893	0.29	0.2905	0.2913	0.2922	0.293	0.2405
Ts	0.2728	27.81	0.2782	0.2784	0.2787	0.2789	0.2792	0.2796	0.2801	0.2841	0.2845	0.2848	0.2852	0.2857	0.2862	0.2867	0.2872	0.2879	0.2886	0.2894	0.2901	0.2909	0.239
Gs	0.2299	22.01	0.22	0.2197	0.2194	0.219	0.2186	0.2182	0.2177	0.2137	0.2132	0.2129	0.2124	0.2119	0.2114	0.2108	0.2103	0.2096	0.2089	0.2082	0.2072	0.2066	0.1954
Cs	0.2229	22.24	0.2223	0.2221	0.2219	0.2217	0.2215	0.221	0.2205	0.2163	0.216	0.2155	0.2152	0.2147	0.2143	0.2138	0.2131	0.2125	0.2119	0.2111	0.2104	0.2095	0.1981
(A + T)s	0.5472	55.73	0.5577	0.5583	0.5588	0.5593	0.5599	0.5608	0.5619	0.57	0.5708	0.5716	0.5724	0.5734	0.5744	0.5754	0.5766	0.5779	0.5792	0.5807	0.5824	0.5839	0.4795
(G + C)s	0.4528	44.27	0.4423	0.4417	0.4412	0.4407	0.4401	0.4392	0.4381	0.43	0.4292	0.4284	0.4276	0.4266	0.4256	0.4246	0.4234	0.4221	0.4208	0.4193	0.4176	0.4161	0.3935
Ns	0	0	0	0	0	0	0	0	0	0	0	0	0	0	0	0	0	0	0	0	0	0	0.127

## Sheet: Trinity Statistics (S3)
	################################
	## Counts of transcripts, etc.
	################################
	Total trinity 'genes':	67328
	Total trinity transcripts:	93141
	Percent GC: 45.28
	########################################
	Stats based on ALL transcript contigs:
	########################################
		Contig N10: 2693
		Contig N20: 2077
		Contig N30: 1719
		Contig N40: 1422
		Contig N50: 1164
		Median contig length: 432
		Average contig: 730.59
		Total assembled bases: 68048194
	#####################################################
	## Stats based on ONLY LONGEST ISOFORM per 'GENE':
	#####################################################
		Contig N10: 2645
		Contig N20: 1968
		Contig N30: 1533
		Contig N40: 1168
		Contig N50: 834
		Median contig length: 343
		Average contig: 582.27
		Total assembled bases: 39203184

## Sheet: optential ORF S4
					Contigs (transcripts)	Unigene
				Predicted ORF	92559	63584
				Significant blastp hits (e-20)	48509 (52.4%)	49239 (77.4%)

## Sheet: blast statistics (S5)
					Annotation Statistics
					Database	Annotated
						Transcripts	unigenes
					Nr database (NCBI)	58745	37546
					Swissprot-database	44412	26029
					Viridiplanta database (uniport)	57746	34367
					Uniprot_sprot database	44351	26175
					Arabidopsis thaliana	53133	31110
					Oryza sativa	54876	32481
					InterproScan	58449	25255
					Pfam database	40294	12990
					GO	27915	8282
					KEGG database	11464	6338
					Plant TF database	21614	12676
					COG database	17425	9307

## Sheet: blast results S6
Elaeis guineensis	17825
Phoenix dactylifera	15257
Musa acuminata subsp. malaccensis	5120
Ananas comosus	2491
Anthurium amnicola	1764
Nelumbo nucifera	1682
Arabidopsis thaliana	898
Vitis vinifera	867
Ornithogalum longebracteatum	492
Zea mays	382
Theobroma cacao	309
Amborella trichopoda	260
Citrus sinensis	256
Asparagus officinalis	248
Oryza sativa Japonica Group	241
Ziziphus jujuba	224
Gossypium raimondii	211
Manihot esculenta	205
Setaria italica	200
Juglans regia	194
Populus trichocarpa	187
Ricinus communis	186
Cajanus cajan	173
Eucalyptus grandis	172
Jatropha curcas	161
Yucca filamentosa	158
Hyacinthus orientalis	146
Sorghum bicolor	145
Sesamum indicum	144
Glycine max	144
Zostera marina	144
Coffea canephora	141
Malus domestica	140
Daucus carota subsp. sativus	139
Oryza sativa	139
Populus euphratica	134
Oryza brachyantha	134
Gossypium hirsutum	128
Morus notabilis	125
Prunus persica	124
Nicotiana tabacum	119
Brachypodium distachyon	118
Citrus clementina	117
Fragaria vesca subsp. vesca	109
Prunus mume	103
Agave tequilana	101
Pyrus x bretschneideri	100
Gossypium arboreum	100
Erythranthe guttata	95
Oryza sativa Indica Group	95
Dichanthelium oligosanthes	93
Brassica napus	90
Trifolium subterraneum	86
Medicago truncatula	84
Nicotiana	81
Cucumis sativus	80
Phaseolus vulgaris	80
Cynara cardunculus var. scolymus	77
Aegilops tauschii	76
Citrus	74
Beta vulgaris subsp. vulgaris	73
Triticum urartu	73
Dorcoceras hygrometricum	72
Tarenaya hassleriana	72
Spinacia oleracea	64
Noccaea caerulescens	63
Capsicum annuum	62
Arachis ipaensis	61
Glycine soja	61
Cicer arietinum	60
Cucumis melo	58
Arachis duranensis	57
Solanum tuberosum	56
Solanum lycopersicum	50
Lupinus angustifolius	49
Allium cepa	48
Cocos nucifera	48
Raphanus sativus	47
Gossypium	47
Ornithogalum saundersiae	45
Nicotiana attenuata	44
Soja	43
Lotus japonicus	40
Camelina sativa	39
Narcissus tazetta var. chinensis	39
Solanum pennellii	38
Hordeum vulgare subsp. vulgare	38
Nicotiana tomentosiformis	37
Nicotiana sylvestris	35
Vigna angularis var. angularis	35
Vigna radiata var. radiata	35
Allium sativum	32
Vigna angularis	32
Triticum aestivum	31
Lycoris radiata	30
Genlisea aurea	29
Narcissus pseudonarcissus	29
Capsella rubella	28
Dracaena cambodiana	28
Picea sitchensis	25
Crocus sativus	22
Musa acuminata AAA Group	21
Hevea brasiliensis	20
Narcissus tazetta	20
Physcomitrella patens	19
Hippeastrum hybrid cultivar	19
Doryanthes excelsa	19
Gladiolus hybrid cultivar	19
Lilium longiflorum	19
Hosta ventricosa	17
Populus	17
Arecaceae	17
Musa acuminata	17
Arabidopsis lyrata subsp. lyrata	16
Lycoris aurea	16
Agave americana	16
Arachis	16
Solanum melongena	15
Muscari armeniacum	15
Arabis alpina	14
Eutrema salsugineum	14
Chlorophytum borivilianum	14
Cucumis	14
Asparagales	14
Nolinoideae	14
Petunia x hybrida	13
Oryza minuta	13
Camellia sinensis	12
Asparagus asparagoides	12
Dendrobium catenatum	12
Aloe vera	12
Mesangiospermae	12
Prunus	12
Agave	12
Nymphaea hybrid cultivar	11
Platanus x hispanica	11
Ophiopogon japonicus	11
Musa ABB Group	11
Solanum bulbocastanum	10
Prunus salicina	10
Freesia hybrid cultivar	10
Brassica	10
Narcissus aff. pseudonarcissus MK-2014	9
Lilium hybrid cultivar	9
Pinus <subgenus>	9
Agavoideae	9
Malus x robusta	8
Brassica rapa	8
Dracaena marginata	8
Sandersonia aurantiaca	8
Caryophyllales	8
Araceae	8
Iris	8
Dendrobium	8
Triticum	8
Ericaceae	7
Lamiaceae	7
Plantago major	7
Ipomoea batatas	7
Ipomoea nil	7
Polianthes sp. Pires 2011-05	7
Crocus ancyrensis	7
Elaeis oleifera	7
Dioscorea	7
Petunia	7
Lycopersicon	7
Vitis	7
Pinus taeda	6
Heliantheae	6
Actinidia	6
Populus tremula x Populus alba	6
Citrus x paradisi	6
Dimocarpus longan	6
Ranunculales	6
Manfreda virginica	6
Ruscus aculeatus	6
Drimia maritima	6
Iris tectorum	6
Phalaenopsis aphrodite	6
Fritillaria agrestis	6
Lilium davidii var. unicolor	6
Pandanus	6
Pentapetalae	6
Ericales	6
rosids	6
Papilionoideae	6
Maleae	6
Alismatales	6
Marchantia polymorpha subsp. polymorpha	5
Catharanthus roseus	5
Fraxinus	5
Mesembryanthemum crystallinum	5
Dianthus caryophyllus	5
Arachis diogoi	5
Vicia faba	5
Medicago sativa	5
Passiflora edulis	5
Rosa	5
Brassica oleracea var. oleracea	5
Lemnoideae	5
Agapanthus praecox	5
Allium ampeloprasum	5
Clivia miniata	5
Lycoris longituba	5
Yucca brevifolia	5
Yucca schidigera	5
Liriope <plant>	5
Polygonatum pubescens	5
Gladiolus x hybridus	5
Cypripedioideae	5
Oncidiinae	5
Dendrobium hybrid cultivar	5
Phalaenopsis equestris	5
Aloe arborescens	5
Hemerocallis	5
Saccharum hybrid cultivar R570	5
Calycanthaceae	5
Persea americana	5
Magnoliales	5
Pinaceae	5
Picea	5
eudicotyledons	5
Daucus carota	5
Asterales	5
Asteroideae	5
Cucurbitaceae	5
Pooideae	5
Zingiberales	5
Musa	5
Solanum	4
Caryophyllaceae	4
Malpighiales	4
Crotonoideae	4
Morus	4
Brassicales	4
Camelineae	4
Arabidopsis	4
Malvaceae	4
Freesia	4
Epidendroideae	4
commelinids	4
Coryphoideae	4
BOP clade	4
Oryza	4
Hordeum vulgare	4
Triticinae	4
PACMAD clade	4
Cenchrinae	4
#Series:	3
Tracheophyta	3
Asteraceae	3
Cardueae	3
Coffea	3
Lamiales	3
Oleeae	3
Fabaceae	3
Fabeae	3
Vigna radiata	3
Fagales	3
malvids	3
Brassicaceae	3
Myrtoideae	3
stem eudicotyledons	3
Platanus	3
Allioideae	3
Allium	3
Hippeastrum	3
Asparagaceae	3
Asparagus	3
Gladiolus	3
Orchidaceae	3
Asphodeloideae	3
Oryzeae	3
Paniceae	3
Musa x paradisiaca	3
Liliaceae	3
Pandanales	3
Lauraceae	3
Marchantia polymorpha	2
Acrogymnospermae	2
campanulids	2
Apioideae	2
Heliantheae alliance	2
Gentianales	2
Ixoroideae	2
Solanoideae	2
Chenopodiaceae	2
Beta <vulgaris>	2
Beta vulgaris	2
Chenopodioideae	2
fabids	2
Vigna	2
Rosales	2
Rosoideae unplaced	2
Brassica oleracea	2
Malvoideae	2
Eucalyptus	2
Amaryllidaceae	2
Polianthes	2
Polygonatum	2
Drimia	2
Cymbidieae	2
Hemerocallidoideae	2
Poales	2
Poaceae	2
Panicoideae	2
Liliales	2
Pinidae	1
basal Magnoliophyta	1
asterids	1
Apiineae	1
Camellia	1
lamiids	1
Rubiaceae	1
Coffeeae	1
Sesamum	1
Plantaginaceae	1
Ipomoea	1
Capsicum	1
Caryophylleae	1
Benincaseae	1
Dalbergieae	1
Vicia	1
Phaseoleae	1
Glycine	1
Phaseolus	1
Trifolium	1
Acalypheae	1
Moraceae	1
Rosaceae	1
Maloideae	1
Pyrus	1
Fragaria	1
Fragaria vesca	1
Brassiceae	1
Arabidopsis lyrata	1
Capsella	1
Eutrema	1
Tarenaya	1
Myrtales	1
Sapindales	1
Rutaceae	1
Sapindaceae	1
Proteales	1
Liliopsida	1
Amaryllidoideae	1
Narcissus	1
Ruscus	1
Ornithogaloideae	1
Ornithogalum	1
Aeridinae	1
Phalaenopsis	1
Arecoideae	1
Attaleinae	1
Phoenix	1
Andropogoneae	1
Saccharum hybrid cultivar	1
Lilium	1
Pandanaceae	1
Magnoliidae	1
