# Supplementary material for: De novo assembly of Agave sisalana transcriptome in response to drought stress provides insight into the tolerance mechanisms
Source: Sci Rep. 2019 Jan 23;9:396. doi: 10.1038/s41598-018-35891-6 (PMC6344536; doi:10.1038/s41598-018-35891-6)
Supplement: Supplementary file 6 — Supplementary Dataset 2 [file 41598_2018_35891_MOESM6_ESM.xlsx]

## Sheet: title
		Supplementary dataset 2: Gene ontology classification into the biological process, molecular function, cellular components, Unigenes KEGG pathway analysis, KEGG classification and Pathway related to the differentially expressed genes.
		De novo assembly of Agave sisalana transcriptome in response to drought stress provides insight into the tolerance mechanisms
		1,2Muhammad Bilal Sarwar, Zarnab Ahmad1, * Bushra Rashid1, 1Sameera Hassan, 2Per L. Gregersen, 2Maria De la O Leyva, 2Istvan Nagy, 2Torben Asp, 1Tayyab Husnain
		1Plant Genomics Lab, Center of Excellence in Molecular Biology, University of the Punjab, 87-West Canal Bank Road Thokar Niaz Baig, Lahore-53700, Pakistan.
		2 Department of Molecular Biology and Genetics, Aarhus University, Forsøgsvej 1, Slagelse Denmark.
		*Corresponding author: Bushra Rashid
		Tel.: +92 (42) 35293141-46; Fax: +92 (42) 35293149
		E-mail: bushra.cemb@pu.edu.pk

## Sheet: Unigenes KEGG pathways S2
Pathway	Pathway ID	#Enzs in Pathway	#sequences	#enzymes	Unigenes ID
Aflatoxin biosynthesis	ko00254	ec:6.4.1.2 - carboxylase	88	1	DN18638_c0_g1_i1, DN22302_c0_g1_i2, DN42292_c0_g1_i1, DN23735_c0_g2_i1, DN24862_c0_g1_i1, DN22302_c1_g1_i1, DN23735_c0_g1_i1, DN5438_c0_g1_i1, DN10015_c0_g1_i1
Alanine, aspartate and glutamate metabolism	ko00250	ec:2.6.1.16 - transaminase (isomerizing), ec:6.3.4.4 - synthase, ec:6.3.4.5 - synthase, ec:1.4.3.2 - oxidase, ec:6.3.1.2 - synthetase, ec:4.3.2.1 - lyase, ec:4.3.2.2 - lyase, ec:2.1.3.2 - carbamoyltransferase, ec:2.6.1.44 - transaminase, ec:1.2.1.16 - dehydrogenase [NAD(P)+], ec:4.1.1.15 - decarboxylase, ec:1.4.3.16 - oxidase, ec:2.6.1.1 - transaminase, ec:1.4.1.14 - synthase (NADH), ec:6.3.5.4 -…	27	20	DN49986_c0_g1_i1, DN31957_c0_g1_i1, DN23560_c0_g1_i1, DN23826_c0_g1_i5, DN46178_c0_g1_i1, DN22597_c3_g1_i1, DN22597_c4_g1_i1, DN22597_c3_g2_i1, DN2550_c1_g1_i1, DN13479_c0_g1_i1, DN21868_c0_g1_i2, DN14633_c1_g1_i2, DN13675_c0_g2_i1, DN22753_c0_g1_i2, DN13675_c0_g1_i1, DN27694_c0_g1_i1, DN36382_c0_g1_i1, DN23596_c0_g1_i3, DN34328_c0_g1_i1, DN11486_c0_g1_i1, DN22103_c0_g1_i6, DN50934_c0_g1_i1, DN19…
alpha-Linolenic acid metabolism	ko00592	ec:2.3.1.16 - C-acyltransferase, ec:1.13.11.12 - 13S-lipoxygenase, ec:3.1.1.4 - A2, ec:3.1.1.32 - A1, ec:1.3.3.6 - oxidase	69	5	DN22321_c2_g2_i2, DN7521_c0_g1_i1, DN32606_c0_g1_i1, DN16504_c0_g1_i2, DN38399_c0_g1_i1, DN24278_c0_g1_i4, DN22573_c2_g2_i1, DN22275_c0_g1_i1, DN16248_c0_g1_i1, DN21102_c0_g1_i3, DN20059_c0_g1_i2, DN21761_c0_g1_i1, DN20859_c0_g1_i1, DN20859_c0_g2_i1, DN43856_c0_g1_i1, DN24156_c0_g1_i1
Amino sugar and nucleotide sugar metabolism	ko00520	ec:2.6.1.16 - transaminase (isomerizing), ec:2.7.1.52 - fucokinase (phosphorylating), ec:2.7.1.1 - hexokinase type IV glucokinase, ec:2.7.1.6 - galactokinase (phosphorylating), ec:5.1.3.2 - 4-epimerase, ec:2.7.7.9 - uridylyltransferase, ec:5.3.1.8 - isomerase, ec:5.3.1.9 - isomerase, ec:2.7.7.64 - uridylyltransferase, ec:3.2.1.52 - hexosaminidase, ec:3.2.1.55 - end alpha-L-arabinofuranosidase, ec…	17	23	DN49986_c0_g1_i1, DN31957_c0_g1_i1, DN23560_c0_g1_i1, DN15916_c1_g1_i1, DN1845_c0_g1_i1, DN2190_c0_g2_i1, DN2190_c0_g1_i1, DN46482_c0_g1_i1, DN9958_c0_g1_i1, DN22837_c0_g1_i6, DN51684_c0_g1_i1, DN24387_c1_g1_i3, DN22513_c1_g2_i1, DN19858_c0_g1_i1, DN23457_c2_g4_i1, DN23457_c1_g1_i1, DN18532_c0_g1_i1, DN22588_c0_g1_i2, DN22233_c0_g1_i2, DN16864_c0_g1_i1, DN24033_c1_g1_i3, DN21919_c1_g1_i1, DN10169…
Aminoacyl-tRNA biosynthesis	ko00970	ec:2.1.2.9 - formyltransferase, ec:6.1.1.6 - ligase, ec:6.1.1.7 - ligase, ec:6.1.1.9 - ligase, ec:6.1.1.2 - ligase, ec:6.1.1.3 - ligase, ec:6.1.1.4 - ligase, ec:6.1.1.5 - ligase, ec:6.1.1.1 - ligase, ec:6.3.5.7 - synthase (glutamine-hydrolysing), ec:6.1.1.18 - ligase, ec:6.1.1.17 - ligase, ec:6.1.1.19 - ligase, ec:6.1.1.14 - ligase, ec:6.1.1.16 - ligase, ec:6.1.1.15 - ligase, ec:6.1.1.10 - ligase…	28	22	DN12063_c0_g1_i1, DN24293_c0_g1_i1, DN23385_c0_g1_i3, DN8073_c0_g1_i1, DN22659_c0_g1_i1, DN8073_c0_g2_i1, DN24759_c0_g1_i5, DN24777_c1_g1_i1, DN24777_c0_g1_i1, DN21757_c0_g1_i1, DN20201_c0_g1_i3, DN23070_c0_g1_i2, DN18543_c0_g1_i1, DN24165_c0_g1_i1, DN24824_c0_g1_i7, DN19312_c0_g1_i1, DN17232_c0_g1_i1, DN22357_c0_g1_i1, DN22991_c0_g1_i3, DN5493_c0_g2_i1, DN5493_c0_g1_i1, DN18522_c0_g1_i1, DN23951…
Aminobenzoate degradation	ko00627	ec:3.6.1.7 - acetylphosphatase, ec:3.1.3.41 - nitrophenyl phosphatase, ec:3.1.3.2 - phosphatase, ec:1.14.14.1 - monooxygenase, ec:3.5.1.4 - acylamidase	4	5	DN10263_c0_g1_i1, DN22179_c0_g1_i2, DN21362_c1_g1_i1, DN22946_c2_g1_i2, DN24223_c2_g1_i6, DN21041_c0_g1_i2, DN23136_c0_g1_i1, DN15738_c0_g1_i1, DN36206_c0_g1_i1, DN13094_c0_g1_i2, DN15602_c0_g2_i1, DN21615_c0_g1_i3, DN22617_c1_g1_i1, DN24619_c2_g1_i1, DN18864_c0_g1_i2, DN19385_c0_g1_i2, DN22051_c0_g1_i2, DN34187_c0_g1_i1, DN13455_c0_g1_i1, DN46538_c0_g1_i1, DN16432_c0_g1_i2, DN11811_c0_g1_i1, DN6…
Arachidonic acid metabolism	ko00590	ec:1.11.1.9 - peroxidase, ec:3.1.1.4 - A2, ec:1.14.14.1 - monooxygenase	81	3	DN17524_c0_g1_i1, DN13262_c0_g1_i1, DN22816_c1_g1_i2, DN20700_c0_g1_i2, DN16672_c0_g1_i1, DN9319_c0_g1_i1, DN22573_c2_g2_i1, DN22275_c0_g1_i1, DN16248_c0_g1_i1, DN21102_c0_g1_i3, DN14348_c0_g1_i1
Arginine and proline metabolism	ko00330	ec:4.1.1.50 - decarboxylase, ec:2.7.2.11 - 5-kinase, ec:1.2.1.41 - dehydrogenase, ec:2.5.1.22 - synthase, ec:4.1.1.19 - decarboxylase, ec:2.6.1.1 - transaminase, ec:1.2.1.3 - dehydrogenase (NAD+), ec:3.5.3.12 - deiminase, ec:3.5.1.53 - amidase, ec:1.5.1.2 - reductase, ec:3.5.1.4 - acylamidase	42	11	DN21665_c1_g1_i4, DN9489_c0_g1_i1, DN23772_c1_g1_i4, DN9489_c0_g2_i1, DN18678_c0_g1_i1, DN29045_c0_g1_i1, DN18678_c0_g1_i1, DN29940_c0_g1_i1, DN17569_c0_g1_i1, DN32630_c0_g1_i1, DN24158_c0_g1_i1, DN500_c0_g3_i1, DN19070_c0_g1_i1, DN500_c0_g1_i1, DN10983_c0_g1_i1, DN10983_c0_g2_i1, DN45567_c0_g1_i1, DN5155_c0_g1_i1, DN40927_c0_g1_i1, DN21635_c0_g1_i1, DN50804_c0_g1_i1, DN22486_c0_g2_i4, DN18330_c0…
Arginine biosynthesis	ko00220	ec:2.6.1.11 - transaminase, ec:6.3.4.5 - synthase, ec:6.3.1.2 - synthetase, ec:2.7.2.8 - kinase, ec:4.3.2.1 - lyase, ec:1.2.1.38 - reductase, ec:2.1.3.3 - carbamoyltransferase, ec:2.3.1.35 - N-acetyltransferase, ec:2.6.1.1 - transaminase, ec:3.5.1.14 - acid amidohydrolase, ec:2.3.1.1 - N-acetyltransferase, ec:1.4.1.3 - dehydrogenase [NAD(P)+], ec:1.4.1.2 - dehydrogenase, ec:3.5.1.2 - glutaminase …	35	15	DN18083_c0_g1_i1, DN22597_c3_g1_i1, DN22597_c4_g1_i1, DN22597_c3_g2_i1, DN21868_c0_g1_i2, DN14633_c1_g1_i2, DN13675_c0_g2_i1, DN22753_c0_g1_i2, DN13675_c0_g1_i1, DN27694_c0_g1_i1, DN36382_c0_g1_i1, DN19190_c0_g1_i1, DN23596_c0_g1_i3, DN23311_c1_g1_i5, DN21449_c0_g1_i1, DN23135_c0_g2_i1, DN23135_c0_g1_i2, DN15949_c0_g1_i2, DN500_c0_g3_i1, DN19070_c0_g1_i1, DN500_c0_g1_i1, DN10983_c0_g1_i1, DN10983…
Ascorbate and aldarate metabolism	ko00053	ec:2.7.7.64 - uridylyltransferase, ec:1.2.1.3 - dehydrogenase (NAD+), ec:1.10.3.3 - oxidase, ec:1.3.2.3 - dehydrogenase, ec:1.1.1.22 - 6-dehydrogenase, ec:2.4.1.17 - 1-naphthol glucuronyltransferase, ec:5.1.3.18 - 3,5-epimerase, ec:1.13.99.1 - oxygenase	52	8	DN24033_c1_g1_i3, DN50804_c0_g1_i1, DN21433_c0_g1_i1, DN20125_c0_g1_i1, DN24405_c1_g2_i4, DN9167_c0_g1_i1, DN16507_c0_g1_i1, DN12198_c0_g2_i1, DN8768_c0_g1_i1, DN20927_c4_g1_i3, DN4060_c0_g2_i1, DN715_c0_g1_i1, DN4060_c0_g1_i1, DN17308_c0_g1_i1, DN12198_c0_g1_i1, DN15613_c0_g1_i1, DN22295_c0_g3_i6, DN40617_c0_g1_i1, DN3471_c0_g1_i1, DN3471_c0_g2_i1, DN22152_c0_g1_i1, DN2366_c0_g1_i1, DN2366_c0_g2…
Atrazine degradation	ko00791	ec:3.5.1.5 - ec:3.5.1.5 urease	121	1	DN20953_c0_g1_i1
Benzoate degradation	ko00362	ec:4.1.3.17 - aldolase, ec:2.3.1.16 - C-acyltransferase, ec:2.3.1.9 - C-acetyltransferase, ec:1.1.1.35 - dehydrogenase	72	4	DN18759_c0_g4_i2, DN18759_c0_g2_i1, DN18759_c0_g1_i1, DN22321_c2_g2_i2, DN7521_c0_g1_i1, DN32606_c0_g1_i1, DN16504_c0_g1_i2, DN32606_c0_g1_i1, DN7521_c0_g1_i1, DN16504_c0_g1_i2, DN22676_c5_g1_i2, DN22676_c1_g1_i2, DN24591_c2_g1_i2, DN19624_c0_g1_i1
beta-Alanine metabolism	ko00410	ec:3.5.2.2 - hydantoinase, ec:6.3.2.1 - ligase (AMP-forming), ec:4.1.1.9 - decarboxylase, ec:2.5.1.22 - synthase, ec:4.1.1.15 - decarboxylase, ec:3.1.2.4 - hydrolase, ec:1.2.1.5 - dehydrogenase [NAD(P)+], ec:1.2.1.3 - dehydrogenase (NAD+), ec:1.4.3.21 - oxidase	50	9	DN48853_c0_g1_i1, DN9999_c0_g1_i1, DN15584_c0_g1_i1, DN9575_c0_g1_i1, DN2766_c0_g1_i1, DN17569_c0_g1_i1, DN32630_c0_g1_i1, DN21898_c0_g2_i1, DN21898_c0_g1_i2, DN22026_c0_g2_i1, DN21513_c0_g1_i1, DN22026_c0_g1_i1, DN7910_c0_g2_i1, DN51241_c0_g1_i1, DN7910_c0_g1_i1, DN19234_c1_g1_i1, DN19234_c1_g2_i1, DN47516_c0_g1_i1, DN26636_c0_g1_i1, DN23350_c0_g1_i5, DN50804_c0_g1_i1, DN24673_c0_g1_i9, DN12745_…
Biosynthesis of ansamycins	ko01051	ec:2.2.1.1 - glycolaldehydetransferase	101	1	DN35847_c0_g1_i1, DN24159_c2_g1_i1, DN11751_c0_g1_i1, DN24159_c1_g1_i1, DN32703_c0_g1_i1
Biosynthesis of antibiotics	Ko00790	ec:2.6.1.11 - transaminase, ec:2.3.3.10 - synthase, ec:6.3.3.1 - cyclo-ligase, ec:6.4.1.2 - carboxylase, ec:2.1.2.3 - formyltransferase, ec:2.6.1.16 - transaminase (isomerizing), ec:2.1.2.2 - formyltransferase, ec:2.1.2.1 - hydroxymethyltransferase, ec:2.7.1.90 - 1-phosphotransferase, ec:2.3.1.61 - succinyltransferase, ec:4.1.2.13 - aldolase, ec:2.7.4.6 - kinase, ec:2.7.4.3 - kinase, ec:4.1.1.48 …	3	140	DN18083_c0_g1_i1, DN21020_c0_g2_i1, DN16623_c0_g1_i1, DN23037_c0_g3_i1, DN18638_c0_g1_i1, DN22302_c0_g1_i2, DN42292_c0_g1_i1, DN23735_c0_g2_i1, DN24862_c0_g1_i1, DN22302_c1_g1_i1, DN23735_c0_g1_i1, DN5438_c0_g1_i1, DN10015_c0_g1_i1, DN22402_c0_g1_i1, DN1059_c0_g1_i1, DN11958_c0_g1_i1, DN49986_c0_g1_i1, DN31957_c0_g1_i1, DN23560_c0_g1_i1, DN19515_c0_g1_i3, DN44285_c0_g2_i1, DN14108_c0_g1_i1, DN229…
Biosynthesis of siderophore group nonribosomal peptides	ko01053	ec:5.4.4.2 - synthase	122	1	DN20072_c0_g1_i1
Biosynthesis of terpenoids and steroids	Ko01040	ec:2.5.1.32 - synthase	123	1	DN4273_c0_g1_i1
Biosynthesis of unsaturated fatty acids	ko01040	ec:1.1.1.100 - reductase, ec:2.3.1.16 - C-acyltransferase, ec:1.14.19.2 - 9-desaturase, ec:1.3.3.6 - oxidase	70	4	DN19705_c0_g1_i1, DN22321_c2_g2_i2, DN7521_c0_g1_i1, DN32606_c0_g1_i1, DN16504_c0_g1_i2, DN23000_c0_g1_i1, DN19191_c0_g1_i2, DN4497_c0_g1_i1, DN24492_c0_g2_i2, DN3374_c0_g2_i1, DN3374_c0_g1_i1, DN21761_c0_g1_i1, DN20859_c0_g1_i1, DN20859_c0_g2_i1, DN43856_c0_g1_i1, DN24156_c0_g1_i1
Biotin metabolism	ko00780	ec:6.3.3.3 - synthase, ec:2.8.1.6 - synthase, ec:2.6.1.62 - transaminase, ec:1.1.1.100 - reductase, ec:6.3.4.15 - ligase, ec:2.3.1.41 - synthase I, ec:2.3.1.47 - synthase	74	7	DN20537_c1_g1_i2, DN20537_c0_g3_i1, DN20872_c0_g1_i1, DN20537_c1_g1_i2, DN20537_c0_g3_i1, DN19705_c0_g1_i1, DN14314_c0_g1_i1, DN560_c0_g1_i1, DN12986_c0_g1_i1, DN23780_c0_g1_i5, DN23780_c0_g2_i1, DN11252_c0_g2_i1, DN11252_c0_g1_i1
Butanoate metabolism	ko00650	ec:2.3.3.10 - synthase, ec:1.3.5.1 - dehydrogenase, ec:2.2.1.6 - synthase, ec:1.2.1.16 - dehydrogenase [NAD(P)+], ec:4.1.1.15 - decarboxylase, ec:2.3.1.9 - C-acetyltransferase, ec:1.1.1.35 - dehydrogenase, ec:1.1.99.2 - dehydrogenase	64	8	DN21020_c0_g2_i1, DN16623_c0_g1_i1, DN24097_c0_g3_i2, DN23579_c0_g1_i4, DN15757_c0_g1_i2, DN21447_c0_g1_i2, DN23346_c0_g1_i2, DN24160_c0_g1_i1, DN23504_c0_g1_i1, DN21898_c0_g2_i1, DN21898_c0_g1_i2, DN32606_c0_g1_i1, DN7521_c0_g1_i1, DN16504_c0_g1_i2, DN22676_c5_g1_i2, DN22676_c1_g1_i2, DN24591_c2_g1_i2, DN19624_c0_g1_i1, DN19002_c0_g1_i1
C5-Branched dibasic acid metabolism	ko00660	ec:2.2.1.6 - synthase, ec:4.1.3.17 - aldolase, ec:6.2.1.5 - ligase (ADP-forming), ec:1.1.1.85 - dehydrogenase	89	4	DN23346_c0_g1_i2, DN24160_c0_g1_i1, DN18759_c0_g4_i2, DN18759_c0_g2_i1, DN18759_c0_g1_i1, DN11714_c0_g1_i1, DN11714_c0_g2_i1, DN24663_c0_g1_i4, DN23751_c1_g2_i2
Caffeine metabolism	ko00232	ec:1.14.14.1 - monooxygenase	124	1	DN14348_c0_g1_i1
Caprolactam degradation	ko00930	ec:1.1.1.35 - dehydrogenase	107	1	DN22676_c5_g1_i2, DN22676_c1_g1_i2, DN24591_c2_g1_i2, DN19624_c0_g1_i1
Carbapenem biosynthesis	ko00332	ec:2.7.2.11 - 5-kinase, ec:1.2.1.41 - dehydrogenase	108	2	DN18678_c0_g1_i1, DN29045_c0_g1_i1, DN18678_c0_g1_i1, DN29940_c0_g1_i1
Carbon fixation in photosynthetic organisms	ko00710	ec:4.1.2.13 - aldolase, ec:4.1.1.49 - carboxykinase (ATP), ec:4.1.1.39 - carboxylase, ec:4.1.1.31 - carboxylase, ec:2.2.1.1 - glycolaldehydetransferase, ec:2.7.2.3 - kinase, ec:2.7.1.19 - phosphopentokinase, ec:5.1.3.1 - 3-epimerase, ec:3.1.3.11 - hexose diphosphatase, ec:5.3.1.1 - isomerase, ec:5.3.1.6 - isomerase, ec:2.6.1.1 - transaminase, ec:2.7.9.1 - phosphate dikinase, ec:1.1.1.82 - dehydro…	18	17	DN36809_c0_g1_i1, DN15914_c0_g1_i1, DN23609_c0_g1_i2, DN16876_c0_g1_i1, DN28885_c0_g1_i1, DN24267_c0_g1_i3, DN23634_c0_g1_i1, DN47533_c0_g1_i1, DN23634_c0_g3_i2, DN23634_c0_g2_i1, DN10154_c0_g1_i1, DN10154_c0_g3_i1, DN14218_c0_g1_i2, DN19965_c0_g2_i1, DN4070_c0_g1_i1, DN20993_c0_g1_i3, DN16684_c0_g1_i1, DN23621_c0_g2_i3, DN7157_c0_g1_i1, DN15216_c0_g1_i1, DN35847_c0_g1_i1, DN24159_c2_g1_i1, DN117…
Carbon fixation pathways in prokaryotes	ko00720	ec:6.4.1.2 - carboxylase, ec:6.3.4.3 - ligase, ec:1.5.1.20 - reductase [NAD(P)H], ec:1.3.5.1 - dehydrogenase, ec:4.1.1.31 - carboxylase, ec:4.2.1.3 - hydratase, ec:4.2.1.2 - hydratase, ec:6.2.1.5 - ligase (ADP-forming), ec:6.2.1.1 - ligase, ec:2.7.9.1 - phosphate dikinase, ec:2.3.1.9 - C-acetyltransferase, ec:1.1.1.37 - dehydrogenase, ec:1.1.1.35 - dehydrogenase, ec:1.1.1.42 - dehydrogenase (NADP…	24	15	DN18638_c0_g1_i1, DN22302_c0_g1_i2, DN42292_c0_g1_i1, DN23735_c0_g2_i1, DN24862_c0_g1_i1, DN22302_c1_g1_i1, DN23735_c0_g1_i1, DN5438_c0_g1_i1, DN10015_c0_g1_i1, DN23701_c0_g3_i1, DN23701_c0_g4_i1, DN23701_c0_g2_i1, DN23701_c0_g1_i1, DN23852_c0_g1_i1, DN31607_c0_g1_i1, DN24097_c0_g3_i2, DN23579_c0_g1_i4, DN15757_c0_g1_i2, DN21447_c0_g1_i2, DN20993_c0_g1_i3, DN16684_c0_g1_i1, DN23621_c0_g2_i3, DN71…
Carotenoid biosynthesis	ko00906	ec:1.3.5.6 - desaturase, ec:2.5.1.32 - synthase	109	2	DN23764_c0_g2_i1, DN23764_c0_g4_i2, DN23764_c0_g1_i1, DN4273_c0_g1_i1
Chloroalkane and chloroalkene degradation	ko00625	ec:1.2.1.3 - dehydrogenase (NAD+)	125	1	DN50804_c0_g1_i1
Citrate cycle (TCA cycle)	ko00020	ec:2.3.1.61 - succinyltransferase, ec:4.1.1.49 - carboxykinase (ATP), ec:1.3.5.1 - dehydrogenase, ec:4.2.1.3 - hydratase, ec:4.2.1.2 - hydratase, ec:6.2.1.5 - ligase (ADP-forming), ec:6.2.1.4 - ligase (GDP-forming), ec:2.3.1.12 - acetyltransferase, ec:1.8.1.4 - dehydrogenase, ec:1.1.1.37 - dehydrogenase, ec:1.1.1.42 - dehydrogenase (NADP+), ec:1.1.1.41 - dehydrogenase (NAD+), ec:2.3.3.1 - (Si)-sy…	22	15	DN23435_c0_g1_i3, DN9124_c0_g2_i1, DN9124_c0_g1_i1, DN14218_c0_g1_i2, DN19965_c0_g2_i1, DN24097_c0_g3_i2, DN23579_c0_g1_i4, DN15757_c0_g1_i2, DN21447_c0_g1_i2, DN21971_c0_g1_i1, DN21971_c3_g1_i1, DN21971_c3_g3_i1, DN24861_c0_g1_i2, DN24130_c0_g1_i1, DN11714_c0_g1_i1, DN11714_c0_g2_i1, DN11714_c0_g1_i1, DN11714_c0_g2_i1, DN5409_c0_g1_i1, DN24288_c0_g1_i4, DN16141_c0_g1_i1, DN23025_c0_g1_i2, DN8980…
Cutin, suberine and wax biosynthesis	ko00073	ec:2.3.1.20 - O-acyltransferase	102	1	DN17338_c0_g1_i1, DN19492_c0_g2_i2, DN5202_c0_g1_i1, DN19492_c0_g1_i3, DN24749_c1_g1_i5
Cyanoamino acid metabolism	ko00460	ec:2.1.2.1 - hydroxymethyltransferase, ec:4.4.1.9 - synthase, ec:2.3.2.2 - glutamyl transpeptidase, ec:3.2.1.21 - gentiobiase	62	4	DN44285_c0_g2_i1, DN14108_c0_g1_i1, DN22959_c0_g1_i1, DN22959_c0_g2_i1, DN10400_c0_g1_i1, DN10400_c1_g1_i1, DN10400_c0_g2_i1, DN23825_c1_g2_i3, DN44285_c0_g1_i1, DN15623_c0_g1_i1, DN5687_c0_g1_i1, DN2174_c0_g1_i1, DN21343_c0_g1_i1, DN10032_c0_g1_i1, DN2174_c0_g2_i1, DN5687_c1_g1_i1, DN27393_c0_g1_i1, DN27270_c0_g1_i1, DN27393_c0_g2_i1, DN13104_c0_g2_i1
Cysteine and methionine metabolism	ko00270	ec:4.1.1.50 - decarboxylase, ec:3.1.3.77 - synthase, ec:2.7.1.100 - kinase, ec:4.4.1.15 - desulfhydrase, ec:2.1.1.5 - S-methyltransferase, ec:1.4.3.2 - oxidase, ec:4.4.1.11 - gamma-lyase, ec:2.6.1.57 - transaminase, ec:5.1.1.10 - racemase, ec:2.7.2.4 - kinase, ec:6.3.2.3 - synthase, ec:6.3.2.2 - ligase, ec:2.6.1.42 - transaminase, ec:2.6.1.44 - transaminase, ec:1.13.11.54 - dioxygenase [iron(II)-…	11	31	DN21665_c1_g1_i4, DN9489_c0_g1_i1, DN23772_c1_g1_i4, DN9489_c0_g2_i1, DN19781_c0_g1_i1, DN36985_c0_g1_i1, DN21920_c2_g1_i1, DN21648_c1_g1_i1, DN2550_c1_g1_i1, DN13479_c0_g1_i1, DN14986_c0_g1_i1, DN500_c0_g3_i1, DN19070_c0_g1_i1, DN500_c0_g1_i1, DN10983_c0_g1_i1, DN10983_c0_g2_i1, DN5155_c0_g1_i1, DN40927_c0_g1_i1, DN22731_c0_g1_i2, DN23268_c0_g1_i2, DN47393_c0_g1_i1, DN24462_c0_g1_i1, DN21755_c0_…
D-Alanine metabolism	ko00473	ec:6.3.2.4 - ligase	120	1	DN23201_c0_g1_i4, DN9626_c0_g1_i1
D-Arginine and D-ornithine metabolism	ko00472	ec:5.1.1.10 - racemase	126	1	DN22731_c0_g1_i2
D-Glutamine and D-glutamate metabolism	ko00471	ec:5.1.1.10 - racemase, ec:6.3.2.9 - ligase, ec:1.4.1.3 - dehydrogenase [NAD(P)+], ec:3.5.1.2 - glutaminase I	96	4	DN22731_c0_g1_i2, DN26233_c0_g1_i1, DN6051_c0_g1_i1, DN11896_c0_g1_i1, DN20568_c0_g2_i2, DN20568_c0_g1_i1, DN11896_c0_g2_i1
Drug metabolism - cytochrome P450	ko00982	ec:2.5.1.18 - transferase, ec:1.14.14.1 - monooxygenase, ec:1.14.13.8 - monooxygenase, ec:1.2.1.5 - dehydrogenase [NAD(P)+], ec:2.4.1.17 - 1-naphthol glucuronyltransferase	54	5	DN18679_c0_g1_i1, DN14348_c0_g1_i1, DN37837_c0_g1_i1, DN18720_c0_g1_i2, DN13052_c1_g1_i1, DN23295_c0_g1_i1, DN23513_c3_g5_i1, DN44806_c0_g1_i1, DN26636_c0_g1_i1, DN23350_c0_g1_i5, DN12198_c0_g2_i1, DN8768_c0_g1_i1, DN20927_c4_g1_i3, DN4060_c0_g2_i1, DN715_c0_g1_i1, DN4060_c0_g1_i1, DN17308_c0_g1_i1, DN12198_c0_g1_i1, DN15613_c0_g1_i1, DN22295_c0_g3_i6, DN40617_c0_g1_i1, DN3471_c0_g1_i1, DN3471_c0…
Drug metabolism - other enzymes	ko00983	ec:3.5.2.2 - hydantoinase, ec:2.7.1.48 - kinase, ec:3.5.4.5 - deaminase, ec:2.7.1.21 - kinase, ec:3.1.1.1 - ali-esterase, ec:1.1.1.205 - dehydrogenase, ec:6.3.5.2 - synthase (glutamine-hydrolysing), ec:2.4.2.10 - phosphoribosyltransferase, ec:2.4.1.17 - 1-naphthol glucuronyltransferase, ec:2.4.2.8 - phosphoribosyltransferase	13	10	DN48853_c0_g1_i1, DN21874_c1_g2_i4, DN19245_c0_g1_i2, DN20998_c0_g1_i2, DN35909_c0_g1_i1, DN5255_c0_g1_i1, DN18012_c0_g1_i1, DN18012_c0_g2_i1, DN45647_c0_g1_i1, DN18067_c0_g1_i2, DN7748_c1_g1_i1, DN6017_c0_g1_i1, DN7847_c0_g1_i1, DN7748_c0_g2_i1, DN47758_c0_g1_i1, DN21997_c0_g1_i1, DN18943_c0_g1_i1, DN15551_c0_g1_i1, DN16248_c0_g1_i1, DN33613_c0_g1_i1, DN49314_c0_g1_i1, DN41173_c0_g1_i1, DN19312_…
Ether lipid metabolism	ko00565	ec:3.1.1.4 - A2, ec:3.1.3.4 - phosphatase, ec:3.1.4.4 - D	100	3	DN22573_c2_g2_i1, DN22275_c0_g1_i1, DN16248_c0_g1_i1, DN21102_c0_g1_i3, DN14682_c0_g1_i1, DN24193_c0_g1_i3
Ethylbenzene degradation	ko00642	ec:2.3.1.16 - C-acyltransferase	110	1	DN22321_c2_g2_i2, DN7521_c0_g1_i1, DN32606_c0_g1_i1, DN16504_c0_g1_i2
Fatty acid biosynthesis	ko00061	ec:6.4.1.2 - carboxylase, ec:2.3.1.85 - synthase, ec:1.1.1.100 - reductase, ec:2.3.1.39 - S-malonyltransferase, ec:2.3.1.41 - synthase I, ec:1.14.19.2 - 9-desaturase	55	6	DN18638_c0_g1_i1, DN22302_c0_g1_i2, DN42292_c0_g1_i1, DN23735_c0_g2_i1, DN24862_c0_g1_i1, DN22302_c1_g1_i1, DN23735_c0_g1_i1, DN5438_c0_g1_i1, DN10015_c0_g1_i1, DN23693_c2_g1_i2, DN23780_c0_g2_i1, DN19705_c0_g1_i1, DN23780_c0_g1_i5, DN19705_c0_g1_i1, DN23693_c2_g1_i2, DN23780_c0_g1_i5, DN23780_c0_g2_i1, DN23000_c0_g1_i1, DN19191_c0_g1_i2, DN4497_c0_g1_i1, DN24492_c0_g2_i2, DN3374_c0_g2_i1, DN3374…
Fatty acid degradation	ko00071	ec:2.3.1.16 - C-acyltransferase, ec:4.2.1.74 - hydratase, ec:1.14.14.1 - monooxygenase, ec:1.2.1.3 - dehydrogenase (NAD+), ec:2.3.1.9 - C-acetyltransferase, ec:1.1.1.35 - dehydrogenase, ec:1.3.3.6 - oxidase	65	7	DN22321_c2_g2_i2, DN7521_c0_g1_i1, DN32606_c0_g1_i1, DN16504_c0_g1_i2, DN22676_c1_g1_i2, DN14348_c0_g1_i1, DN50804_c0_g1_i1, DN32606_c0_g1_i1, DN7521_c0_g1_i1, DN16504_c0_g1_i2, DN22676_c5_g1_i2, DN22676_c1_g1_i2, DN24591_c2_g1_i2, DN19624_c0_g1_i1, DN21761_c0_g1_i1, DN20859_c0_g1_i1, DN20859_c0_g2_i1, DN43856_c0_g1_i1, DN24156_c0_g1_i1
Fatty acid elongation	ko00062	ec:2.3.1.16 - C-acyltransferase, ec:4.2.1.74 - hydratase, ec:1.1.1.35 - dehydrogenase	90	3	DN22321_c2_g2_i2, DN7521_c0_g1_i1, DN32606_c0_g1_i1, DN16504_c0_g1_i2, DN22676_c1_g1_i2, DN22676_c5_g1_i2, DN22676_c1_g1_i2, DN24591_c2_g1_i2, DN19624_c0_g1_i1
Flavonoid biosynthesis	ko00941	ec:1.14.11.23 - synthase, ec:1.3.1.77 - reductase [(2R,3R)-flavan-3-ol-forming], ec:5.5.1.6 - isomerase	97	3	DN28246_c0_g1_i1, DN45284_c0_g1_i1, DN18695_c0_g1_i1, DN18695_c0_g2_i1, DN19151_c0_g1_i1, DN15422_c0_g1_i1, DN18490_c0_g1_i3
Folate biosynthesis	ko00790	ec:4.1.2.25 - aldolase, ec:4.1.3.38 - lyase, ec:6.3.2.17 - synthase, ec:2.5.1.15 - synthase, ec:2.7.6.3 - diphosphokinase, ec:2.8.1.12 - synthase, ec:1.5.1.3 - reductase, ec:3.5.4.16 - cyclohydrolase I	71	8	DN21595_c1_g1_i4, DN38251_c0_g1_i1, DN149_c0_g1_i1, DN19823_c0_g1_i1, DN22423_c0_g2_i1, DN22423_c0_g1_i1, DN22423_c1_g1_i1, DN18078_c1_g1_i2, DN23119_c0_g1_i2, DN16827_c1_g1_i1, DN16827_c1_g1_i1, DN17123_c0_g1_i1, DN12837_c0_g2_i1, DN22244_c0_g1_i2, DN24415_c0_g3_i4, DN24415_c0_g2_i1
Fructose and mannose metabolism	ko00051	ec:2.7.1.105 - phosphofructokinase 2, ec:2.7.1.90 - 1-phosphotransferase, ec:4.1.2.13 - aldolase, ec:2.7.1.52 - fucokinase (phosphorylating), ec:3.1.3.46 - 2-phosphatase, ec:2.7.1.1 - hexokinase type IV glucokinase, ec:2.7.1.11 - phosphohexokinase, ec:3.1.3.11 - hexose diphosphatase, ec:5.3.1.1 - isomerase, ec:5.3.1.8 - isomerase, ec:5.3.1.5 - isomerase, ec:5.3.1.6 - isomerase, ec:3.2.1.78 - endo…	23	16	DN11023_c0_g1_i1, DN12059_c0_g1_i1, DN24517_c3_g1_i1, DN22005_c0_g1_i1, DN20167_c0_g1_i1, DN23802_c0_g1_i4, DN36809_c0_g1_i1, DN15914_c0_g1_i1, DN23609_c0_g1_i2, DN16876_c0_g1_i1, DN28885_c0_g1_i1, DN24267_c0_g1_i3, DN23634_c0_g1_i1, DN47533_c0_g1_i1, DN23634_c0_g3_i2, DN23634_c0_g2_i1, DN10154_c0_g1_i1, DN10154_c0_g3_i1, DN15916_c1_g1_i1, DN12059_c0_g1_i1, DN1845_c0_g1_i1, DN2190_c0_g2_i1, DN219…
Galactose metabolism	ko00052	ec:2.7.1.1 - hexokinase type IV glucokinase, ec:2.7.1.6 - galactokinase (phosphorylating), ec:2.7.1.11 - phosphohexokinase, ec:2.4.1.123 - 3-alpha-galactosyltransferase, ec:5.1.3.3 - 1-epimerase, ec:5.1.3.2 - 4-epimerase, ec:2.7.7.9 - uridylyltransferase, ec:2.7.7.64 - uridylyltransferase, ec:2.7.7.12 - uridylyltransferase, ec:2.4.1.67 - galactosyltransferase, ec:3.2.1.26 - invertase, ec:3.2.1.22…	30	13	DN1845_c0_g1_i1, DN2190_c0_g2_i1, DN2190_c0_g1_i1, DN46482_c0_g1_i1, DN9958_c0_g1_i1, DN22837_c0_g1_i6, DN51684_c0_g1_i1, DN24387_c1_g1_i3, DN22513_c1_g2_i1, DN19858_c0_g1_i1, DN23457_c2_g4_i1, DN23457_c1_g1_i1, DN20167_c0_g1_i1, DN23802_c0_g1_i4, DN19878_c0_g1_i2, DN31264_c0_g1_i1, DN10669_c0_g1_i1, DN23366_c0_g1_i2, DN22005_c0_g1_i1, DN45371_c0_g1_i1, DN21024_c0_g1_i1, DN18097_c0_g1_i1, DN20665…
Geraniol degradation	ko00281	ec:2.3.1.16 - C-acyltransferase, ec:1.1.1.35 - dehydrogenase	93	2	DN22321_c2_g2_i2, DN7521_c0_g1_i1, DN32606_c0_g1_i1, DN16504_c0_g1_i2, DN22676_c5_g1_i2, DN22676_c1_g1_i2, DN24591_c2_g1_i2, DN19624_c0_g1_i1
Glucosinolate biosynthesis	ko00966	ec:2.6.1.42 - transaminase	117	1	DN5013_c0_g1_i1, DN46207_c0_g1_i1, DN24069_c0_g1_i5
Glutathione metabolism	ko00480	ec:1.11.1.9 - peroxidase, ec:1.17.4.1 - reductase, ec:6.3.2.3 - synthase, ec:6.3.2.2 - ligase, ec:2.5.1.18 - transferase, ec:2.5.1.22 - synthase, ec:1.8.1.7 - reductase, ec:1.1.1.44 - dehydrogenase (NADP+-dependent, decarboxylating), ec:1.1.1.42 - dehydrogenase (NADP+), ec:2.3.2.4 - gamma-glutamyl-amino acid cyclotransferase, ec:2.3.2.2 - glutamyl transpeptidase, ec:1.1.1.49 - dehydrogenase (NADP…	32	13	DN17524_c0_g1_i1, DN13262_c0_g1_i1, DN22816_c1_g1_i2, DN20700_c0_g1_i2, DN16672_c0_g1_i1, DN9319_c0_g1_i1, DN23234_c0_g1_i3, DN21844_c0_g1_i1, DN12943_c0_g1_i1, DN23676_c0_g1_i2, DN18679_c0_g1_i1, DN17569_c0_g1_i1, DN32630_c0_g1_i1, DN21937_c0_g1_i1, DN22623_c2_g1_i2, DN22400_c0_g1_i1, DN17262_c0_g1_i1, DN18488_c0_g1_i1, DN6046_c0_g1_i1, DN22491_c0_g1_i1, DN23354_c0_g1_i1, DN11316_c1_g1_i1, DN184…
Glycerolipid metabolism	ko00561	ec:2.7.1.107 - kinase (ATP), ec:2.7.1.30 - kinase, ec:2.7.1.29 - kinase, ec:2.3.1.15 - 1-O-acyltransferase, ec:2.3.1.20 - O-acyltransferase, ec:3.1.1.3 - lipase, ec:2.3.1.51 - O-acyltransferase, ec:3.1.3.4 - phosphatase, ec:1.2.1.3 - dehydrogenase (NAD+), ec:3.2.1.22 - melibiase	57	10	DN10882_c1_g1_i1, DN23423_c0_g1_i1, DN13673_c0_g1_i1, DN21784_c0_g1_i1, DN16746_c0_g1_i1, DN10096_c0_g1_i1, DN22506_c0_g1_i4, DN23413_c0_g1_i1, DN19785_c0_g1_i1, DN17338_c0_g1_i1, DN19492_c0_g2_i2, DN5202_c0_g1_i1, DN19492_c0_g1_i3, DN24749_c1_g1_i5, DN7748_c1_g1_i1, DN7748_c0_g2_i1, DN18146_c0_g1_i1, DN14682_c0_g1_i1, DN50804_c0_g1_i1, DN17161_c0_g1_i1, DN18677_c1_g1_i1, DN18677_c1_g2_i1
Glycerophospholipid metabolism	ko00564	ec:3.1.4.46 - phosphodiesterase, ec:2.7.1.107 - kinase (ATP), ec:2.7.1.82 - kinase, ec:4.1.1.65 - decarboxylase, ec:2.7.8.5 - 1-phosphatidyltransferase, ec:2.3.1.15 - 1-O-acyltransferase, ec:3.1.1.4 - A2, ec:3.1.1.32 - A1, ec:2.3.1.51 - O-acyltransferase, ec:3.1.3.4 - phosphatase, ec:2.1.1.71 - N-methyltransferase, ec:1.1.1.8 - dehydrogenase (NAD+), ec:2.1.1.103 - N-methyltransferase, ec:2.7.7.41…	29	17	DN23950_c0_g2_i1, DN21845_c0_g1_i1, DN22913_c1_g1_i5, DN46157_c0_g1_i1, DN30235_c0_g1_i1, DN10882_c1_g1_i1, DN23423_c0_g1_i1, DN13673_c0_g1_i1, DN21784_c0_g1_i1, DN16746_c0_g1_i1, DN10096_c0_g1_i1, DN33403_c0_g1_i1, DN28833_c0_g1_i1, DN14173_c0_g1_i1, DN19728_c0_g1_i3, DN19728_c1_g1_i1, DN19785_c0_g1_i1, DN22573_c2_g2_i1, DN22275_c0_g1_i1, DN16248_c0_g1_i1, DN21102_c0_g1_i3, DN20059_c0_g1_i2, DN1…
Glycine, serine and threonine metabolism	ko00260	ec:2.1.2.1 - hydroxymethyltransferase, ec:2.1.1.5 - S-methyltransferase, ec:2.6.1.52 - transaminase, ec:1.4.4.2 - dehydrogenase (aminomethyl-transferring), ec:5.1.1.10 - racemase, ec:2.7.2.4 - kinase, ec:2.7.1.39 - kinase, ec:4.2.3.1 - synthase, ec:2.6.1.44 - transaminase, ec:1.2.1.11 - dehydrogenase, ec:1.8.1.4 - dehydrogenase, ec:2.1.2.10 - S-aminomethyldihydrolipoylprotein:(6S)-tetrahydrofolat…	34	18	DN44285_c0_g2_i1, DN14108_c0_g1_i1, DN22959_c0_g1_i1, DN22959_c0_g2_i1, DN10400_c0_g1_i1, DN10400_c1_g1_i1, DN10400_c0_g2_i1, DN23825_c1_g2_i3, DN44285_c0_g1_i1, DN21648_c1_g1_i1, DN23420_c0_g1_i2, DN19860_c0_g1_i1, DN22731_c0_g1_i2, DN23268_c0_g1_i2, DN47393_c0_g1_i1, DN24462_c0_g1_i1, DN21755_c0_g1_i2, DN10593_c0_g1_i1, DN19472_c0_g1_i1, DN22803_c0_g1_i2, DN17439_c0_g1_i1, DN21449_c0_g1_i1, DN1…
Glycolysis / Gluconeogenesis	ko00010	ec:2.7.1.90 - 1-phosphotransferase, ec:4.1.2.13 - aldolase, ec:4.1.1.49 - carboxykinase (ATP), ec:2.7.2.3 - kinase, ec:2.7.1.40 - kinase, ec:2.7.1.1 - hexokinase type IV glucokinase, ec:2.7.1.11 - phosphohexokinase, ec:6.2.1.1 - ligase, ec:5.1.3.3 - 1-epimerase, ec:2.3.1.12 - acetyltransferase, ec:3.1.3.11 - hexose diphosphatase, ec:1.8.1.4 - dehydrogenase, ec:5.3.1.1 - isomerase, ec:5.3.1.9 - is…	9	19	DN22005_c0_g1_i1, DN20167_c0_g1_i1, DN23802_c0_g1_i4, DN36809_c0_g1_i1, DN15914_c0_g1_i1, DN23609_c0_g1_i2, DN16876_c0_g1_i1, DN28885_c0_g1_i1, DN24267_c0_g1_i3, DN23634_c0_g1_i1, DN47533_c0_g1_i1, DN23634_c0_g3_i2, DN23634_c0_g2_i1, DN10154_c0_g1_i1, DN10154_c0_g3_i1, DN14218_c0_g1_i2, DN19965_c0_g2_i1, DN23453_c1_g1_i2, DN35477_c0_g1_i1, DN36763_c0_g1_i1, DN19043_c0_g1_i1, DN23453_c1_g2_i1, DN2…
Glycosaminoglycan biosynthesis - chondroitin sulfate / dermatan sulfate	ko00532	ec:2.4.1.135 - 3-beta-glucuronosyltransferase	82	1	DN12198_c0_g2_i1, DN8768_c0_g1_i1, DN20927_c4_g1_i3, DN22295_c0_g3_i6, DN4060_c0_g2_i1, DN715_c0_g1_i1, DN4060_c0_g1_i1, DN17308_c0_g1_i1, DN3471_c0_g1_i1, DN12198_c0_g1_i1, DN3471_c0_g2_i1
Glycosaminoglycan biosynthesis - heparan sulfate / heparin	ko00534	ec:2.4.1.135 - 3-beta-glucuronosyltransferase	83	1	DN12198_c0_g2_i1, DN8768_c0_g1_i1, DN20927_c4_g1_i3, DN22295_c0_g3_i6, DN4060_c0_g2_i1, DN715_c0_g1_i1, DN4060_c0_g1_i1, DN17308_c0_g1_i1, DN3471_c0_g1_i1, DN12198_c0_g1_i1, DN3471_c0_g2_i1
Glycosaminoglycan degradation	ko00531	ec:3.2.1.52 - hexosaminidase, ec:3.2.1.23 - lactase (ambiguous)	75	2	DN22056_c0_g1_i1, DN45481_c0_g1_i1, DN10814_c0_g1_i1, DN22180_c3_g1_i10, DN22263_c0_g1_i1, DN22393_c0_g1_i3, DN21036_c0_g1_i1, DN28059_c0_g1_i1, DN20288_c0_g1_i1, DN14934_c0_g1_i1, DN45590_c0_g1_i1, DN15409_c0_g1_i1
Glycosphingolipid biosynthesis - ganglio series	ko00604	ec:3.2.1.52 - hexosaminidase, ec:3.2.1.23 - lactase (ambiguous)	76	2	DN22056_c0_g1_i1, DN45481_c0_g1_i1, DN10814_c0_g1_i1, DN22180_c3_g1_i10, DN22263_c0_g1_i1, DN22393_c0_g1_i3, DN21036_c0_g1_i1, DN28059_c0_g1_i1, DN20288_c0_g1_i1, DN14934_c0_g1_i1, DN45590_c0_g1_i1, DN15409_c0_g1_i1
Glycosphingolipid biosynthesis - globo and isoglobo series	ko00603	ec:3.2.1.52 - hexosaminidase, ec:2.4.1.69 - 1 galactoside alpha-(1,2)-fucosyltransferase, ec:3.2.1.22 - melibiase	84	3	DN22056_c0_g1_i1, DN45481_c0_g1_i1, DN10814_c0_g1_i1, DN22180_c3_g1_i10, DN8076_c0_g1_i1, DN21875_c0_g1_i2, DN5714_c0_g2_i1, DN5714_c0_g1_i1, DN17161_c0_g1_i1, DN18677_c1_g1_i1, DN18677_c1_g2_i1
Glycosphingolipid biosynthesis - lacto and neolacto series	ko00601	ec:2.4.1.69 - 1 galactoside alpha-(1,2)-fucosyltransferase	111	1	DN8076_c0_g1_i1, DN21875_c0_g1_i2, DN5714_c0_g2_i1, DN5714_c0_g1_i1
Glycosylphosphatidylinositol (GPI)-anchor biosynthesis	ko00537	ec:2.4.1.198 - N-acetylglucosaminyltransferase	112	1	DN18149_c0_g1_i3, DN27471_c0_g1_i1, DN20291_c0_g1_i1, DN21289_c0_g1_i2
Glyoxylate and dicarboxylate metabolism	ko00630	ec:2.1.2.1 - hydroxymethyltransferase, ec:4.1.1.39 - carboxylase, ec:4.2.1.3 - hydratase, ec:6.3.1.2 - synthetase, ec:1.11.1.6 - equilase, ec:4.1.1.2 - decarboxylase, ec:3.1.3.18 - phosphatase, ec:1.1.1.79 - reductase (NADP+), ec:1.1.3.15 - oxidase, ec:3.5.1.10 - deformylase, ec:1.2.1.2 - dehydrogenase, ec:2.3.1.9 - C-acetyltransferase, ec:1.1.1.37 - dehydrogenase, ec:2.3.3.9 - synthase, ec:2.3.3…	26	16	DN44285_c0_g2_i1, DN14108_c0_g1_i1, DN22959_c0_g1_i1, DN22959_c0_g2_i1, DN10400_c0_g1_i1, DN10400_c1_g1_i1, DN10400_c0_g2_i1, DN23825_c1_g2_i3, DN44285_c0_g1_i1, DN4070_c0_g1_i1, DN21971_c0_g1_i1, DN21971_c3_g1_i1, DN21971_c3_g3_i1, DN24861_c0_g1_i2, DN21868_c0_g1_i2, DN14633_c1_g1_i2, DN13675_c0_g2_i1, DN22753_c0_g1_i2, DN13675_c0_g1_i1, DN27694_c0_g1_i1, DN36382_c0_g1_i1, DN9757_c0_g1_i1, DN190…
Histidine metabolism	ko00340	ec:3.1.3.15 - histidinol phosphate phosphatase, ec:3.6.1.31 - diphosphatase, ec:2.6.1.9 - transaminase, ec:4.2.1.19 - dehydratase, ec:1.2.1.5 - dehydrogenase [NAD(P)+], ec:1.2.1.3 - dehydrogenase (NAD+), ec:1.1.1.23 - dehydrogenase, ec:2.4.2.17 - phosphoribosyltransferase, ec:5.3.1.16 - isomerase, ec:3.5.4.19 - cyclohydrolase	53	10	DN7769_c0_g1_i1, DN20584_c0_g1_i1, DN21416_c0_g1_i3, DN500_c0_g3_i1, DN19070_c0_g1_i1, DN500_c0_g1_i1, DN21402_c0_g2_i1, DN10983_c0_g1_i1, DN10983_c0_g2_i1, DN5155_c0_g1_i1, DN40927_c0_g1_i1, DN19530_c0_g1_i1, DN26636_c0_g1_i1, DN23350_c0_g1_i5, DN50804_c0_g1_i1, DN23160_c0_g1_i1, DN3838_c0_g1_i1, DN33845_c0_g1_i1, DN23652_c1_g3_i1, DN23652_c1_g2_i1, DN23652_c1_g1_i2, DN19113_c0_g1_i1, DN15936_c0…
Indole alkaloid biosynthesis	ko00901	ec:4.3.3.2 - synthase	103	1	DN17157_c0_g1_i1, DN18656_c0_g1_i1, DN17671_c0_g1_i1, DN18050_c0_g1_i1, DN16831_c0_g1_i1
Inositol phosphate metabolism	ko00562	ec:2.7.1.127 - 3-kinase, ec:2.7.1.67 - 4-kinase, ec:2.7.1.68 - 5-kinase, ec:2.7.1.64 - 3-kinase, ec:3.1.3.36 - 5-phosphatase, ec:3.1.4.11 - phospholipase C, ec:3.1.3.56 - 5-phosphatase, ec:3.1.3.25 - phosphatase, ec:2.7.1.134 - 1-kinase, ec:2.7.1.158 - 2-kinase, ec:2.7.1.159 - 5/6-kinase, ec:5.3.1.1 - isomerase, ec:5.5.1.4 - synthase, ec:1.13.99.1 - oxygenase	38	14	DN9375_c0_g1_i1, DN18876_c0_g1_i1, DN18876_c1_g1_i1, DN24682_c1_g1_i1, DN24672_c0_g2_i1, DN20423_c0_g1_i3, DN26544_c0_g1_i1, DN8679_c0_g1_i1, DN14570_c0_g1_i1, DN20598_c0_g1_i1, DN39435_c0_g1_i1, DN27523_c0_g1_i1, DN33426_c0_g1_i1, DN12675_c0_g2_i2, DN13094_c0_g1_i2, DN20612_c1_g1_i1, DN12529_c0_g1_i1, DN20736_c0_g1_i3, DN21126_c1_g1_i1, DN20539_c0_g1_i2, DN15947_c0_g1_i1, DN12529_c0_g1_i1, DN207…
Insect hormone biosynthesis	ko00981	ec:1.2.1.3 - dehydrogenase (NAD+)	127	1	DN50804_c0_g1_i1
Isoquinoline alkaloid biosynthesis	ko00950	ec:1.4.3.2 - oxidase, ec:2.6.1.57 - transaminase, ec:2.6.1.5 - transaminase, ec:2.6.1.1 - transaminase, ec:1.10.3.1 - oxidase, ec:1.4.3.21 - oxidase	47	6	DN2550_c1_g1_i1, DN13479_c0_g1_i1, DN500_c0_g3_i1, DN19070_c0_g1_i1, DN500_c0_g1_i1, DN10983_c0_g1_i1, DN10983_c0_g2_i1, DN5155_c0_g1_i1, DN40927_c0_g1_i1, DN500_c0_g3_i1, DN19070_c0_g1_i1, DN500_c0_g1_i1, DN10983_c0_g1_i1, DN10983_c0_g2_i1, DN5155_c0_g1_i1, DN40927_c0_g1_i1, DN500_c0_g3_i1, DN19070_c0_g1_i1, DN500_c0_g1_i1, DN10983_c0_g1_i1, DN10983_c0_g2_i1, DN45567_c0_g1_i1, DN5155_c0_g1_i1, D…
Limonene and pinene degradation	ko00903	ec:1.2.1.3 - dehydrogenase (NAD+)	128	1	DN50804_c0_g1_i1
Linoleic acid metabolism	ko00591	ec:1.13.11.12 - 13S-lipoxygenase, ec:3.1.1.4 - A2, ec:1.14.14.1 - monooxygenase	98	3	DN38399_c0_g1_i1, DN24278_c0_g1_i4, DN22573_c2_g2_i1, DN22275_c0_g1_i1, DN16248_c0_g1_i1, DN21102_c0_g1_i3, DN14348_c0_g1_i1
Lipoic acid metabolism	ko00785	ec:2.8.1.8 - synthase, ec:2.3.1.181 - transferase	113	2	DN19543_c0_g1_i2, DN21777_c0_g1_i1, DN10297_c0_g2_i1, DN10297_c0_g1_i1
Lipopolysaccharide biosynthesis	ko00540	ec:2.7.1.130 - 4'-kinase, ec:2.4.1.182 - synthase, ec:2.7.7.38 - cytidylyltransferase, ec:2.5.1.55 - synthase, ec:2.3.1.129 - O-acyltransferase	104	5	DN27884_c0_g1_i1, DN50423_c0_g1_i1, DN18251_c0_g2_i1, DN19669_c1_g1_i2, DN16466_c0_g1_i1
Lysine biosynthesis	ko00300	ec:4.1.1.20 - decarboxylase, ec:2.6.1.57 - transaminase, ec:2.7.2.4 - kinase, ec:6.3.2.10 - ligase, ec:2.6.1.83 - aminotransferase, ec:1.2.1.11 - dehydrogenase, ec:5.1.1.7 - epimerase, ec:1.17.1.8 - reductase, ec:1.1.1.3 - dehydrogenase, ec:4.3.3.7 - synthase	58	10	DN23294_c0_g2_i1, DN500_c0_g3_i1, DN19070_c0_g1_i1, DN500_c0_g1_i1, DN10983_c0_g1_i1, DN10983_c0_g2_i1, DN5155_c0_g1_i1, DN40927_c0_g1_i1, DN23268_c0_g1_i2, DN47393_c0_g1_i1, DN24462_c0_g1_i1, DN21755_c0_g1_i2, DN18583_c0_g1_i3, DN23470_c0_g1_i1, DN21449_c0_g1_i1, DN22731_c0_g1_i2, DN19881_c0_g2_i2, DN16824_c0_g1_i1, DN13920_c0_g2_i1, DN19700_c0_g1_i1, DN7454_c0_g2_i1, DN16273_c0_g1_i1
Lysine degradation	ko00310	ec:2.3.1.61 - succinyltransferase, ec:2.1.1.43 - N-methyltransferase, ec:1.2.1.3 - dehydrogenase (NAD+), ec:2.3.1.9 - C-acetyltransferase, ec:1.1.1.35 - dehydrogenase, ec:1.2.4.2 - dehydrogenase (succinyl-transferring)	48	6	DN23435_c0_g1_i3, DN9124_c0_g2_i1, DN9124_c0_g1_i1, DN9219_c0_g1_i1, DN24039_c0_g1_i1, DN14784_c0_g1_i1, DN9219_c0_g3_i1, DN20669_c0_g2_i3, DN22584_c1_g1_i1, DN39347_c0_g1_i1, DN23471_c1_g3_i4, DN22861_c0_g1_i1, DN23088_c0_g3_i4, DN16924_c0_g1_i2, DN22967_c1_g1_i1, DN5093_c0_g1_i1, DN50804_c0_g1_i1, DN32606_c0_g1_i1, DN7521_c0_g1_i1, DN16504_c0_g1_i2, DN22676_c5_g1_i2, DN22676_c1_g1_i2, DN24591_c…
Mannose type O-glycan biosynthesis	Ko00980	ec:2.4.1.135 - 3-beta-glucuronosyltransferase	85	1	DN12198_c0_g2_i1, DN8768_c0_g1_i1, DN20927_c4_g1_i3, DN22295_c0_g3_i6, DN4060_c0_g2_i1, DN715_c0_g1_i1, DN4060_c0_g1_i1, DN17308_c0_g1_i1, DN3471_c0_g1_i1, DN12198_c0_g1_i1, DN3471_c0_g2_i1
Metabolism of xenobiotics by cytochrome P450	ko00980	ec:2.5.1.18 - transferase, ec:1.14.14.1 - monooxygenase, ec:1.2.1.5 - dehydrogenase [NAD(P)+], ec:2.4.1.17 - 1-naphthol glucuronyltransferase	66	4	DN18679_c0_g1_i1, DN14348_c0_g1_i1, DN26636_c0_g1_i1, DN23350_c0_g1_i5, DN12198_c0_g2_i1, DN8768_c0_g1_i1, DN20927_c4_g1_i3, DN4060_c0_g2_i1, DN715_c0_g1_i1, DN4060_c0_g1_i1, DN17308_c0_g1_i1, DN12198_c0_g1_i1, DN15613_c0_g1_i1, DN22295_c0_g3_i6, DN40617_c0_g1_i1, DN3471_c0_g1_i1, DN3471_c0_g2_i1
Methane metabolism	ko00680	ec:2.1.2.1 - hydroxymethyltransferase, ec:4.1.2.13 - aldolase, ec:4.1.1.31 - carboxylase, ec:2.6.1.52 - transaminase, ec:2.2.1.3 - transketolase, ec:2.7.1.29 - kinase, ec:2.7.1.11 - phosphohexokinase, ec:6.2.1.1 - ligase, ec:3.1.3.11 - hexose diphosphatase, ec:1.1.1.284 - dehydrogenase, ec:3.1.2.12 - hydrolase, ec:3.1.3.3 - phosphatase, ec:1.1.1.95 - dehydrogenase, ec:4.2.1.11 - hydratase, ec:1.2…	20	16	DN44285_c0_g2_i1, DN14108_c0_g1_i1, DN22959_c0_g1_i1, DN22959_c0_g2_i1, DN10400_c0_g1_i1, DN10400_c1_g1_i1, DN10400_c0_g2_i1, DN23825_c1_g2_i3, DN44285_c0_g1_i1, DN36809_c0_g1_i1, DN15914_c0_g1_i1, DN23609_c0_g1_i2, DN16876_c0_g1_i1, DN28885_c0_g1_i1, DN24267_c0_g1_i3, DN23634_c0_g1_i1, DN47533_c0_g1_i1, DN23634_c0_g3_i2, DN23634_c0_g2_i1, DN10154_c0_g1_i1, DN10154_c0_g3_i1, DN20993_c0_g1_i3, DN1…
Monobactam biosynthesis	ko00261	ec:2.7.2.4 - kinase, ec:2.7.7.4 - adenylyltransferase, ec:1.2.1.11 - dehydrogenase, ec:1.17.1.8 - reductase, ec:4.3.3.7 - synthase	77	5	DN23268_c0_g1_i2, DN47393_c0_g1_i1, DN24462_c0_g1_i1, DN21755_c0_g1_i2, DN19204_c0_g1_i1, DN23257_c0_g1_i1, DN21449_c0_g1_i1, DN19881_c0_g2_i2, DN16824_c0_g1_i1, DN19700_c0_g1_i1, DN7454_c0_g2_i1, DN16273_c0_g1_i1
mTOR signaling pathway	ko04150	ec:2.7.11.24 - protein kinase	67	1	DN15071_c0_g1_i1, DN10898_c0_g2_i1, DN23274_c0_g2_i4, DN190_c0_g2_i1, DN12534_c0_g2_i1, DN12534_c0_g1_i1, DN33231_c0_g1_i1, DN22630_c0_g1_i1, DN23820_c0_g1_i2, DN23861_c0_g1_i2, DN190_c0_g1_i1, DN19869_c0_g1_i1, DN1987_c0_g1_i1, DN22066_c0_g1_i1, DN22840_c0_g1_i1, DN13558_c0_g1_i1, DN10898_c0_g1_i1
Neomycin, kanamycin and gentamicin biosynthesis	ko00524	ec:2.7.1.1 - hexokinase type IV glucokinase	91	1	DN1845_c0_g1_i1, DN2190_c0_g2_i1, DN2190_c0_g1_i1, DN46482_c0_g1_i1, DN9958_c0_g1_i1, DN22837_c0_g1_i6, DN51684_c0_g1_i1, DN24387_c1_g1_i3, DN22513_c1_g2_i1
N-Glycan biosynthesis	ko00510	ec:2.4.1.260 - alpha-1,6-mannosyltransferase, ec:2.4.1.144 - 4-beta-N-acetylglucosaminyltransferase, ec:2.7.8.15 - N-acetylglucosaminephosphotransferase, ec:3.2.1.113 - 1,2-alpha-mannosidase, ec:3.2.1.106 - glucosidase	78	5	DN14599_c0_g1_i1, DN23044_c0_g2_i1, DN20330_c0_g2_i1, DN21934_c0_g1_i2, DN38631_c0_g1_i1, DN17216_c0_g1_i1, DN8198_c0_g1_i1, DN19880_c0_g2_i1, DN19880_c0_g3_i1, DN19880_c0_g1_i1, DN24307_c0_g1_i3, DN20649_c0_g1_i1
Nicotinate and nicotinamide metabolism	ko00760	ec:2.7.1.23 - kinase, ec:1.2.1.16 - dehydrogenase [NAD(P)+], ec:1.4.3.16 - oxidase, ec:3.1.3.5 - uridine 5'-nucleotidase, ec:3.5.1.19 - nicotinamide deaminase, ec:6.3.5.1 - synthase (glutamine-hydrolysing), ec:2.4.2.19 - diphosphorylase (carboxylating)	63	7	DN24589_c0_g2_i5, DN21220_c0_g1_i1, DN15535_c0_g1_i1, DN23912_c1_g1_i2, DN21010_c1_g1_i2, DN18958_c0_g1_i1, DN23504_c0_g1_i1, DN2550_c1_g1_i1, DN13479_c0_g1_i1, DN18852_c0_g1_i2, DN21498_c0_g1_i2, DN43194_c0_g1_i1, DN20984_c0_g1_i4, DN20097_c0_g1_i2, DN22695_c0_g2_i1, DN19849_c0_g1_i1, DN23427_c0_g1_i1, DN16540_c0_g1_i1, DN13937_c0_g2_i1, DN13937_c0_g1_i1
Nitrogen metabolism	ko00910	ec:4.2.1.1 - anhydrase, ec:6.3.1.2 - synthetase, ec:1.13.12.16 - monooxygenase, ec:1.7.99.4 - reductase, ec:1.7.1.4 - reductase [NAD(P)H], ec:1.7.1.3 - reductase (NADPH), ec:4.2.1.104 - cyanate lyase, ec:1.4.1.14 - synthase (NADH), ec:1.4.1.3 - dehydrogenase [NAD(P)+], ec:1.4.1.2 - dehydrogenase	59	10	DN38503_c0_g1_i1, DN22555_c0_g1_i3, DN22693_c4_g1_i1, DN24901_c0_g1_i1, DN22693_c1_g2_i1, DN22555_c0_g2_i2, DN7530_c0_g1_i1, DN21868_c0_g1_i2, DN14633_c1_g1_i2, DN13675_c0_g2_i1, DN22753_c0_g1_i2, DN13675_c0_g1_i1, DN27694_c0_g1_i1, DN36382_c0_g1_i1, DN20309_c0_g1_i1, DN23199_c0_g1_i1, DN21813_c0_g3_i2, DN23199_c0_g1_i1, DN15716_c0_g1_i1, DN24590_c0_g1_i1, DN6051_c0_g1_i1, DN6051_c0_g1_i1
Novobiocin biosynthesis	ko00401	ec:2.6.1.57 - transaminase, ec:2.6.1.5 - transaminase, ec:2.6.1.9 - transaminase, ec:2.6.1.1 - transaminase, ec:1.3.1.12 - dehydrogenase	39	5	DN500_c0_g3_i1, DN19070_c0_g1_i1, DN500_c0_g1_i1, DN10983_c0_g1_i1, DN10983_c0_g2_i1, DN5155_c0_g1_i1, DN40927_c0_g1_i1, DN500_c0_g3_i1, DN19070_c0_g1_i1, DN500_c0_g1_i1, DN10983_c0_g1_i1, DN10983_c0_g2_i1, DN5155_c0_g1_i1, DN40927_c0_g1_i1, DN500_c0_g3_i1, DN19070_c0_g1_i1, DN500_c0_g1_i1, DN21402_c0_g2_i1, DN10983_c0_g1_i1, DN10983_c0_g2_i1, DN5155_c0_g1_i1, DN40927_c0_g1_i1, DN500_c0_g3_i1, DN…
One carbon pool by folate	ko00670	ec:2.1.2.3 - formyltransferase, ec:2.1.2.2 - formyltransferase, ec:2.1.2.1 - hydroxymethyltransferase, ec:2.1.2.9 - formyltransferase, ec:6.3.4.3 - ligase, ec:1.5.1.20 - reductase [NAD(P)H], ec:2.1.2.10 - S-aminomethyldihydrolipoylprotein:(6S)-tetrahydrofolate aminomethyltransferase (ammonia-forming), ec:2.1.1.45 - synthase, ec:3.5.1.10 - deformylase, ec:1.5.1.3 - reductase, ec:1.5.1.5 - dehydrog…	45	11	DN22402_c0_g1_i1, DN1059_c0_g1_i1, DN11958_c0_g1_i1, DN19515_c0_g1_i3, DN44285_c0_g2_i1, DN14108_c0_g1_i1, DN22959_c0_g1_i1, DN22959_c0_g2_i1, DN10400_c0_g1_i1, DN10400_c1_g1_i1, DN10400_c0_g2_i1, DN23825_c1_g2_i3, DN44285_c0_g1_i1, DN12063_c0_g1_i1, DN23701_c0_g3_i1, DN23701_c0_g4_i1, DN23701_c0_g2_i1, DN23701_c0_g1_i1, DN23852_c0_g1_i1, DN31607_c0_g1_i1, DN22656_c0_g1_i3, DN12837_c0_g2_i1, DN22…
Other glycan degradation	ko00511	ec:3.2.1.45 - psychosine hydrolase, ec:3.2.1.51 - alpha-fucosidase, ec:3.2.1.52 - hexosaminidase, ec:3.2.1.96 - endo-beta-N-acetylglucosaminidase, ec:3.2.1.24 - alpha-D-mannosidase, ec:3.2.1.25 - mannanase, ec:3.2.1.23 - lactase (ambiguous)	40	7	DN24698_c0_g1_i6, DN2824_c1_g1_i1, DN2824_c0_g1_i1, DN37206_c0_g1_i1, DN19577_c0_g1_i1, DN14687_c0_g1_i1, DN51426_c0_g1_i1, DN16117_c0_g1_i2, DN16965_c0_g1_i1, DN48419_c0_g1_i1, DN44725_c0_g1_i1, DN22056_c0_g1_i1, DN45481_c0_g1_i1, DN10814_c0_g1_i1, DN22180_c3_g1_i10, DN21998_c0_g1_i1, DN43623_c0_g1_i1, DN22033_c0_g1_i1, DN12652_c0_g1_i1, DN38631_c0_g1_i1, DN17216_c0_g1_i1, DN8198_c0_g1_i1, DN198…
Oxidative phosphorylation	ko00190	ec:3.6.1.1 - diphosphatase, ec:1.3.5.1 - dehydrogenase, ec:3.6.3.6 - ATPase, ec:1.9.3.1 - oxidase, ec:1.6.5.3 - reductase (H+-translocating), ec:1.10.2.2 - reductase, ec:1.6.99.3 - dehydrogenase	14	7	DN19845_c0_g1_i1, DN14492_c0_g1_i1, DN18924_c0_g1_i1, DN15726_c0_g1_i1, DN21413_c5_g1_i1, DN8553_c0_g1_i1, DN24491_c1_g1_i1, DN21413_c2_g1_i1, DN20269_c0_g1_i1, DN13835_c0_g1_i1, DN21413_c3_g2_i2, DN21413_c3_g1_i1, DN13835_c0_g2_i1, DN16923_c0_g1_i2, DN46183_c0_g1_i1, DN21413_c4_g1_i2, DN29542_c0_g1_i1, DN9178_c0_g1_i1, DN24554_c0_g1_i1, DN9178_c0_g2_i1, DN24097_c0_g3_i2, DN23579_c0_g1_i4, DN1575…
Pantothenate and CoA biosynthesis	ko00770	ec:3.5.2.2 - hydantoinase, ec:4.2.1.9 - dehydratase, ec:2.2.1.6 - synthase, ec:6.3.2.1 - ligase (AMP-forming), ec:2.7.1.33 - kinase, ec:2.6.1.42 - transaminase, ec:2.7.1.24 - kinase, ec:2.7.8.7 - synthase, ec:2.1.2.11 - hydroxymethyltransferase, ec:1.1.1.86 - reductoisomerase (NADP+)	56	10	DN48853_c0_g1_i1, DN23514_c1_g1_i2, DN23346_c0_g1_i2, DN24160_c0_g1_i1, DN9999_c0_g1_i1, DN15584_c0_g1_i1, DN24655_c0_g1_i3, DN20498_c0_g1_i1, DN5013_c0_g1_i1, DN46207_c0_g1_i1, DN24069_c0_g1_i5, DN19199_c0_g2_i1, DN21375_c0_g2_i2, DN22008_c1_g2_i5, DN41507_c0_g1_i1, DN17449_c0_g1_i2, DN24563_c4_g1_i2, DN24563_c4_g2_i3, DN24563_c4_g3_i1, DN10604_c0_g1_i1, DN39669_c0_g1_i1, DN24563_c5_g1_i1, DN245…
Pentose and glucuronate interconversions	ko00040	ec:4.2.2.2 - lyase, ec:5.1.3.1 - 3-epimerase, ec:2.7.7.9 - uridylyltransferase, ec:3.1.1.11 - pectin demethoxylase, ec:5.3.1.5 - isomerase, ec:2.7.7.64 - uridylyltransferase, ec:1.1.1.22 - 6-dehydrogenase, ec:2.4.1.17 - 1-naphthol glucuronyltransferase, ec:3.2.1.15 - pectin depolymerase	16	9	DN21324_c1_g1_i3, DN14171_c0_g1_i1, DN17095_c0_g1_i1, DN2083_c0_g1_i1, DN20326_c0_g2_i1, DN2083_c0_g2_i1, DN20326_c0_g1_i2, DN24033_c1_g1_i3, DN5236_c0_g1_i1, DN6017_c0_g1_i1, DN7847_c0_g1_i1, DN36611_c0_g1_i1, DN47758_c0_g1_i1, DN18943_c0_g1_i1, DN15551_c0_g1_i1, DN33473_c0_g1_i1, DN41173_c0_g1_i1, DN20540_c1_g1_i1, DN4653_c0_g1_i1, DN7988_c0_g1_i1, DN23717_c3_g1_i2, DN28072_c0_g1_i1, DN22926_c1…
Pentose phosphate pathway	ko00030	ec:2.7.1.90 - 1-phosphotransferase, ec:4.1.2.13 - aldolase, ec:2.2.1.2 - dihydroxyacetonetransferase, ec:2.2.1.1 - glycolaldehydetransferase, ec:2.7.1.15 - deoxyribokinase, ec:2.7.1.12 - gluconokinase (phosphorylating), ec:2.7.1.11 - phosphohexokinase, ec:5.1.3.1 - 3-epimerase, ec:3.1.3.11 - hexose diphosphatase, ec:2.7.6.1 - diphosphokinase, ec:3.1.1.31 - phosphogluconolactonase, ec:5.3.1.6 - is…	19	15	DN22005_c0_g1_i1, DN20167_c0_g1_i1, DN23802_c0_g1_i4, DN36809_c0_g1_i1, DN15914_c0_g1_i1, DN23609_c0_g1_i2, DN16876_c0_g1_i1, DN28885_c0_g1_i1, DN24267_c0_g1_i3, DN23634_c0_g1_i1, DN47533_c0_g1_i1, DN23634_c0_g3_i2, DN23634_c0_g2_i1, DN10154_c0_g1_i1, DN10154_c0_g3_i1, DN9592_c0_g2_i1, DN9592_c0_g1_i1, DN23688_c0_g1_i9, DN1205_c0_g1_i1, DN35847_c0_g1_i1, DN24159_c2_g1_i1, DN11751_c0_g1_i1, DN2415…
Peptidoglycan biosynthesis	ko00550	ec:6.3.2.4 - ligase, ec:6.3.2.9 - ligase, ec:2.4.1.227 - beta-N-acetylglucosaminyltransferase, ec:6.3.2.10 - ligase, ec:2.7.8.13 - MraY transferase	94	5	DN23201_c0_g1_i4, DN9626_c0_g1_i1, DN26233_c0_g1_i1, DN20244_c0_g1_i1, DN18583_c0_g1_i3, DN4937_c0_g1_i1, DN21934_c0_g1_i2, DN4085_c0_g1_i1
Phenazine biosynthesis	ko00405	ec:4.1.3.27 - synthase	118	1	DN48961_c0_g1_i1, DN22353_c0_g1_i2, DN7516_c0_g2_i1
Phenylalanine metabolism	ko00360	ec:1.4.3.2 - oxidase, ec:2.6.1.57 - transaminase, ec:1.13.11.27 - dioxygenase, ec:6.2.1.12 - ligase, ec:2.6.1.5 - transaminase, ec:2.6.1.9 - transaminase, ec:2.6.1.1 - transaminase, ec:4.3.1.24 - ammonia-lyase, ec:4.3.1.25 - ammonia-lyase, ec:1.2.1.5 - dehydrogenase [NAD(P)+], ec:3.5.1.4 - acylamidase, ec:1.4.3.21 - oxidase	21	12	DN2550_c1_g1_i1, DN13479_c0_g1_i1, DN500_c0_g3_i1, DN19070_c0_g1_i1, DN500_c0_g1_i1, DN10983_c0_g1_i1, DN10983_c0_g2_i1, DN5155_c0_g1_i1, DN40927_c0_g1_i1, DN8928_c0_g2_i1, DN779_c0_g1_i1, DN779_c1_g1_i1, DN18001_c0_g1_i1, DN41589_c0_g1_i1, DN500_c0_g3_i1, DN19070_c0_g1_i1, DN500_c0_g1_i1, DN10983_c0_g1_i1, DN10983_c0_g2_i1, DN5155_c0_g1_i1, DN40927_c0_g1_i1, DN500_c0_g3_i1, DN19070_c0_g1_i1, DN5…
Phenylalanine, tyrosine and tryptophan biosynthesis	ko00400	ec:4.1.1.48 - synthase, ec:1.4.3.2 - oxidase, ec:2.6.1.57 - transaminase, ec:4.1.3.27 - synthase, ec:4.2.3.5 - synthase, ec:4.2.3.4 - synthase, ec:4.2.1.51 - dehydratase, ec:2.5.1.19 - 1-carboxyvinyltransferase, ec:2.6.1.78 - aminotransferase, ec:2.6.1.79 - aminotransferase, ec:4.2.1.91 - dehydratase, ec:1.1.1.282 - dehydrogenase, ec:5.4.99.5 - mutase, ec:4.2.1.20 - synthase, ec:2.6.1.5 - transam…	12	24	DN24544_c0_g1_i2, DN18879_c0_g1_i2, DN2550_c1_g1_i1, DN13479_c0_g1_i1, DN500_c0_g3_i1, DN19070_c0_g1_i1, DN500_c0_g1_i1, DN10983_c0_g1_i1, DN10983_c0_g2_i1, DN5155_c0_g1_i1, DN40927_c0_g1_i1, DN48961_c0_g1_i1, DN22353_c0_g1_i2, DN7516_c0_g2_i1, DN647_c0_g2_i1, DN21563_c0_g1_i2, DN14944_c0_g1_i1, DN24978_c0_g1_i1, DN18043_c0_g1_i2, DN23479_c0_g1_i1, DN12501_c0_g1_i1, DN1571_c0_g1_i1, DN21465_c0_g1…
Phenylpropanoid biosynthesis	ko00940	ec:1.11.1.7 - lactoperoxidase, ec:1.2.1.44 - reductase, ec:6.2.1.12 - ligase, ec:4.3.1.24 - ammonia-lyase, ec:4.3.1.25 - ammonia-lyase, ec:2.1.1.146 - O-methyltransferase, ec:3.2.1.21 - gentiobiase	15	7	DN19070_c0_g1_i1, DN31224_c0_g1_i1, DN19027_c0_g1_i1, DN19391_c0_g2_i2, DN6225_c0_g1_i1, DN51806_c0_g1_i1, DN34965_c0_g1_i1, DN33649_c0_g1_i1, DN2513_c1_g1_i1, DN22816_c1_g1_i2, DN20700_c0_g1_i2, DN1777_c0_g1_i1, DN17768_c0_g1_i2, DN39866_c0_g1_i1, DN19193_c0_g1_i1, DN9510_c0_g1_i1, DN29650_c0_g1_i1, DN4069_c0_g1_i1, DN38083_c0_g1_i1, DN49617_c0_g1_i1, DN1489_c0_g1_i1, DN10151_c0_g1_i1, DN6225_c1…
Phosphatidylinositol signaling system	ko04070	ec:2.7.1.107 - kinase (ATP), ec:2.7.1.127 - 3-kinase, ec:2.7.1.67 - 4-kinase, ec:2.7.1.68 - 5-kinase, ec:3.1.3.36 - 5-phosphatase, ec:3.1.4.11 - phospholipase C, ec:3.1.3.56 - 5-phosphatase, ec:3.1.3.25 - phosphatase, ec:2.7.1.158 - 2-kinase, ec:2.7.1.159 - 5/6-kinase, ec:2.7.7.41 - cytidylyltransferase	49	11	DN10882_c1_g1_i1, DN23423_c0_g1_i1, DN13673_c0_g1_i1, DN21784_c0_g1_i1, DN16746_c0_g1_i1, DN10096_c0_g1_i1, DN9375_c0_g1_i1, DN18876_c0_g1_i1, DN18876_c1_g1_i1, DN24682_c1_g1_i1, DN24672_c0_g2_i1, DN20423_c0_g1_i3, DN8679_c0_g1_i1, DN14570_c0_g1_i1, DN20598_c0_g1_i1, DN39435_c0_g1_i1, DN27523_c0_g1_i1, DN33426_c0_g1_i1, DN12675_c0_g2_i2, DN13094_c0_g1_i2, DN20612_c1_g1_i1, DN15947_c0_g1_i1, DN125…
Photosynthesis	ko00195	ec:1.10.9.1 - reductase, ec:1.18.1.2 - reductase	119	2	DN19907_c3_g1_i2, DN20619_c0_g2_i2, DN20619_c0_g1_i1
Porphyrin and chlorophyll metabolism	ko00860	ec:1.2.1.70 - reductase, ec:4.1.1.37 - decarboxylase, ec:1.3.7.4 - oxidoreductase, ec:4.2.1.75 - synthase, ec:4.99.1.3 - cobaltochelatase, ec:4.99.1.1 - ferrochelatase, ec:3.1.1.14 - CLH, ec:1.16.3.1 - ceruloplasmin, ec:1.1.1.294 - b reductase, ec:2.1.1.107 - C-methyltransferase, ec:2.1.1.11 - protoporphyrin IX methyltransferase, ec:1.3.1.33 - reductase, ec:4.2.1.24 - synthase, ec:2.5.1.62 - synt…	25	23	DN24699_c0_g1_i3, DN12892_c0_g1_i1, DN22841_c0_g1_i2, DN22347_c1_g1_i1, DN12892_c0_g3_i1, DN22841_c0_g2_i7, DN9141_c0_g1_i1, DN20613_c0_g1_i2, DN3765_c0_g1_i1, DN15717_c0_g1_i1, DN23391_c0_g1_i4, DN18433_c0_g1_i2, DN18989_c1_g1_i1, DN16609_c0_g1_i1, DN20982_c1_g1_i2, DN20982_c0_g1_i1, DN20982_c1_g2_i1, DN18819_c0_g1_i1, DN32968_c0_g1_i1, DN17753_c0_g1_i1, DN16437_c0_g1_i1, DN14029_c0_g1_i3, DN140…
Primary bile acid biosynthesis	ko00120	ec:1.1.1.35 - dehydrogenase	114	1	DN22676_c5_g1_i2, DN22676_c1_g1_i2, DN24591_c2_g1_i2, DN19624_c0_g1_i1
Propanoate metabolism	ko00640	ec:6.4.1.2 - carboxylase, ec:1.2.1.27 - dehydrogenase (CoA-acylating), ec:4.1.1.9 - decarboxylase, ec:6.2.1.5 - ligase (ADP-forming), ec:6.2.1.4 - ligase (GDP-forming), ec:6.2.1.1 - ligase, ec:1.8.1.4 - dehydrogenase, ec:3.1.2.4 - hydrolase, ec:2.3.1.9 - C-acetyltransferase, ec:1.1.1.27 - dehydrogenase	43	10	DN18638_c0_g1_i1, DN22302_c0_g1_i2, DN42292_c0_g1_i1, DN23735_c0_g2_i1, DN24862_c0_g1_i1, DN22302_c1_g1_i1, DN23735_c0_g1_i1, DN5438_c0_g1_i1, DN10015_c0_g1_i1, DN19446_c0_g1_i1, DN9575_c0_g1_i1, DN2766_c0_g1_i1, DN11714_c0_g1_i1, DN11714_c0_g2_i1, DN11714_c0_g1_i1, DN11714_c0_g2_i1, DN24773_c0_g1_i2, DN2245_c0_g1_i1, DN16141_c0_g1_i1, DN23025_c0_g1_i2, DN22026_c0_g2_i1, DN21513_c0_g1_i1, DN22026…
Purine metabolism	ko00230	ec:6.3.3.1 - cyclo-ligase, ec:2.1.2.3 - formyltransferase, ec:2.1.2.2 - formyltransferase, ec:2.7.4.8 - kinase, ec:2.7.4.6 - kinase, ec:2.7.4.3 - kinase, ec:3.5.2.5 - ec:3.5.2.5 allantoinase, ec:6.3.4.4 - synthase, ec:3.6.1.3 - adenylpyrophosphatase, ec:4.1.1.21 - carboxylase, ec:3.5.4.4 - deaminase, ec:4.3.2.2 - lyase, ec:1.17.4.1 - reductase, ec:2.7.1.40 - kinase, ec:3.5.4.6 - deaminase, ec:6.3…	1	37	DN23037_c0_g3_i1, DN22402_c0_g1_i1, DN1059_c0_g1_i1, DN11958_c0_g1_i1, DN19515_c0_g1_i3, DN14182_c0_g1_i1, DN19223_c0_g2_i2, DN19223_c0_g1_i1, DN20254_c0_g1_i2, DN18137_c0_g1_i2, DN24598_c1_g1_i3, DN21979_c0_g1_i1, DN22487_c0_g1_i1, DN19025_c1_g1_i1, DN20143_c0_g2_i1, DN14772_c0_g1_i1, DN20143_c0_g3_i1, DN14595_c0_g1_i1, DN23826_c0_g1_i5, DN46178_c0_g1_i1, DN21698_c1_g2_i1, DN22939_c0_g1_i2, DN16…
Pyrimidine metabolism	ko00240	ec:2.7.4.6 - kinase, ec:3.5.2.3 - carbamoylaspartic dehydrase, ec:2.7.4.9 - kinase, ec:3.5.2.2 - hydantoinase, ec:6.3.4.2 - synthase (glutamine hydrolysing), ec:1.3.5.2 - dehydrogenase (quinone), ec:4.1.1.23 - decarboxylase, ec:2.7.1.48 - kinase, ec:3.5.4.5 - deaminase, ec:1.17.4.1 - reductase, ec:2.1.3.2 - carbamoyltransferase, ec:2.7.1.21 - kinase, ec:3.6.1.23 - diphosphatase, ec:2.7.7.6 - RNA …	8	24	DN20254_c0_g1_i2, DN18137_c0_g1_i2, DN15737_c0_g1_i1, DN15737_c1_g1_i1, DN22745_c0_g2_i2, DN22745_c0_g1_i1, DN48853_c0_g1_i1, DN23037_c0_g4_i1, DN23037_c0_g5_i2, DN21389_c0_g1_i1, DN21389_c0_g2_i3, DN20570_c0_g1_i2, DN22590_c0_g1_i1, DN1195_c0_g1_i1, DN21874_c1_g2_i4, DN19245_c0_g1_i2, DN20998_c0_g1_i2, DN35909_c0_g1_i1, DN5255_c0_g1_i1, DN18012_c0_g1_i1, DN18012_c0_g2_i1, DN23234_c0_g1_i3, DN218…
Pyruvate metabolism	ko00620	ec:6.4.1.2 - carboxylase, ec:2.3.3.13 - synthase, ec:4.1.1.49 - carboxykinase (ATP), ec:3.6.1.7 - acetylphosphatase, ec:4.1.1.31 - carboxylase, ec:4.2.1.2 - hydratase, ec:2.7.1.40 - kinase, ec:4.1.1.3 - decarboxylase, ec:6.2.1.1 - ligase, ec:2.3.1.12 - acetyltransferase, ec:1.8.1.4 - dehydrogenase, ec:3.1.2.6 - hydrolase, ec:1.1.1.79 - reductase (NADP+), ec:2.7.9.1 - phosphate dikinase, ec:1.1.1.…	10	25	DN18638_c0_g1_i1, DN22302_c0_g1_i2, DN42292_c0_g1_i1, DN23735_c0_g2_i1, DN24862_c0_g1_i1, DN22302_c1_g1_i1, DN23735_c0_g1_i1, DN5438_c0_g1_i1, DN10015_c0_g1_i1, DN20324_c1_g1_i1, DN20324_c1_g2_i1, DN20324_c3_g1_i2, DN20324_c2_g1_i1, DN20324_c3_g2_i1, DN20324_c0_g1_i1, DN14218_c0_g1_i2, DN19965_c0_g2_i1, DN10263_c0_g1_i1, DN20993_c0_g1_i3, DN16684_c0_g1_i1, DN23621_c0_g2_i3, DN7157_c0_g1_i1, DN152…
Retinol metabolism	ko00830	ec:1.14.14.1 - monooxygenase, ec:2.4.1.17 - 1-naphthol glucuronyltransferase	73	2	DN14348_c0_g1_i1, DN12198_c0_g2_i1, DN8768_c0_g1_i1, DN20927_c4_g1_i3, DN4060_c0_g2_i1, DN715_c0_g1_i1, DN4060_c0_g1_i1, DN17308_c0_g1_i1, DN12198_c0_g1_i1, DN15613_c0_g1_i1, DN22295_c0_g3_i6, DN40617_c0_g1_i1, DN3471_c0_g1_i1, DN3471_c0_g2_i1
Riboflavin metabolism	ko00740	ec:1.1.1.193 - reductase, ec:4.1.99.12 - synthase, ec:2.7.1.26 - kinase, ec:2.7.7.2 - synthetase, ec:3.1.3.2 - phosphatase, ec:3.5.4.26 - deaminase, ec:3.5.4.25 - cyclohydrolase II	33	7	DN19955_c0_g1_i1, DN22635_c0_g1_i2, DN20678_c0_g1_i3, DN16199_c0_g1_i1, DN13312_c0_g1_i1, DN7438_c0_g1_i1, DN3285_c0_g1_i1, DN19877_c0_g1_i5, DN3604_c0_g1_i1, DN12413_c0_g2_i1, DN16896_c1_g1_i1, DN19362_c1_g1_i1, DN25565_c0_g1_i1, DN25193_c0_g1_i1, DN23715_c0_g1_i3, DN47721_c0_g1_i1, DN15027_c0_g1_i1, DN22082_c1_g2_i1, DN22082_c0_g1_i1, DN12714_c0_g1_i1, DN21041_c0_g1_i2, DN23136_c0_g1_i1, DN1573…
Selenocompound metabolism	ko00450	ec:4.4.1.11 - gamma-lyase, ec:2.7.7.4 - adenylyltransferase, ec:1.8.1.9 - reductase, ec:2.1.1.14 - S-methyltransferase, ec:4.4.1.8 - beta-lyase, ec:6.1.1.10 - ligase	87	6	DN14986_c0_g1_i1, DN19204_c0_g1_i1, DN23257_c0_g1_i1, DN22138_c0_g1_i2, DN23737_c0_g1_i2, DN24780_c0_g1_i3, DN19663_c0_g1_i1, DN21835_c0_g1_i2, DN23282_c0_g1_i1, DN22209_c0_g1_i1
Sesquiterpenoid and triterpenoid biosynthesis	ko00909	ec:2.5.1.21 - synthase	129	1	DN23768_c1_g4_i2
Sphingolipid metabolism	ko00600	ec:3.1.3.4 - phosphatase, ec:3.2.1.45 - psychosine hydrolase, ec:3.5.1.23 - acylsphingosine deacylase, ec:2.4.1.80 - glucosyltransferase, ec:3.2.1.22 - melibiase, ec:3.2.1.23 - lactase (ambiguous)	61	6	DN14682_c0_g1_i1, DN24698_c0_g1_i6, DN2824_c1_g1_i1, DN2824_c0_g1_i1, DN37206_c0_g1_i1, DN19577_c0_g1_i1, DN9087_c0_g1_i1, DN6838_c0_g1_i1, DN6838_c0_g2_i1, DN9368_c0_g2_i1, DN17161_c0_g1_i1, DN18677_c1_g1_i1, DN18677_c1_g2_i1, DN22263_c0_g1_i1, DN22393_c0_g1_i3, DN21036_c0_g1_i1, DN28059_c0_g1_i1, DN20288_c0_g1_i1, DN14934_c0_g1_i1, DN45590_c0_g1_i1, DN15409_c0_g1_i1
Starch and sucrose metabolism	ko00500	ec:2.7.1.1 - hexokinase type IV glucokinase, ec:3.1.3.12 - trehalose 6-phosphatase, ec:3.1.3.24 - phosphatase, ec:2.7.7.9 - uridylyltransferase, ec:3.2.1.4 - endo-1,4-beta-D-glucanase, ec:3.2.1.2 - saccharogen amylase, ec:3.2.1.1 - glycogenase, ec:3.2.1.68 - debranching enzyme, ec:5.3.1.9 - isomerase, ec:3.2.1.48 - alpha-glucosidase, ec:2.7.7.27 - adenylyltransferase, ec:3.2.1.21 - gentiobiase, e…	5	23	DN1845_c0_g1_i1, DN2190_c0_g2_i1, DN2190_c0_g1_i1, DN46482_c0_g1_i1, DN9958_c0_g1_i1, DN22837_c0_g1_i6, DN51684_c0_g1_i1, DN24387_c1_g1_i3, DN22513_c1_g2_i1, DN27731_c0_g1_i1, DN25655_c0_g1_i1, DN41440_c0_g1_i1, DN41995_c0_g1_i1, DN27731_c1_g1_i1, DN18697_c0_g1_i2, DN21007_c0_g1_i2, DN25070_c0_g1_i1, DN24033_c1_g1_i3, DN1805_c0_g1_i1, DN11140_c0_g2_i1, DN24952_c0_g1_i1, DN45561_c0_g1_i1, DN11140_…
Steroid biosynthesis	ko00100	ec:1.3.1.70 - reductase, ec:2.5.1.21 - synthase, ec:5.3.3.5 - Delta-isomerase	115	3	DN19630_c0_g1_i1, DN23768_c1_g4_i2, DN16596_c0_g1_i1, DN17420_c0_g1_i1
Steroid degradation	ko00984	ec:1.1.1.145 - dehydrogenase, ec:1.3.99.5 - 4-dehydrogenase (acceptor)	99	2	DN16727_c0_g1_i1, DN19506_c0_g1_i1, DN21262_c0_g1_i1, DN17880_c0_g2_i3, DN13881_c0_g1_i1, DN17572_c0_g1_i1, DN10318_c0_g1_i1
Steroid hormone biosynthesis	ko00140	ec:1.1.1.145 - dehydrogenase, ec:1.3.99.6 - 4-dehydrogenase, ec:1.14.14.1 - monooxygenase, ec:2.4.1.17 - 1-naphthol glucuronyltransferase	51	4	DN16727_c0_g1_i1, DN19506_c0_g1_i1, DN21262_c0_g1_i1, DN17880_c0_g2_i3, DN13881_c0_g1_i1, DN27699_c0_g1_i1, DN46645_c0_g1_i1, DN35602_c0_g1_i1, DN23444_c0_g1_i2, DN1375_c0_g2_i1, DN1375_c0_g1_i1, DN14348_c0_g1_i1, DN12198_c0_g2_i1, DN8768_c0_g1_i1, DN20927_c4_g1_i3, DN4060_c0_g2_i1, DN715_c0_g1_i1, DN4060_c0_g1_i1, DN17308_c0_g1_i1, DN12198_c0_g1_i1, DN15613_c0_g1_i1, DN22295_c0_g3_i6, DN40617_c0…
Streptomycin biosynthesis	ko00521	ec:2.7.1.1 - hexokinase type IV glucokinase, ec:3.1.3.25 - phosphatase, ec:5.5.1.4 - synthase	79	3	DN1845_c0_g1_i1, DN2190_c0_g2_i1, DN2190_c0_g1_i1, DN46482_c0_g1_i1, DN9958_c0_g1_i1, DN22837_c0_g1_i6, DN51684_c0_g1_i1, DN24387_c1_g1_i3, DN22513_c1_g2_i1, DN13094_c0_g1_i2, DN20612_c1_g1_i1, DN23563_c0_g1_i1
Styrene degradation	ko00643	ec:3.7.1.2 - beta-diketonase, ec:1.13.11.5 - 1,2-dioxygenase, ec:3.5.1.4 - acylamidase	86	3	DN17894_c0_g1_i1, DN16510_c0_g1_i2, DN22747_c0_g1_i1, DN11869_c0_g2_i1, DN37732_c0_g1_i1, DN43284_c0_g1_i1, DN26587_c0_g1_i1, DN15428_c0_g2_i1, DN23951_c0_g1_i2, DN22177_c0_g1_i1, DN24128_c0_g1_i2
Sulfur metabolism	ko00920	ec:2.8.1.1 - sulfurtransferase, ec:1.8.7.1 - sulfite reductase (ferredoxin), ec:3.6.2.1 - adenosine 5-phosphosulfate sulfohydrolase, ec:2.7.1.25 - kinase, ec:1.8.4.9 - reductase (glutathione), ec:2.7.7.4 - adenylyltransferase, ec:2.3.1.30 - O-acetyltransferase, ec:1.13.11.18 - dioxygenase, ec:3.1.3.7 - nucleotidase, ec:2.5.1.47 - synthase	46	10	DN21642_c0_g1_i1, DN22758_c0_g1_i5, DN24723_c0_g2_i1, DN24723_c0_g1_i1, DN16711_c0_g1_i1, DN18150_c0_g1_i1, DN16973_c0_g1_i2, DN19921_c0_g1_i1, DN22594_c1_g1_i1, DN19204_c0_g1_i1, DN23257_c0_g1_i1, DN47450_c0_g1_i1, DN22801_c0_g1_i1, DN22801_c0_g2_i1, DN18601_c0_g1_i1, DN13515_c0_g1_i1, DN15007_c1_g1_i1, DN21060_c1_g1_i3, DN20706_c0_g1_i1, DN21615_c0_g1_i3, DN22439_c1_g1_i1, DN10754_c0_g1_i1, DN4…
Synthesis and degradation of ketone bodies	ko00072	ec:2.3.3.10 - synthase, ec:2.3.1.9 - C-acetyltransferase	105	2	DN21020_c0_g2_i1, DN16623_c0_g1_i1, DN32606_c0_g1_i1, DN7521_c0_g1_i1, DN16504_c0_g1_i2
T cell receptor signaling pathway	ko04660	ec:3.1.3.16 - phosphatase, ec:2.7.10.2 - protein-tyrosine kinase	6	2	DN37444_c0_g1_i1, DN22179_c0_g1_i2, DN16052_c0_g1_i1, DN48681_c0_g1_i1, DN32861_c0_g1_i1, DN22822_c1_g1_i1, DN21362_c1_g1_i1, DN23098_c2_g4_i1, DN22946_c2_g1_i2, DN42390_c0_g1_i1, DN24223_c2_g1_i6, DN15670_c0_g1_i1, DN20188_c0_g1_i1, DN23779_c3_g1_i2, DN36454_c0_g1_i1, DN17283_c0_g2_i1, DN23122_c0_g1_i2, DN23489_c0_g1_i5, DN15448_c0_g1_i1, DN24619_c2_g1_i1, DN24276_c0_g1_i3, DN18864_c0_g1_i2, DN1…
Taurine and hypotaurine metabolism	ko00430	ec:4.1.1.15 - decarboxylase, ec:2.3.2.2 - glutamyl transpeptidase, ec:1.4.1.2 - dehydrogenase	92	3	DN21898_c0_g2_i1, DN21898_c0_g1_i2, DN5687_c0_g1_i1, DN2174_c0_g1_i1, DN21343_c0_g1_i1, DN10032_c0_g1_i1, DN2174_c0_g2_i1, DN5687_c1_g1_i1, DN6051_c0_g1_i1
Terpenoid backbone biosynthesis	ko00900	ec:2.3.3.10 - synthase, ec:2.7.4.2 - kinase, ec:4.1.1.33 - decarboxylase, ec:1.17.7.1 - synthase (ferredoxin), ec:2.2.1.7 - synthase, ec:2.7.1.36 - kinase, ec:2.5.1.10 - diphosphate synthase, ec:2.5.1.29 - diphosphate synthase, ec:1.8.3.5 - oxidase, ec:2.7.1.148 - 5'-diphospho)-2-C-methyl-D-erythritol kinase, ec:1.1.1.267 - reductoisomerase, ec:4.6.1.12 - 2,4-cyclodiphosphate synthase, ec:2.7.7.6…	36	17	DN21020_c0_g2_i1, DN16623_c0_g1_i1, DN23880_c2_g2_i1, DN10610_c0_g1_i1, DN23880_c2_g3_i2, DN23120_c0_g1_i4, DN21930_c0_g2_i1, DN13211_c0_g1_i1, DN21930_c0_g1_i1, DN16842_c0_g1_i1, DN22880_c0_g1_i2, DN22880_c0_g2_i1, DN18379_c0_g1_i1, DN23184_c0_g1_i5, DN4273_c0_g1_i1, DN22394_c2_g1_i1, DN23768_c1_g4_i2, DN22534_c0_g2_i3, DN20519_c0_g1_i1, DN18326_c0_g1_i1, DN4422_c0_g2_i1, DN22432_c0_g2_i1, DN442…
Th1 and Th2 cell differentiation	ko04658	ec:3.1.3.16 - phosphatase	7	1	DN37444_c0_g1_i1, DN22179_c0_g1_i2, DN16052_c0_g1_i1, DN48681_c0_g1_i1, DN32861_c0_g1_i1, DN22822_c1_g1_i1, DN21362_c1_g1_i1, DN23098_c2_g4_i1, DN22946_c2_g1_i2, DN42390_c0_g1_i1, DN24223_c2_g1_i6, DN15670_c0_g1_i1, DN20188_c0_g1_i1, DN23779_c3_g1_i2, DN36454_c0_g1_i1, DN17283_c0_g2_i1, DN23122_c0_g1_i2, DN23489_c0_g1_i5, DN15448_c0_g1_i1, DN24619_c2_g1_i1, DN24276_c0_g1_i3, DN18864_c0_g1_i2, DN1…
Thiamine metabolism	ko00730	ec:2.7.4.7 - kinase, ec:2.7.4.3 - kinase, ec:2.8.1.7 - desulfurase, ec:2.7.1.50 - kinase, ec:2.2.1.7 - synthase, ec:3.6.1.15 - phosphatase, ec:2.7.6.2 - diphosphokinase, ec:2.5.1.3 - phosphate synthase	2	8	DN17651_c0_g1_i1, DN24598_c1_g1_i3, DN21979_c0_g1_i1, DN22487_c0_g1_i1, DN19025_c1_g1_i1, DN20143_c0_g2_i1, DN14772_c0_g1_i1, DN20143_c0_g3_i1, DN22367_c0_g1_i1, DN24209_c3_g1_i3, DN12119_c0_g1_i1, DN16842_c0_g1_i1, DN22880_c0_g1_i2, DN22880_c0_g2_i1, DN18379_c0_g1_i1, DN24084_c0_g1_i2, DN16982_c1_g1_i2, DN23314_c0_g1_i4, DN24364_c1_g2_i1, DN5694_c0_g1_i1, DN34867_c0_g1_i1, DN5105_c0_g2_i1, DN466…
Toluene degradation	ko00623	ec:1.1.1.35 - dehydrogenase	116	1	DN22676_c5_g1_i2, DN22676_c1_g1_i2, DN24591_c2_g1_i2, DN19624_c0_g1_i1
Tropane, piperidine and pyridine alkaloid biosynthesis	ko00960	ec:2.6.1.57 - transaminase, ec:2.1.1.53 - N-methyltransferase, ec:2.6.1.5 - transaminase, ec:2.6.1.9 - transaminase, ec:2.6.1.1 - transaminase, ec:1.4.3.21 - oxidase	37	6	DN500_c0_g3_i1, DN19070_c0_g1_i1, DN500_c0_g1_i1, DN10983_c0_g1_i1, DN10983_c0_g2_i1, DN5155_c0_g1_i1, DN40927_c0_g1_i1, DN1704_c0_g2_i1, DN1704_c0_g1_i1, DN500_c0_g3_i1, DN19070_c0_g1_i1, DN500_c0_g1_i1, DN10983_c0_g1_i1, DN10983_c0_g2_i1, DN5155_c0_g1_i1, DN40927_c0_g1_i1, DN500_c0_g3_i1, DN19070_c0_g1_i1, DN500_c0_g1_i1, DN21402_c0_g2_i1, DN10983_c0_g1_i1, DN10983_c0_g2_i1, DN5155_c0_g1_i1, DN…
Tryptophan metabolism	ko00380	ec:1.4.3.2 - oxidase, ec:2.3.1.87 - N-acetyltransferase, ec:1.11.1.6 - equilase, ec:1.14.14.1 - monooxygenase, ec:1.2.1.3 - dehydrogenase (NAD+), ec:2.3.1.9 - C-acetyltransferase, ec:1.1.1.35 - dehydrogenase, ec:1.2.4.2 - dehydrogenase (succinyl-transferring), ec:3.5.1.4 - acylamidase, ec:3.5.1.9 - kynurenine formamidase	41	10	DN2550_c1_g1_i1, DN13479_c0_g1_i1, DN21731_c2_g1_i5, DN9757_c0_g1_i1, DN19070_c0_g1_i1, DN22698_c0_g1_i2, DN22657_c2_g1_i2, DN38083_c0_g1_i1, DN10151_c0_g1_i1, DN14348_c0_g1_i1, DN50804_c0_g1_i1, DN32606_c0_g1_i1, DN7521_c0_g1_i1, DN16504_c0_g1_i2, DN22676_c5_g1_i2, DN22676_c1_g1_i2, DN24591_c2_g1_i2, DN19624_c0_g1_i1, DN15377_c0_g1_i1, DN14705_c0_g1_i2, DN49382_c0_g1_i1, DN24161_c0_g1_i1, DN1922…
Tyrosine metabolism	ko00350	ec:1.4.3.2 - oxidase, ec:2.6.1.57 - transaminase, ec:3.7.1.2 - beta-diketonase, ec:1.13.11.5 - 1,2-dioxygenase, ec:4.1.1.68 - decarboxylase, ec:1.13.11.27 - dioxygenase, ec:1.2.1.16 - dehydrogenase [NAD(P)+], ec:2.6.1.5 - transaminase, ec:2.6.1.9 - transaminase, ec:2.6.1.1 - transaminase, ec:1.2.1.5 - dehydrogenase [NAD(P)+], ec:1.10.3.1 - oxidase, ec:1.4.3.21 - oxidase	31	13	DN2550_c1_g1_i1, DN13479_c0_g1_i1, DN500_c0_g3_i1, DN19070_c0_g1_i1, DN500_c0_g1_i1, DN10983_c0_g1_i1, DN10983_c0_g2_i1, DN5155_c0_g1_i1, DN40927_c0_g1_i1, DN17894_c0_g1_i1, DN16510_c0_g1_i2, DN11774_c0_g1_i1, DN8928_c0_g2_i1, DN779_c0_g1_i1, DN779_c1_g1_i1, DN23504_c0_g1_i1, DN500_c0_g3_i1, DN19070_c0_g1_i1, DN500_c0_g1_i1, DN10983_c0_g1_i1, DN10983_c0_g2_i1, DN5155_c0_g1_i1, DN40927_c0_g1_i1, D…
Ubiquinone and other terpenoid-quinone biosynthesis	ko00130	ec:4.1.3.36 - synthase, ec:2.2.1.9 - synthase, ec:1.13.11.27 - dioxygenase, ec:6.2.1.12 - ligase, ec:1.6.5.2 - dehydrogenase (quinone), ec:2.6.1.5 - transaminase, ec:5.4.4.2 - synthase	68	7	DN17195_c0_g1_i1, DN20459_c0_g1_i3, DN8928_c0_g2_i1, DN779_c0_g1_i1, DN779_c1_g1_i1, DN18001_c0_g1_i1, DN41589_c0_g1_i1, DN19972_c0_g1_i1, DN20837_c0_g1_i2, DN500_c0_g3_i1, DN19070_c0_g1_i1, DN500_c0_g1_i1, DN10983_c0_g1_i1, DN10983_c0_g2_i1, DN5155_c0_g1_i1, DN40927_c0_g1_i1, DN20072_c0_g1_i1
Valine, leucine and isoleucine biosynthesis	ko00290	ec:2.3.3.13 - synthase, ec:4.2.1.9 - dehydratase, ec:2.2.1.6 - synthase, ec:2.6.1.42 - transaminase, ec:4.3.1.19 - ammonia-lyase, ec:1.1.1.86 - reductoisomerase (NADP+), ec:1.1.1.85 - dehydrogenase	60	7	DN20324_c1_g1_i1, DN20324_c1_g2_i1, DN20324_c3_g1_i2, DN20324_c2_g1_i1, DN20324_c3_g2_i1, DN20324_c0_g1_i1, DN23514_c1_g1_i2, DN23346_c0_g1_i2, DN24160_c0_g1_i1, DN5013_c0_g1_i1, DN46207_c0_g1_i1, DN24069_c0_g1_i5, DN24108_c1_g1_i1, DN24563_c4_g1_i2, DN24563_c4_g2_i3, DN24563_c4_g3_i1, DN10604_c0_g1_i1, DN39669_c0_g1_i1, DN24563_c5_g1_i1, DN24563_c2_g1_i1, DN24663_c0_g1_i4, DN23751_c1_g2_i2
Valine, leucine and isoleucine degradation	ko00280	ec:2.3.3.10 - synthase, ec:1.4.3.2 - oxidase, ec:1.2.1.27 - dehydrogenase (CoA-acylating), ec:2.6.1.42 - transaminase, ec:2.3.1.16 - C-acyltransferase, ec:1.8.1.4 - dehydrogenase, ec:3.1.2.4 - hydrolase, ec:1.2.1.3 - dehydrogenase (NAD+), ec:2.3.1.9 - C-acetyltransferase, ec:1.1.1.35 - dehydrogenase, ec:1.1.1.31 - dehydrogenase	44	11	DN21020_c0_g2_i1, DN16623_c0_g1_i1, DN2550_c1_g1_i1, DN13479_c0_g1_i1, DN19446_c0_g1_i1, DN5013_c0_g1_i1, DN46207_c0_g1_i1, DN24069_c0_g1_i5, DN22321_c2_g2_i2, DN7521_c0_g1_i1, DN32606_c0_g1_i1, DN16504_c0_g1_i2, DN16141_c0_g1_i1, DN23025_c0_g1_i2, DN22026_c0_g2_i1, DN21513_c0_g1_i1, DN22026_c0_g1_i1, DN7910_c0_g2_i1, DN51241_c0_g1_i1, DN7910_c0_g1_i1, DN19234_c1_g1_i1, DN19234_c1_g2_i1, DN47516_…
Various types of N-glycan biosynthesis	ko00513	ec:2.4.1.260 - alpha-1,6-mannosyltransferase, ec:3.2.1.52 - hexosaminidase, ec:3.2.1.113 - 1,2-alpha-mannosidase	80	3	DN14599_c0_g1_i1, DN22056_c0_g1_i1, DN45481_c0_g1_i1, DN10814_c0_g1_i1, DN22180_c3_g1_i10, DN38631_c0_g1_i1, DN17216_c0_g1_i1, DN8198_c0_g1_i1, DN19880_c0_g2_i1, DN19880_c0_g3_i1, DN19880_c0_g1_i1, DN24307_c0_g1_i3
Vitamin B6 metabolism	ko00750	ec:1.4.3.5 - 5'-phosphate synthase, ec:2.6.1.52 - transaminase, ec:2.7.1.35 - kinase, ec:4.2.3.1 - synthase	106	4	DN23127_c3_g1_i3, DN20956_c0_g1_i1, DN23420_c0_g1_i2, DN16701_c0_g1_i1, DN22803_c0_g1_i2
Zeatin biosynthesis	ko00908	ec:2.5.1.27 - dimethylallyltransferase, ec:1.5.99.12 - dehydrogenase	95	2	DN16342_c0_g1_i1, DN32350_c0_g1_i1, DN41001_c0_g1_i1, DN51567_c0_g1_i1, DN7882_c1_g1_i1, DN51748_c0_g1_i1, DN44320_c0_g1_i1, DN17663_c0_g1_i1

## Sheet: KEGG classifications (s3)
	PATHWAY	Number of Sequences	Pathway category	Class
	Arginine biosynthesis	38	Amino acid metabolism	Metabolism
	Flavonoid biosynthesis	7	Biosynthesis of other secondary metabolites	Metabolism
	Phenazine biosynthesis	3	Biosynthesis of other secondary metabolites	Metabolism
	Biosynthesis of antibiotics	481	Global and overview maps	Metabolism
	Other glycan degradation	36	Glycan biosynthesis and metabolism	Metabolism
	alpha-Linolenic acid metabolism	16	Lipid metabolism	Metabolism
	Folate biosynthesis	16	Metabolism of cofactors and vitamins	Metabolism
	Atrazine degradation	1	Xenobiotics biodegradation and metabolism	Metabolism
	Benzoate degradation	14	Xenobiotics biodegradation and metabolism	Metabolism
	Alanine, aspartate and glutamate metabolism	55	Amino acid metabolism	Metabolism
	Arginine and proline metabolism	33	Amino acid metabolism	Metabolism
	Cysteine and methionine metabolism	100	Amino acid metabolism	Metabolism
	Glycine, serine and threonine metabolism	42	Amino acid metabolism	Metabolism
	Histidine metabolism	24	Amino acid metabolism	Metabolism
	Lysine biosynthesis	22	Amino acid metabolism	Metabolism
	Lysine degradation	30	Amino acid metabolism	Metabolism
	Phenylalanine metabolism	71	Amino acid metabolism	Metabolism
	Phenylalanine, tyrosine and tryptophan biosynthesis	100	Amino acid metabolism	Metabolism
	Tryptophan metabolism	34	Amino acid metabolism	Metabolism
	Tyrosine metabolism	47	Amino acid metabolism	Metabolism
	Valine, leucine and isoleucine biosynthesis	22	Amino acid metabolism	Metabolism
	Valine, leucine and isoleucine degradation	32	Amino acid metabolism	Metabolism
	Aflatoxin biosynthesis	9	Biosynthesis of other secondary metabolites	Metabolism
	Caffeine metabolism	1	Biosynthesis of other secondary metabolites	Metabolism
	Carbapenem biosynthesis	4	Biosynthesis of other secondary metabolites	Metabolism
	Glucosinolate biosynthesis	3	Biosynthesis of other secondary metabolites	Metabolism
	Indole alkaloid biosynthesis	5	Biosynthesis of other secondary metabolites	Metabolism
	Isoquinoline alkaloid biosynthesis	30	Biosynthesis of other secondary metabolites	Metabolism
	Monobactam biosynthesis	12	Biosynthesis of other secondary metabolites	Metabolism
	Neomycin, kanamycin and gentamicin biosynthesis	9	Biosynthesis of other secondary metabolites	Metabolism
	Novobiocin biosynthesis	36	Biosynthesis of other secondary metabolites	Metabolism
	Phenylpropanoid biosynthesis	95	Biosynthesis of other secondary metabolites	Metabolism
	Streptomycin biosynthesis	12	Biosynthesis of other secondary metabolites	Metabolism
	Tropane, piperidine and pyridine alkaloid biosynthesis	37	Biosynthesis of other secondary metabolites	Metabolism
	Amino sugar and nucleotide sugar metabolism	89	Carbohydrate metabolism	Metabolism
	Ascorbate and aldarate metabolism	24	Carbohydrate metabolism	Metabolism
	Butanoate metabolism	19	Carbohydrate metabolism	Metabolism
	C5-Branched dibasic acid metabolism	9	Carbohydrate metabolism	Metabolism
	Citrate cycle (TCA cycle)	67	Carbohydrate metabolism	Metabolism
	Fructose and mannose metabolism	65	Carbohydrate metabolism	Metabolism
	Galactose metabolism	48	Carbohydrate metabolism	Metabolism
	Glycolysis / Gluconeogenesis	108	Carbohydrate metabolism	Metabolism
	Glyoxylate and dicarboxylate metabolism	56	Carbohydrate metabolism	Metabolism
	Inositol phosphate metabolism	36	Carbohydrate metabolism	Metabolism
	Pentose and glucuronate interconversions	93	Carbohydrate metabolism	Metabolism
	Pentose phosphate pathway	83	Carbohydrate metabolism	Metabolism
	Propanoate metabolism	33	Carbohydrate metabolism	Metabolism
	Pyruvate metabolism	108	Carbohydrate metabolism	Metabolism
	Starch and sucrose metabolism	168	Carbohydrate metabolism	Metabolism
	Biosynthesis of terpenoids and steroids	1	Chemical structure transformation maps	Metabolism
	Carbon fixation in photosynthetic organisms	87	Energy metabolism	Metabolism
	Carbon fixation pathways in prokaryotes	63	Energy metabolism	Metabolism
	Methane metabolism	76	Energy metabolism	Metabolism
	Nitrogen metabolism	22	Energy metabolism	Metabolism
	Oxidative phosphorylation	97	Energy metabolism	Metabolism
	Photosynthesis	3	Energy metabolism	Metabolism
	Sulfur metabolism	31	Energy metabolism	Metabolism
	Glycosaminoglycan biosynthesis - chondroitin sulfate / dermatan sulfate	11	Glycan biosynthesis and metabolism	Metabolism
	Glycosaminoglycan biosynthesis - heparan sulfate / heparin	11	Glycan biosynthesis and metabolism	Metabolism
	Glycosaminoglycan degradation	12	Glycan biosynthesis and metabolism	Metabolism
	Glycosphingolipid biosynthesis - ganglio series	12	Glycan biosynthesis and metabolism	Metabolism
	Glycosphingolipid biosynthesis - globo and isoglobo series	11	Glycan biosynthesis and metabolism	Metabolism
	Glycosphingolipid biosynthesis - lacto and neolacto series	4	Glycan biosynthesis and metabolism	Metabolism
	Glycosylphosphatidylinositol (GPI)-anchor biosynthesis	4	Glycan biosynthesis and metabolism	Metabolism
	Lipopolysaccharide biosynthesis	5	Glycan biosynthesis and metabolism	Metabolism
	Mannose type O-glycan biosynthesis	11	Glycan biosynthesis and metabolism	Metabolism
	N-Glycan biosynthesis	12	Glycan biosynthesis and metabolism	Metabolism
	Peptidoglycan biosynthesis	8	Glycan biosynthesis and metabolism	Metabolism
	Various types of N-glycan biosynthesis	12	Glycan biosynthesis and metabolism	Metabolism
	T cell receptor signaling pathway	153	Immune system	Organismal Systems
	Th1 and Th2 cell differentiation	151	Immune system	Organismal Systems
	Arachidonic acid metabolism	11	Lipid metabolism	Metabolism
	Biosynthesis of unsaturated fatty acids	16	Lipid metabolism	Metabolism
	Cutin, suberine and wax biosynthesis	5	Lipid metabolism	Metabolism
	Ether lipid metabolism	6	Lipid metabolism	Metabolism
	Fatty acid biosynthesis	23	Lipid metabolism	Metabolism
	Fatty acid degradation	19	Lipid metabolism	Metabolism
	Fatty acid elongation	9	Lipid metabolism	Metabolism
	Glycerolipid metabolism	22	Lipid metabolism	Metabolism
	Glycerophospholipid metabolism	49	Lipid metabolism	Metabolism
	Linoleic acid metabolism	7	Lipid metabolism	Metabolism
	Primary bile acid biosynthesis	4	Lipid metabolism	Metabolism
	Sphingolipid metabolism	21	Lipid metabolism	Metabolism
	Steroid biosynthesis	4	Lipid metabolism	Metabolism
	Steroid hormone biosynthesis	25	Lipid metabolism	Metabolism
	Synthesis and degradation of ketone bodies	5	Lipid metabolism	Metabolism
	Biotin metabolism	13	Metabolism of cofactors and vitamins	Metabolism
	Lipoic acid metabolism	4	Metabolism of cofactors and vitamins	Metabolism
	Nicotinate and nicotinamide metabolism	20	Metabolism of cofactors and vitamins	Metabolism
	One carbon pool by folate	31	Metabolism of cofactors and vitamins	Metabolism
	Pantothenate and CoA biosynthesis	23	Metabolism of cofactors and vitamins	Metabolism
	Porphyrin and chlorophyll metabolism	62	Metabolism of cofactors and vitamins	Metabolism
	Retinol metabolism	14	Metabolism of cofactors and vitamins	Metabolism
	Riboflavin metabolism	43	Metabolism of cofactors and vitamins	Metabolism
	Thiamine metabolism	608	Metabolism of cofactors and vitamins	Metabolism
	Ubiquinone and other terpenoid-quinone biosynthesis	17	Metabolism of cofactors and vitamins	Metabolism
	Vitamin B6 metabolism	5	Metabolism of cofactors and vitamins	Metabolism
	beta-Alanine metabolism	25	Metabolism of other amino acids	Metabolism
	Cyanoamino acid metabolism	20	Metabolism of other amino acids	Metabolism
	D-Alanine metabolism	2	Metabolism of other amino acids	Metabolism
	D-Arginine and D-ornithine metabolism	1	Metabolism of other amino acids	Metabolism
	D-Glutamine and D-glutamate metabolism	7	Metabolism of other amino acids	Metabolism
	Glutathione metabolism	46	Metabolism of other amino acids	Metabolism
	Selenocompound metabolism	10	Metabolism of other amino acids	Metabolism
	Taurine and hypotaurine metabolism	9	Metabolism of other amino acids	Metabolism
	Biosynthesis of ansamycins	5	Metabolism of terpenoids and polyketides	Metabolism
	Biosynthesis of siderophore group nonribosomal peptides	1	Metabolism of terpenoids and polyketides	Metabolism
	Carotenoid biosynthesis	4	Metabolism of terpenoids and polyketides	Metabolism
	Geraniol degradation	8	Metabolism of terpenoids and polyketides	Metabolism
	Insect hormone biosynthesis	1	Metabolism of terpenoids and polyketides	Metabolism
	Limonene and pinene degradation	1	Metabolism of terpenoids and polyketides	Metabolism
	Sesquiterpenoid and triterpenoid biosynthesis	1	Metabolism of terpenoids and polyketides	Metabolism
	Terpenoid backbone biosynthesis	38	Metabolism of terpenoids and polyketides	Metabolism
	Zeatin biosynthesis	8	Metabolism of terpenoids and polyketides	Metabolism
	Purine metabolism	1104	Nucleotide metabolism	Metabolism
	Pyrimidine metabolism	146	Nucleotide metabolism	Metabolism
	mTOR signaling pathway	17	Signal transduction	Environmental Information Processing
	Phosphatidylinositol signaling system	29	Signal transduction	Environmental Information Processing
	Aminoacyl-tRNA biosynthesis	50	Translation	Genetic Information Processing
	Aminobenzoate degradation	291	Xenobiotics biodegradation and metabolism	Metabolism
	Caprolactam degradation	4	Xenobiotics biodegradation and metabolism	Metabolism
	Chloroalkane and chloroalkene degradation	1	Xenobiotics biodegradation and metabolism	Metabolism
	Drug metabolism - cytochrome P450	23	Xenobiotics biodegradation and metabolism	Metabolism
	Drug metabolism - other enzymes	97	Xenobiotics biodegradation and metabolism	Metabolism
	Ethylbenzene degradation	4	Xenobiotics biodegradation and metabolism	Metabolism
	Metabolism of xenobiotics by cytochrome P450	17	Xenobiotics biodegradation and metabolism	Metabolism
	Steroid degradation	7	Xenobiotics biodegradation and metabolism	Metabolism
	Styrene degradation	11	Xenobiotics biodegradation and metabolism	Metabolism
	Toluene degradation	4	Xenobiotics biodegradation and metabolism	Metabolism
