# Supplementary material for: De novo assembly of Agave sisalana transcriptome in response to drought stress provides insight into the tolerance mechanisms
Source: Sci Rep. 2019 Jan 23;9:396. doi: 10.1038/s41598-018-35891-6 (PMC6344536; doi:10.1038/s41598-018-35891-6)
Supplement: Supplementary file 7 — Supplementary Dataset 3 [file 41598_2018_35891_MOESM7_ESM.xlsx]

## Sheet: title
			Supplementary dataset 3: List of significantly enriched GO terms.
			De novo assembly of Agave sisalana transcriptome in response to drought stress provides insight into the tolerance mechanisms
			1,2Muhammad Bilal Sarwar, Zarnab Ahmad1, * Bushra Rashid1, 1Sameera Hassan, 2Per L. Gregersen, 2Maria De la O Leyva, 2Istvan Nagy, 2Torben Asp, 1Tayyab Husnain
			1Plant Genomics Lab, Center of Excellence in Molecular Biology, University of the Punjab, 87-West Canal Bank Road Thokar Niaz Baig, Lahore-53700, Pakistan.
			2 Department of Molecular Biology and Genetics, Aarhus University, Forsøgsvej 1, Slagelse Denmark.
			*Corresponding author: Bushra Rashid
			Tel.: +92 (42) 35293141-46; Fax: +92 (42) 35293149
			E-mail: bushra.cemb@pu.edu.pk

## Sheet: GO
GO term	Ontology	Description	Number in input list	Number in BG/Ref	p-value	FDR
GO:0009628	P	response to abiotic stimulus	100	162	1.8e-45	1.4e-43
GO:0015979	P	photosynthesis	93	153	1.2e-41	9.2e-40
GO:0050896	P	response to stimulus	276	972	3.3e-32	2.5e-30
GO:0006091	P	generation of precursor metabolites and energy	113	272	1.3e-29	1e-27
GO:0048856	P	anatomical structure development	108	256	4.6e-29	3.4e-27
GO:0032502	P	developmental process	130	358	5.6e-27	4.2e-25
GO:0007275	P	multicellular organismal development	114	304	2.7e-25	2e-23
GO:0005975	P	carbohydrate metabolic process	202	733	8.3e-23	6.2e-21
GO:0009056	P	catabolic process	171	595	9.9e-22	7.4e-20
GO:0032501	P	multicellular organismal process	119	358	3.1e-21	2.3e-19
GO:0065008	P	regulation of biological quality	89	243	1.9e-19	1.4e-17
GO:0009791	P	post-embryonic development	67	163	4.3e-18	3.3e-16
GO:0009719	P	response to endogenous stimulus	76	201	8.7e-18	6.5e-16
GO:0030154	P	cell differentiation	29	42	2.5e-16	1.9e-14
GO:0009653	P	anatomical structure morphogenesis	47	104	4.4e-15	3.3e-13
GO:0048869	P	cellular developmental process	41	84	8.7e-15	6.5e-13
GO:0009908	P	flower development	27	43	9.2e-14	6.9e-12
GO:0019748	P	secondary metabolic process	47	112	1.3e-13	1e-11
GO:0065007	P	biological regulation	379	1927	5.4e-13	4e-11
GO:0003006	P	reproductive developmental process	54	145	7.6e-13	5.7e-11
GO:0042592	P	homeostatic process	53	144	2.1e-12	1.6e-10
GO:0048608	P	reproductive structure development	51	141	1.1e-11	8.5e-10
GO:0006629	P	lipid metabolic process	118	470	2e-11	1.5e-09
GO:0009607	P	response to biotic stimulus	37	95	6.1e-10	4.6e-08
GO:0022414	P	reproductive process	58	195	3.1e-09	2.3e-07
GO:0019725	P	cellular homeostasis	40	113	3.5e-09	2.6e-07
GO:0000003	P	reproduction	58	197	4.7e-09	3.5e-07
GO:0006950	P	response to stress	148	705	4.4e-08	3.3e-06
GO:0050789	P	regulation of biological process	309	1705	1.4e-07	1e-05
GO:0040007	P	growth	25	65	4.5e-07	3.4e-05
GO:0006519	P	cellular amino acid and derivative metabolic process	78	335	9.4e-07	7.1e-05
GO:0008152	P	metabolic process	1309	8497	1.2e-05	0.00092
GO:0051704	P	multi-organism process	37	141	4.1e-05	0.0031
GO:0008361	P	regulation of cell size	15	39	8.7e-05	0.0065
GO:0090066	P	regulation of anatomical structure size	16	44	0.00011	0.0084
GO:0032535	P	regulation of cellular component size	16	44	0.00011	0.0084
GO:0050794	P	regulation of cellular process	266	1595	0.00024	0.018
GO:0016049	P	cell growth	14	38	0.00025	0.019
GO:0009606	P	tropism	6	11	0.0015	0.11
GO:0009058	P	biosynthetic process	429	2789	0.0032	0.24
GO:0044237	P	cellular metabolic process	970	6577	0.0046	0.35
GO:0009987	P	cellular process	1199	8217	0.0065	0.49
GO:0044238	P	primary metabolic process	974	6637	0.0068	0.51
GO:0044249	P	cellular biosynthetic process	409	2702	0.0093	0.7
GO:0007165	P	signal transduction	67	377	0.011	0.81
GO:0016265	P	death	6	19	0.033	1
GO:0009991	P	response to extracellular stimulus	6	38	0.4	1
GO:0019222	P	regulation of metabolic process	186	1220	0.041	1
GO:0043412	P	macromolecule modification	217	1984	1	1
GO:0009790	P	embryonic development	16	67	0.015	1
GO:0006807	P	nitrogen compound metabolic process	290	2828	1	1
GO:0034645	P	cellular macromolecule biosynthetic process	230	1999	0.99	1
GO:0010467	P	gene expression	215	2048	1	1
GO:0008219	P	cell death	6	19	0.033	1
GO:0007049	P	cell cycle	22	151	0.37	1
GO:0044267	P	cellular protein metabolic process	316	2549	0.93	1
GO:0044260	P	cellular macromolecule metabolic process	576	4985	1	1
GO:0040029	P	regulation of gene expression, epigenetic	10	40	0.035	1
GO:0016043	P	cellular component organization	86	705	0.84	1
GO:0009856	P	pollination	5	60	0.92	1
GO:0010468	P	regulation of gene expression	153	1143	0.53	1
GO:0006139	P	nucleobase, nucleoside, nucleotide and nucleic acid metabolic process	239	2489	1	1
GO:0060255	P	regulation of macromolecule metabolic process	157	1165	0.49	1
GO:0006810	P	transport	214	1516	0.23	1
GO:0006464	P	protein modification process	209	1860	1	1
GO:0009059	P	macromolecule biosynthetic process	231	2000	0.99	1
GO:0051234	P	establishment of localization	220	1529	0.15	1
GO:0051179	P	localization	225	1542	0.11	1
GO:0009605	P	response to external stimulus	18	103	0.15	1
GO:0019538	P	protein metabolic process	403	2972	0.43	1
GO:0043170	P	macromolecule metabolic process	681	5471	0.97	1
GO:0007154	P	cell communication	13	117	0.8	1
GO:0006350	P	transcription	140	1158	0.91	1
GO:0006259	P	DNA metabolic process	33	677	1	1
GO:0006412	P	translation	42	473	1	1
GO:0016787	F	hydrolase activity	452	2272	1.2e-15	3.8e-14
GO:0003824	F	catalytic activity	1180	7042	2.7e-11	8.4e-10
GO:0030246	F	carbohydrate binding	42	139	2.5e-07	7.7e-06
GO:0030234	F	enzyme regulator activity	40	131	3.5e-07	1.1e-05
GO:0016788	F	hydrolase activity, acting on ester bonds	107	555	9.8e-05	0.003
GO:0005215	F	transporter activity	135	765	0.00075	0.023
GO:0005102	F	receptor binding	6	10	0.00076	0.024
GO:0003682	F	chromatin binding	11	29	0.00086	0.027
GO:0005515	F	protein binding	155	915	0.0019	0.058
GO:0003774	F	motor activity	19	71	0.0022	0.067
GO:0004872	F	receptor activity	14	47	0.0027	0.085
GO:0003700	F	transcription factor activity	65	346	0.0035	0.11
GO:0016740	F	transferase activity	432	2833	0.0053	0.16
GO:0060089	F	molecular transducer activity	26	117	0.0064	0.2
GO:0004871	F	signal transducer activity	26	117	0.0064	0.2
GO:0030528	F	transcription regulator activity	68	392	0.017	0.53
GO:0005198	F	structural molecule activity	51	387	0.58	1
GO:0000166	F	nucleotide binding	329	3118	1	1
GO:0016818	F	hydrolase activity, acting on acid anhydrides, in phosphorus-containing anhydrides	91	603	0.13	1
GO:0016817	F	hydrolase activity, acting on acid anhydrides	91	623	0.21	1
GO:0005488	F	binding	1058	8375	0.96	1
GO:0003676	F	nucleic acid binding	238	2843	1	1
GO:0003677	F	DNA binding	167	1428	0.97	1
GO:0016301	F	kinase activity	159	1362	0.97	1
GO:0016772	F	transferase activity, transferring phosphorus-containing groups	177	1627	1	1
GO:0016462	F	pyrophosphatase activity	91	595	0.11	1
GO:0008289	F	lipid binding	20	127	0.26	1
GO:0004518	F	nuclease activity	11	155	1	1
GO:0003723	F	RNA binding	35	489	1	1
GO:0008135	F	translation factor activity, nucleic acid binding	10	90	0.78	1
GO:0017111	F	nucleoside-triphosphatase activity	89	568	0.071	1
