# Supplementary material for: De novo assembly of Agave sisalana transcriptome in response to drought stress provides insight into the tolerance mechanisms
Source: Sci Rep. 2019 Jan 23;9:396. doi: 10.1038/s41598-018-35891-6 (PMC6344536; doi:10.1038/s41598-018-35891-6)
Supplement: Supplementary file 8 — Supplementary Dataset 4 [file 41598_2018_35891_MOESM8_ESM.xlsx]

## Sheet: Title
		Supplementary dataset 4: Enriched gene families list with description, function and expression analysis.
		De novo assembly of Agave sisalana transcriptome in response to drought stress provides insight into the tolerance mechanisms
		1,2Muhammad Bilal Sarwar, Zarnab Ahmad1, * Bushra Rashid1, 1Sameera Hassan, 2Per L. Gregersen, 2Maria De la O Leyva, 2Istvan Nagy, 2Torben Asp, 1Tayyab Husnain
		1Plant Genomics Lab, Center of Excellence in Molecular Biology, University of the Punjab, 87-West Canal Bank Road Thokar Niaz Baig, Lahore-53700, Pakistan.
		2 Department of Molecular Biology and Genetics, Aarhus University, Forsøgsvej 1, Slagelse Denmark.
		*Corresponding author: Bushra Rashid
		Tel.: +92 (42) 35293141-46; Fax: +92 (42) 35293149
		E-mail: bushra.cemb@pu.edu.pk

## Sheet: DEG_TF (S1)
				TF	UP	DOWN
				ARF	13	6
				B3	13	16
				BBR-BPC	1	8
				BES1	1	22
				bHLH	27	73
				bZIP	13	13
				C2H2	29	29
				C3H	10	15
				E2F DP	3	4
				AP2/ERF	18	90
				FAR1	8	33
				G2-like	15	35
				GATA	15	9
				GRAS	5	23
				HB-other	12	4
				HD-ZIP	6	11
				HSF	17	16
				LBD	6	24
				MIKC_MADS	2	14
				M-type_MADS	2	24
				MYB	29	88
				NAC	27	59
				NF	43	22
				Nin-like	4	8
				STAT	6	9
				Trihelix	8	44
				WRKY	16	30
				YABBY	1	2
				ZF-HD	2	7
				EIL	4	0
				ARR-B	2	2
				Whirly	1	1
				Dof	1	3
				GeBP protein	1	4
				SBP	4	4
				HRT-like	0	2
				LSD	0	3
				NF-X1	0	1
				RAV	0	1
				S1Fa-like	0	11
				SRS	0	4
				CAMTA	0	2
				CO-like	0	8
				CPP	0	3
				HB-PHD	0	7
				DBB	1	6
				TALE	3	4
				TCP	3	2

## Sheet: Photosynthesis transcripts (S2)
				Unigene_ID		Gene Symbol	Total Number of genes	Expression	Description
				DN11424_c0_g1_i1, DN24580_c1_g11_i4, DN24580_c1_g13_i1, DN24580_c1_g15_i1, DN24580_c1_g22_i1, DN24580_c1_g23_i2, DN24580_c1_g9_i1, DN24580_c1_g21_i1, DN24580_c1_g24_i1, DN24580_c1_g26_i1, DN24580_c1_g28_i1, DN24580_c0_g7_i1, DN24580_c0_g7_i1, DN24580_c0_g7_i1, DN24580_c0_g4_i1, DN24580_c0_g5_i1, DN24580_c0_g2_i1, DN24580_c0_g1_i1	AT1G29930	CAB1	16	Down	chlorophyll A/B binding protein 1
				DN17371_c1_g1_i6, DN24580_c1_g17_i3, DN9775_c0_g1_i1, DN24580_c1_g5_i1, DN24580_c1_g7_i1, DN24580_c1_g20_i5, DN24580_c1_g27_i1		LHB1B1	7	Down	light-harvesting chlorophyll-protein complex II subunit B1
				DN21234_c0_g1_i2	AT3G54890	LHCA1	1	Down	chlorophyll a-b binding protein 6
				DN21193_c1_g1_i2	AT3G61470	LHCA2	1	Down	photosystem I light harvesting complex protein
				DN10042_c0_g1_i1	AT3G47470	LHCA4	1	Down	light-harvesting chlorophyll-protein complex I subunit A4
				DN38829_c0_g1_i1, DN19277_c0_g1_i2	AT2G05100	LHCB2.1	2	Down	photosystem II light harvesting complex protein 2.1
				DN24580_c1_g16_i1, DN24580_c1_g19_i1, DN24580_c1_g4_i1, DN24580_c1_g6_i1, DN24580_c1_g3_i1, DN24580_c1_g25_i1, DN24580_c1_g2_i1	AT3G27690	LHCB2.3	7	Down	photosystem II light harvesting complex protein 2.3
				DN12392_c0_g1_i1, DN9128_c0_g1_i1, DN18856_c0_g1_i1	AT5G54270	LHCB3	3	Down	light-harvesting chlorophyll B-binding protein 3
				DN16645_c0_g1_i1	AT5G01530	LHCB4.1	1	Down	light harvesting complex photosystem II
				DN16645_c1_g1_i1	AT3G08940	LHCB4.2	1	Down	light harvesting complex photosystem II
				DN21782_c0_g1_i1	AT4G10340	LHCB5	1	Down	light harvesting complex of photosystem II 5
				DN19390_c1_g1_i2, DN19390_c0_g1_i1	AT1G15820	LHCB6	2	Down	light harvesting complex of photosystem II 6
				DN19991_c0_g1_i1	AT1G03130	PSAD-2	1	Down	photosystem I subunit D-2
				DN19097_c1_g1_i1, DN14488_c0_g1_i1	AT1G31330	PSAF	2	Down	photosystem I subunit F
				DN12435_c0_g1_i1	AT1G55670	PSAG	1	Down	photosystem I subunit G
				DN21305_c2_g1_i3	AT1G52230	PSAH2	1	Down	photosystem I subunit H2
				DN20748_c1_g11_i1, DN20748_c1_g4_i1, DN20748_c1_g2_i1,DN20748_c1_g1_i1, DN20748_c1_g10_i1, DN20748_c1_g8_i1	AT1G30380	PSAK	6	Down	photosystem I subunit K
				DN14604_c0_g1_i1	AT4G12800	PSAL	1	Down	photosystem I subunit l
				DN20647_c0_g1_i1	AT5G64040	PSAN	1	Down	photosystem I reaction center subunit PSI-N, chloroplast, putative / PSI-N, putative
				DN16911_c0_g1_i1	AT1G08380	PSAO	1	Down	photosystem I subunit O
				DN340_c0_g1_i1	AT1G03600	PSB27	1	Down	photosystem II family protein
				DN13070_c0_g1_i1	AT4G28660	PSB28	1	Down	photosystem II reaction center PSB28 protein
				DN9507_c0_g2_i1, DN9507_c0_g1_i1, DN2711_c0_g1_i1, DN22241_c0_g1_i1	AT3G50820	PSBO2	4	Down	photosystem II subunit O-2
				DN1763_c0_g2_i1, DN1763_c0_g1_i1, DN21736_c1_g1_i1	AT1G06680	PSBP-1	3	Down	photosystem II subunit P-1
				DN18881_c0_g1_i1, DN14504_c1_g1_i2	AT4G05180	PSBQ-2	2	Down	photosystem II subunit Q-2
				DN16578_c0_g1_i1	AT2G30570	PSBW	1	Down	photosystem II reaction center W
				DN21696_c0_g1_i3	AT1G67740	PSBY	1	Down	photosystem II BY
				DN983_c0_g1_i1	ArthCp019	psbZ	1	Down	photosystem II reaction center Z protein
				DN18575_c0_g2_i4	AT2G46820	PSI-P	1	Down	photosystem I P subunit
				DN23628_c0_g1_i4	AT2G30520	RPT2	1	Down	Phototropic-responsive NPH3 family protein
				DN18826_c0_g1_i2, DN23290_c0_g1_i1	AT2G39730	RCA	2	Down	rubisco activase

## Sheet: Calcium IonExchanges (S3)
Sr#	Symbol	Unigene ID	Arabidopsis ID	Description	Function	Expression
1	CBL3	DN23473_c0_g1_i5	AT4G26570	Calcineurin B-like Calcium Sensor Proteins	calcium ion binding, protein binding	[DOWN]
2	SUB	DN22571_c0_g1_i1	AT4G08810	Calcium binding protein	transferase activity, transferring glycosyl groups	[DOWN]
3	SUB1	DN47940_c0_g1_i1	AT1G11130			[UP]
4	CAX3	DN20717_c2_g1_i1	AT3G51860	cation exchanger 3	calcium:cation antiporter activity, calcium:proton antiporter activity, cation:cation antiporter activity, protein binding	[DOWN]
5	CAX5	DN24377_c0_g4_i1	AT1G55730	member of Low affinity calcium antiporter	calcium:cation antiporter activity, calcium:proton antiporter activity,cation:cation antiporter activity	[UP]
6	CAX5	DN2894_c0_g1_i1				[UP]
7	CAX7	DN8249_c0_g1_i1	AT5G17860	calcium exchanger 7	antiporter activity, calcium:sodium antiporter activity, cation:cation antiporter activity	[UP]
8	CAX7	DN37876_c0_g1_i1				[DOWN]
9	CAX7	DN17285_c1_g1_i1				[DOWN]

## Sheet: Protein Kinase Group S4
		Unigene_ID	AGI	Classification	Gene symbol	Expression
		DN21979_c0_g1_i1	AT5G63400	adenosine kinase 1	ADK1	[DOWN]
		DN22479_c1_g1_i3	AT5G03300	adenosine kinase 2	ADK2	[DOWN]
		DN19921_c0_g1_i1	AT3G03900	adenosine-5'-phosphosulfate (APS) kinase 3	APK3	[DOWN]
		DN19035_c0_g1_i1	AT4G00330	calmodulin-binding receptor-like cytoplasmic kinase 2(	CRCK2	[DOWN]
		DN20542_c0_g1_i1	AT2G26980	CBL-interacting protein kinase 3	CIPK3	[DOWN]
		DN1010_c0_g1_i1	AT3G17510	CBL-interacting protein kinase1	CIPK1	[DOWN]
		DN6143_c0_g1_i1	AT1G70110	Concanavalin A-like lectin protein kinase family protein	AT1G70110	[DOWN]
		DN24414_c1_g1_i1	AT4G29050	Concanavalin A-like lectin protein kinase family protein	AT4G29050	[DOWN]
		DN24513_c1_g2_i2	AT4G23180	cysteine-rich RLK (RECEPTOR-like protein kinase) 10	CRK10	[DOWN]
		DN21032_c0_g1_i2	AT1G77280	kinase with adenine nucleotide alpha hydrolases-like domain-containing protein	AT1G77280	[DOWN]
		DN13321_c0_g1_i1	AT5G56040	Leucine-rich receptor-like protein kinase family protein	AT5G56040	[DOWN]
		DN14862_c0_g1_i1	AT5G65700	Leucine-rich receptor-like protein kinase family protein	BAM1	[DOWN]
		DN14178_c0_g2_i1	AT5G65700	Leucine-rich receptor-like protein kinase family protein	BAM1	[DOWN]
		DN15274_c0_g1_i1	AT4G00490	Leucine-rich receptor-like protein kinase family protein	BAM2	[UP]
		DN18569_c0_g2_i1	AT4G39400	Leucine-rich receptor-like protein kinase family protein	BRI1	[DOWN]
		DN10671_c1_g1_i1	AT1G75820	Leucine-rich receptor-like protein kinase family protein	CLV1	[DOWN]
		DN679_c0_g1_i1	AT1G75820	Leucine-rich receptor-like protein kinase family protein	CLV1	[DOWN]
		DN4229_c0_g1_i1	AT2G26330	Leucine-rich receptor-like protein kinase family protein	ER	[DOWN]
		DN4108_c0_g1_i1	AT2G26330	Leucine-rich receptor-like protein kinase family protein	ER	[DOWN]
		DN5507_c0_g1_i1	AT5G46330	Leucine-rich receptor-like protein kinase family protein	FLS2	[DOWN]
		DN7334_c1_g1_i1	AT5G46330	Leucine-rich receptor-like protein kinase family protein	FLS2	[DOWN]
		DN7334_c0_g1_i1	AT5G46330	Leucine-rich receptor-like protein kinase family protein	FLS2	[DOWN]
		DN24542_c2_g3_i1	AT1G67510	Leucine-rich repeat protein kinase family protein	AT1G67510	[DOWN]
		DN4764_c0_g1_i1	AT2G01820	Leucine-rich repeat protein kinase family protein	AT2G01820	[DOWN]
		DN12072_c1_g1_i1	AT2G27060	Leucine-rich repeat protein kinase family protein	AT2G27060	[DOWN]
		DN24066_c1_g2_i1	AT3G02880	Leucine-rich repeat protein kinase family protein	AT3G02880	[DOWN]
		DN24091_c1_g1_i2	AT3G03770	Leucine-rich repeat protein kinase family protein	AT3G03770	[DOWN]
		DN14146_c0_g1_i1	AT3G23750	Leucine-rich repeat protein kinase family protein	AT3G23750	[DOWN]
		DN8157_c1_g1_i1	AT3G47570	Leucine-rich repeat protein kinase family protein	AT3G47570	[DOWN]
		DN2404_c0_g2_i1	AT3G56370	Leucine-rich repeat protein kinase family protein	AT3G56370	[DOWN]
		DN14482_c0_g1_i1	AT4G23740	Leucine-rich repeat protein kinase family protein	AT4G23740	[DOWN]
		DN23388_c0_g3_i1	AT4G34220	Leucine-rich repeat protein kinase family protein	AT4G34220	[DOWN]
		DN22344_c0_g1_i3	AT5G58300	Leucine-rich repeat protein kinase family protein	AT5G58300	[DOWN]
		DN23516_c0_g1_i1	AT1G31420	Leucine-rich repeat protein kinase family protein	FEI1	[DOWN]
		DN11904_c0_g1_i1	AT2G35620	Leucine-rich repeat protein kinase family protein	FEI2	[DOWN]
		DN47940_c0_g1_i1	AT1G11130	Leucine-rich repeat protein kinase family protein	SUB	[UP]
		DN22571_c0_g1_i1	AT4G08810	Leucine-rich repeat protein kinase family protein	SUB1	[DOWN]
		DN20944_c1_g2_i1	AT3G04810	NIMA-related kinase 2	NEK2	[DOWN]
		DN20944_c0_g1_i1	AT3G63280	NIMA-related kinase 4	NEK4	[DOWN]
		DN14973_c0_g2_i1	AT3G25560	NSP-interacting kinase 2	NIK2	[DOWN]
		DN403_c0_g2_i1	AT1G06030	pfkB-like carbohydrate kinase family protein	AT1G66430	[DOWN]
		DN16393_c0_g1_i1	AT4G10260	pfkB-like carbohydrate kinase family protein	AT4G10260	[DOWN]
		DN24560_c2_g3_i1	AT1G26270	Phosphatidylinositol 3- and 4-kinase family protein	AT1G26270	[UP]
		DN47215_c0_g1_i1	AT2G03890	phosphoinositide 4-kinase gamma 7	PI4K_GAMMA_7	[UP]
		DN4363_c0_g1_i1	AT2G03890	phosphoinositide 4-kinase gamma 7	PI4K_GAMMA_7	[UP]
		DN18098_c0_g1_i1	AT1G32440	plastidial pyruvate kinase 3	PKp3	[DOWN]
		DN44350_c0_g1_i1	AT5G52920	plastidic pyruvate kinase beta subunit 1	PKP-BETA1	[DOWN]
		DN16932_c1_g2_i1	AT1G33260	Protein kinase superfamily protein	AT1G33260	[DOWN]
		DN14557_c0_g1_i1	AT1G54610	Protein kinase superfamily protein	AT1G54610	[DOWN]
		DN24198_c0_g1_i2	AT1G56720	Protein kinase superfamily protein	AT1G56720	[DOWN]
		DN7712_c1_g1_i1	AT2G32850	Protein kinase superfamily protein	AT2G32850	[DOWN]
		DN14580_c0_g1_i4	AT3G19300	Protein kinase superfamily protein	AT3G19300	[DOWN]
		DN19804_c0_g2_i1	AT3G57770	Protein kinase superfamily protein	AT3G57770	[UP]
		DN22928_c0_g1_i2	AT4G02630	Protein kinase superfamily protein	AT4G02630	[DOWN]
		DN46289_c0_g1_i1	AT4G14480	Protein kinase superfamily protein	AT4G14480	[DOWN]
		DN18880_c0_g1_i1	AT4G35500	Protein kinase superfamily protein	AT4G35500	[DOWN]
		DN24237_c0_g1_i3	AT5G50180	Protein kinase superfamily protein	AT5G50180	[UP]
		DN20377_c1_g1_i1	AT5G56890	Protein kinase superfamily protein	AT5G56890	[DOWN]
		DN42754_c0_g1_i1	AT5G58950	Protein kinase superfamily protein	AT5G58950	[UP]
		DN6642_c0_g1_i1	AT2G26830	Protein kinase superfamily protein	emb1187	[UP]
		DN37405_c0_g1_i1	AT1G78630	Protein kinase superfamily protein	emb1473	[UP]
		DN18460_c0_g1_i1	AT2G38770	Protein kinase superfamily protein	EMB2765	[UP]
		DN22882_c0_g2_i2	AT3G49160	Protein kinase superfamily protein	LYK5	[UP]
		DN22882_c0_g2_i2	AT3G49160	Protein kinase superfamily protein	LYK5	[UP]
		DN19117_c0_g4_i1	AT3G49160	pyruvate kinase family protein	AT3G49160	[UP]
		DN20017_c0_g1_i2	AT3G17840	receptor-like kinase	RLK	[DOWN]
		DN24066_c3_g1_i1	AT1G48480	receptor-like kinase 1	RKL1	[DOWN]
		DN20017_c0_g1_i2	AT3G17840	receptor-like kinase 902	RLK902	[DOWN]
		DN20337_c1_g1_i1	AT3G20860	Serine/Threonine kinase catalytic domain protein	NEK5	[DOWN]
		DN16157_c1_g1_i1	AT2G19130	S-locus lectin protein kinase family protein	AT2G19130	[DOWN]
		DN24951_c0_g1_i1	AT5G08590	SNF1-related protein kinase 2.1	SNRK2.1	[UP]
		DN24951_c0_g1_i1	AT5G08590	SNF1-related protein kinase 2.1(SNRK2.1)	SNRK2.1	[UP]
		DN47719_c0_g1_i1	AT4G03390	STRUBBELIG-receptor family 3	SRF3	[UP]
		DN33519_c0_g1_i1	AT5G65500	U-box domain-containing protein kinase family protein	AT5G65500	[DOWN]
		DN19245_c0_g1_i2	AT4G26510	uridine kinase-like 4(UKL4)	UKL4	[DOWN]
		DN17509_c0_g1_i2	AT1G21240	wall associated kinase 3	WAK3	[DOWN]
		DN42871_c0_g1_i1	AT1G16260	Wall-associated kinase family protein	AT1G16260	[DOWN]
		DN22568_c1_g2_i1	AT3G51630	with no lysine (K) kinase 5(WNK5)	WNK5	[UP]

## Sheet: DEG HSP (S5)
					Unigene_ ID	Arabidopsis ID	Gene Symbol	Expression
					DN18127_c0_g1_i1	AT4G10250	HSP22.0	[UP]
					DN17539_c0_g2_i1			[UP]
					DN17539_c0_g1_i1			[UP]
					DN17149_c0_g1_i1			[UP]
					DN24733_c2_g1_i2	AT1G74310	HSP101	[UP]
					DN11059_c0_g1_i1			[UP]
					DN15816_c0_g1_i1			[UP]
					DN2309_c0_g1_i1			[UP]
					DN17673_c1_g2_i1			[UP]
					DN17673_c1_g1_i1			[UP]
					DN20979_c1_g1_i1	AT3G46230	HSP17.4	[UP]
					DN2971_c0_g1_i1			[UP]
					DN2971_c0_g2_i1			[UP]
					DN11590_c0_g1_i1			[UP]
					DN38758_c0_g1_i1	AT5G12020	HSP17.6II	[UP]
					DN10572_c0_g1_i1			[UP]
					DN10572_c0_g2_i1			[UP]
					DN13349_c0_g1_i1			[UP]
					DN20979_c2_g2_i1			[UP]
					DN20979_c2_g1_i3			[UP]
					DN17388_c0_g1_i1			[UP]
					DN17388_c0_g2_i2			[UP]
					DN12452_c0_g1_i1			[UP]
					DN39103_c0_g1_i1			[UP]
					DN16094_c0_g1_i1			[UP]
					DN14769_c0_g1_i1			[UP]
					DN20635_c0_g1_i1	AT4G27670	HSP21	[UP]
					DN17967_c0_g1_i1			[UP]
					DN9929_c0_g1_i1	AT4G25200	HSP23.6-MITO	[UP]
					DN12500_c0_g1_i1	AT3G12580	HSP70	[UP]
					DN13999_c0_g1_i1			[UP]
					DN11496_c0_g1_i1			[UP]
					DN11496_c0_g2_i1			[UP]
					DN9684_c0_g1_i1			[UP]
					DN10577_c0_g1_i1			[UP]
					DN29877_c0_g1_i1	AT1G16030	Hsp70b	[UP]
					DN7716_c0_g1_i1	AT2G32120	HSP70T-2	[UP]
					DN7716_c0_g2_i1			[UP]
					DN2928_c0_g1_i1			[UP]
					DN7251_c0_g1_i1			[UP]
					DN751_c0_g2_i1			[UP]
					DN751_c0_g1_i1			[UP]
					DN20597_c0_g1_i2			[UP]
					DN15155_c0_g1_i1	AT5G52640	HSP90.1	[UP]
					DN15155_c0_g2_i1			[UP]
					DN24732_c0_g1_i1			[UP]
					DN9901_c0_g1_i1			[UP]
					DN9901_c0_g2_i1			[UP]
					DN14889_c0_g2_i1			[UP]
					DN14889_c0_g1_i1			[UP]
					DN15442_c0_g2_i1			[UP]
					DN14253_c0_g1_i1			[UP]

## Sheet: Antioxidants respose S6
	Unigenes ID	arabidopsis_TAIR	Symbol	Expression	Description	Function
	DN10151_c0_g1_i1	AT1G20630	CAT1	[DOWN]	Catalyzes the reduction of hydrogen peroxide using heme group as cofactor	cobalt ion binding
	DN9757_c0_g1_i1	AT4G35090	CAT2	[DOWN]	Encodes a peroxisomal catalase	cell redox homeostasis
	DN22657_c2_g1_i2		CAT2	[DOWN]
	DN47756_c0_g1_i1	AT3G03310	LCAT3	[UP]	lecithin:cholesterol acyltransferase 3	endoplasmic reticulum, extracellular region, organelle membrane
	DN7824_c0_g1_i1		LCAT3	[DOWN]
	DN17768_c0_g1_i2	AT3G09640	APX2	[UP]	Encodes a cytosolic ascorbate peroxidase APX2	L-ascorbate peroxidase activity, heme binding
	DN19391_c0_g2_i2	AT4G09010	APX4	[UP]	Encodes a thylakoid lumen protein that was initially believed to act as a microsomal ascorbate peroxidase APX4	cytochrome-c peroxidase activity, heme binding, peroxidase activity, protein binding
	DN13262_c0_g1_i1	AT2G31570	GPX2	[UP]	glutathione peroxidase 2	glutathione peroxidase activity
	DN19255_c0_g1_i2	AT3G03190	GSTF11	[DOWN]	Encodes a glutathione transferase that is a member of Tau GST gene family	toxin catabolic process, response to oxidative stress,glutathione transferase activity
	DN20011_c0_g1_i1	AT1G10360	GSTU18	[DOWN]
	DN45300_c0_g1_i1	AT1G78380	GSTU19	up
	DN19318_c0_g1_i2		GSTU19	[UP]
	DN12412_c0_g1_i1		GSTU19	[DOWN]			`
	DN43261_c0_g1_i1	AT1G78340	GSTU22	[UP]	Encodes glutathione transferase belonging to the tau class of GSTs	glutathione transferase activity
	DN9725_c0_g1_i1	AT2G29420	GSTU7	[DOWN]

## Sheet: Heavy Metal detoxification S7
		Unigens	AGI	Symbol	Description	Expression	Function
		DN17028_c1_g1_i2	AT4G38580	FP6	farnesylated protein 6	[UP]	transition metal ion binding
		DN24831_c0_g1_i5	AT4G30190	HA2	H[+]-ATPase 2	[DOWN]	ATPase activity, hydrogen-exporting ATPase activity, phosphorylative mechanism
		DN24831_c0_g2_i1	AT4G30190	HA2	H[+]-ATPase 2	[DOWN]
		DN16140_c0_g1_i1	AT4G30190	HA2	H[+]-ATPase 2	[DOWN]
		DN34440_c0_g1_i1	AT3G42640	HA8	H[+]-ATPase 8	[DOWN]	ATPase activity
		DN23409_c1_g1_i1	AT4G30110	HMA2	heavy metal atpase 2	[DOWN]	zinc-exporting ATPase activity, cadmium-exporting ATPase activity, metal ion binding
		DN21648_c1_g1_i1	AT3G63250	HMT2	homocysteine methyltransferase 2	[UP]	metal ion bindin , methyltransferase activity
		DN45298_c0_g1_i1	AT1G15520	PDR12	pleiotropic drug resistance 12	[UP]	ATP binding, ATPase activity, coupled to transmembrane movement of substances
		DN26168_c0_g1_i1	AT1G15520	PDR12	pleiotropic drug resistance 12	[UP]
		DN23724_c0_g1_i1	AT2G26910	PDR4	pleiotropic drug resistance 4	[DOWN]
		DN23724_c2_g2_i1	AT2G26910	PDR4	pleiotropic drug resistance 5	[DOWN]
		DN23724_c2_g1_i1	AT2G26910	PDR4	pleiotropic drug resistance 6	[DOWN]
		DN7746_c0_g1_i1	AT2G37280	PDR5	pleiotropic drug resistance 5	[UP]
		DN20321_c1_g1_i1	AT3G12750	ZIP1	zinc transporter 1 precursor	[UP]	zinc ion transmembrane transporter activity
		DN20321_c1_g2_i1	AT3G12750	ZIP1	zinc transporter 1 precursor	[UP]	zinc ion transmembrane transporter activity
		DN6205_c0_g1_i1	AT1G60960	IRT3	iron regulated transporter 3	[UP]	iron ion transmembrane transporter activity

## Sheet: ABC transportes S8
			Unigene ID	AGI	Symbol	Expression	Description
			DN20321_c1_g1_i1	AT3G12750	ZIP1	[UP]	zinc transporter 1 precursor(ZIP1)
			DN20321_c1_g2_i1	AT3G12750	ZIP1	[UP]	zinc transporter 1 precursor(ZIP1)
			DN6205_c0_g1_i1	AT1G60960	IRT3	[UP]	iron regulated transporter 3
			DN11244_c0_g1_i2	AT2G41190	AT2G41190	[UP]	Transmembrane amino acid transporter family protein(AT2G41190)
			DN19511_c0_g1_i1	AT5G13750	ZIFL1	[DOWN]	zinc induced facilitator-like 1(ZIFL1)
			DN24652_c0_g1_i1	AT2G36910	ABCB1	[DOWN]	ATP binding cassette subfamily B1(ABCB1)
			DN17260_c0_g1_i1	AT2G37010	NAP12	[DOWN]	non-intrinsic ABC protein 12(NAP12)
			DN16104_c0_g1_i1	AT1G71960	ABCG25	[UP]	non-intrinsic ABC protein 12(NAP12)
			DN8380_c0_g1_i1	AT3G47780	ABCA7	[DOWN]	ABC2 homolog 6(ABCA7)
			DN23724_c0_g1_i1	AT2G26910	ABCG32	[DOWN]	pleiotropic drug resistance 4(ABCG32)
			DN23724_c2_g2_i1	AT2G26910	ABCG32	[DOWN]	pleiotropic drug resistance 4(ABCG32)
			DN23724_c2_g1_i1	AT2G26910	ABCG32	[DOWN]	pleiotropic drug resistance 4(ABCG32)
			DN19320_c0_g1_i1	AT3G21090	ABCG15	[DOWN]	ABC-2 type transporter family protein(ABCG15)
			DN18835_c0_g2_i1	AT1G17840	ABCC11	[DOWN]	white-brown complex-like protein(ABCG11)
			DN42377_c0_g1_i1	AT1G17840	ABCC11	[DOWN]	white-brown complex-like protein(ABCG11)
			DN27674_c0_g1_i1	AT2G07680	ABCC13	[DOWN]	multidrug resistance-associated protein 11(ABCC13)
			DN24652_c0_g1_i1	AT2G36910	ABCB1	[DOWN]	ATP binding cassette subfamily B1(ABCB1)
			DN14371_c0_g1_i1	AT5G07050	MtN21	[UP]	nodulin MtN21 /EamA-like transporter family protein(UMAMIT9)

## Sheet: ABA hormons S9
	Unigenes	AGI	Symbol	Expression	Description
	DN19435_c0_g3_i1	AT2G46225	ABIL1	[DOWN]	Encodes a subunit of the WAVE complex. The WAVE complex is required for activation of ARP2/3 complex which functions in actin microfilament nucleation and branching. One of four ABI-like proteins
	DN12811_c0_g2_i1	AT4G26080	ABI1	[UP]	Involved in abscisic acid (ABA) signal transduction. Negative regulator of ABA promotion of stomatal closure
	DN12811_c0_g1_i1	AT4G26080	ABI1	[UP]	Involved in abscisic acid (ABA) signal transduction. Negative regulator of ABA promotion of stomatal closure
	DN19385_c0_g1_i2	AT1G17550	HAB2	[UP]	Protein Phosphatase 2C
	DN18864_c0_g1_i2	AT1G07430	HAI2	[UP]	Encodes a member of the group A protein phosphatase 2C (PP2C) family that is responsible for negatively regulating seed dorman
	DN23611_c0_g1_i3	AT1G07430	HAI2	[UP]	Encodes a member of the group A protein phosphatase 2C (PP2C) family that is responsible for negatively regulating seed dorman
	DN14938_c0_g1_i1	AT2G29380	HAI3	[UP]	highly ABA-induced PP2C protein 3
	DN3841_c0_g1_i1	AT2G29380	HAI3	[UP]	highly ABA-induced PP2C protein 3
	DN40489_c0_g1_i1	AT3G14440	NCED3	[UP]	Encodes 9-cis-epoxycarotenoid dioxygenase, a key enzyme in the biosynthesis of abscisic acid. Regulated in response to drought and salinity. Expressed in roots, flowers and seeds. Localized to the chloroplast stroma and thylakoid membrane.
	DN9400_c0_g1_i1	AT1G10155	PP2-A10	[DOWN]	one of three genes encoding the protein phosphatase 2A regulatory subunit
	DN20977_c0_g1_i3	AT3G61060	PP2-A13	[UP]	one of three genes encoding the protein phosphatase 2A regulatory subunit
	DN20556_c0_g2_i1	AT1G31200	PP2-A9	[DOWN]	one of three genes encoding the protein phosphatase 2A regulatory subunit
	DN24079_c0_g1_i2	AT3G25800	PP2AA2	[DOWN]	one of three genes encoding the protein phosphatase 2A regulatory subunit
	DN23611_c1_g2_i1	AT3G11410	PP2CA	[UP]	one of three genes encoding the protein phosphatase 2A regulatory subunit
	DN10431_c1_g1_i1	AT2G38310	PYL4	[DOWN]	Encodes a member of the PYR (pyrabactin resistance )/PYL(PYR1-like)/RCAR (regulatory components of ABA receptor) family proteins with 14 members. PYR/PYL/RCAR family proteins function as abscisic acid sensors. Mediate ABA-dependent regulation of protein phosphatase 2Cs ABI1 and ABI2. The mRNA is cell-to-cell mobile.
	DN17594_c0_g1_i1	AT5G03530	RABC2A	[UP]	Encodes a member of the Rab GTPase family of proteins. This protein interacts with the tail region of a myosin XI protein (AT5G43900) in a GTP-dependent manner. CFP:RabC2a appears to co-localize with peroxisomes.
	DN16670_c0_g2_i1	AT3G12620	other name: PP2CA	[UP]	Protein phosphatase 2C family protein
	DN16670_c1_g1_i1	AT3G12620	other name: PP2CA	[UP]	Protein phosphatase 2C family protein
	DN10710_c0_g1_i1	AT1G18030	other name: PP2CA	[UP]	Protein phosphatase 2C family protein
	DN42800_c0_g1_i1	AT3G63320	other name: PP2CA	[UP]	Protein phosphatase 2C family protein
	DN34159_c0_g1_i1	AT3G62260	AT3G62260	[UP]	Protein phosphatase 2C family protein
	DN24513_c1_g2_i2	AT4G23180	CRK10	[DOWN]	cysteine-rich RLK (RECEPTOR-like protein kinase) 10(CRK10) (response to abscisic acid)

[truncated: 3 more sheets: Auxin hormons S10, Cytochrom Hormons S11, wax releated unigenes S12]
