# Supplementary material for: De novo assembly of Agave sisalana transcriptome in response to drought stress provides insight into the tolerance mechanisms
Source: Sci Rep. 2019 Jan 23;9:396. doi: 10.1038/s41598-018-35891-6 (PMC6344536; doi:10.1038/s41598-018-35891-6)
Supplement: Supplementary file 9 — Supplementary Dataset 5 [file 41598_2018_35891_MOESM9_ESM.xlsx]

## Sheet: title
			Supplementary dataset 5: data for SSR with primers
			De novo assembly of Agave sisalana transcriptome in response to drought stress provides insight into the tolerance mechanisms
			1,2Muhammad Bilal Sarwar, Zarnab Ahmad1, * Bushra Rashid1, 1Sameera Hassan, 2Per L. Gregersen, 2Maria De la O Leyva, 2Istvan Nagy, 2Torben Asp, 1Tayyab Husnain
			1Plant Genomics Lab, Center of Excellence in Molecular Biology, University of the Punjab, 87-West Canal Bank Road Thokar Niaz Baig, Lahore-53700, Pakistan.
			2 Department of Molecular Biology and Genetics, Aarhus University, Forsøgsvej 1, Slagelse Denmark.
			*Corresponding author: Bushra Rashid
			Tel.: +92 (42) 35293141-46; Fax: +92 (42) 35293149
			E-mail: bushra.cemb@pu.edu.pk

## Sheet: uni_clean.fasta
Index	ID	SSR Count	SSR type	SSR	size	start	end	FORWARD PRIMER1 (5'-3')	Tm	size	REVERSE PRIMER1 (5'-3')	Tm(C)	size	PRODUCT1 size (bp)	start (bp)	end (bp)
1	DN24560_c2_g1_i5	2	c	(AG)7cgagc(GA)7	33	3073	3105	AAATGGGCTGTGGGGTTTGA	60.105	20	ATCAACGGCTCAGATCCACC	59.821	20	206	2983	3188
3	DN24373_c4_g1_i1	1	c	(AG)6cgagctcaaggggaggc(A)21	50	27	76	AATCTCGGGCTCAACAGGAC	59.749	20	TCTTGGACGAAGACGAAGGC	60.039	20	190	4	193
4	DN24075_c0_g2_i5	1	c	(CTT)5gtg(GCT)5	33	109	141	CATTCAGTCAGTGGACGCCT	60.037	20	CGTCGAGTCTCCGAACACAT	59.832	20	175	29	203
6	DN24609_c0_g1_i2	1	c	(A)10taacctatagagagaaagtgaagggtttatctcgttttttaattt(TC)6	67	3961	4027	GGGTTTTGAGGGGGTTTTGC	59.892	20	CTTCCTCCGGCGTCTCCA	61.069	18	116	3936	4051
7	DN24180_c0_g1_i2	1	c	(GA)12a(AG)6	37	3697	3733	TCTGAAGAGGCGAGCCATTG	60.108	20	TCAGCCCCTTCTCTCTCTCC	60.033	20	131	3628	3758
8	DN20112_c0_g1_i1	1	c	(T)10ggggggaaggggt(G)15ctcgggtgt(G)15a(AG)7	77	3630	3706	GAGGAGAGTGAGGAGGAGGG	60.106	20	TCAAAAATATTCGCCCAAACCTCT	59.23	24	158	3576	3733
10	DN24551_c0_g1_i8	1	c	(T)11a(T)48	60	3345	3404	GAGTGAGCTGGGAGATGACG	59.898	20	ACAAAAACAAGCGTCTGCCA	59.186	20	244	3277	3520
11	DN24477_c0_g1_i2	1	c	(CT)6t(TC)10	33	169	201	TCTCTCCCCCTCTCCAATCG	60.106	20	ATTTGCTGCTCTAGGAGCCC	59.818	20	198	100	297
12	DN24668_c2_g1_i1	1	c	(T)10ctttttc(T)17	34	148	181	GGAGAGGTCGTAGGAAGGCT	60.396	20	ACGGGTAGTGGAAGGCATTG	60.035	20	208	50	257
14	DN20643_c1_g1_i1	1	c	(CCA)5caacagttgccacaaccccataatagctatcagcaacaaacaat(GCA)6	77	3121	3197	CCCAGAGTGGCAACCTCATT	59.961	20	GGGTGGCATTAGGTTCTGGT	59.668	20	178	3053	3230
15	DN18362_c0_g1_i2	1	c	(AG)6tatgatgggttcttg(TGC)6	45	87	131	CGAGTCCATAAGACCCTCGC	59.969	20	GAAGACTTCCGGTTGCCAGA	59.965	20	216	2	217
16	DN24769_c1_g3_i3	1	c	(A)10cgtcttcctcctcctctgtca(TC)6	43	96	138	CGACCAGGGGCAAGTTCTAT	59.458	20	CACGCGTTCCAAGTCATGC	60.154	19	256	7	262
17	DN24591_c2_g1_i2	1	c	(CT)9(C)22	40	2932	2971	TCAACAGGATTCGACCACGG	60.038	20	ACGGGGTATGTAACCACTCC	58.802	20	133	2869	3001
18	DN23945_c0_g2_i7	1	c	(AG)12tgacgagagtgaaggag(ATA)5	56	2898	2953	AAAGCCCTCAAAAGCCCCAT	60.179	20	CTCCCCCATCCCAAATCCAA	59.364	20	279	2710	2988
19	DN15993_c0_g1_i1	1	c	(AT)6aac(AT)7	29	182	210	TAAACGTCTGCACCAACCCA	59.819	20	TGTGAGAACTATCCTTAGGGGGT	59.986	23	150	92	241
22	DN24612_c5_g1_i6	1	c	(TGC)5tt(TTG)5tggttttagactccttcttgacttcctccttcacctcca(TCT)6	89	1803	1891	TAGCTGATGCTGCTGCTGTT	60.036	20	AAGTTCAATGCGTTGCCACC	59.968	20	181	1750	1930
23	DN24173_c1_g1_i1	1	c	(GA)9(GC)6	30	2519	2548	CGATTGGCAGTGGAGATGGA	59.821	20	CTCCCTCTGTGCCTCTCTCT	60.033	20	200	2436	2635
24	DN18437_c0_g1_i1	1	c	(A)19gaaaaaaattaaaaaatt(A)10	47	42	88	TCGTGTCAATCACTCGCACA	59.969	20	GCATAGCCGTTCTCTGCTCT	59.896	20	112	2	113
27	DN19846_c0_g3_i2	2	c	(CAT)5(CTT)11	48	746	793	CGTAGGAAGATGCCCAGTCC	59.895	20	TGTGCCCCCAGAAGACATTG	60.251	20	220	665	884
28	DN22808_c2_g1_i2	1	c	(A)11caaattcacattatcactacttttccctttttcctata(T)12	61	150	210	ACTCCCCTAACCCCAACTGT	60.104	20	GAGAGCTGTGTTCTGTGGCT	59.965	20	154	108	261
29	DN21722_c0_g1_i1	1	c	(AG)7ggtttgaagaggggggcaaaataataagagatatgt(GA)7	64	2518	2581	AGGGTAACCTGCCTCCTGAT	59.955	20	TGTCTCCCTTGGTGACCTCC	60.836	20	226	2382	2607
31	DN20379_c0_g1_i2	1	c	(GAT)5gagggaagtgaa(AG)6	39	125	163	TTCCCCTTCCTTCGACTCCT	59.883	20	TTTGGGAACACCGATCCTCG	60.037	20	224	37	260
32	DN24440_c1_g1_i2	1	c	(T)26aactactgtatttta(T)10	51	2519	2569	ACAAGGCTGAAGCCTGACTC	59.964	20	TGCCGATAACAAACAGCAATGT	59.444	22	136	2477	2612
36	DN23624_c0_g1_i1	1	c	(AG)6atggaagcagaagcccctttgatcactgaagcgat(CAG)5	62	120	181	CGGATCTAGGTTCGTCGGTG	59.971	20	CTATGGCATCGGACCGTCTC	60.039	20	152	91	242
37	DN24611_c0_g1_i6	1	c	(CT)11cagtctg(CT)6	41	34	74	TCTCTCGCAAGAACCCAAAGA	59.308	21	GACAGCGGGGAAAAAGAGGA	59.964	20	128	8	135
38	DN22532_c0_g1_i4	1	c	(TC)7t(TC)8agaagcaaacctcaacacgtaa(T)11	64	30	93	GAGGTCTTCATCCTGTCGCA	59.467	20	CCGAACGTCCCAGGAAGAAA	59.966	20	265	0	264
39	DN24531_c0_g2_i2	3	c	(AT)12(AG)10	44	2422	2465	GGATGAACCCTAGCTCGACG	59.969	20	TTTTATCGCCTGGTCTCTGC	57.976	20	128	2361	2488
40	DN20255_c0_g1_i1	1	c	(TCT)6c(CTT)7ctccgccatcgtcgtcgtctttttcttcttcgttagctgcg(TCT)5	96	2130	2225	CGGACTCTTCCTGATCGTCG	59.972	20	ATTTCGAACCCGAACCCGAA	59.965	20	276	2022	2297
43	DN18996_c0_g1_i1	1	c	(TC)6(T)10	22	89	110	TCCCAGGCATCGAAAACTCC	60.035	20	TCGACCTCCGACTCCTTGAT	60.034	20	273	8	280
45	DN24275_c1_g1_i6	1	c	(TC)6c(CT)9	31	2331	2361	CGGAGACTCTGTTGACGAGG	59.831	20	ACAACTAGCGTTATCTGAATTGTGC	60.164	25	135	2255	2389
46	DN24093_c0_g1_i2	1	c	(GA)6aagag(GA)6	29	2329	2357	CTCATGGCGTAGCAGAGAGG	59.968	20	CAAGTGTTGAACTCCGCGT	58.693	19	143	2239	2381
47	DN21127_c0_g2_i3	1	c	(CT)7cccccctcccccctgattctgcaatggcgcccgtgatcaag(T)13	68	2209	2276	GAATCTCACCGGTCCAAGCA	60.036	20	CCCCTCGCTAAAACCCTCTC	59.822	20	250	2091	2340
48	DN24176_c1_g1_i6	1	c	(A)10tggacaaatggttgaaa(TTG)7	48	2205	2252	TAGGAGGAAATGAGGGGGCA	59.954	20	TGATCAAGCGCCTCCACAAA	60.251	20	131	2155	2285
49	DN14108_c0_g1_i1	1	c	(T)10ctttccgca(CT)7	33	2041	2073	GCAGCTGAAGACGAGGATGA	59.826	20	CCAATACCAACCCTGCGACT	60.035	20	170	1983	2152
51	DN24789_c2_g1_i5	1	c	(GA)8gtgaatgagtggagagaagttgttcgatctttaacaggggggg(GA)7	73	2168	2240	GCTGCTGAAAAGAGAGCGTG	59.834	20	AGGGTCCGTGTAGGGTCTC	60	19	263	2021	2283
52	DN20653_c0_g1_i1	1	c	(A)10gggggaag(A)11	29	110	138	CATTCCCATTTCCCCCACCA	59.958	20	GAGATTGTCAACCGGACGGA	59.754	20	236	64	299
53	DN22259_c0_g1_i2	3	c	(TC)6ccccccacctctactgttg(A)11	42	2166	2207	GCTGAGAGGGAGAGTTGCAG	60.108	20	ACTTGTTCCCCTCCTCACCA	60.401	20	247	1993	2239
60	DN23452_c0_g1_i1	1	c	(AG)7acactgcttcccaatctttttaccgtgagactggctttttct(CTC)5	71	133	203	TGTGTGTTGTTGGGGTTGGA	59.96	20	GAATGCCCCTCCTCTTTGGG	60.396	20	259	98	356
63	DN20806_c1_g1_i2	2	c	(T)13gtgtctgtatgg(A)10	35	115	149	GGGGCACTCGTCTCATCTG	59.857	19	CGGCGTCTCTTGGTAGGATT	59.54	20	186	91	276
66	DN21560_c1_g1_i1	1	c	(T)17ccccttta(CT)6	37	1904	1940	GAGGTCTCCGACAAGGACAC	59.756	20	GAAGAGGGAGAGCGAGCAAG	60.179	20	278	1768	2045
68	DN22936_c1_g1_i2	1	c	(GA)6attat(GA)8	33	2117	2149	TTTAGAGCCAAGGGCGAAGG	60.035	20	ACATCTAAGCAACCCCCACC	59.668	20	154	2030	2183
70	DN24603_c1_g1_i8	1	c	(AG)16c(A)11	44	162	205	GCAAAGGAACTCAGTTATCAACCC	60.083	24	GCCCAAAGCAGATTTCGGTT	59.397	20	248	58	305
73	DN20324_c3_g1_i2	1	c	(CT)12(TC)9	42	31	72	TCCTCGTTGCATAATATTCACCAT	58.38	24	GATGGAGAGCTTCTGGTCGG	59.896	20	210	2	211
75	DN20388_c0_g1_i1	1	c	(A)21g(A)10	32	2058	2089	AATGGGCGTTGGTTAGGGAG	60.034	20	TCAACAAGTTCCAATTCCCTTGT	58.714	23	118	2009	2126
77	DN23809_c0_g2_i9	1	c	(GA)11tttctattttcttttcttttttctaatttttatctttttt(A)10	72	40	111	GAGAAGGTGCAGGCGCAA	60.67	18	GCGATCGCAGTTGAAGAACC	59.905	20	177	5	181
78	DN18148_c0_g1_i1	2	c	(AG)10ga(AG)9	40	2023	2062	TTCTCGTCTGCACCATCACC	60.037	20	CACTTTGTCCGCCCTCTCTC	60.39	20	191	1895	2085
81	DN16232_c0_g1_i3	1	c	(TTTC)6aat(TC)8	43	68	110	TTACATCCCCTCCCTCCTTC	57.808	20	GGAGGTGGGGGTATTTTTGGA	59.64	21	119	45	163
85	DN23703_c0_g1_i2	2	c	(AG)7(GA)6	26	2018	2043	CGGAAGAAGGAGGAGGAGGA	60.033	20	CTCTCAGCCCGCAAGATCC	60.227	19	191	1884	2074
86	DN19156_c0_g1_i1	3	c	(AT)6gtcatcatctatatgaaacgtattcgaatatgctcca(AG)6	61	309	369	CCTGCTCAATTCTCCCGTGT	60.036	20	ATTAGGTCAACGGGTGCCAG	60.035	20	274	276	549
88	DN23566_c0_g1_i2	2	c	(AG)7ggatttgttgaggggggcaagtgaataaagaaaggagaagaggggtat(TTA)6	80	1944	2023	GCTTTGGGGGTTTGAGGACT	60.179	20	CGCAGATCCAAATGAGTTCAG	57.33	21	175	1883	2057
89	DN16503_c0_g1_i1	3	c	(GGT)6ttga(ATG)5	37	1653	1689	AGGAGGAGAAGGGCTAGTGG	60.032	20	AATGGAGCATCACCTCCACC	59.743	20	231	1492	1722
90	DN21182_c0_g1_i1	1	c	(AG)6ttttggtttcatatttttctctttctttactttcta(T)10	58	39	96	TCAAATTATAAGGAGAGGGGGCA	58.949	23	TTCCGTTCTTAGCGACCTGC	60.389	20	205	13	217
91	DN24310_c2_g1_i1	2	c	(CAA)6ttcctc(CAG)5	39	1648	1686	TCAGTGGTAGCGGAGGTGTA	59.961	20	TCAACCATGTCTGCCTCACC	59.963	20	275	1523	1797
92	DN21743_c3_g1_i2	1	c	(CT)7c(CT)9	33	27	59	TGTTGTGTGATAGTCTCATTCCA	57.518	23	CCGATGGAGACATTTGCCCT	60.107	20	225	0	224
95	DN23799_c1_g1_i1	1	c	(AG)6a(AG)6	25	1952	1976	CCATTCGCCTCTCCTCAACA	59.75	20	GAGCCTGCACGCCATCAC	61.503	18	128	1873	2000
96	DN22081_c1_g2_i1	1	c	(AG)9attc(AG)12cgagagagggagagg(GA)8	77	51	127	GGGGAGAGAGACTGAGAGGG	60.106	20	AAGCGTCTTCTTGCCCGTAA	59.966	20	259	12	270
98	DN24365_c0_g2_i2	1	c	(A)11ggtagaagg(A)15(GAA)5	50	36	85	GCCCTGAAGGCCCAACTTA	59.617	19	TGGTCCTGATGTTCCAGTGC	59.963	20	233	2	234
99	DN21557_c0_g1_i1	1	c	(CTC)5aatctcactgctgtggctatggcggctgctgctgc(TCT)6	68	108	175	CACCACCCTCACAATCACCA	59.89	20	CTCCCAGGCATCCTCTCTCT	60.106	20	225	85	309
100	DN21719_c0_g2_i1	1	c	(T)11cctctagttttctttaatttcccgctcttttttctcc(T)10	58	112	169	TTTCTCTCTCTGCTCGCTGC	60.109	20	TTCTTCCCTCCGCCCAAAAG	60.251	20	220	71	290
101	DN21475_c0_g1_i1	1	c	(CCT)6ccggtggccattgagtgttctacagagttctcc(AG)6	63	1749	1811	TTGGAATGACCGACTCTCGC	60.109	20	GTATTTGTCACTGCGGTGCG	60.179	20	254	1689	1942
103	DN24085_c1_g2_i1	1	c	(T)11cc(T)16	29	1867	1895	GTGTTGATTCAGCGTCTCGC	59.906	20	GGACATTCTTTTCGAAGAGGGAAA	59.24	24	266	1669	1934
105	DN21399_c0_g1_i1	1	c	(CT)7tctg(CTT)6	36	49	84	CCACTAACCTTTTCCGAATCCC	58.985	22	GAGGGGGAGAGGAGAGGAAG	60.106	20	177	1	177
106	DN22120_c0_g1_i3	2	c	(T)11ccttcggcttcttttgtattatgatagtag(TGT)7	62	1797	1858	TGAGGTGATCTGGGACGGAT	60.032	20	TCTAACAGCACCAATTCCACT	57.212	21	167	1728	1894
107	DN22053_c0_g1_i2	1	c	(GAG)5(GAA)5	30	33	62	AGGGAATTTCAAATGGAAAGAGAGT	58.682	25	CTGGAGGAAGAACCCCACAC	59.963	20	108	3	110
108	DN19052_c0_g1_i1	1	c	(ATG)7agagattcgaagtagcagtaactgctgatggtgatgctgctatcaat(CTG)5	83	1331	1413	CGCTGATTAACGCCTCGTTG	59.975	20	CGGCCAAGTTCCCAATCTCT	60.035	20	271	1222	1492
109	DN23782_c0_g2_i3	1	c	(GT)6(GA)8aactgtaattg(T)17	56	1723	1778	GAAGTCGTGAAAGTTTCGCCT	59.135	21	CGGTTTTCACCACCGAGTGA	60.531	20	244	1635	1878
110	DN23577_c4_g2_i3	2	c	(GCT)6(GCG)6	36	1573	1608	GCCATCTGGACGTGATGGAA	60.108	20	TTCCACATCGGGTGCATTGA	59.963	20	188	1535	1722
111	DN20534_c0_g1_i3	1	c	(GGA)6gaaggcggtggaggcagcagcggaggtgctttcccc(TCT)8	78	620	697	CCAGCAGCAAGATGTAGCCT	60.107	20	ATTGCCCGATCTGCCATCTT	59.816	20	258	498	755
112	DN21354_c3_g1_i1	1	c	(GAG)5(GAT)6	33	379	411	TCGAGTTTCGCGAAGAGAGG	59.832	20	CTCCACCGGAACTTCTCGAC	60.109	20	262	297	558
115	DN22691_c8_g2_i1	5	c	(GA)6aaaaaaagaataataaaaagg(A)11	44	1818	1861	CTCAGCACCAACTTCCCGAT	60.036	20	ACAATTCTCTCTCTGTCTCTGTCG	59.844	24	278	1620	1897
116	DN23345_c0_g1_i1	2	c	(TG)6(AG)7ac(AG)6	40	1810	1849	AGCTGAGCTCGCCATTATCG	60.319	20	TTCCTCGACGGTTTTAGGGC	60.037	20	156	1731	1886
117	DN24297_c0_g1_i1	1	c	(GA)7ggaga(G)11	30	1820	1849	TCCGGTGATGACGACTCTCT	60.035	20	TTCTCTCTCGTTCCCTCCCC	60.324	20	237	1636	1872
118	DN23422_c0_g1_i1	1	c	(GAG)5aggaagagagaggagctt(GA)6	45	1780	1824	GGGTGGAACGGAGTCTTCAG	60.037	20	CCCGCAACATCTCCCAAAAC	59.756	20	131	1720	1850
119	DN18671_c0_g1_i1	1	c	(GCC)6gcgcgagtt(TTC)5	42	1641	1682	CGGTGATGCTTTTAGCTGCG	60.248	20	GGAGAAGGAGGAGGGAGGAG	60.106	20	200	1525	1724
120	DN19002_c0_g1_i1	1	c	(TCT)7tattcattcttctcctg(TTC)5tttttt(A)11	70	31	100	GGGTATGGCTTCATTATAGTCACCA	60.222	25	GCCGAGCATGGCTTAGGATT	60.536	20	272	3	274
124	DN23646_c4_g1_i7	3	c	(TC)6atggcgacgtcttcttctctgtccaccctcctcctctct(CTC)5	66	1129	1194	CCTCGTTCTCTCTCTCCCCA	60.034	20	CCGTGGGATTTGAGGAGGTC	60.108	20	170	1074	1243
126	DN20774_c0_g1_i3	1	c	(A)28gaaagaaag(A)10	47	120	166	TTTCAGTCCTCAGCACCACC	59.891	20	CCGCTGTTGCCATTTTTGGT	60.25	20	103	89	191
129	DN23346_c0_g1_i2	1	c	(T)21gg(T)11	34	62	95	ATATTTGCGGGGGTTGAGGG	60.106	20	CGGATTCGTCTGAGCCTCTC	59.97	20	256	1	256
131	DN16335_c0_g1_i1	1	c	(T)11a(AG)8	28	68	95	TCTTTGTCGTTTGATTTCACTCTGA	59.185	25	GTGAGCAGATTGGAGGAGGG	59.82	20	124	29	152
133	DN18714_c0_g1_i1	1	c	(AG)13g(GA)6	39	1728	1766	GTCAGCCTCTTGACCAGCAT	60.036	20	AGCTTGATAAGATCAGAGTATACCAC	58.108	26	203	1601	1803
135	DN20063_c0_g1_i1	1	c	(GGA)5aggaggtgatgagggcgaggatggctatggctattgagagag(GA)7tccattgat(GA)10	100	1682	1781	CCGAACCAGACCGACATGAT	59.824	20	CCCAACTCTTAGTACACATCTCC	57.988	23	266	1542	1807
136	DN15877_c0_g1_i1	1	c	(TGC)5ttgttcttcaatactct(GAA)5	47	152	198	CCTCCTTTCTTCTCCTCGCC	59.823	20	TCCCAACATAAGCACCGACC	60.036	20	234	91	324
137	DN21391_c0_g1_i2	1	c	(CT)8g(TC)6	29	36	64	CTCACAAAGCTTGTGGCTCC	59.405	20	GGCATGGCTCTTAGGTTGGT	60.034	20	107	12	118
138	DN22959_c0_g2_i1	1	c	(TC)9ggagatcagatct(GCA)5	46	58	103	TCTCCCCTTCCTCTTCGTCT	59.295	20	GATCACGGCAAAGGAGGTGA	60.036	20	253	1	253
139	DN22707_c0_g1_i2	1	c	(C)13(A)21	34	23	56	GTGAGCGTGGTCTTCTTCCC	60.671	20	GGGCGAGGGTTTAAGCTTCT	60.035	20	168	0	167
142	DN21772_c0_g1_i1	1	c	(T)10cag(T)10gggatttgggggg(GA)9	54	1674	1727	ACACCGAAGGTGACCACATC	59.965	20	CGGCAACAACTGACACAGAG	59.417	20	159	1603	1761
144	DN18273_c0_g1_i1	1	c	(A)12gataataaaaatcaagcatagcactgaagatgaacttgaacaagtggg(A)12	72	169	240	CTCTTATGCACATTATTCACTTCACT	57.794	26	TGCTGAGGTTGCCAAGAAGT	59.817	20	280	5	284
145	DN23402_c0_g2_i2	1	c	(CT)7(CA)6	26	63	88	GCAATCTCCGACCCTCCAAA	60.035	20	TTCGTGGGGGTAGAGGAGAG	60.033	20	137	2	138
150	DN23489_c0_g1_i5	1	c	(A)10cactcccaatcctggaa(T)20	47	44	90	AAACTAACCCCCTCCAACCC	59.218	20	AATTCATGGAACGGAGCCCT	59.374	20	268	7	274
151	DN19187_c0_g1_i1	1	c	(A)11gcgag(A)12	28	151	178	GTCCCTCTCAATGTGCCCAA	59.962	20	CTACCCTGGCGAGTGTTTGT	59.965	20	160	64	223
155	DN22954_c2_g2_i4	1	c	(TC)7(AC)11	36	167	202	CTCGAGACTCAACAGGCGTC	60.455	20	CAACCACTTGCCTCGGATCT	60.036	20	255	32	286
156	DN17583_c0_g1_i1	1	c	(CAA)5cgataacagcgccggaat(CAA)5	48	276	323	TCTCACCCCCAATTTCACCG	59.962	20	CGAATCGTCATCGTCGTCCT	59.972	20	231	201	431
158	DN21121_c3_g1_i1	3	c	(TCC)5(GCC)5	30	847	876	CCCAACAACGGAGACCAGAT	59.675	20	ATAGAACTGAGTGAGCGCCG	59.899	20	184	807	990
167	DN23355_c0_g1_i1	2	c	(TC)9(T)12	30	1569	1598	GGATCTTGACGGCGTAGGAG	59.969	20	ACCAGAAACCATCCATCCACT	59.004	21	238	1417	1654
168	DN23883_c3_g2_i2	1	c	(T)13g(A)10	24	829	852	CCTTCCTGAAGGACCCAAGTC	59.996	21	TGGGACAGAGAGAGATGGGG	60.032	20	191	707	897
169	DN20305_c1_g1_i2	2	c	(GCT)6gcatctgctgctgctgcatatgt(TGC)5	56	1144	1199	TCCTCTGCATCGGATTCTGC	59.894	20	ACAGCAACAGCAGCAACAAC	60.179	20	272	960	1231
172	DN19735_c0_g1_i2	1	c	(CT)7(TC)7	28	41	68	CGGGCGTTCATTAGCTTCCA	60.743	20	TCGACCCTTCAAAAGCTCCC	59.964	20	210	0	209
174	DN19705_c0_g1_i1	1	c	(GA)15ttttat(AG)6	48	1508	1555	GGCGAAAGGTGTTGAGGAGA	59.965	20	CCCCCAAAGAGAAAGCCACA	60.179	20	234	1345	1578
177	DN23375_c3_g1_i2	1	c	(GA)7cagagacagccaataatg(GCC)7	53	83	135	GAGACAAACAGGCCGAAAGC	59.761	20	CGGTTGCAGGAGAAGCAGTA	60.037	20	260	53	312
178	DN24085_c2_g2_i4	1	c	(A)15gaac(GAAA)6	43	53	95	TTTCAGTCCTCAGCACCACC	59.891	20	TGAAAGTGCGTCCTGTGTGT	60.108	20	177	20	196
180	DN22246_c0_g1_i3	1	c	(T)11aagagaaatcattctttgatggtcttttt(A)15	55	827	881	GTCACTGGTTTCATTGGCCTT	59.036	21	TCTCATGCCGCATTAAACATGAA	59.306	23	279	762	1040
182	DN18026_c0_g1_i1	1	c	(T)10g(T)15	26	1362	1387	GCATTGCCACTCTCACTCCT	60.036	20	TTGCCTTACCCTTGCCACAA	60.106	20	165	1324	1488
183	DN23141_c1_g1_i3	1	c	(AG)8tc(GA)9	36	34	69	ATCTTCGTGACCGCTCTCTG	59.546	20	TCCGCTTGTTGTTCTCCCTC	59.965	20	251	6	256
185	DN17709_c0_g1_i2	1	c	(GT)9gcgtctctgtgtgtgtgcgtgtgtgtgagagtgaagagt(GA)11	79	1421	1499	CCACCTCCTTCGGGAGAAAC	60.036	20	AGATTTAGGGCGGGCTTTCC	60.107	20	268	1285	1552
186	DN23454_c1_g2_i3	1	c	(T)20ggg(T)26	49	69	117	GAGAGGGGGAGGGGGATTT	59.994	19	GTGCCTTGAGCTCCCTTCAT	60.035	20	181	23	203
189	DN20615_c0_g1_i1	1	c	(TC)7(TG)8	30	53	82	CAAGCCCTAGACCCCCAAAG	60.034	20	AAGACGGCGTTGTAGTAGGC	60.109	20	263	9	271
190	DN18490_c0_g1_i3	1	c	(CA)6ctc(GA)21	57	468	524	CAGTTGACACATGCCCTCCT	59.963	20	GGACTTACCCAAGGGACAGC	60.035	20	192	410	601
200	DN19769_c0_g1_i2	1	c	(CTG)7atttctgcagtcac(TGT)5	50	566	615	CAACAGAGAGGAAGGCAGCA	59.964	20	CCCTCAGAGAAGTCCCCGTA	60.033	20	236	454	689
201	DN19769_c0_g1_i2	2	c	(TGC)8tgatttctgcagtcac(TGT)5	55	822	876	GCTGCAGCTTGCTGTAGTTG	60.11	20	CCCTCAGAGAAGTCCCCGTA	60.033	20	213	738	950
202	DN23024_c0_g1_i1	1	c	(CT)7ccctctcc(CT)8	38	1403	1440	CCCCTTTCGCGAAGTTTTGG	60.04	20	CCGCATTCGAGCTCATCCTC	60.943	20	104	1364	1467
203	DN23005_c0_g1_i3	1	c	(AG)10c(AG)7	35	1404	1438	CCAAGATGTGGGGAGCGAAT	60.107	20	ACATTCCTGCCTCATGACAA	57.115	20	231	1231	1461
204	DN22057_c0_g1_i2	1	c	(TC)7(AC)7	28	767	794	GGGATCCCAGTTGTCAGCAA	59.962	20	CTCAGAGAGGAGACCACCCA	59.96	20	242	661	902
206	DN21472_c0_g1_i2	1	c	(A)10tgaagtgaattttgcaagaaaaaaaatgaaacgaaaattgcagcgg(GA)9	74	1331	1404	AAGCCCTCCTTTCTTCACCG	59.963	20	CTCTCCCAAGACAACCCCAC	59.963	20	274	1157	1430
207	DN7827_c0_g1_i1	1	c	(GGA)5tagagctgat(GAA)5	40	1073	1112	AAGAAGCGGAGGAGGGATCT	60.032	20	ACAACTGCCACGATCGTTCT	59.966	20	250	932	1181
210	DN23626_c2_g1_i5	1	c	(T)10cttttttttc(T)10	30	1371	1400	TGAAAGGTGCAGGACCAGAC	59.891	20	CGGCGATTTCTCGTCGTCTT	60.797	20	190	1238	1427
212	DN8669_c0_g1_i1	1	c	(A)21ctcacagtgtag(T)13ccaacaac(A)15	69	1320	1388	TGTCGTGCGATGGGGATATG	59.967	20	TGAGGGAAGAGGGAGGAAAG	58.042	20	126	1286	1411
214	DN23507_c4_g2_i2	1	c	(TGG)5tgacggtggtgctctgtttcaggtagttgatgatgaaggt(GA)17	89	1162	1250	CAGAGAAGCAGGAGCCTACG	59.898	20	GCCACCACCGCTTATCTCAT	60.179	20	241	1108	1348
215	DN20434_c0_g1_i1	1	c	(AG)6cgagctcaaggggaggc(A)20	49	27	75	AATCTCGGGCTCAACAGGAC	59.749	20	TCGCTGCCGTACAACTTCTT	59.967	20	147	4	150
218	DN16592_c0_g1_i1	1	c	(GCG)6gccatcatcgccatcccaccaacaactcaaaaactcagac(GAT)6	76	1166	1241	CGGTCGGCCACTATCTTCTC	59.969	20	AATCAATCAGCAGCCCACCT	59.666	20	268	1084	1351
219	DN24248_c2_g1_i1	1	c	(GA)6gggg(GA)6	28	131	158	CTGTCGGCTTCTCTCGTCTC	59.902	20	AATTGTCGATCTCCTCCCGC	59.895	20	206	36	241
223	DN22722_c1_g3_i5	3	c	(TCC)5(TCT)5	30	1268	1297	GAGGAAAGGGTGAGAACGGG	60.036	20	TTGTTGAGGGATGCAGAGTC	57.52	20	121	1200	1320
224	DN22718_c1_g4_i3	1	c	(TC)7tacaacccccagaccctctccaaaccccgctg(TC)7	60	39	98	TCCGCCTCCTCCTCTTCTTC	60.685	20	AGTCATGATGGTGCTGGGTG	60.035	20	115	8	122
226	DN23777_c0_g1_i3	1	c	(CT)8cg(CT)7	32	81	112	AGGCCCCATTTATCGAGACG	59.607	20	ACGATCCTTTGCTGAAGGGG	60.035	20	162	9	170
229	DN14934_c0_g1_i1	1	c	(CT)7aaataatatgcgataatattt(AG)6	47	1081	1127	CTGCGGCTCTTTCTTCTTGC	59.832	20	TCCCTCCTCCCCAAAATCCT	59.877	20	258	1057	1314
230	DN15753_c0_g1_i1	1	c	(ACAA)5acaggagagggg(GA)9	50	29	78	ACAAACTCATAACTCCTCACTTCC	58.448	24	TTGTCCAGGACCTTGATGGC	59.962	20	233	2	234
234	DN16233_c0_g1_i1	2	c	(CT)11cactatgtgagccaaataggc(TCT)5	58	224	281	TGGCACAAAACCCCCTCAAT	60.105	20	GCGATGTTCGTGCAATCCTC	59.973	20	228	101	328
235	DN20612_c1_g1_i1	2	c	(T)10ctttttc(T)16	33	1198	1230	GCTGGTCTCAAACGGAGTCA	59.966	20	ACAACAGTCATTTCTTCTTGCTT	57.158	23	266	1009	1274
236	DN20304_c0_g2_i3	1	c	(T)30caatg(T)10	45	1210	1254	CGAAACCCCGTAGAGCGAAT	60.179	20	AATTTCAATCAAAAACTCTTCCAAACT	57.329	27	146	1140	1285
239	DN18355_c0_g1_i1	1	c	(TTG)5t(CAG)7	37	43	79	AGCAAAAATGTCAAACTTCCTCT	57.141	23	GAGGTGAAGTTCCAGGAGGC	60.036	20	168	14	181
243	DN21226_c0_g1_i1	1	c	(CT)6c(CT)10	33	37	69	CCAAGCCAAAACCCTCACCT	60.47	20	TGATCATTCCAGCTCGCCTC	59.894	20	246	2	247
246	DN21150_c1_g1_i1	1	c	(CTC)5tgcggctgtt(GGC)5	40	49	88	ATCGCCGGTTGAAGATAACG	58.432	20	CTTGCAACTGCAACCTCGAC	60.041	20	165	4	168
247	DN18151_c1_g1_i1	2	c	(AAG)6aac(AAG)5	36	1093	1128	AAAGCCAAAGGGTGGTCCAA	60.032	20	GGCCTTACCAAGCTTGCATT	59.102	20	158	1007	1164
248	DN23636_c1_g1_i2	1	c	(T)11c(T)12	24	1167	1190	CGTCCGCCATAAGAGACGAA	59.9	20	TCAAGCAGCAAGAAGAGCCA	59.891	20	117	1113	1229
250	DN15726_c0_g1_i1	1	c	(A)11gagaaagaaaacgg(TC)14	53	1131	1183	AATCATGCCATGGGTGAGCA	60.033	20	GGATCAGATGCGACGCCTAA	59.968	20	278	931	1208
252	DN21962_c1_g2_i1	3	c	(CAG)5ggttgactgccttcaagttca(GCT)5	51	770	820	CCGTGAATGGATCCTCAGCA	59.821	20	AAGAGCCCAGTTCCTGCATC	60.035	20	226	625	850
253	DN4508_c0_g1_i1	1	c	(A)10t(A)10	21	37	57	CTGCAGTGCACACCTACATT	58.473	20	TTTCCGACTCACCTCATGGC	60.036	20	153	0	152
254	DN22432_c0_g1_i1	1	c	(GA)7gcg(GA)7	31	35	65	GCGTCAATCGGGTCAGTGTT	60.949	20	GCCTCCTAATCTTCCTCGCC	59.966	20	218	7	224
255	DN15866_c0_g1_i1	1	c	(T)16caa(T)26	45	1148	1192	GCTTGATGCCAGCGATCTTG	59.971	20	CTGTAGACCATAAAACTAAAGGGC	57.321	24	272	948	1219
256	DN17560_c0_g1_i1	1	c	(GA)11gggagg(GA)6	40	864	903	ATGACGCGACTGAACGAACT	60.039	20	CGAGCGCTCTACCATCTGAG	60.041	20	262	792	1053
258	DN11119_c0_g1_i1	2	c	(GA)6tagagtga(GT)8	36	754	789	ATTTGAGAACACGGTCAGGC	58.476	20	GCTCCAAAACAAGGCACTGG	59.967	20	198	649	846
259	DN11119_c0_g1_i1	3	c	(GA)6tagagtga(GT)8	36	1148	1183	AGTACACGCTCTACCCTCTGA	59.719	21	ATGTTTGATGCCGAGTGTGC	59.477	20	261	948	1208
260	DN17335_c0_g1_i1	1	c	(AGA)5gga(AGC)5	33	1122	1154	ACAGGACATCTGGGTGGGAT	60.253	20	TCGTGGCTATAGCTAGTGCAT	58.761	21	130	1070	1199
262	DN23107_c0_g1_i1	1	c	(T)12ggatgaatctgtttgattggagg(GA)6	47	1087	1133	TCCTCATTGCTCACTTCCTCC	59.443	21	ACCCATGTGCTTCCAACCAA	60.106	20	280	880	1159
263	DN21303_c0_g1_i3	1	c	(A)22g(A)25	48	66	113	TTTCAGTCCTCAGCACCACC	59.891	20	TGCTTGTTTCCTTAGGGCGT	59.89	20	135	33	167
265	DN14984_c0_g1_i1	1	c	(T)11(A)12	23	52	74	TCCGAATTCAAAGCCAGCCA	60.251	20	TGAGGAGGGGAGTGAAGGAG	59.958	20	168	4	171
267	DN19960_c0_g1_i1	1	c	(AGC)6tggtgacgattagctctctcatggcctg(CTC)5	61	106	166	ACCCAATTATCTTGCGGCCT	59.741	20	GAGGAGGGTTCGGTTGAAGG	60.036	20	145	55	199
269	DN12148_c0_g1_i1	1	c	(TTG)5ttcttgttggcatcttttgctgcatttgacggaggctgcttctgg(TGC)5	75	731	805	GAGATTCTTGTGCTGGGCCT	60.035	20	CCCAACAAAAGCCGAACCAG	59.968	20	191	654	844
272	DN17087_c1_g1_i1	1	c	(GCG)5(GAG)5	30	542	571	TGGGGATCTCGGTTTAGGGT	59.956	20	AGCATCTCCTCCACCCTCTT	59.956	20	228	471	698
273	DN16720_c0_g1_i2	1	c	(GA)7ggggatcttgcacc(CA)7	42	83	124	CCCTCCCTGTTTCTGCTCAC	60.322	20	GGCCTCCTCCTGATCCTCAT	60.474	20	173	9	181
274	DN17307_c0_g1_i2	1	c	(A)16caaaac(A)10	32	66	97	CCTGTTTGCCTCCCTCTCAA	59.598	20	GGTCGTCGTAGCGCTTTCTA	59.902	20	204	15	218
276	DN18881_c0_g1_i1	1	c	(TC)6c(CT)7	27	1066	1092	GCTGATTTGGAGGCTTCCCT	60.034	20	GGCGGGGACTCAAAACAGAA	60.536	20	136	987	1122
277	DN27859_c0_g1_i1	1	c	(AG)6cc(AG)6	26	273	298	TGGAGAGAGGGACAAGACCA	59.513	20	CGTCTTTCTGTGGCTCCCAA	60.25	20	133	223	355
278	DN18985_c0_g1_i2	1	c	(A)15gagctcgagatcc(AG)6	40	32	71	TACTCGCTTCTTCTCAGCCG	59.548	20	TTCTGCTTTCGGGACGAGAC	60.039	20	185	9	193
279	DN17908_c0_g1_i3	1	c	(GA)6cgagttgggcatcaaatccattgccc(CT)7	52	35	86	TCGATTGATAACGAGAAGAAGGG	58.067	23	TCTCTGCATCCTCCTCCACT	59.662	20	268	9	276
280	DN15852_c0_g1_i1	1	c	(GAC)5caattattctcctct(TTC)6	48	783	830	TGGAGGAACATTTCGGAGGC	60.035	20	TGGGCCCGTAGCTAAGAAGA	60.325	20	261	629	889
281	DN14621_c0_g1_i1	1	c	(A)11gtgaaaaaggaaaaaagagaaaagaaaagggg(A)10	53	179	231	GCTCAGATGAGCTTCTTCCCT	59.514	21	TTTTCCGTGGGAGATTGGGG	59.961	20	264	146	409
282	DN18200_c0_g1_i1	1	c	(TC)16cgtctctctctg(TC)7	58	52	109	CTCTGTGCCTCTCTCCCTCT	60.033	20	TTTCGCGGAGGTAGGGTTTC	60.037	20	222	2	223
283	DN21639_c1_g1_i1	1	c	(TC)8gttcc(CT)7gtgtctgtctg(TC)6	58	1003	1060	CTGCAAGAACAACAGTGCCC	59.969	20	TGGACAGGGGTAGAGAAGGG	59.957	20	249	840	1088
285	DN16072_c0_g1_i1	1	c	(CT)8c(CT)9	35	1024	1058	AGGAGAAGGAGGAGAGGCTG	60.032	20	TCAGCCCACCAGACACAAAA	59.743	20	107	988	1094
286	DN19464_c0_g2_i1	1	c	(CTC)5gaccaatcggagaac(GCGA)5	50	104	153	GCTCTAACCTCAGAGGACGC	59.898	20	TAGGTCGTAGACGTGGAGCA	60.036	20	206	79	284
287	DN10775_c0_g2_i1	1	c	(GGA)5(TGA)7	36	1024	1059	GTCCCAGCACCAGAATCCTC	60.107	20	ACCCAGACCCAACAACAACT	59.371	20	146	942	1087
288	DN10775_c0_g1_i1	1	c	(GGA)5(TGA)7	36	1024	1059	GTCCCAGCACCAGAATCCTC	60.107	20	ACCCAGACCCAACAACAACT	59.371	20	146	942	1087
291	DN21048_c1_g1_i3	1	c	(CT)15tcact(CA)7	49	28	76	GAAAGCAGCGCAACCCTCTT	61.519	20	TGGGAGGAGGATTGGGAGAG	60.031	20	213	1	213
292	DN18144_c1_g1_i1	1	c	(GA)6(AG)15	42	988	1029	CTTGATGACGTCGATGGGCT	60.179	20	TTCATTCTCCCCTTCCCCCT	59.877	20	235	834	1068
295	DN16114_c0_g1_i1	1	c	(CGG)6cgagagagaggggtttgagggtgagaggtggaaggagttgtaaca(GTT)6	81	826	906	TGCCGTAGTAGAGGTGGAGG	60.395	20	CTCCTTTGGCCATCCTCTCC	59.818	20	213	765	977
298	DN22134_c0_g1_i6	1	c	(CT)6g(TC)7	27	63	89	TCCCCTTTCTTCGTTATTATCCCA	59.277	24	TGGATCACAGAGGCCGTAGA	60.034	20	223	20	242
300	DN22676_c3_g1_i11	1	c	(GA)6gtaaagagag(GA)7gtaagagggagagagtgagggatcaggagagagagaaagagaa(AG)6atgagagagagagggaaca(AG)6atagagcag(GA)6	143	848	990	AGAAGGCTAGAGTGAGAGGGA	59.073	21	CTGCGCCTGAGTGAAGAGG	60.447	19	206	824	1029
301	DN23721_c1_g1_i1	1	c	(TC)10(AC)9	38	32	69	ATACACTGAAAGAAAGTGCAGTC	57.069	23	GTAGCAGCGGAGATGCAGAT	59.967	20	208	6	213
302	DN20891_c0_g1_i3	1	c	(G)10aggaagct(AAG)6	36	969	1004	CTTAATCGGATCCCCTCGCC	60.037	20	TCCGATCACCTACCGTGACT	60.035	20	236	808	1043
304	DN18575_c0_g2_i4	1	c	(TG)7(AG)10	34	964	997	GCTCTCCCTTCAACCAGTCC	60.036	20	TGCTTCCAAACAAACCAACCA	59.097	21	228	795	1022
305	DN19397_c0_g1_i1	1	c	(A)10ctt(A)10	23	34	56	CAGAACTAACAACAAACAGAATAAACA	57.218	27	CGAGGTGTCCGAGGTGTAAC	60.109	20	249	4	252
307	DN10562_c0_g1_i1	1	c	(AGC)5(ATC)5	30	417	446	ATGGATTCTGGCACAGCGAA	60.035	20	TCGGAAGGTGAAGCAGTTCC	59.965	20	215	300	514
308	DN8333_c1_g1_i1	1	c	(TTG)5tttcagatatacacttttttgcatgtatcagtttttca(T)10	63	891	953	TGCTCACAATTGGGGGTTTCT	60.133	21	ACATGCTACCTGATCACCCA	58.416	20	187	797	983
310	DN20927_c3_g2_i2	1	c	(T)10c(T)10	21	779	799	GGGTACGCGAAAGAGAACCA	60.038	20	AAGAAAAGCCCCCTCGGATG	60.034	20	259	683	941
311	DN19042_c0_g2_i3	1	c	(T)10ctttccc(T)10	27	820	846	CCAGCTGATTTCGGCCTAGT	59.821	20	ACCTGGACTTGGCAGTCAAA	59.449	20	244	722	965
312	DN15129_c2_g1_i1	1	c	(T)10gagggactctctggtagcattttgtgtatgcacacactctcttt(GTGC)5	74	604	677	GACTTGCAGGTTGCAGTTGG	59.969	20	TTGCCGATGGTCTAACCCAC	60.036	20	190	517	706
313	DN17038_c0_g1_i1	1	c	(GAA)8(GAG)7	45	915	959	TGAGTGAAGGGAGCTTGCAG	59.964	20	CCACTCCCTGCAACTGGAC	60.303	19	159	831	989
318	DN17567_c0_g1_i1	1	c	(T)13gtcatttttttagtagtctatttttcatcccagagggactttccc(A)13taataattaccattttttgt(A)11	102	34	135	TCCGGAACCGTTTCTCAAGC	60.602	20	TCACGGCGGTGACGATTAAA	60.038	20	274	8	281
326	DN17743_c0_g1_i1	1	c	(A)11ctaaaaaaaaacaatcatacacagatacaacaaacaagaatc(AG)6	65	85	149	AGTCCCGGATACTCTGATGGA	59.501	21	ACAATGTGCTGACCAAGGCT	60.179	20	193	60	252
330	DN15295_c0_g1_i2	1	c	(AC)6(AG)6	24	864	887	ACACTGCGGTTGAAAATGCC	59.968	20	CCATGATTGCGCTTGTGCTC	60.525	20	150	768	917
331	DN20386_c0_g1_i1	1	c	(GAA)5gg(GGA)5	32	107	138	TCAAAAACCAATGGCGCTCG	60.04	20	CTGCCACGTGTGAGAAGGAT	60.037	20	206	33	238
332	DN18295_c0_g1_i1	1	c	(AAG)7gagacggagatgaagggctactcctctggcg(CTC)6	70	73	142	GCGAGAGACAGCTTGAGAGA	59.192	20	GGACCGGTCATCGTTGAAGT	60.038	20	276	0	275
336	DN18685_c1_g1_i2	1	c	(GA)11gg(GA)7	38	777	814	GCCATGGATGAAGACCACCA	60.034	20	GCCTTCAACCCCCATCTCAA	59.96	20	142	707	848
337	DN20091_c1_g1_i2	1	c	(CT)8aagctcgaatccaaagggaag(A)12	49	821	869	GGGCAAGCCTTTCTCGTTTG	60.039	20	TGTACGGCAAATTCGCTCCA	60.321	20	271	630	900
339	DN17901_c0_g1_i1	2	c	(ATTG)6cccttgatggaaagccgggggtg(GA)6	59	761	819	GTCTTGACGAGCACCGTGTA	60.04	20	TCTATCTCTAGCCGCCCTCC	59.962	20	122	722	843
340	DN19498_c0_g1_i1	1	c	(CGG)7cgat(GGA)5	40	32	71	CAGCGCTAGTGGTGGACTC	60.154	19	CAGAGGTGGCCTTGTCCAAA	60.179	20	122	10	131
341	DN14405_c0_g1_i1	1	c	(T)14cctttttctc(T)11	35	827	861	GATAGCTTGAGCCTTCGCCT	59.894	20	CCTCATTTTGCTATCGAGGGG	58.502	21	248	638	885
342	DN6081_c0_g1_i1	2	c	(TGC)6tgattatgatgttgttgatgtggcttctgtg(GCT)5	64	419	482	GACCTCCCCACTAACAGCAC	60.036	20	AACTGCCTATCTCCTGGCCT	60.327	20	227	315	541
343	DN6081_c0_g2_i1	2	c	(TGC)6tgattatgatgttgttgatgtggcttctgtg(GCT)5	64	419	482	CACTAACAGCACGCCACAAC	60.041	20	AACTGCCTATCTCCTGGCCT	60.327	20	219	323	541
345	DN17727_c1_g3_i1	1	c	(G)10agagagagg(GA)10	39	785	823	GCATACCCACAAGACCCACA	59.962	20	GCTTTCTCTCGCAGCATCAC	59.627	20	194	662	855
347	DN7837_c0_g1_i1	1	c	(A)14tgtgggtttgcttgtgagcagagaaaagatttgggaaaaa(TC)11	76	747	822	GAGTTGCGGAGGAGGTTGAA	59.965	20	CTTTTCTTAGCGCCGCCATC	59.972	20	203	645	847
349	DN21770_c0_g3_i1	2	c	(GT)6gagtctgtgagtgtgagtgagtgtgtgtgtgagcga(GT)6gagtggagagtgtgt(TG)9a(GT)7	108	652	759	TGTTTGGTGTGTGTTGTGCT	58.748	20	TCACTCACTCACTCACACGC	59.969	20	248	546	793
350	DN18513_c0_g1_i1	1	c	(A)12c(T)11	24	98	121	TAGATTTCTTCGCAGCCGCA	60.108	20	GCGACGATCTTTGTGGCATC	59.973	20	247	38	284
352	DN14057_c0_g1_i1	2	c	(CTC)5ctt(CTC)5	33	633	665	GGGGCTTATTGGGACTTGCT	60.033	20	CTGTTCCGTTCCTTCACCTCA	59.93	21	182	597	778
354	DN14716_c0_g1_i2	1	c	(A)12tccctgatttcaagagaattccctccaaacttcaagaaaaat(A)11	65	672	736	CTCACCTTTCGTCCAACCGA	59.967	20	AGTTCCATCGGTTTCCGCTC	60.391	20	132	637	768
355	DN23768_c1_g2_i1	1	c	(CT)6tcagaa(T)10	28	684	711	AGTTTCTCGGCCAGGAAGTG	59.965	20	AAGAAGAGCAAACAAAAAGCAAAT	57.01	24	217	549	765
356	DN17847_c1_g2_i1	1	c	(TTC)5ttttcttctc(T)10	35	206	240	CCGGGTTAAATCAGTGGGCT	60.034	20	AGAACCAGAAGCAAAGAAATGACA	59.111	24	178	105	282
357	DN15485_c0_g1_i1	2	c	(GCC)5tactcg(TCC)5	36	190	225	ATTGTGCCTGCCTCTGATCC	60.107	20	CCACTGCCTTTGCCCTTTTC	59.966	20	280	160	439
358	DN23098_c1_g3_i1	1	c	(GA)6gc(GA)7	28	49	76	ACGACCCTGCTCATCAAAGG	60.036	20	ATCCTCTTCGAGTCCCCTCC	60.106	20	206	1	206
359	DN13972_c1_g1_i1	1	c	(GAG)5ggagac(GAG)8	45	708	752	ATAGGGCAGGGAGGAGCTT	59.68	19	CCCCTCCCTTCCTCCTCTC	60.075	19	144	631	774
360	DN15240_c0_g1_i2	1	c	(A)15ttg(A)10	28	78	105	TGAAGCTGTGTTTACAGTGGGA	59.828	22	AGGGGAATCCAGTCTTCAGC	59.085	20	228	15	242
362	DN16916_c0_g1_i1	1	c	(T)11c(T)12	24	251	274	ATGCCCAATCCGTGTTCACT	59.962	20	AGCCAACCCCAACTCTAGGA	60.179	20	270	29	298
365	DN22994_c2_g2_i1	1	c	(A)22ccccccac(A)13c(A)10	54	39	92	ACAACCTCCTCCGGCAAATG	60.609	20	CAGCGGGGGAAAAGAAGAGA	59.675	20	278	16	293
366	DN22936_c1_g2_i1	1	c	(GA)6attat(GA)8	33	671	703	TTTAGAGCCAAGGGCGAAGG	60.035	20	ACATCTAAGCAACCCCCACC	59.668	20	154	584	737
367	DN16062_c0_g1_i1	1	c	(GA)7tagaga(AG)9	38	679	716	GGGGAATTGAGGCACAGTGA	59.962	20	AGCATTTGATCATCTAAAATTGTCCA	57.93	26	103	648	750
368	DN15598_c0_g1_i1	1	c	(GA)7(AG)6	26	34	59	AGCCGAGGGTATTTGATTCCA	59.156	21	GCCAAACGAACCTCAGCATC	59.831	20	143	10	152
369	DN23580_c0_g2_i2	1	c	(CT)9cc(CT)8	36	40	75	TGCCTGCACTTTGTTCTCCT	59.817	20	AAGAGATGGGTTTGCTCGGG	60.035	20	261	12	272
370	DN23883_c1_g1_i1	1	c	(CA)6a(AC)6aggcggg(CA)8	48	157	204	TTACTGGAACGGTGCCTCTG	59.68	20	CGGAGCAAAGGGTGAGTGAT	60.036	20	249	65	313
371	DN15530_c1_g1_i2	1	c	(T)15ggagtgtc(T)10	33	680	712	AGACCGAGAGGAGAAGGTGG	60.324	20	TCCTTCCCCTATAAAAATCTCTCCT	58.538	25	153	591	743
372	DN18179_c0_g1_i1	1	c	(GA)7gt(GA)11	38	32	69	AGGACAACAAGTCAGTCAGACA	59.234	22	CCCTCACCATGGGAAGCAAT	60.033	20	177	3	179
373	DN20094_c1_g2_i1	1	c	(GCA)6taatcagaagag(GCA)6	48	607	654	AGACGCTCGATGTGCTCAAA	60.038	20	GACGGCCCAAACAACGAATC	60.11	20	169	548	716
375	DN13672_c0_g1_i1	1	c	(CTCA)5ctataatggtttta(ATT)6	52	79	130	CCCAACAAAAAGAGCCCTAAATCA	59.717	24	AAAAACATTCCCCCTCCCCC	59.882	20	155	0	154
376	DN13672_c0_g2_i1	1	c	(CTCA)5ctataatggtttta(ATT)6	52	79	130	CCCAACAAAAAGAGCCCTAAATCA	59.717	24	AAAAACATTCCCCCTCCCCC	59.882	20	155	0	154
379	DN23758_c2_g1_i2	2	c	(A)14gaaaaaaaag(A)11	35	627	661	AGTTCCCTACTGGCCTTGTG	59.307	20	GCAAACCTTGCATGTAAACCCT	59.963	22	158	567	724
380	DN15757_c0_g1_i2	1	c	(TC)7(CT)8	30	642	671	CTGCTCCTACGACAACAGCA	60.038	20	TCCGCGATCCATCGAACAAA	60.109	20	251	447	697
383	DN19030_c0_g1_i1	1	c	(TC)9a(CT)17	53	595	647	TCTTCACTGCAGTCGCATGT	59.966	20	AGCTCGCTGTAGCATCTTCC	59.896	20	208	480	687
384	DN12373_c0_g1_i1	3	c	(GCT)5(TGT)6	33	557	589	ACGACGAATTCAAGGCCCAT	60.035	20	CCCCTTTCCCTCCACAACTC	59.962	20	188	484	671
388	DN24674_c6_g6_i1	1	c	(CT)7tttttccccgtaaattca(T)10	42	465	506	GAGCGTCAAATCACAGGATGC	59.937	21	GGAAGCAGATTTGCTGTACTCA	58.662	22	251	435	685
392	DN21127_c0_g1_i1	1	c	(CT)7cccccctcccccctgattctgcaatggcgcccgtgatcaag(T)13	68	544	611	GAATCTCACCGGTCCAAGCA	60.036	20	CCCCTCGCTAAAACCCTCTC	59.822	20	250	426	675
393	DN24463_c0_g1_i2	1	c	(CAG)6caatttcagcagcag(CAA)5ttgcagccgct(GCA)5	74	70	143	GCAGCAACAGCAGCAACAAT	60.599	20	GGAAGTGAGAGGCCAAGGAC	60.036	20	125	47	171
394	DN21938_c3_g3_i2	1	c	(A)15tctaggattgac(T)10	37	59	95	TCTAGACATTCTTTCTCACGTCAT	57.483	24	AGCCAAACCACAAAGTCTACA	57.709	21	238	32	269
397	DN16759_c0_g1_i1	2	c	(A)10gagtttaagataaatatatcaaacaacaataatactaataatgggatga(T)10	69	152	220	GCTCTTCCGATCTCGCAAAC	59.352	20	GAGCAACCTTCAACTTGCGG	60.04	20	259	2	260
398	DN23087_c0_g2_i2	1	c	(AAG)5ccctctcag(CT)21	66	112	177	CAACAGAGCAGGAGGAAGCA	59.964	20	AACCCAGCCATCATTGGGAG	60.033	20	266	57	322
400	DN12869_c0_g1_i1	1	c	(GGC)5(GGA)9	42	28	69	CGTCTTCTTTGAAGATTGCGGC	60.726	22	AGGAGAGCTCTTGTGGTTGC	59.964	20	155	2	156
403	DN18639_c0_g1_i1	1	c	(CTT)5ccccttctccagctcacaaagaggaagctgagatcctcaaac(CTT)5	72	58	129	ACAAAGAGGAAGCTGAGGTCC	59.651	21	TCAACAGAGGAGGAGGCTGA	59.885	20	210	27	236
404	DN8790_c0_g2_i1	1	c	(GA)7ggtcagatctgga(T)10	37	315	351	TGTTCTCAAGGGATGGTGCG	60.322	20	TGGGTGACCGTTTTCTTGTCT	59.789	21	278	269	546
406	DN8790_c0_g1_i1	1	c	(GA)7ggtcagatctgga(T)10	37	315	351	TGTTCTCAAGGGATGGTGCG	60.322	20	TGGGTGACCGTTTTCTTGTCT	59.789	21	277	269	545
412	DN24674_c6_g9_i1	1	c	(CT)7tttttccccgtaaattca(T)10	42	403	444	GAGCGTCAAATCACAGGATGC	59.937	21	GGAAGCAGATTTGCTGTACTCA	58.662	22	251	373	623
413	DN15379_c0_g1_i1	1	c	(T)18cgc(T)14	35	543	577	CAAGTGTGAGAGCCTGAGCA	59.966	20	GCTAGCTGACTGATGGAGCA	59.537	20	272	333	604
414	DN13840_c0_g3_i1	1	c	(GA)9ggtttacaaatatcaaccttttttgtggtgattagc(A)12gaaaacag(A)13	87	64	150	GCCTCTTTGAACACCATTGGC	60.337	21	GGCCAATTCACACCCAAAGC	60.321	20	266	38	303
416	DN24006_c1_g1_i1	1	c	(TGC)8tcctcttctcaagtatagcc(AT)9	62	62	123	TTTTGCCGGCTGATAGGTCT	59.382	20	CAATGTTGAGTGGTGCCTGC	60.039	20	269	37	305
417	DN15202_c0_g1_i1	1	c	(GA)11ttaacaagtcccaaaatcaagaaacagcatacaatg(T)11	69	73	141	GTCCCGCAAAGCTCAAATGG	60.109	20	TTTGCTAGCGCAGTAGGAGC	60.46	20	212	7	218
421	DN14283_c0_g1_i1	2	c	(AGC)5atttggggatggatgaatgattttaccccctttgtctaatttga(T)11agg(T)11gggagac(GA)8	107	430	536	GGGACGATGGTGCTGATGAT	59.893	20	TTCACCCCCTCAATTCTCGC	60.035	20	200	393	592
422	DN11208_c0_g2_i1	1	c	(TGC)8ttgtttttgtttttgttgttggtggcataa(TCT)5atctctatttcaactgctatttgttgttggaatttt(GGA)5	120	42	161	AAGAGGAATTCGAGGGTGGG	59.088	20	TCAGAGCCGCCATCTTTGAC	60.392	20	261	12	272
423	DN11208_c0_g1_i1	1	c	(TGC)8ttgtttttgtttttgttgttggtggcataa(TCT)5atctctatttctactgctatctgttgttggaagttt(GGA)5	120	42	161	AAGAGGAATTCGAGGGTGGG	59.088	20	TCAGAGCCGCCATCTTTGAC	60.392	20	261	12	272
426	DN13546_c0_g1_i1	1	c	(CA)6(GA)19gggagactagacgaggctttttagttccccccctctttttg(CT)7	105	433	537	CCACAGAGTTAGAGCCACCG	60.109	20	TCTTTCAAAAGGAATCTAGCTGTGT	58.701	25	212	366	577
430	DN16685_c0_g1_i2	1	c	(AC)12aa(AG)18	62	191	252	AGAGGAACGAGGGAGAGGAC	60.034	20	GCATCGCCGTGATGTTCTTC	59.973	20	176	148	323
431	DN16685_c0_g1_i2	2	c	(TG)9agccct(GA)8	40	486	525	CATCACGGCGATGCTTTCAG	59.973	20	AGGCGAGAGGGAAGAGAAGA	59.667	20	248	310	557
432	DN22658_c0_g1_i1	1	c	(AT)8(AG)9	34	506	539	ATATTCAGCCACGTCACCGC	60.81	20	TGACACAAGTCTCCCTTCCT	57.897	20	123	440	562
433	DN29591_c0_g1_i1	1	c	(TC)6gcc(CT)6	27	80	106	TTGCATCTCTTCCAACGCCT	59.963	20	CAGGCCACTTTTTGACCGTG	59.969	20	240	23	262
437	DN24229_c1_g1_i1	2	c	(CT)6tccttcagatcattcatctattgtgttgtgtt(TTC)7	65	266	330	AGTCATCATGCGCAAAGGGA	60.035	20	GGACCAACTCCCACTAGCTT	59.015	20	196	210	405
438	DN13982_c0_g1_i1	1	c	(A)28taaaaaataaaaataaaaacaattaaattg(A)19	77	47	123	TGGTTGGTAACAAATATCGGGAGA	59.775	24	ACCAACCCTTCCAAGCCAAA	60.032	20	173	12	184
439	DN29500_c0_g1_i1	1	c	(GAG)5gcc(GAG)5	33	480	512	CACCGTCCCCTTCTTCTTCC	60.036	20	CACCGCCACCCTCTTCAG	60.047	18	208	350	557
441	DN34774_c0_g1_i1	1	c	(TTC)5(T)10	25	508	532	GTGGACCATGTTCTCAGCGA	60.037	20	TGCAATCATCAGAATCTCAAAACA	57.422	24	275	293	567
442	DN32449_c0_g1_i1	1	c	(A)11caaac(A)11	27	190	216	TCGCTTCTTCACTCATCCACT	59.104	21	ACGTTTAGCTGTCACGGAGG	60.039	20	264	145	408
443	DN13586_c0_g1_i1	1	c	(AT)6gttgcagaaaagaagtgggtaaaccctaaaaaaccc(T)11(A)11	70	436	505	CGTTGAGGGAGATGTGGGAG	59.823	20	GGCAGTCAACAGAACAGCTC	59.129	20	263	302	564
444	DN2445_c0_g1_i1	1	c	(TCT)5ttgagagagaagta(AG)8	45	471	515	AAAATCGGCCCTTCACTCGT	59.964	20	CTGGAGTTCAGACGTGTGCT	59.967	20	255	308	562
445	DN15211_c0_g2_i1	1	c	(AGC)5agatgttgttctggtcgt(AG)7	47	420	466	AGTGGAGAATGGGGCCAATG	60.033	20	GGAGCAGAACAGGCAAAAGC	60.039	20	279	242	520
448	DN25138_c0_g1_i1	1	c	(TTG)6gtggtggaagtg(GGT)5t(GTG)5	61	36	96	GGGAGGTGGAGGTTAGGGTT	60.549	20	CTCCACTTCCATCAACCCCC	60.034	20	261	9	269
450	DN24008_c0_g1_i1	1	c	(CT)6t(TC)6	25	94	118	GCTAGTGTATTGTGGGGGCA	59.745	20	TGGTTCACGCCGTTTTCTCT	60.179	20	241	7	247
451	DN24008_c0_g2_i1	1	c	(CT)6t(TC)6	25	94	118	GCTAGTGTATTGTGGGGGCA	59.745	20	TGGTTCACGCCGTTTTCTCT	60.179	20	241	7	247
452	DN7213_c0_g1_i1	1	c	(GGA)6ggtgggaggtat(GTG)5	45	56	100	GGAAGAAGGATGAGCTGCGT	60.108	20	GAAGATCGAGCACGAGGAGG	59.97	20	238	31	268
453	DN15070_c0_g1_i1	2	c	(T)10attttaaaccctcagttttgagccgttggc(A)14	54	391	444	GGTCACGGGACGAATCCAAT	60.108	20	GCAATGTTTCAGTCAATTAGAGTCCA	60.073	26	280	230	509
459	DN11008_c1_g1_i1	1	c	(CGG)7tag(CAA)6	42	442	483	CCCTGTAACCCTAGCCTCCT	60.031	20	CCACCAACCCCAATCCCAA	59.843	19	144	367	510
460	DN24517_c1_g1_i1	1	c	(TTG)6tttatggtgatgacgt(TGA)5	49	335	383	CGACAGCCAAATGCATGGTT	59.756	20	TGGAGCGGCTACTTGGTTTT	59.89	20	172	264	435
461	DN23402_c0_g1_i1	1	c	(CT)7(CA)6	26	63	88	GCAATCTCCGACCCTCCAAA	60.035	20	TTCGTGGGGGTAGAGGAGAG	60.033	20	137	2	138
462	DN36654_c0_g1_i1	1	c	(T)10ccaccaataaacaaagccaacataattttttttaatttgttaaa(T)13	67	389	455	CCGATGATGGGAAGCGAGAT	59.68	20	GGGGGTTCTTAACCCATTTGC	59.447	21	250	237	486
464	DN15396_c0_g1_i1	1	c	(GC)8c(CA)6	29	72	100	TCAGGCCTACTACTCGCTCA	59.745	20	CCAAGCCAGGAGTTTTTGCC	59.966	20	266	20	285
465	DN28341_c0_g1_i1	1	c	(TG)8(AG)8	32	41	72	TGTTGAGAGAGAAAGGGGTTTG	58.179	22	TCGAGGAAGCTATTGTGAGCC	59.863	21	179	16	194
471	DN20400_c0_g1_i1	1	c	(T)10gaccctctccttaaattaacaagacaaagggaagggagagagc(A)15	68	250	317	GGCGGATGAGATCAAAGCCT	60.179	20	AGTTTGCATTGTGAATGATCTGT	57.283	23	272	150	421
472	DN4881_c0_g2_i1	1	c	(A)11gaaaag(A)10	27	424	450	CAGCGGCAACCCTTAACTTG	59.759	20	TCGTTCTCAACTCATCTTTGAGATTT	59.069	26	174	308	481
475	DN8677_c0_g2_i1	1	c	(GA)8ggaggaagaggaatcacacacacagacacacacaagaacaccagaac(A)10	73	99	171	ATCTGCTCGAACTCCCAAGC	60.108	20	TAACCCGAGATCGGTGAGGT	60.034	20	241	67	307
476	DN16280_c1_g1_i1	1	c	(T)10cttttttgtg(T)11	31	435	465	ATGGGGCTCACCATTCCTTG	60.033	20	TCTCCTTACCTCCTCCTCTCC	59.146	21	150	340	489
477	DN15129_c2_g2_i1	1	c	(T)10gggggactctctagtagcattttgtgtatgcacacactctcttt(GTGC)5	74	97	170	GACTTGCAGGTTGCAGTTGG	59.969	20	TTGCCGATGGTCTAACCCAC	60.036	20	189	11	199
479	DN14714_c0_g1_i1	1	c	(GAG)5ggccattggagtt(GTG)5	43	241	283	CGTGGTTCTTGAGGCACTCT	59.966	20	CCATGGCCACTCACTAATCCA	59.787	21	167	153	319
483	DN2840_c0_g1_i1	1	c	(CA)21t(GC)6	55	393	447	ATTCAGGCACAGGCATGCAA	60.901	20	ACTAATACATATTGTGAATTGTGCTGT	57.822	27	157	321	477
489	DN22566_c1_g2_i1	1	c	(CAC)5tgat(GCC)5	34	238	271	CTTCTTCTCTCCCGACCACG	59.829	20	AGACTGAAACGGCTCTGCTT	59.605	20	280	168	447
490	DN1197_c1_g1_i1	1	c	(GAG)5ggagaggaggaga(AGG)5	43	400	442	GGTGAGGGATTTGAGGTGGG	60.034	20	AACTCGCCAAGCTCTACCAC	60.037	20	221	252	472
491	DN1197_c1_g2_i1	1	c	(GAG)5ggagaggaggaga(AGG)5	43	400	442	GGTGAGGGATTTGAGGTGGG	60.034	20	AACTCGCCAAGCTCTACCAC	60.037	20	221	252	472
492	DN20806_c1_g2_i1	2	c	(T)13gtgtctgtatgg(A)10	35	115	149	GGGGCACTCGTCTCATCTG	59.857	19	CGGCGTCTCTTGGTAGGATT	59.54	20	186	91	276
495	DN2840_c0_g2_i1	1	c	(CA)13t(GC)6	39	393	431	ATTCAGGCACAGGCATGCAA	60.901	20	ACTAATACATATTGTGAATTGTGCTGT	57.822	27	141	321	461
498	DN24280_c0_g1_i1	1	c	(CTT)5(CTC)5	30	29	58	GACAGTGACCCATTCAGGCA	59.963	20	CAAGGGCCAAGATGAGGAGG	60.107	20	184	1	184
499	DN18557_c0_g3_i2	1	c	(TTG)5(CTG)6	33	41	73	CTGGAGCTGATGCTGGTACA	59.461	20	CCAGAGGCAGATGCAAGGAA	60.035	20	118	4	121
501	DN43650_c0_g1_i1	1	c	(CAC)5a(ACC)5	31	31	61	GGCGAAAGAAGAATCACAGACC	59.583	22	TTCATCATGGGGCTCGGTTT	59.669	20	172	0	171
507	DN43917_c0_g1_i1	1	c	(CT)6(AT)6	24	82	105	TGGAAACCCAAAACTCTCCCC	60.133	21	AAACTTGCTCCTCCCTCAGC	59.963	20	194	49	242
509	DN22752_c2_g2_i1	1	c	(AGA)5gcaaataggg(GAA)5	40	227	266	GGGTTGACAGGAGGTGAAGG	59.963	20	AGGGGAAGAGATGGGGAACA	59.879	20	208	112	319
510	DN35841_c0_g2_i1	1	c	(TC)7t(AC)9	33	40	72	TCGGGCTCAAATCCTTTTGGA	59.925	21	TGTCATGAATGCAAACATATGGACC	60.164	25	100	4	103
514	DN17070_c0_g1_i1	2	c	(ATG)5aaggaggtggagaggaagagaaagaagaggggccctctctg(TC)6	68	334	401	TGCCCATTTGTGTCTCCTCC	59.962	20	TGGAGCAAGAAGAGCAAGGG	59.963	20	211	226	436
522	DN23024_c1_g1_i1	2	c	(GA)6cg(GA)6gggac(AG)7acagagagagactgacagggagagg(GA)10	90	289	378	GAGAGAGGGGAACACAGTGG	59.389	20	TCCCTCTCCCTCTCAGTCTC	59.077	20	146	266	411
526	DN11536_c0_g1_i1	2	c	(GCT)5cctccactcaagaaagggaaaagggtggcccaaggtggaggagggaat(CAG)8	87	285	371	GTTCAGGGTCTGAGGCAGTC	60.037	20	AGATCCAGCTTGCACCCTTC	60.035	20	280	132	411
529	DN42936_c0_g1_i1	1	c	(TGC)5agcatcgccggcgattctctctctcta(T)11	53	210	262	CGCCGTTCTGATGCATTTGT	59.831	20	CAACCACCACCAGTCTCTCC	59.965	20	239	175	413
534	DN21733_c0_g1_i1	2	c	(TTG)5(TAG)5	30	291	320	AAGGGGGAGCTGAACGTTTT	59.815	20	TCGCATCCAGTACATCAAGCA	59.793	21	158	231	388
537	DN21733_c0_g2_i1	2	c	(TTG)5(TAG)5	30	289	318	AAGGGGGAGCTGAACGTTTT	59.815	20	TCGCATCCAGTACATCAAGCA	59.793	21	158	229	386
539	DN40885_c0_g1_i1	1	c	(TTG)5tacttcatggtagagagta(T)11	45	154	198	GCTGAACGGAAGGATTCACG	59.278	20	TCAAATCCTGAAGGGGACGC	60.035	20	140	101	240
540	DN29601_c0_g2_i1	1	c	(GAG)8gtgagggatggccattgctctgttgc(AG)9	68	298	365	GTCTTTGATGACCGCCGTTG	59.834	20	CTGCGACAACCCCTGACTC	60.375	19	157	243	399
541	DN7925_c0_g2_i1	1	c	(A)10ccccttg(T)10	27	278	304	CAAAAGCGGGAGCTTTCTCG	59.833	20	TGACCGTTTCCTTGTCTCGG	59.967	20	148	254	401
542	DN8994_c0_g1_i1	1	c	(T)10(A)10	20	319	338	GCTGCTTGGTCTGCCAAAAG	60.319	20	CTGGGCCTTTTCGATGTATGT	58.356	21	238	170	407
543	DN7925_c0_g1_i1	1	c	(A)10ccccttg(T)10	27	278	304	CAAAAGCGGGAGCTTTCTCG	59.833	20	TGACCGTTTCCTTGTCTCGG	59.967	20	147	254	400
546	DN22566_c1_g1_i1	1	c	(CAC)5tgat(GCC)5	34	166	199	CTTCTTCTCTCCCGACCACG	59.829	20	AGACTGAAACGGCTCTGCTT	59.605	20	280	96	375
550	DN45050_c0_g1_i1	2	c	(GA)7gttgatgttgtttgatttgggt(AAG)6	54	283	336	CAGCTCGAGAGAGTGTCGTC	59.904	20	CGCTTTCTCTCTTCTTCCCCA	59.724	21	153	227	379
552	DN28636_c0_g1_i1	1	c	(CT)6gtctctctg(TC)6tt(AC)7	49	153	201	TGACGGCAAAGATGGGTTCA	59.89	20	TAGATTTGCGGGGAGGAAGC	59.82	20	248	95	342
553	DN23846_c2_g3_i1	1	c	(GA)7gtatcagaagaacaggggg(GA)11accaaaaagaaaaaagaaaaccctaatacgccc(CCT)5	103	91	193	AGACGGCTGGAAAGGAGAGA	60.252	20	CCCCCTGTTCTTCTGATACTCT	58.621	22	270	39	308
556	DN3439_c0_g1_i1	1	c	(TGC)5agtggttgctgctgttgttggtgctgctgattcctcatattga(GCT)5	73	35	107	CCTCTCCTTCAGGCTTTCGT	59.389	20	ATCTTCCTCTTCGTCGTCGC	59.901	20	173	2	174
557	DN17028_c0_g1_i1	1	c	(T)12aatttatggtggtttggtttttgttgttgtttgttttttaatag(T)11	67	238	304	TGTGAGCTGAAAGGGCGTAG	60.037	20	AGCCCTTCGACTCCGATAAA	58.518	20	170	188	357
559	DN401_c0_g1_i1	1	c	(AAG)5a(AAAG)5	36	162	197	GGAAACGAAGGGGATTACCCA	59.717	21	AGAACCATCATCCTCATCCCA	58.22	21	125	135	259
562	DN21502_c7_g1_i1	1	c	(TG)7ctggggtgtgtgtgggtgtggc(TG)6tatgct(TG)6	66	52	117	TGAGGGTGCTGTGTGTGTTT	60.035	20	AAGTGGAAGCGGGTTAGTGG	59.964	20	202	2	203
563	DN29601_c0_g1_i1	1	c	(GAG)8gtgagggatggccattgctctgttgc(AG)9	68	96	163	GTCTTTGATGACCGCCGTTG	59.834	20	CTCACCTCCTCCTCCTCCTC	60.106	20	266	41	306
564	DN29601_c0_g1_i1	2	c	(GAG)8gtgagggatggccattgctctgttgc(AG)9	68	279	346	GAGGAGGAGGAGGAGGTGAG	60.106	20	CTGCGACAACCCCTGACTC	60.375	19	277	104	380
565	DN16344_c0_g1_i1	1	c	(CTT)5(CCT)6	33	248	280	CCAGGGCCATGTTCTTGGAT	60.033	20	TCGAAGGAGGAGAAAGAGAGAGT	59.99	23	263	114	376
570	DN8232_c0_g1_i1	1	c	(GGA)5ggggaggggg(GA)6	37	203	239	TTTGGAGACCGGGGACAATG	59.962	20	CCCCTCTCTCTCTCACTCCC	60.106	20	245	140	384
574	DN4926_c0_g2_i1	1	c	(TC)10g(CT)6	33	53	85	GGAGGTTGGTGCTAGCTCTG	60.108	20	TCATGCTCCGCATCGACTAC	59.969	20	242	7	248
576	DN11452_c0_g1_i1	1	c	(AG)8gctttgatttgggatttgggaagctc(AG)9	60	278	337	CCCCGTTTGATTTGGGAAGC	59.754	20	CCCTGCTCCTATGATCCCAT	58.334	20	198	181	378
577	DN4926_c0_g1_i1	1	c	(TC)10g(CT)6	33	53	85	GGAGGTTGGTGCTAGCTCTG	60.108	20	GATCTAGCAGACACGGAGCC	59.969	20	160	7	166
582	DN23089_c2_g2_i3	1	c	(GAA)5gggtgacagcaagtttgctct(GGA)6	54	152	205	CTCGGCGAAGAGGATGTTGA	59.827	20	CATTTCCAAGAACGACCCGC	59.832	20	246	5	250
584	DN11452_c0_g2_i1	1	c	(AG)6gttttgatttgggatttgggaagctc(AG)9	56	278	333	CCCCGTTTGATTTGGGAAGC	59.754	20	CCCTGCTCCTATGATCCCAT	58.334	20	194	181	374
586	DN43466_c0_g1_i1	1	c	(A)10gga(AAG)5aggaaactatgac(TG)6	53	46	98	TCAGCCGGGCAGAACAATAG	60.108	20	GGATTGCGGGATGGGGATAG	60.035	20	244	21	264
587	DN46734_c0_g1_i1	1	c	(GA)8tcttttagttttttttgtaaagatttgat(GA)11	67	275	341	TAGCTCGGTTTGCGATCTCC	59.898	20	GCCCTCTCTCCTCTTCGAAAC	60.135	21	209	159	367
588	DN50730_c0_g1_i1	1	c	(C)13gc(CT)7	29	180	208	CCCACACCATACACCCAACT	59.596	20	GCTGCGTTCTTCGCCTTAAA	59.484	20	258	94	351
589	DN11830_c0_g2_i1	1	c	(GCG)5aaagcaggag(CCT)8	49	63	111	GGCCACTTCTTGATCTCCCC	60.107	20	TGACAGAAACGGACAGGTCG	59.968	20	171	26	196
590	DN17357_c0_g1_i1	1	c	(CGG)7taaaaaaagcaagaacaagaaaaagaacaaacc(CAA)5	69	39	107	CTGACCAGCCCAAACCCAG	60.605	19	TTCGGTCTTGTTCTCAGGGC	59.965	20	203	13	215
592	DN17357_c0_g2_i1	1	c	(CGG)7taaaaaaagcaagaacaagaaaaagaacaaacc(CAA)6	72	39	110	CTGACCAGCCCAAACCCAG	60.605	19	TTCGGTCTTGTTCTCAGGGC	59.965	20	203	13	215
597	DN23883_c3_g1_i1	1	c	(TA)7cacacgcgcgcg(CA)8	42	99	140	AATCCTTCCGCATGTACCCA	59.084	20	AGAACTCTACAGACCATCCATTTT	57.62	24	279	76	354
600	DN11209_c0_g1_i1	1	c	(GA)11(GT)8	38	270	307	CCGAAACGAGCAACAAAGCA	59.971	20	TGCTTCTCCATACCCAATACCA	58.881	22	131	229	359
601	DN22626_c1_g1_i1	1	c	(CT)6c(CT)6	25	293	317	CCTCGACCTCGACGATCTTG	59.972	20	TCTCTTCATTTTTGGCGGCAG	59.459	21	141	202	342
602	DN23883_c3_g4_i1	1	c	(TA)7cacacgcgcgcg(CA)8	42	99	140	TTCGGGCTCAAATCCTTCCG	60.392	20	AGACCCTATGTGTAGTAAAACTTCTCT	59.325	27	113	66	178
604	DN23883_c3_g3_i1	1	c	(TA)7cacacgcgcgcg(CA)8	42	99	140	AATCCTTCCGCATGTACCCA	59.084	20	TTGCAGCGGTCTTAAAGCTA	57.534	20	279	76	354
605	DN11209_c0_g2_i1	2	c	(GA)11(GT)8	38	270	307	CCGAAACGAGCAACAAAGCA	59.971	20	TGCTTCTCCATACCCAATACCA	58.881	22	131	229	359
607	DN12520_c0_g2_i1	1	c	(CTC)7(TTC)5	36	295	330	CTCGACGACCCAAACCTCTC	60.109	20	AGGTCAATGGAGGTGACAGC	59.674	20	137	217	353
608	DN5915_c0_g2_i1	1	c	(TC)8t(TC)6	29	60	88	CCGCCCCCTCCTTTAAATCC	60.467	20	GAACCCGGGATTGTTGTTGC	60.039	20	222	33	254
609	DN9708_c0_g2_i1	1	c	(CT)7cc(CT)10	36	36	71	GCCATTTATCTCTCCCATTCCG	58.923	22	CATCGAGATCTCCACCCATCG	60.068	21	122	10	131
612	DN47312_c0_g1_i1	1	c	(T)15gagtg(T)10	30	220	249	CCGAAGGAGGAGGAGGAGAA	60.033	20	CACACTTTGTACAGTTTTTGCCA	58.51	23	262	80	341
613	DN5915_c0_g1_i1	1	c	(TC)8t(TC)6	29	60	88	CCGCCCCCTCCTTTAAATCC	60.467	20	TTGGTTCTGTCGGTGTCGAG	59.968	20	173	33	205
615	DN50021_c0_g1_i1	1	c	(CCA)8acctctcgataacaatagctgacgatgacggccccact(AAC)6	80	33	112	AGCTCCTCCTACTTCCACCG	60.685	20	CAGTTTTACAGGCGGTGCTG	59.762	20	224	9	232
617	DN11776_c0_g1_i2	1	c	(GCC)5gctgccgctggtggtgggatggattcttg(GAT)5	59	58	116	CGAGGTTGGTCTTGCTGCTT	60.886	20	AACCCCTACCCTTACCCTCC	59.955	20	109	35	143
620	DN13840_c0_g1_i1	1	c	(GA)9ggtttacaaatatcaaccttttttgtggtgattagc(A)12gaaaacag(A)13	87	64	150	GCCTCTTTGAACACCATTGGC	60.337	21	GGCCAATTCACACCCAAAGC	60.321	20	266	38	303
621	DN6624_c0_g1_i1	1	c	(AGC)5aggcgatggcgttgccggggatgatggagtcgctgacggccacgt(CGG)6	78	111	188	GTGTCTGCTAACCCTACGGC	60.46	20	TTGAAGACTCCAGAAGCGCC	60.321	20	256	34	289
623	DN4257_c0_g2_i1	1	c	(A)11gccaaag(AAC)5	33	199	231	CGTTTGAAACCTATCACATGGCA	59.81	23	ACCACCTAAGCAAAGCTCACT	59.578	21	160	137	296
625	DN4257_c0_g1_i1	1	c	(A)11gccaaag(AAC)5	33	199	231	TTGAAACCCGTCACATGGCA	60.466	20	ACCACCTAAGCAAAGCTCACT	59.578	21	157	140	296
629	DN3256_c0_g1_i1	1	c	(A)13cccattttctggcgggactctttgatttcaaaaagatcaaatcttt(AG)6aaagaggaagggagagagaatt(AG)6	105	54	158	ATCTCTCCGAGGCCTTTTGC	60.107	20	CCTCCATTCGCCTTCACCAT	60.107	20	174	24	197
630	DN45693_c0_g1_i1	1	c	(GA)6agtgtgactaatcagagagaaaatca(AG)11	60	211	270	GCTCGCTCCTTGTGGTCATA	59.824	20	TCTGCATGTGCACTAATTCCT	57.645	21	241	96	336
632	DN37835_c0_g1_i1	1	c	(GAC)5ga(GT)9	35	47	81	ACAAGAGCTTGTTTGTAGTGTGA	58.487	23	TGCTTGGTTTCTACCCGTCA	59.24	20	178	21	198
635	DN34344_c0_g1_i1	1	c	(ATG)5(AGG)5	30	275	304	AGCCTCTTCATCCCCCATCT	60.029	20	CCATCGACCTCGATCCTTCC	59.684	20	175	156	330
641	DN35794_c0_g2_i1	1	c	(TGT)6(TGG)5	33	38	70	CCAAACTATGCTTATGTTGTTGGTG	59.137	25	GACTTGATCCGACCACCGTT	60.038	20	258	8	265
645	DN35794_c0_g1_i1	1	c	(TGT)6(TGG)5	33	38	70	CCAAACTATGCTTATGTTGTTGGTG	59.137	25	GACTTGATCCGACCACCGTT	60.038	20	256	8	263
647	DN35996_c0_g1_i1	1	c	(AG)6ggagagggtgagtgaggagagatgtaatgagagggggg(GA)6	62	228	289	GAAGTTGGGCCTTCGCATTG	60.109	20	CAACTCTCAAGAGATGGAGATCA	57.405	23	196	136	331
654	DN37627_c0_g1_i1	1	c	(CT)8cacacacaca(CG)7	40	244	283	AGCCACCCACACACATTGAT	59.887	20	ATCTGCAACTTTTGGCCACG	59.685	20	155	168	322
655	DN3159_c0_g2_i1	1	c	(T)20gtg(T)12	35	46	80	ACCCAAAAATTTAATTGGGGGTTGT	60.103	25	ACCAACAACCAAGCAGAGGA	59.449	20	185	15	199
663	DN36667_c0_g1_i1	1	c	(T)11gatcaaagtttacattttcctttttt(C)13	50	34	83	GGAAAGATTTAGGGTTTATGGCATT	57.875	25	ACTAGCACCAACCACAAACCA	60.064	21	262	0	261
668	DN18795_c0_g2_i1	1	c	(GGA)6gagggagaggggttttgggtctctatg(GGT)5	60	37	96	TAAATGTTGGCGGGGAGAGG	59.745	20	CAATGCGAAGCTGATCCTGC	59.971	20	243	4	246
672	DN36814_c0_g1_i1	1	c	(A)15gaaaagccaataatagaagattcatgaaagctggccatgtttattattaa(T)11	76	53	128	GGCGAGAGGACGGAGAAAAA	60.038	20	CTCCTCCATTTGGCGGTTCT	60.035	20	250	18	267
677	DN48586_c0_g1_i1	2	c	(T)12actttccttctaaacaag(T)12	42	220	261	TCAGCAGGAATTGGCAGAGG	60.035	20	GCAAGCTGCTGATTACTATGACA	59.127	23	181	125	305
679	DN3640_c0_g1_i1	1	c	(CAT)5ccacccaaaa(ACC)5	40	47	86	ACAGGCTTTTAACAGGAAGTTTT	57.067	23	TAACGTGGGGCTAGCTTGTG	60.037	20	173	9	181
683	DN46545_c0_g1_i1	2	c	(AAAAT)5aaaaatttagagagc(GA)8	56	221	276	GTCATCAGAGAGCAGCGGAA	59.826	20	ACCTTTCTGCCACCAAAGTCA	60.064	21	146	163	308
688	DN6447_c0_g1_i1	1	c	(GGT)7gtatggtgcactgaagcccacagttgccctcatttc(T)16	73	186	258	GTGAGTTGAAGACGGGGGAG	60.037	20	CTCAGTTCAAACAAGAAGAAGACA	57.331	24	151	161	311
689	DN21276_c1_g1_i1	1	c	(AG)7ggg(GA)7	31	232	262	CCCCTTTTCCTCGTAGTCGT	59.107	20	ATTTTTCGCAGAGCAAGCCG	60.11	20	122	168	289
691	DN613_c0_g1_i1	1	c	(T)11ggaggg(A)19	36	44	79	CCCGAGCCTTGGAGAAACTC	60.392	20	TGGGATGATTTTGAGGGGTAAT	57.102	22	265	9	273
695	DN10482_c0_g2_i1	2	c	(CTC)5ctactactaatcctccgacg(AGC)5	50	234	283	GCTTGGTTCCGTGCATCATC	59.901	20	CCCAAATTTGATAAGAGCCGACG	60.243	23	275	35	309
696	DN10482_c0_g1_i1	2	c	(CTC)5ctactactaatcctccgacg(AGC)5	50	234	283	GCTTGGTTCCGTGCATCATC	59.901	20	CCCAAATTTGATAAGAGCCGACG	60.243	23	275	35	309
701	DN22010_c0_g2_i1	1	c	(A)16t(CA)6	29	41	69	CACCAGAAATACAAATTTGAAGAGTGT	58.863	27	AGATTGCAGTCCTTGTGCAGT	60.203	21	121	10	130
702	DN24405_c0_g1_i4	1	c	(AGA)5(GGA)5	30	38	67	TTTTGAGGGATGCAGAGTCG	57.901	20	CAGAACCCATCCTTTCCCCC	60.033	20	245	14	258
703	DN22010_c0_g1_i1	1	c	(A)16t(CA)6	29	41	69	CACCAGAAATACAAATTTGAAGAGTGT	58.863	27	TTGCAGGCCTTGTGCAGTAT	60.251	20	118	10	127
704	DN6430_c0_g2_i1	1	c	(CT)6(TC)6	24	43	66	ATCCTCGTCTCTCGCTCTCC	60.534	20	AGGAAACAGCTTTCCGCTCT	59.602	20	230	14	243
705	DN6430_c0_g1_i1	1	c	(CT)6(TC)6	24	43	66	ATCCTCGTCTCTCGCTCTCC	60.534	20	AGGAAACAGCTTTCCGCTCT	59.602	20	230	14	243
710	DN10635_c0_g1_i1	1	c	(ACC)5cactactcttctctcagccaccgcaag(CAC)5	57	106	162	CCCACAGGGCATTCTGTGAT	60.034	20	GAGTTCTTGAAGGGTGGGGG	59.962	20	230	33	262
712	DN40775_c0_g1_i1	2	c	(CT)8ttatctctctctttctctctcta(TC)7	53	220	272	CTCTCCAAGTCCCTCTCCCA	59.958	20	TGGGTTTGAGTTGAGTTTAGGT	57.487	22	201	101	301
715	DN39627_c0_g1_i1	1	c	(TC)6ctctctctgcccttcggtgt(TC)11	54	180	233	GGTCGGATTCGGTTCAGGTT	60.037	20	GAGGGGTGGAGGAGAGAGAA	59.663	20	177	83	259
723	DN12520_c0_g1_i1	2	c	(CTC)7(TTC)5	36	232	267	CCACCCATCTCTCTCCCTCA	60.032	20	AGGTCAATGGAGGTGACAGC	59.674	20	195	96	290
728	DN1551_c0_g1_i1	1	c	(T)20c(T)27	48	211	258	ATTTGCTGCATCGGTGCTTG	60.109	20	TTTCAGTCCTCAGCACCACC	59.891	20	176	114	289
733	DN36159_c0_g1_i1	1	c	(T)14g(GT)9	33	30	62	GTCCTCACTCACAATACACAAAAT	57.44	24	TTGTTCGGTGGGTGACAAGC	61.099	20	203	0	202
738	DN36883_c0_g1_i1	1	c	(GC)7(AC)7	28	45	72	GCAAAAGATAGCAGAAAACATTGGC	60.164	25	GGAGGGGAGCATCAGAGAGA	60.106	20	263	16	278
740	DN42438_c0_g1_i1	1	c	(T)10(GAA)5	25	188	212	AGAAAACTTACATGAGGTGGACT	57.431	23	AGATTGTATAGCTGAGGAATCTGAA	57.391	25	123	159	281
741	DN14543_c2_g1_i1	1	c	(T)12ggttgggttttaatgaaaaattggcttt(AG)8	56	183	238	GTGAACCCAGCTCCAGTTCT	59.602	20	CCTGATTACACCAGCTCGCA	60.108	20	112	160	271
744	DN8748_c0_g1_i1	1	c	(T)11gccctcgtctttcc(T)19	44	217	260	ACTCAGACAGCGACAGAACG	60.04	20	CCCAATTTTTGACGGGGTTGT	59.585	21	223	64	286
747	DN42678_c0_g1_i1	1	c	(GT)6gggg(GC)8	32	201	232	ATCAACCCACTTACGGAGCC	59.748	20	TGTTGCACTAAGTTCCCCAT	57.03	20	164	115	278
748	DN12678_c0_g1_i1	1	c	(TC)8(CT)6	28	33	60	AGAATAAGGATCAAGTCCTCCCA	58.365	23	GGAGGGAAGCTCATGCTCTC	59.893	20	218	7	224
750	DN43874_c0_g1_i1	1	c	(TC)9(CT)9	36	198	233	CGACCATTTTCATGCGCGAG	60.587	20	TGGGCGAGAATTGCAACAGA	60.251	20	251	31	281
753	DN25732_c0_g1_i1	1	c	(CTT)7ccagaataatc(CAAG)5	52	58	109	AGACTTTCTGCTGTGCAACT	57.661	20	GTTAGGGTTTGGGTTGGGGT	59.811	20	262	4	265
759	DN26630_c0_g2_i1	1	c	(TC)7tgtgtgcgcgcgcgttcgcttgcgctttgtttca(AGC)6	66	35	100	GCGTCTTGCGCTTTGTTTCA	60.591	20	TAGGCCTACGAGCAGGAACT	60.033	20	209	3	211
761	DN11550_c0_g1_i1	2	c	(T)11aaaaaacttacttcatc(TCT)5	43	189	231	CCGCATGGTCCTAGCTTGAT	59.893	20	CAAGCTCCATGTCCACCCTC	60.394	20	134	137	270
763	DN13840_c0_g2_i1	1	c	(GA)9ggtttacaaatatcaaccttttttgtggtgattagc(A)12gaaaacag(A)13	87	64	150	GGCTCCCAACAACAACAACC	59.896	20	AGCAAAAGGAGGAGACATTGGA	59.623	22	243	0	242
765	DN44706_c0_g1_i1	1	c	(A)10ttt(A)16c(AAG)5	45	183	227	AGCAGAATCAAGCTCGCAGT	60.037	20	CTCGTTTTTCTGTTCGCCCC	59.763	20	169	82	250
766	DN3324_c0_g1_i2	1	c	(GA)8g(GA)9	35	210	244	AGGCGAAACCCTAACCTTCG	60.037	20	TCTTTCTAAACACAGACACAGAGAGA	59.679	26	239	36	274
768	DN36590_c0_g1_i1	1	c	(GCA)8(CCA)7	45	194	238	ACCTTGCTCTCTACCACCCA	60.179	20	TGGTATGCAGAACTTCAAAGACT	58.027	23	207	67	273
769	DN36670_c0_g1_i1	1	c	(TC)6agctctctcacctgatctctcagtcccga(TC)7	55	182	236	GGAGGTACTTGCGCCTTGAA	60.321	20	TCGGGACTGAGAGAGATCAGG	60.134	21	192	75	266
772	DN8447_c0_g1_i2	1	c	(CT)12cacatatatctcttattattttgcccccctcttcagc(CT)6	73	36	108	CTCTGCTTCGCCAACTGTTA	58.204	20	AGAGGGAGGAGCTCTCAAGG	60.032	20	208	0	207
777	DN9982_c0_g2_i1	1	c	(AG)8at(AG)8	34	28	61	AGCCATGCTTCCTCATTTCCT	59.713	21	CCTCTTCCTTGAACCCCACC	59.962	20	204	0	203
778	DN28113_c0_g2_i1	1	c	(GA)13tacctttgagtctttgaaggatggtgagagactggtagcagttgatcg(GTT)5	89	35	123	CTCACGGAGCTTTGAGAGGG	60.108	20	CCTTTAACGGCGCTGCATTT	60.109	20	199	9	207
779	DN15780_c1_g1_i1	1	c	(T)10agcc(T)13	27	112	138	TCTGTTCGTTTGAGGGGCTC	59.965	20	GAATCCCGTGCCGGTAATCA	60.179	20	169	15	183
780	DN46922_c0_g1_i1	1	c	(AC)7tcacacacttaccct(CA)15	59	163	221	ATAGTGGGTTCGGGTGTGAC	59.388	20	AGGGTAAGTGTGTGAGTGCG	59.966	20	137	129	265
787	DN31568_c0_g1_i1	1	c	(AG)13(TG)6	38	47	84	GCAGCAGAGAGAAGCAAGGA	60.037	20	ACAGAGCCAGCCACACATAC	60.036	20	206	19	224
789	DN26465_c0_g1_i1	1	c	(T)12gtttttttttgtttttgtgggtgg(T)10	46	63	108	TTGGATGACGGCACAAGAGA	59.315	20	AGAACGGAAGAAGACAAGCA	57.089	20	245	3	247
790	DN21539_c0_g1_i1	1	c	(GA)7g(GA)6	27	188	214	GAAGATGAGGGTGTGGACCG	60.108	20	ACACTTTGTGGAGTCTGTGTCT	59.498	22	252	4	255
791	DN8603_c0_g1_i1	1	c	(TC)8tgatacgcctttttccgccactcgctaa(TC)9	62	27	88	CTCTGATCCGACGCCGCC	62.933	18	GGATGAGGAGGAGGAGGAGG	60.179	20	169	0	168
795	DN30011_c0_g1_i1	1	c	(C)10acc(A)16	29	181	209	GTGAGCATCCAGGTAATTTCAGC	59.934	23	TTTTTGCATTCCAGCATTTATTTACT	57.155	26	142	106	247
798	DN37855_c0_g1_i1	1	c	(T)10c(T)10	21	77	97	ACTTACATCAATGGAAGAGGACACT	59.751	25	ACATCCTTGGTCCTTATGGGT	58.427	21	229	30	258
799	DN52149_c0_g1_i1	1	c	(T)11accggcat(TTC)7c(T)12	53	173	225	GCGCATGGAGTTTGTTCAGG	60.11	20	CAACAGTAGTGAGAGTAGATCAAGTA	57.73	26	160	100	259
802	DN34641_c0_g1_i1	1	c	(A)11g(A)11	23	37	59	CGATTTAGATATTTTCCCTCAATTTCG	57.401	27	ACTTCATCCATCGACCTTCACT	59.165	22	107	2	108
806	DN45966_c1_g1_i1	1	c	(GA)6cg(GA)6	26	110	135	AGACCCGCGTCAGCAATTTA	60.037	20	CCCTTCTCTCCCTCTCCCTC	60.106	20	185	50	234
814	DN51866_c0_g1_i1	1	c	(A)11gaaagaaaaaaagg(A)11	36	41	76	TCTGAAATCCCATGACCAGAAA	57.344	22	GCGGGAGATCTGACCAAGAG	59.896	20	170	9	178
817	DN49568_c0_g1_i1	1	c	(AG)8a(AG)7	31	171	201	CAACCCCTCATCAGTTCAGAGA	59.431	22	CCCCATCTCAGCCTTCAACA	59.671	20	106	143	248
822	DN7230_c0_g1_i1	1	c	(TC)10gtcttcattgtgagatcttctgatggctgactcat(CTG)5	70	34	103	CGGCCGCTTGATAATGCAGA	61.16	20	CCACCTCATCCTCCACCAAC	60.035	20	164	2	165
823	DN11823_c0_g1_i1	1	c	(TC)7(T)10	24	57	80	CAGGTGAGCCGTCATCTTGT	60.037	20	CAGATTTTGCGGTCGCTCTG	59.904	20	210	19	228
825	DN11823_c0_g2_i1	1	c	(TC)7(T)10	24	57	80	CAGGTGAGCCGTCATCTTGT	60.037	20	CAGATTTTGCGGTCGCTCTG	59.904	20	210	19	228
826	DN7981_c0_g1_i1	1	c	(CTT)5cgttttaaaatcagtggccggcggtgcaaagatggcaac(T)12	66	94	159	GAAGGCAAGAAGGTGACAGC	59.122	20	CCCGTTCTCTCTCTGCCCTA	60.396	20	236	8	243
827	DN52283_c0_g1_i1	2	c	(TA)6aaagatgcatgctgcc(A)11	39	104	142	ACCTTGAGAATTTGTTGCCCTC	59.107	22	ACATCTTCGAAACGAACCATCA	58.34	22	226	5	230
832	DN48399_c0_g1_i1	1	c	(T)10attatttgattcaaattctt(A)11	41	75	115	TCCCTAGTCATTGCCTATAACCT	58.172	23	CATCTCCCAGCACTTTGGGT	59.961	20	172	21	192
834	DN9982_c0_g1_i1	1	c	(AG)8at(AG)8	34	28	61	AGCCATGCTTCCTCATTTCCT	59.713	21	CCTCTTCCTTGAACCCCACC	59.962	20	204	0	203
835	DN24812_c1_g4_i1	1	c	(A)11ggg(A)10	24	97	120	GAGGTTGGTTGTGAGCTTGC	59.688	20	TGATGCATGCTGGATTTCCCA	60.342	21	176	29	204
840	DN24217_c2_g1_i1	1	c	(T)17ccttttc(T)30	54	155	208	AATGGGGGTAAAAGGCCTGA	58.911	20	CAGAAACCCATAATACCAACAGAAA	57.539	25	159	82	240
841	DN32001_c0_g1_i1	1	c	(CTT)8(TTC)9	51	31	81	TGATGACATTTTCTCACCCTTGC	59.493	23	GCTCCGTCCAGTCTCTTTCC	60.109	20	233	2	234
842	DN24525_c0_g1_i1	1	c	(GAG)5gaa(GAG)5	33	170	202	AAAGCGAAAGCTCCCTTCCA	59.89	20	CTCGGGTTCGGCTTCTTCTT	60.037	20	175	57	231
847	DN21458_c0_g1_i1	1	c	(A)12gaaaag(A)12gggaaaaaagt(A)12	53	141	193	CAATGCCTGTGCTCGGGATA	60.179	20	TGCTACCAACCTTTCAGAGGAC	59.961	22	122	115	236
853	DN8994_c0_g2_i1	1	c	(T)10(A)10	20	147	166	CTGCCACCTTAGAAAGCAGC	59.193	20	CTGGGCCTTTTCGATGTATGT	58.356	21	175	61	235
854	DN41695_c0_g1_i1	1	c	(CAG)5(TGC)5	30	90	119	CAACACACACCACACACACC	59.83	20	TCTCTCTCCTACAGCGACCG	60.462	20	195	18	212
863	DN18584_c2_g1_i1	1	c	(T)19a(T)10	30	58	87	AGGGGCCCTTTAGTGGGG	60.617	18	AGGGGGCACTGACCTAGAAA	60.179	20	154	17	170
865	DN44385_c0_g1_i1	1	c	(TC)6ctg(CT)7	29	79	107	GGCGAAGGGGAGCTAAACAT	60.107	20	GCTTGCAAGTGTGCTTCTCC	60.04	20	184	14	197
867	DN4591_c0_g1_i1	1	c	(TC)6cccccccctaattatacttatatgggttt(AG)6	53	47	99	GATCTAGGACACCACTGCCC	59.534	20	CACACACACACACACACACG	60.179	20	196	21	216
871	DN20476_c2_g2_i1	1	c	(CT)12(TC)6	36	52	87	GGCATCTCCACAACTACCCC	60.107	20	AGCTGCAGCCTTTTTCCTCT	59.888	20	155	4	158
874	DN32093_c0_g1_i1	1	c	(A)13cagtacatagaagcataaaaaagggaagaataatt(TCC)5	63	58	120	CAAGACAGTGGCTGAGGTGT	59.893	20	TGTGTATGTTGTTGCAGTGAGAC	59.44	23	219	3	221
882	DN20487_c0_g2_i1	1	c	(A)10gcatatatccaatggaaatttcttacaaggggatgatctgtggactcgg(GCT)5	74	90	163	GAGAAGAGGGAGGGAGGGAG	60.106	20	ACGACTCTCCCGTGGATCTC	60.749	20	157	54	210
883	DN23489_c0_g2_i1	1	c	(A)10cactcccaatcctggaa(T)20	47	44	90	AAACTAACCCCCTCCAACCC	59.218	20	TCCAATTCCCTCGGGAGCTA	60.032	20	201	7	207
888	DN18151_c1_g2_i1	1	c	(AAG)6aac(AAG)5	36	60	95	CCCGGCCATCTCTCCTCTAA	60.47	20	GGCCTTACCAAGCTTGCATT	59.102	20	132	0	131
889	DN18575_c0_g1_i1	1	c	(CT)16caagttaccaaaatacaaaaccaagaactgagaatgatctctccc(CT)7cctccttttgtgttattgccgt(TG)7(AG)10	147	26	172	CAGCAGTAGCAGTGGAGGC	60.449	19	TGCTTCCAAACAAACCAACCA	59.097	21	197	1	197
892	DN28450_c0_g2_i1	1	c	(TC)6ttggatgtggtagttatgcccttttcttcctatgtgcaatggtgtctc(T)12	72	75	146	CAGCCTGACCCTTGTTTGGA	60.179	20	AGTCTTCCAGCTTCACATTTAGA	57.51	23	163	11	173
896	DN23024_c2_g1_i1	2	c	(GA)6c(AG)7	27	123	149	AGAGGGAAACACAGAGGAGG	58.349	20	TCTCTCTCTCCCCCTCTCCC	60.997	20	163	13	175
899	DN21053_c2_g1_i1	1	c	(GT)7gggtgtgtgg(GT)9	42	59	100	TGTAGTGGTGTGAGGAGGGG	60.544	20	TGTTATGCCTCCTTCTGGTTGA	59.358	22	199	1	199
900	DN8994_c0_g3_i1	1	c	(T)10(A)10	20	126	145	ACTGGAAGGCCTCCTGATTTC	59.717	21	CTGGGCCTTTTCGATGTATGT	58.356	21	115	100	214
901	DN11656_c0_g2_i1	1	c	(GT)6(GA)7	26	31	56	TAGCTGGGAACCGATTTCGC	60.461	20	TTCCCCCTTTCATCACGAGC	60.035	20	211	1	211
903	DN11656_c0_g1_i1	1	c	(GT)6(GA)7	26	31	56	TAGCTGGGAACCGATTTCGC	60.461	20	CCCTTGATCGCCTGAACCTT	60.035	20	135	1	135
904	DN9708_c0_g1_i1	1	c	(CT)7cc(CT)10	36	36	71	GCCATTTATCTCTCCCATTCCG	58.923	22	AATGGCGGCCTTTGTTGAAG	59.682	20	191	10	200
909	DN52088_c0_g1_i1	1	c	(A)10tcttatttaagatttgattttgatt(A)12	47	98	144	AGTTGGATCCCTTCAAACAAGGA	59.86	23	TTCTCAGACTTATACACAAATTTCACA	57.446	27	138	59	196
911	DN41880_c0_g1_i1	1	c	(TC)6ctctaatc(CT)7	34	61	94	GTAGCACCCACCGACTTCTC	60.109	20	CGCGAGAGAGAGAGAGAGGA	59.896	20	153	21	173
914	DN23304_c3_g4_i1	1	c	(CT)15(TC)10	50	89	138	GGAGTTCATATGGGGTTCGCT	59.859	21	TCTCTCTCTCTCTTCTCTCGCT	59.234	22	172	31	202
915	DN5395_c0_g1_i1	1	c	(T)14c(T)10	25	23	47	TTGGGTCCAAGTCCCTGAT	57.803	19	GCCGAATCCAGAAACCCTCA	60.035	20	114	0	113
917	DN18118_c1_g1_i1	1	c	(GA)6aaaggagagaggggtttgtgtttgtttgtttgtttctctttg(T)17	71	81	151	CGGAGGATTCCCATTGGCTT	60.107	20	ACTTGAAAAGGAAACTCTTGGAAA	57.149	24	161	40	200
918	DN23304_c3_g2_i1	1	c	(CT)14(TC)10	48	89	136	GGAGTTCATATGGGGTTCGCT	59.859	21	TCTCTCTCTCTCTTCTCTCGCT	59.234	22	170	31	200
921	DN23304_c3_g3_i1	1	c	(CT)13(TC)10	46	89	134	GGAGTTCATATGGGGTTCGCT	59.859	21	TCTCTCTCTCTCTTCTCTCGCT	59.234	22	168	31	198
924	DN23304_c3_g1_i1	1	c	(CT)12(TC)10	44	89	132	GGAGTTCATATGGGGTTCGCT	59.859	21	TCTCTCTCTCTCTTCTCTCGCT	59.234	22	166	31	196
928	DN23815_c0_g1_i1	1	c*	(CT)12(CTG)8*	46	30	75	AACCCTTGCCAAGTTCCCAT	59.809	20	CCCCGATAAGTGATGAGTAGCC	60.029	22	229	2	230
930	DN23646_c4_g1_i7	1	c*	(CA)6(A)15*	26	246	271	CCCACTAACGGCTCTGTCTG	60.109	20	TTGGTCTTACACGGGTGGTG	59.893	20	266	50	315
931	DN21490_c2_g1_i1	1	c*	(TTC)11(TC)6*	43	894	936	TGCAGAACATGACCTGCCTT	59.889	20	GGAGAACAGATCCCTGGCAC	60.107	20	279	821	1099
933	DN21693_c0_g1_i2	1	c*	(TCT)5(T)14*	28	1262	1289	GGACTCGAGCAAACCCTTGA	59.965	20	CAGCTGAAGGAGAGTGAAGAGA	59.175	22	238	1093	1330
934	DN24256_c4_g3_i1	1	c*	(GT)7(T)10*	23	1173	1195	GGATGCAGATGGAGGGCAAA	60.396	20	TCTTAGAACGAGCACTCCTTACAT	59.294	24	271	956	1226
936	DN19102_c2_g1_i2	1	c*	(GT)9(T)14*	31	615	645	TGCTTTTGCTGCTGGTGTTG	60.179	20	AGGTACCCCCGAAAAACACA	59.155	20	128	542	669
937	DN14062_c0_g1_i3	1	c*	(GAA)5(AG)7*	28	723	750	CAACGAGAACAGAGTCCCCC	60.037	20	CAACAAAATTTCTGTCTCGATCTCT	57.873	25	264	515	778
938	DN23546_c0_g1_i1	1	c*	(TTCT)5(TTC)7*	37	655	691	TAGCACCGTGGGTTTGGTTT	60.107	20	TGCATATTAACACAAGAAAACAAGAAG	57.538	27	120	605	724
940	DN24681_c1_g2_i1	1	c*	(T)11(TG)6*	22	291	312	GAGAAGAGAACCCCCTGCAC	60.036	20	CTTTTGTGAGCAACTCCCGC	60.04	20	259	243	501
946	DN8758_c0_g1_i1	1	c*	(CAA)8(A)11*	33	40	72	TCACCACCACTCTCACTGAC	58.959	20	CTCGGCCGTTGAGTCTTGAT	60.109	20	167	6	172
950	DN41258_c0_g1_i1	1	c*	(AG)6(G)11*	22	34	55	AGAGAGAGGGGGATAGAGCG	59.596	20	TCATCAGTTTCACGCAGCCT	59.965	20	156	2	157
952	DN9914_c0_g1_i1	1	c*	(AT)9(T)11*	28	269	296	AGTCATACGCACCCTTGTGA	59.026	20	CGGGCCGAGCAGAGAAAAA	60.671	19	217	117	333
953	DN33956_c0_g1_i1	1	c*	(T)10(TG)6*	21	104	124	GAATTTTGTGCGGTCCTCCC	59.474	20	CGCTTCCATCGCATCTCTCT	59.968	20	225	40	264
955	DN23137_c1_g1_i1	1	c*	(TC)6aattctttttcttgc(A)13(AAT)5*	53	69	121	ACCTGACATTGTTTCAGCTCAG	58.855	22	GCAATCAAGGGAGGAACTCCA	59.995	21	204	5	208
956	DN6396_c0_g1_i2	1	c*	(T)11(TG)11*	32	37	68	AGCTGGTAGCATCTAGTCCTCA	60.092	22	ACACCAGAGAAAACAGGCGA	59.532	20	213	11	223
958	DN6609_c0_g1_i1	1	c*	(A)12(AAG)5*	25	55	79	CAGGGCACTTGAAGGCAGTA	59.963	20	CCAACAGGGCTGTCCTACTC	59.749	20	156	21	176
959	DN6609_c0_g2_i1	1	c*	(A)12(AAG)5*	25	55	79	CAGGGCACTTGAAGGCAGTA	59.963	20	AACTACCAACAGGGCTGTCC	59.599	20	161	21	181
963	DN6102_c0_g1_i1	1	c*	(GAA)6(AG)7*	31	39	69	GATTGCAGCTAGCATGAGGC	59.408	20	GCACCCAACGGTAACTCTCA	59.966	20	197	0	196
964	DN6102_c0_g2_i1	1	c*	(GAA)6(AG)6*	29	39	67	GATTGCAGCTAGCATGAGGC	59.408	20	GCACCCAACGGTAACTCTCA	59.966	20	195	0	194
965	DN24876_c2_g1_i6	3	p1	(T)10	10	7391	7400	ATTGCGGGTCGTTTCAGTCT	59.965	20	TATCCACCAGAAGGGGAGGG	60.03	20	246	7178	7423
966	DN24845_c2_g2_i2	1	p1	(T)13	13	6136	6148	TACGGGAAGAGAGAGAGCCC	60.107	20	TAGAAGACGCAGATGTCGCC	59.899	20	215	6008	6222
967	DN24845_c2_g2_i2	2	p1	(T)17	17	6479	6495	GGGAACAGCTTGAGGAGCAT	60.035	20	ACCAGCTACCAAACTAAAGCTGA	59.928	23	161	6363	6523
968	DN22860_c0_g1_i1	1	p1	(T)12	12	6335	6346	GTAGTTTGGCAGCCCAGAGT	59.963	20	AGGGGGAAAGGTTAGGTAGGT	59.556	21	221	6192	6412
969	DN23439_c0_g2_i1	1	p1	(T)20	20	6293	6312	GCTCACCTCAGCCAATGCTA	60.108	20	AAAAAGGGAAAAGGTGTTTGGAA	57.493	23	259	6081	6339
970	DN24848_c1_g1_i1	1	p1	(A)16	16	6232	6247	CCCTCAGCAGCTTAGATCCG	59.967	20	TCCTGTCTTTTGCTCCCAGC	60.251	20	109	6168	6276
971	DN18018_c0_g1_i1	1	p1	(T)10	10	1765	1774	TGGCGCTAGAACCTTGTTCA	59.605	20	CACCTATTCGTTTGGGTGGGA	59.996	21	266	1612	1877
972	DN18018_c0_g1_i1	2	p1	(A)10	10	2582	2591	TATGGGAGTCGCAATGGCTC	59.893	20	AGTCACACGCTCATATTCCG	57.79	20	230	2450	2679
973	DN18018_c0_g1_i1	3	p1	(G)11	11	3437	3447	TCTGTTTGAGCCGTACGAGA	58.759	20	CGAGACGTTCCTCGAACCAA	60.04	20	110	3393	3502
974	DN24501_c0_g1_i2	1	p1	(T)10	10	5657	5666	GTCAACCAGACGTTCACCCT	59.894	20	GCAAGCACACAACATAGCCC	60.109	20	166	5574	5739
977	DN22446_c0_g1_i2	1	p1	(T)12	12	5300	5311	TCACACTGCACAGAAGCCAA	60.107	20	ACCCTGTCAACATATTTCCCTCA	59.408	23	165	5203	5367
978	DN24507_c0_g1_i1	1	p1	(A)15	15	123	137	AGTGAATTCGTGGAGCTACCATT	60.055	23	TATAAACGAGGCCCCGGAGA	60.106	20	229	25	253
979	DN24735_c2_g1_i5	1	p1	(A)12	12	3477	3488	CCACCAATGTGTAAACTTGGGAA	59.361	23	ACAACCCCCTTAGGGCTACT	59.879	20	228	3431	3658
981	DN24873_c1_g1_i1	2	p1	(A)11	11	115	125	CCCCATTTGAGAAGGGGAGG	59.74	20	GCTCGGAAGAAGACGACGAT	59.901	20	186	37	222
983	DN24682_c1_g1_i1	1	p1	(T)10	10	4446	4455	AGAGCTGTTGTTCCGTCAGG	59.966	20	GGAGACTTGTTCCTCTGGGC	60.036	20	257	4381	4637
984	DN23748_c1_g1_i1	1	p1	(A)25	25	69	93	ACCACAACCACCTAGAAACCT	58.867	21	GGCATCAACTCCGTTGCCTA	60.392	20	170	2	171
985	DN21790_c0_g1_i2	1	p1	(A)19	19	141	159	ACATCCTCAGAAGAAAACTCACGA	59.961	24	CCTGGAGCAACGGCAGAATA	60.108	20	267	107	373
987	DN24813_c0_g2_i1	3	p1	(T)13	13	4464	4476	ACGAGAATGATGCAGTGGGG	60.108	20	ACGGGCATGCATGTTCATC	58.891	19	253	4246	4498
989	DN24747_c1_g1_i2	1	p1	(A)10	10	497	506	CCCCGTGGCACGATAACATA	59.895	20	ATGGGATGAGAGATGCACGC	60.25	20	263	393	655
990	DN23584_c0_g1_i1	1	p1	(A)16	16	45	60	TGGCACCTGAACACTGAAGG	60.179	20	TCTGGTTTGGGTATTCGGGC	60.035	20	203	22	224
991	DN37313_c0_g2_i1	1	p1	(A)13	13	28	40	GCTAATTCCGAGTCATGTAGTTGT	58.89	24	CCGTTCACTGCAAACACCAG	59.971	20	102	0	101
992	DN37313_c0_g1_i1	1	p1	(A)13	13	28	40	GCTAATTCCGAGTCATGTAGTTGT	58.89	24	CCGTTCACTGCAAACACCAG	59.971	20	102	0	101
993	DN23997_c0_g2_i6	1	p1	(A)11	11	161	171	GTGACGAACAAACGAGCACC	60.042	20	GAGATTGCTGGCAGATTGCG	59.971	20	244	50	293
994	DN24701_c0_g3_i1	1	p1	(T)11	11	4336	4346	GGGTTGGTCCTGTTCTGCTT	60.179	20	AGAGCGAAGCACTAGCTTACA	59.181	21	252	4193	4444
995	DN24151_c1_g1_i4	1	p1	(A)11	11	2402	2412	TGCAAGGCGTTATTCGAGGA	59.752	20	CGCTAAGGGACAACGGAGTT	60.038	20	240	2338	2577
998	DN24652_c0_g1_i1	1	p1	(A)10	10	72	81	ACAGACCCTATAGTTGGTAATTGGT	59.27	25	GGAGCAAGGGTCACACTCTC	60.037	20	277	31	307
999	DN24594_c0_g2_i4	1	p1	(T)10	10	4002	4011	TGAGCGTTGGAGTTGAACGA	59.897	20	TCTCCAAGAAACCCCTTCGC	59.964	20	254	3839	4092
1000	DN23730_c2_g3_i5	1	p1	(T)13	13	4053	4065	GCCTTTTTCCTTTTCTGCCGAT	60.029	22	AGTGGAGGCAGATAATGCCA	58.784	20	259	3860	4118
1001	DN20156_c0_g1_i1	1	p1	(T)10	10	409	418	GAATCTGGCGTGAACGAAGC	59.905	20	CAGAGCTGGGTGCTGAGATT	59.748	20	193	300	492
1002	DN20696_c0_g1_i1	2	p1	(T)11	11	188	198	GAATCTCGCCACCAATTCGC	59.972	20	TTTCGAGGAACCGGTCCAAA	59.531	20	154	91	244
1003	DN23216_c0_g2_i6	1	p1	(A)10	10	2879	2888	AGCTGTGAGTAAACCGTGAGA	59.039	21	GCATGCTGTCATATGTGGCG	60.041	20	148	2841	2988
1004	DN24748_c1_g1_i12	1	p1	(A)11	11	2811	2821	TGCGATCCAGGTGGTTTTACA	59.928	21	TACTCGAGGTGTTGATGGCG	59.827	20	276	2691	2966
1005	DN24593_c0_g1_i10	2	p1	(T)13	13	3385	3397	AATCACCGTTTGGCTTTGGC	59.967	20	CAGTAGCGACGCATGATTGC	60.043	20	168	3255	3422
1006	DN24860_c0_g2_i4	1	p1	(T)13	13	3813	3825	TTTCCTTTACACGGCTCCCC	59.963	20	CTGGAATTCAAACCCTGAAACCA	59.359	23	244	3623	3866
1007	DN21892_c0_g1_i2	1	p1	(A)10	10	123	132	TCCTCATCTCACATGGGCAAC	60.065	21	TGCACTTGGACAGTCAACCA	59.746	20	213	62	274
1008	DN24061_c0_g1_i2	2	p1	(T)12	12	3225	3236	CTGCACCTCTTCATCGGTGT	60.037	20	AGTTGGCAGCGAAGATGTGT	60.25	20	216	3068	3283
1009	DN24061_c0_g1_i2	3	p1	(T)11	11	3672	3682	AGAAGTTTTATGCCGGGCGA	60.036	20	ATGGCAAAAGCCGACCAGTA	59.962	20	254	3506	3759
1010	DN23440_c0_g2_i1	1	p1	(A)10	10	155	164	GGGCAAAAATCACTTTCCCCTT	59.628	22	CTGTTCCTCTTGCTCAGGCA	59.964	20	236	123	358
1012	DN24442_c1_g1_i3	1	p1	(T)12	12	34	45	ACTTTTAATTAGCACTTCCAGAGC	57.498	24	ACCAGCACCTGATCCTCATTC	59.789	21	164	4	167
1013	DN19214_c1_g2_i3	2	p1	(T)10	10	3602	3611	GCACCAAGGGCATTCACATC	59.826	20	TTTTTCCCCCTTGTGAAGGT	57.141	20	204	3498	3701
1014	DN23072_c3_g1_i2	1	p1	(T)16	16	1428	1443	GCCAAAACGGTGGTGAAGAC	59.97	20	TCCAACAAACAACTGAAAACAAGGA	59.989	25	233	1382	1614
1015	DN24019_c1_g1_i2	1	p1	(T)24	24	3587	3610	AGGTCAGTCAGTGGCAATGG	59.963	20	CAAAACATTGTTGGTTGTGCTT	57.057	22	272	3384	3655
1016	DN24432_c1_g1_i1	1	p1	(A)10	10	93	102	GTGAGCCAGGTTTGAAGGGA	59.89	20	ATCAAGATTGGCGACAGCGA	60.108	20	156	8	163
1017	DN22773_c0_g1_i1	2	p1	(T)10	10	3436	3445	GCGTGTGGGTGCATTTCTTT	59.968	20	TGTCCTCGGACCTGTCTCAA	60.179	20	163	3412	3574
1019	DN24558_c0_g2_i1	1	p1	(T)11	11	3321	3331	GAGGCCAAAGCTGCAACAAA	59.895	20	GGGGTGTGAGAATCTCGGTG	60.108	20	176	3227	3402
1021	DN24136_c0_g1_i9	1	p1	(A)10	10	92	101	CTGAAAACTTTCCGCAGGTGT	59.324	21	GCTTCACCTGTGATGGTGGA	59.963	20	188	0	187
1022	DN21878_c0_g1_i1	1	p1	(T)20	20	3513	3532	AAAGCAAGGGTTCGAGGAGG	59.963	20	TGATCGGAGTTCCGTCATTGG	60.135	21	139	3418	3556
1023	DN18533_c0_g1_i2	2	p1	(T)13	13	3331	3343	TCCCTCAATGCAGCTCCTTC	59.746	20	CAGTGCCCAAACCAGAGCTA	59.963	20	259	3259	3517
1024	DN24313_c0_g1_i3	2	p1	(T)11	11	3436	3446	CCAGAACAGAAAAGGCACGC	60.04	20	GCTCGTGTTTCCCTTGCTTC	59.761	20	272	3206	3477
1026	DN24259_c0_g1_i3	1	p1	(A)10	10	2279	2288	GTTGAGGTTAAGGTGGCCGA	59.964	20	TTTATCGGGTCCGAATGCCC	60.179	20	268	2097	2364
1029	DN24777_c1_g1_i1	1	p1	(T)16	16	3410	3425	TAGCTTACAATGCCCCCTCG	59.532	20	CGCACATTTGGCATGGAATCT	59.864	21	258	3220	3477
1032	DN23098_c2_g1_i4	2	p1	(T)19	19	1705	1723	CCATGTCTCAGCGTGTGAGT	60.038	20	CAGCCTCAGAGATGGCACAA	60.036	20	263	1674	1936
1033	DN24781_c0_g1_i2	1	p1	(A)10	10	163	172	GTGCATCCTTCAATCGGGGA	60.107	20	GGAGCGAAACATGCGTCATC	59.973	20	254	114	367
1034	DN23847_c1_g1_i8	1	p1	(T)11	11	1222	1232	GGTTTTTGATGGACAGGGCG	59.756	20	TCTGGACTGTTCTCTGGGCT	60.179	20	238	1140	1377
1035	DN23847_c1_g1_i8	2	p1	(T)10	10	2402	2411	AGAGAATGGTGTTGGTGCTGT	59.856	21	TTGCAGCTCGTATTCGTGGA	59.755	20	226	2349	2574
1037	DN24406_c0_g1_i2	1	p1	(A)11	11	242	252	CAAGGGAGTTGCTCCACTGA	59.602	20	GACTGCATTGTTTGCCTCGG	60.11	20	246	189	434
1038	DN22520_c1_g1_i3	1	p1	(A)11	11	1545	1555	ACCACCATCACATGCCCATT	59.958	20	GCCGGCCTTAGACTTGTCAT	60.108	20	260	1374	1633
1040	DN24522_c0_g2_i1	1	p1	(A)11	11	199	209	ACAGGTAAGGCAGTGGAAAGA	58.945	21	TGGTCTTTGCTTTGGTGCTG	59.254	20	208	93	300
1041	DN24508_c1_g1_i3	1	p1	(A)15	15	48	62	TCCAACAGAGTGAAGGGGGA	60.105	20	CCCCAGAGTTCTGGTCCAAC	59.963	20	117	16	132
1043	DN24831_c0_g1_i5	1	p1	(A)10	10	97	106	CCAGCTTTTGCTAAAAAGGTCAC	58.949	23	CTGGCTGTGCAGGATGTAGA	59.461	20	163	0	162
1044	DN24756_c1_g1_i8	1	p1	(T)10	10	3224	3233	CGCGAAATGAGGAGTTGCAG	59.904	20	CGCTCTTCCGATCTCTCGTC	60.042	20	138	3190	3327
1046	DN23711_c1_g2_i1	1	p1	(A)18	18	57	74	GGCTGACTGGGGTTTAGGAT	59.08	20	TTCGACAGCTGCTTGTTCCT	59.893	20	269	11	279
1048	DN24733_c2_g1_i2	1	p1	(T)13	13	3197	3209	CTCGTTCGTCTTGTGGGTGA	59.968	20	CTTCGTCTCCTCCGCTCTTC	59.9	20	164	3116	3279
1050	DN23956_c0_g1_i5	1	p1	(A)13	13	3060	3072	CGGAACCCTATGAAGGCGAA	59.823	20	GGGAAATCACCGACGCAAAG	59.832	20	160	2973	3132
1051	DN23821_c1_g3_i12	1	p1	(A)10	10	2910	2919	TCCAGAAGAGAGTACACGAGAGA	59.739	23	CCTATAGGTCATTCAAATCTCAGGTC	58.842	26	235	2740	2974
1052	DN22742_c0_g2_i1	1	p1	(T)13	13	114	126	AAATGAACAGGCCCCTTCCC	60.252	20	GCTGGCGGATCTCCAGATTT	60.179	20	273	70	342
1053	DN20841_c0_g1_i2	2	p1	(T)14	14	3147	3160	TGGCACTTCTGCCTAGAGATG	59.516	21	AATCCTAAAAGCTTGGCAAAGAA	57.193	23	204	2983	3186
1054	DN24864_c1_g1_i7	1	p1	(A)12	12	68	79	TTTCATCAGCAGCAGCTCCA	59.963	20	CTGCGGGTTATGTGGTGAGT	60.036	20	249	39	287
1055	DN23647_c0_g1_i1	1	p1	(T)12	12	3004	3015	ACCATCCCATCAGTGGGAGA	59.955	20	AGATGCATGTTATTCCAGCCT	57.41	21	228	2883	3110
1056	DN24123_c0_g4_i2	1	p1	(A)10	10	3077	3086	TCCCTCAACAACTCTGTGCC	59.891	20	AGCTGGAACGATGCATTGGA	60.035	20	196	2942	3137
1058	DN19148_c0_g2_i1	1	p1	(A)10	10	110	119	TAACAAACGACTCCCCCACC	59.602	20	AACCCAGACACATAAGCGCA	59.964	20	145	39	183
1059	DN19148_c0_g2_i1	2	p1	(G)10	10	728	737	GCATGCCCACTTAGAGGGAG	60.179	20	TGCCCGTATAGAAGGGTCCA	60.032	20	248	583	830
1060	DN24745_c0_g1_i2	1	p1	(T)11	11	2858	2868	AGGCACAGGCTCTTCTAAGC	59.748	20	TACGGAGGAAGCACCCAAAC	59.964	20	260	2710	2969
1061	DN24656_c1_g1_i2	1	p1	(C)10	10	2944	2953	GGGAGAGTGTGAGGTTCTGG	59.389	20	GAAGGCATGCCAATGCAACA	60.037	20	168	2880	3047
1062	DN24486_c2_g1_i3	1	p1	(T)12	12	270	281	TCTCCGGCGATTCTTGCTTT	60.036	20	ACCCCAAATCGTCCCAAGAC	59.962	20	100	223	322
1066	DN24645_c1_g1_i1	1	p1	(A)10	10	272	281	TCATCCCCAAAGGACACAGC	59.962	20	CTTCCGTCGTTTTCCCCTGA	59.966	20	262	134	395
1067	DN24645_c1_g1_i1	2	p1	(T)11	11	475	485	TCAGGGGAAAACGACGGAAG	59.966	20	GCCGAGGCAAGAAACCCTAA	60.322	20	153	376	528
1068	DN19527_c0_g2_i1	1	p1	(A)11	11	169	179	ACAGAATGCAAAACATGCACA	57.544	21	TGGCATCAGTGGATCTGGAG	59.165	20	220	36	255
1069	DN24218_c0_g1_i3	1	p1	(A)17	17	267	283	GCAAGCCTAGGATGTTCTTCG	59.063	21	GCACCTTGCAAACAGTCACTT	59.865	21	280	215	494
1070	DN23109_c1_g1_i4	1	p1	(A)10	10	46	55	TCGCATCAGTAATCACATAAATACCA	58.786	26	GGACTCCTCACAACTCACCG	60.038	20	217	6	222
1071	DN23109_c1_g1_i4	2	p1	(T)13	13	298	310	CATGCTACCCGAAGGGATGG	60.25	20	CGATGAGTGGGACGGAGATG	59.969	20	213	275	487
1072	DN23109_c1_g1_i4	3	p1	(T)10	10	3007	3016	TATCAACGACGGAGTTGGGC	60.109	20	TCACGGTTGACCTTCTTCCG	59.967	20	240	2881	3120
1073	DN24271_c1_g1_i2	1	p1	(A)10	10	99	108	GGCAGAGAGATAGTGCCGAC	59.969	20	TTCTTCCGGAAACTCCACCG	59.966	20	246	10	255
1074	DN23209_c0_g1_i1	1	p1	(A)11	11	86	96	TCCACATGCCAATGAAAAACTCA	59.36	23	ATGCTTTTCCTGCCTCAGGT	59.593	20	206	50	255
1075	DN24753_c0_g2_i11	2	p1	(T)11	11	513	523	CAAGCTGTGCCTGTTTTGCT	59.896	20	TTGGTGGCAGTGATGTTGGT	60.106	20	277	445	721
1078	DN24523_c0_g1_i2	1	p1	(A)11	11	2935	2945	AGAGCGCGCTTTCTACTGAA	59.756	20	ACGATCAACCTTCACCTCCC	59.386	20	170	2885	3054
1079	DN20229_c3_g1_i1	1	p1	(T)10	10	2114	2123	TCTGGCTGCATTTGGGTGAT	59.96	20	ACAAGATTGGGAAAGACACTCCA	59.862	23	205	2081	2285
1081	DN19363_c0_g1_i1	1	p1	(T)10	10	224	233	GCTGGCAAAATGCTCAACCT	59.681	20	TCAGAAGGGGACCTGTTCCA	60.105	20	264	147	410
1090	DN22502_c0_g1_i1	1	p1	(A)17	17	2896	2912	AGAAAACCTGAAGCCCCTGG	59.887	20	ATCCCGGGGACACCATCTTA	60.031	20	262	2752	3013
1091	DN24844_c2_g2_i2	1	p1	(A)15	15	2664	2678	TTCCAAGATTCCGCCTCGAC	60.108	20	GCGGAACAGTGCTCCAAAAG	60.04	20	224	2637	2860
1092	DN23787_c0_g1_i3	1	p1	(A)11	11	305	315	CGTAACAATGCTGCCATCCG	59.972	20	CCTCAGCGTTGTCAGAGCTA	59.472	20	190	235	424
1093	DN24179_c0_g1_i1	1	p1	(A)10	10	96	105	TCGATTGATCGGAACGCAGA	59.546	20	AGGGCGTCCTTCAAGTTGTT	59.817	20	163	63	225
1095	DN24017_c2_g1_i1	1	p1	(A)15	15	2554	2568	TAGCCGCAAAATCCCACCAT	60.034	20	TCCTGTTTTGGGCGATCGAA	59.964	20	214	2452	2665
1096	DN20935_c1_g1_i3	3	p1	(T)10	10	2805	2814	TGGCGTTGACCCTTTTGTCT	60.107	20	CACGTAGAATCGCACACTGC	59.633	20	228	2673	2900
1097	DN24835_c5_g7_i1	2	p1	(T)10	10	1639	1648	CAAAAGGCATGCGGTTGTGA	59.968	20	CTTGAGCCCAAGCCCACTAA	59.962	20	112	1574	1685
1098	DN19690_c0_g1_i1	1	p1	(A)10	10	404	413	GCACTCACTCAAGCCTCACT	59.965	20	GGAGAGCTCCTGTTGTTGGG	60.322	20	239	296	534
1100	DN22587_c0_g1_i1	1	p1	(T)10	10	2766	2775	GCAGCGATTGGCATCATCTC	59.762	20	GAACATTGCAAGTCCGGCTC	59.831	20	240	2647	2886
1101	DN22784_c1_g1_i3	1	p1	(A)11	11	2872	2882	CCCCTGGGGCGAATATCATC	60.035	20	CTCTTTTTCGCCGTCTCCCT	60.037	20	244	2679	2922
1102	DN24060_c0_g1_i1	1	p1	(T)10	10	2845	2854	CCGGCATGGTGATTATCGGA	59.965	20	ACGTGTGTTCACTTCCCAAA	57.883	20	268	2623	2890
1104	DN18745_c0_g1_i1	1	p1	(T)16	16	2887	2902	CATCGTCGTCATCGTCGGAT	60.041	20	AGAGGGAAGAAGAAAGAAAATCAGG	58.755	25	249	2682	2930
1107	DN23702_c0_g2_i4	2	p1	(A)10	10	263	272	TACCCGAACCAACACCCTTG	59.891	20	TGGAGAGGCTGCACAATGAG	60.036	20	237	117	353
1108	DN23702_c0_g2_i4	4	p1	(T)11	11	2707	2717	CTCCTCCTCCACCCTTGCTA	60.326	20	AGGGGGAGAGAGAGAGAGAGA	59.989	21	249	2660	2908
1109	DN22842_c0_g1_i1	1	p1	(T)13	13	2842	2854	AATCGCCCAATCGAGCTAGG	59.966	20	CCTTTCTCACAAGCCCCCTT	59.887	20	276	2620	2895
1110	DN23576_c0_g1_i4	1	p1	(T)15	15	1835	1849	GCTTCACTGCCCGTTGATTC	59.831	20	AGTCCCACATTGGAAATGGGT	59.567	21	155	1783	1937
1111	DN24662_c1_g1_i5	1	p1	(T)11	11	21	31	TACACGACGCTCTTCCGA	58.029	18	GTTCGTCGTCACCACTCGAT	60.11	20	278	0	277
1113	DN23484_c0_g1_i2	1	p1	(A)11	11	169	179	TGTTGTCGGCATTAGCCACT	59.964	20	GCCTCACCGACAAAACCAAG	59.689	20	257	127	383
1114	DN24700_c0_g1_i10	1	p1	(A)15	15	2618	2632	ACCCAAGACTCTCCTCGAAGT	60.203	21	TCTACCTTGCCAAGCTCCAA	58.936	20	232	2548	2779
1115	DN20377_c1_g1_i1	1	p1	(T)12	12	77	88	TGAGAAACTGCATTGTGCTTCC	59.706	22	AATAGCCCGCAGGACTCAAC	60.108	20	209	36	244
1116	DN23096_c1_g1_i5	1	p1	(T)10	10	2776	2785	CAACAGTGACGTGTCGAAGC	59.77	20	GCTTGGTACAAACCAAGGATACA	58.924	23	145	2672	2816
1117	DN23128_c0_g1_i1	1	p1	(A)13	13	57	69	AGCTGCTTTGGAGTCGTCTT	59.605	20	TTCCATCCCATTTCCTGGGC	60.032	20	257	6	262
1118	DN22780_c0_g1_i1	1	p1	(A)16	16	2462	2477	CCCAAACCGTAAGGGAGGAA	59.306	20	TGAGTGGGTGTGGAATTGGG	59.888	20	271	2290	2560
1119	DN23382_c0_g1_i1	1	p1	(A)10	10	2577	2586	TGCGCCCATTATTGAGGTGA	59.746	20	CCATTGTCATCCCACCCGAA	60.035	20	264	2501	2764
1120	DN24787_c0_g2_i2	1	p1	(A)10	10	176	185	CGCTCTCTGCCATGCTCTTA	59.896	20	CTGCGGTACCTGACAGTTCA	59.683	20	197	102	298
1123	DN24082_c0_g2_i4	1	p1	(A)16	16	51	66	TGAGCACCAAACAAAGACGA	57.969	20	GGCCTCGAATTCATTGCTCG	59.694	20	140	24	163
1124	DN42260_c0_g1_i1	1	p1	(T)12	12	1244	1255	CGTTGAAGGAGCCATACCCA	59.748	20	TCGCGCCTACTCTGACTTTC	59.829	20	167	1176	1342
1125	DN23432_c0_g1_i2	3	p1	(A)10	10	2516	2525	TATGGGTCAGTGCTGCTTGG	60.035	20	TTCCCATTGCTTCCCATCCC	60.032	20	205	2357	2561
1126	DN23432_c0_g1_i2	4	p1	(T)13	13	2601	2613	GGGATGGGAAGCAATGGGAA	60.032	20	TGCAACCAATCCCAGTGACA	59.815	20	153	2542	2694
1127	DN24459_c3_g2_i7	1	p1	(A)13	13	2711	2723	AGTGCAAGCCATCTTCTGGA	59.305	20	GGGTGTTGGATTTGGGTGGT	60.471	20	114	2671	2784
1128	DN24809_c1_g1_i4	1	p1	(T)13	13	388	400	TCGGTTGTTGAGCTGTGGAA	59.821	20	CACCACTAAACCCCTCGCTT	59.964	20	218	304	521
1129	DN22843_c0_g1_i1	1	p1	(T)10	10	2527	2536	ACCTGGCCAAACAAAGGACA	60.033	20	ATGCCTTGGGGCTTTCCTAC	60.033	20	196	2398	2593
1130	DN22515_c0_g2_i3	1	p1	(A)10	10	113	122	TGGCAACCTCAAGATAGATGAGA	58.967	23	CACGGTTCAGTGCTGTTTCG	60.042	20	275	10	284
1131	DN22515_c0_g2_i3	2	p1	(A)12	12	377	388	TCATCCTCTTTGTCACGCCC	60.036	20	CATTGGAGCTGCGGTCTGTA	60.108	20	142	287	428
1132	DN22515_c0_g2_i3	3	p1	(A)14	14	1069	1082	TGGTGCCTGTGTCATAGCTG	60.036	20	CTGAAACTGCACCTGCAACC	59.969	20	206	1020	1225
1133	DN22535_c0_g2_i1	2	p1	(A)11	11	1606	1616	TGAAAGCCGGAAGAGAAACGA	59.93	21	TGCTGCTTCCTTCCATCAGA	59.013	20	198	1511	1708
1134	DN22724_c1_g1_i4	2	p1	(A)10	10	511	520	AATCCGAACAAGAGGCTCGG	60.108	20	TCCCAACTTTTTGCCCCAGT	60.032	20	239	349	587
1136	DN23821_c1_g1_i2	1	p1	(T)12	12	326	337	TGATTGGCTCGTTTTGGGGA	59.889	20	TTCCACGAGAAGTACAGGCG	59.757	20	196	189	384
1137	DN23821_c1_g1_i2	2	p1	(A)11	11	1340	1350	TGGCATGCCTCAGTACACAA	59.6	20	TGGAGGTTGATATTCAAGTTGCG	59.311	23	279	1175	1453
1138	DN23821_c1_g1_i2	3	p1	(A)12	12	1936	1947	TGTGCAGCACTTGGGTTAGT	59.817	20	GGAGATCTTCCTGCGGCTAC	59.967	20	146	1850	1995
1139	DN23821_c1_g1_i2	4	p1	(A)11	11	2124	2134	CGAACACATGAAGGGGTGGA	59.964	20	CGGTATGTAGGCCTTTGCCA	60.107	20	145	2062	2206
1140	DN23821_c1_g1_i2	5	p1	(C)10	10	2470	2479	GCCCTGCTGCACAAATTCTC	60.109	20	AATTGATGCTGGAGTCGGGT	59.379	20	156	2364	2519
1141	DN18251_c0_g1_i1	2	p1	(A)10	10	1775	1784	AACCCAACAGCTCAAATGGC	59.319	20	TGGACCATACGAGGATCAGGA	59.783	21	253	1612	1864
1142	DN18251_c0_g1_i1	3	p1	(A)10	10	2308	2317	GGTAGTAGGTGGAAGTTCGGG	59.52	21	GGTTTGACCAGACTCCTGGAT	59.369	21	194	2277	2470
1144	DN24785_c1_g1_i8	1	p1	(T)14	14	570	583	ACAGTGGTTCCTCTTGGCAG	59.891	20	GGTAATGGAGCTCGAGGTGG	59.895	20	273	425	697
1146	DN22013_c0_g1_i2	1	p1	(T)10	10	118	127	ACTTGCATAAATTTGGATCATAAACAA	57.059	27	CTCAGCAAACTGCTGGCTTC	59.76	20	162	21	182
1147	DN21909_c0_g1_i1	1	p1	(A)11	11	1196	1206	AGATTTAACGCCTTCTGCCCA	59.996	21	AGACTTGATGCAACCTCTCCA	59.019	21	243	1079	1321
1148	DN24545_c1_g3_i4	2	p1	(A)12	12	672	683	TTTGCCGCTGTGATGTTGTG	59.969	20	TTTCTCCATCAGCCCGTTCC	60.035	20	235	610	844
1149	DN23321_c1_g1_i3	1	p1	(A)11	11	74	84	TGCTCATTGACATCAAATCAGGAC	59.603	24	TTCCTGCCAGCCTAACTGTG	59.963	20	279	27	305
1151	DN23008_c4_g1_i1	2	p1	(A)14	14	2294	2307	ACCCAACTTTTACTGGAGGCA	59.503	21	TCAGCGGAATATCGCCTGTG	60.249	20	266	2135	2400
1153	DN24047_c1_g1_i6	1	p1	(T)12	12	1509	1520	AGCCCAGATAAGCCTCTCCA	60.031	20	GGTCTTCTGGGCTTTGACGA	59.965	20	212	1390	1601
1154	DN23388_c0_g2_i1	1	p1	(A)12	12	2624	2635	AGGAGGCCTAGCATGAAGGA	60.031	20	AGAAAGAAAGATAGCAACAAGGGA	58.119	24	150	2514	2663
1155	DN15204_c0_g1_i1	1	p1	(T)11	11	2595	2605	GAATGTAGCCAGGAGACCGC	60.531	20	TGCATGAGCTTCAAAGGGGA	59.595	20	272	2432	2703
1156	DN20666_c0_g1_i1	1	p1	(T)13	13	45	57	GGGCTTGTTTTAGATGTTTAAAAGTT	57.343	26	ACCATCTTCATGTCCCAGCA	59.006	20	116	0	115
1157	DN22122_c0_g1_i1	1	p1	(A)15	15	2549	2563	TGAGCTTGTTATCCGAGCGT	59.469	20	AGGCTAAGTCCTTTGCTGCT	59.305	20	151	2494	2644
1159	DN19854_c0_g1_i1	1	p1	(T)10	10	2638	2647	GCAAGGAGGTGTGCCAGTAT	60.035	20	GCACATATAAACATGGACCAGGG	59.43	23	245	2435	2679
1160	DN18429_c0_g2_i1	1	p1	(A)10	10	136	145	ACCAGCACTCCCTAGATCACA	60.273	21	GAGCTCCCCACTGACTTTCC	60.036	20	228	62	289
1161	DN23909_c1_g1_i1	1	p1	(T)10	10	2519	2528	TTGACTTGTCATGCCGGGAA	59.89	20	TAGCTGCAACCAAGTGCTCA	59.892	20	263	2365	2627
1163	DN21794_c0_g1_i1	1	p1	(T)22	22	46	67	GGGATGTCGAGAGATGAATTGT	57.935	22	GAACTGCCCTCTTCCTCTCG	59.825	20	262	0	261
1164	DN18653_c0_g1_i1	1	p1	(T)10	10	95	104	TTCCCTTGTTCCACGACCTG	59.892	20	GTCGCACCCTTCCTAGATCC	59.61	20	233	32	264
1167	DN24113_c0_g1_i3	2	p1	(A)12	12	2455	2466	CCTTCTCAGGGAGGAGGGAA	59.957	20	TGTACAAGCGCCACAAAAGC	59.97	20	203	2428	2630
1168	DN24818_c1_g1_i2	1	p1	(A)13	13	2190	2202	TCATCGGCATCATTCTCGGG	59.966	20	CCAGTCACCACAGCTTCCTT	59.891	20	276	2063	2338
1169	DN24104_c1_g1_i1	1	p1	(T)12	12	2307	2318	TTGATGAGGAACAGGAGGCG	59.75	20	AACAACTGCGGCAAATCCAC	59.968	20	279	2251	2529
1170	DN24230_c1_g1_i2	1	p1	(A)12	12	2587	2598	CTCCATCATTTGCCCAACGC	60.179	20	ACTAACTTCTCGCTGACTGTGT	59.376	22	116	2528	2643
1171	DN24214_c0_g1_i1	1	p1	(T)10	10	65	74	CAAACACGCTTCCCAAGCAA	59.898	20	CTCTCAGTTGGCAGGAGCAA	59.964	20	274	2	275
1172	DN24214_c0_g1_i1	2	p1	(A)24	24	2374	2397	CCGCTTCTCCGACCTTACTG	60.179	20	ACGCTGAGCAAAGACACCAA	60.464	20	210	2222	2431
1173	DN23692_c0_g1_i1	1	p1	(A)12	12	2582	2593	TCTGTTTGTCCGCTCTGTCC	59.966	20	TCCTCTCTCTCCTCCCCCTC	60.997	20	261	2368	2628
1174	DN23903_c1_g2_i1	1	p1	(T)15	15	2473	2487	AATCTTGACGGGGACAGCAG	60.036	20	TGAGCAGCGCAAACTCCTAA	59.965	20	243	2291	2533
1175	DN23513_c3_g1_i7	1	p1	(A)11	11	60	70	TCTCTCACTCTTCACTCTTCACT	58.276	23	CTGTCGCCAATGGAGAGGTT	60.036	20	174	1	174
1176	DN23786_c0_g1_i2	1	p1	(T)10	10	117	126	CTTCGTCTTCTCGAGCACCA	59.759	20	TGTGAACACCATCACGAAGA	57.099	20	152	7	158
1177	DN23786_c0_g1_i2	2	p1	(A)13	13	626	638	GGCAACTTGTTGTAGTGCGG	60.04	20	TGTCAATGGATCGGGTTCGG	60.108	20	262	545	806
1178	DN23786_c0_g1_i2	3	p1	(T)10	10	1553	1562	AGGAGGTTGGCAGGATTTGT	59.22	20	ACAAGTGGTGGGAGGATAGTG	59.091	21	248	1353	1600
1179	DN20369_c0_g1_i1	1	p1	(T)10	10	152	161	CCCTCGCCGTTCTTTGGTAA	60.321	20	CAGGGTCTTGATCGGGACAAA	59.997	21	137	94	230
1180	DN23103_c0_g1_i3	2	p1	(A)10	10	721	730	CGGCCAACTTCTCCTAGCTC	60.179	20	GCCTGCAGTTCTTCTTGTGC	60.04	20	207	652	858
1181	DN23269_c0_g1_i1	2	p1	(T)10	10	2544	2553	CAACACACCCCTCCATCGAA	59.964	20	TGTTGTCGAAACTTCAAAACTGGA	59.544	24	256	2334	2589
1182	DN24291_c2_g1_i4	1	p1	(A)14	14	29	42	ATGGCGGCTTGGCTCAAATA	60.396	20	TGGGCTGAGAACAGAGCAAG	59.964	20	207	2	208
1183	DN18790_c0_g1_i1	1	p1	(T)11	11	1751	1761	TGCAGTGTCAAACAGAGAGC	58.414	20	TGTTTTCAGGCTTCAACACCAA	59.171	22	158	1719	1876
1184	DN18790_c0_g1_i1	2	p1	(T)11	11	2018	2028	TGGTGTTGAAGCCTGAAAACAT	58.97	22	TGGTGTCAAACTCCTTGTAGCA	59.828	22	247	1856	2102
1185	DN24274_c0_g1_i1	1	p1	(A)11	11	80	90	AGTCAATCTGAGACCAAAAGCA	57.909	22	TTACAAGCCCGACCGTTCAA	59.894	20	114	28	141
1186	DN23326_c1_g1_i1	1	p1	(A)15	15	49	63	CTTCTCTCAAGCCAACACATTG	57.843	22	TCGGCAGCTCTTGCCAATTA	60.036	20	213	0	212
1187	DN23326_c1_g1_i1	2	p1	(A)14	14	2188	2201	GCTAAGCCTACTCCTTTATGGCA	60.181	23	CGAGATTTCGTGGCGTTTCG	60.247	20	252	2074	2325
1188	DN20184_c0_g1_i1	1	p1	(A)12	12	403	414	GCTGTTCCGAGTTTGCATCC	59.831	20	ATCATGGACCTCTGCTGTGC	60.107	20	262	194	455
1189	DN23955_c1_g1_i2	1	p1	(T)11	11	2094	2104	ATCCCTTGTTGCTCCAGGAC	59.67	20	CCGCATGCCAGATGGTTTTC	60.179	20	189	1988	2176
1190	DN17642_c0_g1_i1	1	p1	(A)10	10	2156	2165	CAATTGACGGTGCTTTGCCA	59.968	20	CTTGCTGGTGTCCTTTTGCC	59.967	20	212	2067	2278
1193	DN23552_c0_g1_i2	1	p1	(A)11	11	66	76	AATGCCGGGATTTTTGTGGC	60.036	20	CACAAGGAGGCAAAGCACAC	59.969	20	214	30	243
1194	DN22760_c0_g1_i1	1	p1	(T)12	12	56	67	GTGTCAGAATCCCCTTGGCA	59.962	20	GGAAACCGTGGCTACAAGGA	59.964	20	192	9	200
1195	DN19468_c0_g1_i3	1	p1	(T)11	11	2502	2512	CAAGGTACCAAGTGTTGCTTGA	59.051	22	CAGCAATCCGTTGATTGAACCT	59.511	22	185	2375	2559
1196	DN19955_c0_g1_i1	1	p1	(A)10	10	2288	2297	CCCTTCCCCTTTAGGGCTTG	60.033	20	TCTTTACCTCCAGCTCCCCT	59.582	20	200	2209	2408
1197	DN24702_c0_g1_i3	1	p1	(T)15	15	2505	2519	GTGACCATCGGAGATCGGAC	59.969	20	CTAAGACCGAGAGAGCCGC	59.643	19	220	2337	2556
1200	DN20212_c0_g1_i1	1	p1	(A)11	11	107	117	GTCCTTTGAGCTTACTCACAACA	58.873	23	GGCTCAAATCTCGTCCGGTT	60.391	20	249	69	317
1201	DN24400_c0_g1_i3	1	p1	(A)10	10	133	142	ACTCTCCCAAAGCCAGCAAA	59.814	20	AGAGAGCGTCCAGGTACAGT	59.962	20	182	89	270
1202	DN23264_c0_g1_i1	2	p1	(T)11	11	2481	2491	GTGTCCGAGGCAGTGAGATT	59.752	20	TTGATTATTGTAAGTGCTCTCATGG	57.442	25	274	2246	2519
1203	DN15270_c0_g1_i1	1	p1	(A)11	11	144	154	AGCGGTTAGGCTAAATCAACA	57.656	21	GGGCATGTAGTTAGGGCCTG	60.179	20	174	91	264
1204	DN15270_c0_g1_i1	2	p1	(A)10	10	2464	2473	TGCTCTGGACGAACAAGGTC	59.966	20	TGCCAGGACTGTTGTCACTC	59.893	20	120	2398	2517
1205	DN24200_c0_g1_i1	1	p1	(T)12	12	2441	2452	TCTTCTTGGAAGCCGGTGAG	59.678	20	ACTGAGAGAAACAAGACAGTGAA	57.655	23	213	2266	2478
1207	DN11315_c0_g1_i1	2	p1	(A)10	10	91	100	ACGCAACATACACAAAGCCAC	60.002	21	CCTTCGCAGTTTATGCAGCC	59.901	20	117	43	159
1208	DN23258_c0_g1_i3	1	p1	(T)10	10	202	211	AAGAGCACCTGGAGAGACCT	59.884	20	TCCACAGGGCTGATTTTGCT	59.887	20	192	122	313
1210	DN24531_c0_g2_i2	2	p1	(A)12	12	73	84	AACCGGAAAACCCCCAAAAA	58.419	20	CAGGTAGGTTCCCCACTGTT	58.935	20	187	12	198
1211	DN11291_c0_g1_i1	1	p1	(A)10	10	2142	2151	TTAGGCAGATGCAACCGTGT	59.964	20	AAAGAGGCTCACTCAAGCCC	59.963	20	222	2009	2230
1212	DN24606_c0_g2_i9	1	p1	(T)10	10	274	283	TGTGTTGGCTTCCTCTTCCC	59.89	20	GCCTCAACCTGGTCTTCTCC	60.036	20	174	185	358
1213	DN24606_c0_g2_i9	2	p1	(A)10	10	2255	2264	TTTACCCCAACCCTTTGCGA	59.815	20	AATCTCGAACCGGGATCTGC	59.895	20	195	2168	2362
1214	DN24606_c0_g2_i9	3	p1	(T)10	10	2368	2377	GCAGATCCCGGTTCGAGATT	59.895	20	ATGGAGTCATGGGGACTGGT	60.253	20	103	2343	2445
1215	DN24679_c1_g1_i4	1	p1	(T)10	10	2211	2220	TGCCATCTCTCGGATCCTCA	60.106	20	TCTCTCACTCACCTCTCCCC	59.667	20	274	2170	2443
1216	DN24679_c1_g1_i4	2	p1	(T)11	11	2289	2299	TGCCATCTCTCGGATCCTCA	60.106	20	TCTCTCACTCACCTCTCCCC	59.667	20	274	2170	2443
1217	DN22700_c0_g1_i3	1	p1	(A)18	18	46	63	TCATGTGTCAAAAGGGCGGA	59.89	20	AGGAGGTGGTGGTGGATTCT	60.179	20	279	13	291
1218	DN24354_c0_g2_i11	1	p1	(A)14	14	2159	2172	TTGCGGAAGGTATGGTGCTT	59.962	20	TTTGTCCGCACCAAGCAAAC	60.179	20	198	2010	2207
1219	DN24034_c0_g1_i1	2	p1	(A)13	13	2287	2299	AGGGCATGACTCAGCAAGAC	60.036	20	CGAGCTTCTCCACTTCTCTCA	59.184	21	218	2130	2347
1220	DN23955_c2_g1_i4	1	p1	(T)19	19	2396	2414	TCGGTCTGTCCAACATTGCC	60.605	20	AGAACATCGCGAATCGAGCA	60.179	20	245	2194	2438
1221	DN23001_c1_g2_i1	1	p1	(T)11	11	2245	2255	TGCCAGTTCTTCGAAAGGGG	60.251	20	AACGGAAAAGACTGGCCTTC	58.394	20	267	2115	2381
1222	DN23001_c1_g2_i1	2	p1	(A)10	10	2327	2336	TGCCAGTTCTTCGAAAGGGG	60.251	20	AACGGAAAAGACTGGCCTTC	58.394	20	267	2115	2381
1225	DN47845_c0_g1_i1	1	p1	(A)10	10	396	405	CCGATCAACTTGCTATCGGAC	58.872	21	GAAACCGCAGGACCAGAAGT	60.25	20	134	331	464
1226	DN18432_c0_g1_i1	1	p1	(A)11	11	32	42	AAGATGCTGCTGCTCTCTGA	59.097	20	GAGGAAGCGTTGCCTGAGAA	60.321	20	274	8	281
1227	DN21078_c0_g1_i1	1	p1	(A)17	17	208	224	TCCAGTGTTCAACTGCGACT	59.536	20	CTAGGGTTGGTGGAGCTGTG	60.036	20	137	160	296
1228	DN24718_c0_g1_i2	1	p1	(T)10	10	190	199	GTGCATTTGCATGCTGGTCT	59.754	20	TGCCTCTGAATGTGGCAAGT	59.889	20	147	92	238
1229	DN19221_c0_g1_i1	1	p1	(T)12	12	2247	2258	TTTCATTCTGGGGACTGCCG	60.322	20	TCCCAGGTTCTACACCAAATCC	59.692	22	255	2145	2399
1231	DN24084_c0_g1_i2	1	p1	(T)10	10	2294	2303	ACTCAGCCAGGCATCCTTTC	60.035	20	TACGACCACCAACAGCACTC	59.967	20	253	2154	2406
1232	DN24242_c2_g1_i10	1	p1	(A)14	14	110	123	CCAAATCCCCAACCAACCCT	60.179	20	ACGAGATGACAGATGACGCC	59.899	20	205	74	278
1234	DN23583_c0_g1_i1	2	p1	(T)11	11	2303	2313	CTCTTTGCTCAGCTCCACCA	59.964	20	TGATCGAAGAAGAGGCAGCG	60.179	20	261	2078	2338
1235	DN20329_c0_g1_i2	2	p1	(A)10	10	2271	2280	GGAACTCGTTGCCAGAGTCA	59.966	20	ACAAGAAGCAGCAGCTCGAA	60.25	20	148	2160	2307
1236	DN20329_c0_g1_i2	3	p1	(T)15	15	2375	2389	GGAACTCGTTGCCAGAGTCA	59.966	20	TTCCCGAAACTAAAATTAGCAAAAAG	57.418	26	259	2160	2418
1237	DN15285_c0_g1_i1	1	p1	(T)10	10	2322	2331	CGAGGTGAAGAGGGACTTGT	59.03	20	CCACATGCATTTACAGCTCACA	59.511	22	163	2203	2365
1238	DN23167_c1_g2_i1	1	p1	(G)12	12	1076	1087	GATCAGCCGAGAGGAAAGGG	59.894	20	GACGTCTTCAAGCTCCCCTC	60.109	20	203	963	1165
1239	DN18651_c0_g1_i6	1	p1	(T)11	11	2079	2089	CCAGACATGGGTTTGCTGGA	60.251	20	AAGCACCAAGACGTACACCC	60.25	20	260	1871	2130
1240	DN22260_c0_g1_i2	2	p1	(T)10	10	2351	2360	ACTAGTGTGCGTGGATGCTC	60.109	20	CACCACTTGAGTTACAACACTAAA	57.328	24	144	2266	2409
1242	DN22422_c0_g1_i2	1	p1	(A)10	10	2344	2353	ACAGCATCATTTGGGGGAGG	60.033	20	TTTTTCAGCTTTCCCACCGC	59.612	20	124	2267	2390
1243	DN22264_c0_g1_i1	1	p1	(T)13	13	2256	2268	CGAAGGGGTCTGCTCTGAAG	60.108	20	CAGAAAAGGCTGTATGCTGTGA	58.923	22	245	2049	2293
1244	DN21733_c1_g1_i9	4	p1	(A)12	12	2275	2286	AACCACCACCAGCAGAAACA	60.034	20	TCAATGAAAGAAGGCTCTCCCA	59.356	22	251	2092	2342
1245	DN24300_c1_g3_i9	1	p1	(A)10	10	889	898	AAAATGATGGGCCTTTGGGC	59.38	20	GTCAGCGATCCCATCATCCC	60.321	20	264	813	1076
1246	DN23344_c0_g1_i3	1	p1	(A)10	10	85	94	TGCACAAAGAGACAGCTGGA	59.531	20	TCATGGATCGTCGCCTTGAC	60.179	20	165	48	212
1247	DN19017_c0_g1_i1	1	p1	(A)10	10	130	139	AGCTGTGACTAACGATGCCA	59.392	20	GAAAGACCCAGAGGCGTTGA	59.965	20	237	26	262
1248	DN24577_c1_g2_i5	1	p1	(A)10	10	164	173	ACAGAAGGATGGCCCAGAGA	60.253	20	TCTGCAGTCTAGGGAGGACC	60.033	20	218	15	232
1250	DN19694_c0_g1_i3	1	p1	(T)16	16	2326	2341	CGTCCGGGATGTCCATCAAA	60.108	20	TCCCATCTCTCCCACCATCA	59.657	20	177	2191	2367
1253	DN23373_c0_g1_i2	2	p1	(T)12	12	2193	2204	CCATGCTGCCTGGGTATGAG	60.537	20	GATGGTGGAAAAACCCTGCG	59.756	20	243	2054	2296
1254	DN23761_c0_g1_i1	1	p1	(A)11	11	43	53	CTTGAAGAAAAGAAAAAGGGGAAAAA	57.44	26	GAAGCGAGTGAGGATGAGGG	59.896	20	107	0	106
1255	DN23441_c0_g1_i6	1	p1	(A)10	10	64	73	TTTCCCCTTCAATCTCGCCC	60.034	20	ACGTACAGTGACGTTAGCGG	60.11	20	279	33	311
1256	DN15580_c0_g1_i2	1	p1	(A)13	13	67	79	TCCTTTGAGAACACTACTCACAAT	57.825	24	AAGGCAAAGGAGGATGTGGG	59.96	20	199	36	234
1257	DN22788_c1_g4_i1	1	p1	(A)13	13	75	87	GTCCCGCTTCCCTTCTCATT	59.747	20	TGGACCCGCTGAAGGATTTC	60.035	20	230	0	229
1261	DN21746_c1_g2_i1	1	p1	(A)15	15	2251	2265	CAGTCCATGGTTTCGTCCCT	59.675	20	AGCCTGGAAATGATGCCAGT	59.666	20	280	2053	2332
1262	DN22287_c0_g1_i2	1	p1	(A)10	10	92	101	GAGAGGGAGGAGGAAGGGG	60.075	19	ACAGCAGGGAGTTCTTCAGC	59.964	20	262	69	330
1263	DN21115_c0_g1_i1	1	p1	(T)10	10	2301	2310	TTTGGAGGAGCTCTGTGACG	59.682	20	TCCTCTAAAAATCCTCCCTCGC	59.565	22	173	2163	2335
1264	DN24818_c2_g2_i1	1	p1	(A)20	20	64	83	TCAAATTCCCCTTCTGGGGT	58.533	20	CATTTGCCAGCAGGTGCTTT	59.966	20	150	35	184
1265	DN16034_c0_g1_i1	1	p1	(T)14	14	146	159	GCCCTGAACAGACTCATGCT	60.036	20	AGGAGAGGTTTCATGCCGTG	60.036	20	155	36	190
1266	DN22230_c0_g1_i6	1	p1	(T)10	10	2145	2154	GAATTTACACACGGCGACGG	59.906	20	ACATTCTGCTTGCCACCCAT	60.252	20	253	1959	2211
1267	DN18709_c0_g1_i1	1	p1	(A)13	13	113	125	CAGCCACTCTGTTTCCCACA	60.179	20	TGGGTCTGATTTTGACGGGG	59.962	20	234	11	244
1268	DN24344_c0_g1_i2	1	p1	(T)12	12	2243	2254	AGTATGGCCAAGACGAAGCC	60.108	20	GTCATCAACCCTCTCCGCTC	60.179	20	230	2087	2316
1269	DN24399_c0_g1_i1	1	p1	(A)19	19	2261	2279	TATGTGAAGCCACGGCTGTT	59.964	20	CCCCCACAATTTTTGTCTAGGG	59.168	22	201	2106	2306
1270	DN14099_c0_g1_i1	1	p1	(A)10	10	84	93	GGCATAAACCGCACAACTGG	60.109	20	TGCTAAGAGCCCATTGCCTG	60.395	20	204	42	245
1272	DN24639_c1_g1_i1	1	p1	(A)10	10	239	248	GGCACTGCAGGGTTGGTTAT	60.612	20	CAGAAGCTCAATTGCGAGGC	59.902	20	253	89	341
1273	DN21933_c0_g1_i1	1	p1	(A)10	10	1670	1679	AGAGAACAATGCTCCCCACG	60.036	20	CATCGTTGTCCACCCAAGGA	59.964	20	268	1527	1794
1274	DN21755_c0_g1_i2	2	p1	(T)12	12	2208	2219	GTTGCAGTGTCTGTTCGCTG	60.042	20	CTCGAGAGCCAAAGTCTGGG	60.108	20	191	2083	2273
1275	DN15061_c0_g1_i1	1	p1	(T)12	12	374	385	ACCTCCTAAAAGCTGGTTGC	58.089	20	AGCGGACAGAAGATGAGTGA	58.45	20	272	244	515
1276	DN19632_c0_g1_i1	2	p1	(A)10	10	2130	2139	GATCTATGTGCCCTCAGCCC	59.964	20	ACCATGGAGGCTTGTGATGC	60.682	20	144	2039	2182
1277	DN23701_c0_g2_i1	1	p1	(T)12	12	2139	2150	TGATGTGGGCGATCATTGGT	59.744	20	GCTCCCAGACTCTCTCAAGG	59.177	20	146	2067	2212
1278	DN22168_c0_g1_i1	1	p1	(T)10	10	2243	2252	TCTTCCTCGGTTTTCTGGGC	59.964	20	TCCTTCATTTGTTCCCCTCTTCA	59.602	23	168	2134	2301
1279	DN23707_c5_g6_i3	1	p1	(T)14	14	2190	2203	GGTACAACTCGACCAAGGCA	59.966	20	TCCGCATAAGTACTGTCACCA	58.827	21	228	2060	2287
1280	DN15490_c0_g1_i1	2	p1	(A)11	11	219	229	ACAAACCAACCAACCCCCTT	59.957	20	CGTTTGTAGACGGGCTGACT	60.039	20	268	22	289
1281	DN20167_c0_g1_i1	2	p1	(A)11	11	2010	2020	TGTCCGCTCCCTCATTCAAC	60.036	20	TGCAAACAAACAGGGCACTC	59.541	20	269	1929	2197
1283	DN23897_c0_g1_i1	1	p1	(A)12	12	2057	2068	AGCGCCAACTGGGTTTTAGA	59.89	20	GCTGAAGCTCACACAAGCAC	60.041	20	113	2027	2139
1284	DN24198_c0_g2_i1	1	p1	(A)11	11	223	233	CTTTCAGGGCACAATGGCAG	59.754	20	AGGACCAAGATCAACTGGCG	60.036	20	191	100	290
1286	DN21896_c0_g1_i13	1	p1	(A)10	10	1395	1404	TGCGTTCTCCTAGCCTCAAG	59.467	20	ATGTTCCCTTCTGCACTCGG	60.036	20	212	1228	1439
1287	DN23291_c1_g1_i1	2	p1	(C)11	11	94	104	TAGCACAGAGCCAGAAGCAG	59.751	20	AAGAGAGAGGGAGGGGTTGG	60.253	20	167	45	211
1290	DN22964_c0_g1_i1	1	p1	(A)12	12	333	344	CCCACACACTGAACGCAAAG	59.971	20	GGGAGGGGTTTCAGGATTGG	60.033	20	208	292	499
1291	DN22259_c0_g1_i2	1	p1	(T)11	11	1549	1559	TTGCTGGAAAAGGCAACAGC	59.895	20	CCACTCACGATTCTTGCCCT	60.036	20	190	1522	1711
1293	DN22606_c0_g1_i1	2	p1	(T)10	10	2054	2063	GGGGGTTCCTGTTTGGACTT	59.812	20	CCACAAGTGTCCCAAACTTCG	59.666	21	254	2013	2266
1294	DN22778_c0_g2_i1	1	p1	(A)10	10	112	121	TCACCCAGCAGTGTCTAGTT	58.283	20	CTTCGGCAAGGTGACCTGTA	59.68	20	162	18	179
1295	DN23222_c0_g1_i2	1	p1	(A)10	10	122	131	TGATTCAAGGGCAGAGGGAA	58.629	20	AAGTGGCCCATTCACCGAAA	60.179	20	224	98	321
1296	DN22206_c0_g2_i2	1	p1	(T)11	11	59	69	AGATCTCGCCGTCAAAATCTCA	59.834	22	TCCAAGGCAGACATAGCAGC	60.108	20	236	34	269
1297	DN22739_c0_g1_i8	2	p1	(T)10	10	1206	1215	CGTTCCCACCCTTCTTCCTC	60.036	20	GTGGAAACTGACCGAAAGCG	59.765	20	279	1159	1437
1298	DN22739_c0_g1_i8	3	p1	(A)12	12	2231	2242	TGCTCCGATTCTCGTCATCG	59.971	20	CGCCTCGTTCTCTTCTCCTT	59.472	20	130	2136	2265
1299	DN23044_c0_g2_i1	1	p1	(A)11	11	331	341	AAAGTGGGGGCGAAAAGGAA	60.106	20	TGGAGGGAGATCGGAACAGA	59.665	20	278	202	479
1300	DN23044_c0_g2_i1	2	p1	(A)10	10	531	540	TCTGTTCCGATCTCCCTCCA	59.665	20	CCTCCTTCCGGCATCTCTTC	59.894	20	178	460	637
1301	DN24542_c3_g2_i1	1	p1	(C)14	14	28	41	CCCTCTTTCTCTTTCTCCCCC	59.438	21	TACAGGCAGCCCTTTGCTTT	60.179	20	263	3	265
1302	DN23386_c0_g3_i1	1	p1	(A)14	14	75	88	TCGGTCTCTATTATTCCAGAGAGAT	58.215	25	AGGAGAACCAACTGTGCTCG	59.966	20	195	2	196
1303	DN23433_c0_g1_i1	1	p1	(A)13	13	174	186	CTGCTGATTGCAACAAACAAGT	58.549	22	GGCCAAGGAGAGATGCAGAG	60.179	20	234	0	233
1304	DN24585_c0_g1_i2	1	p1	(T)14	14	150	163	CGTGCCCCAGTACAACTGAA	60.25	20	TAAAGTTGTGCGGCTGTTGC	59.97	20	245	41	285
1305	DN20864_c0_g2_i3	1	p1	(T)10	10	1565	1574	ATGCTGCTGGATTGCCATTG	59.536	20	TGAGCTTCTAGTGTTCCCGT	58.371	20	279	1394	1672
1306	DN20864_c0_g2_i3	2	p1	(A)11	11	1898	1908	GCCCCAAATTGACGAAAACCA	59.931	21	AGACTGGTCGGTTTGCTCTG	59.966	20	146	1863	2008
1307	DN22658_c1_g2_i7	2	p1	(A)12	12	1820	1831	ATAGGCGGCTGAGACAACAG	59.823	20	AATGCAGACAAGGACTGCGA	59.965	20	177	1712	1888
1308	DN17408_c0_g1_i1	1	p1	(A)11	11	193	203	TCCGCAGTGTGAACAAAGGA	59.821	20	ACATCGACACCATCCAGCAG	60.108	20	267	95	361
1309	DN22812_c0_g1_i1	1	p1	(T)11	11	2173	2183	GAAGCTTGAAGGGGAAGGCT	59.961	20	AGCTTCCAATAACTCGACTCCC	59.831	22	186	2023	2208
1310	DN22713_c0_g1_i3	1	p1	(T)10	10	141	150	ATTAGACCGCAGGCATGGAG	59.893	20	GCAGGGGCCTTGTTACACTT	60.54	20	199	64	262
1312	DN21361_c0_g1_i1	1	p1	(T)10	10	179	188	TGCCACTTCCTCTGGAGTCT	60.179	20	TCTTCTGCTTCCCCAAAGGC	60.251	20	261	24	284
1313	DN21587_c0_g1_i3	1	p1	(A)10	10	983	992	TCTGCATCTGAGCACAAGTCA	59.655	21	TGTGGCTATTGCCAACCGAT	60.035	20	236	783	1018
1314	DN21428_c0_g1_i5	1	p1	(A)19	19	68	86	GAGCACACGTCTGAACTCCA	59.968	20	CCGTACTCCCAACATCAGCA	59.751	20	245	12	256
1315	DN23823_c1_g3_i3	1	p1	(T)12	12	2159	2170	GAGGATCAAACGAAGGGCCA	60.035	20	CGAGCTTTCGAGTTTGAGGC	59.56	20	166	2031	2196
1316	DN22322_c0_g1_i1	1	p1	(T)10	10	88	97	AATTCCTCACCTCTCTGCCG	59.461	20	CCAAAGCAAGGGAAGCAACC	59.966	20	184	32	215
1317	DN22322_c0_g1_i1	2	p1	(A)16	16	1899	1914	TCCGGAGGACCGCTATAACA	60.107	20	AGCCGTGCATTACAAAGTGC	59.759	20	227	1865	2091
1318	DN24466_c4_g4_i2	1	p1	(T)11	11	70	80	AGTGGCTTTTAGCTTGTCGGT	60.203	21	TTGGTACTGTTGGATCGGGC	60.036	20	231	26	256
1319	DN22958_c0_g1_i2	1	p1	(T)15	15	2024	2038	ACACATCTCGTGTCAGCAGC	60.669	20	AATTAGCACCTGGGCAAAGA	57.397	20	224	1996	2219
1320	DN21514_c0_g1_i1	1	p1	(A)14	14	90	103	GCGACTCCCAAAGTCTCCAA	59.965	20	CTCCTCCTTGTGCTTGAGGG	60.036	20	264	55	318
1323	DN19417_c0_g1_i1	1	p1	(T)20	20	2169	2188	GGGTTCGGGTTCGTCTTCTT	59.966	20	TGTGCGGTGGAATACAGAGA	58.738	20	163	2051	2213
1324	DN20093_c0_g1_i1	1	p1	(T)10	10	2181	2190	CCGCGATATTTCGGGGAGAA	59.967	20	CCCAACAAAGAGAGGGAGCG	60.675	20	160	2054	2213
1327	DN18881_c1_g1_i1	1	p1	(A)10	10	1978	1987	AGGGAAGAGAACTGCACCAA	58.86	20	AGCCACATAAGCCAGCCAAT	60.033	20	258	1946	2203
1328	DN24229_c6_g2_i1	3	p1	(T)11	11	2154	2164	GGTCTCGAACAGCAGGAACA	59.966	20	CGCTTCCAGAACCCTCAACA	60.25	20	176	2024	2199
1329	DN15574_c0_g1_i2	1	p1	(T)20	20	61	80	GCCATCAGTCCTAAGATACTCCA	59.102	23	AGTTGATGGGGCAATGAGGG	60.033	20	240	1	240
1330	DN23833_c0_g1_i1	1	p1	(T)10	10	2032	2041	TCGATGACGAGGGAGTCTGT	60.035	20	TGAACGAGGTGATACAAGACC	57.412	21	187	1977	2163
1332	DN20437_c0_g1_i1	1	p1	(A)15	15	1835	1849	ACTCAAACCCTCCCAAAGGC	60.179	20	GGCCTCTTTACCTGCTCACA	59.675	20	267	1609	1875
1333	DN22619_c4_g1_i3	1	p1	(A)11	11	557	567	TGCAAAGATCCACGGGTGAG	60.322	20	TCCTCTCAGAACTTCTTTTGCCT	59.607	23	245	385	629
1334	DN22563_c0_g1_i2	1	p1	(A)11	11	823	833	CAAGCTAGCCTTCGCTGACT	60.108	20	TTCCGGCTGCAGTGAAAGAT	59.963	20	163	789	951
1336	DN21828_c2_g2_i7	1	p1	(A)10	10	535	544	GTCCCTTGCGGTGAGCTTAT	60.108	20	CCAAACGAACCACAAGCACC	60.249	20	174	447	620
1337	DN23645_c0_g1_i1	1	p1	(T)13	13	1934	1946	TGATGCCAAAGCCAAGACCT	59.887	20	CGACTCTGGGGAGAAACACC	60.037	20	249	1812	2060
1338	DN23366_c0_g1_i2	1	p1	(A)12	12	225	236	AGCAAAAAGACCCAGCAACA	58.516	20	AGGTGGCACGACATCTTCAG	60.037	20	189	185	373
1339	DN23888_c0_g1_i2	1	p1	(A)10	10	69	78	GGGGGAAAGAGACAGCTGAA	59.307	20	CGCTCTCCACTTTCCGCTTA	60.109	20	105	22	126
1340	DN24005_c0_g1_i5	1	p1	(A)10	10	862	871	CCTGGTCAAGTGAAACCCGA	59.892	20	AACTGCTGCCTTCTGCTCAT	59.962	20	268	778	1045
1341	DN21389_c0_g1_i1	1	p1	(A)11	11	150	160	AAGAGAGGGAGGGGAAAGGG	60.253	20	GGTGGAGCTTGTTCCAGGTT	60.179	20	118	121	238
1342	DN21389_c0_g1_i1	2	p1	(A)10	10	212	221	GGAGGGGAAAGGGGTGAAAG	59.96	20	TTGCAGAGGTGGAGCTTGTT	59.817	20	118	128	245
1343	DN22244_c0_g1_i2	1	p1	(A)13	13	2047	2059	CGCCAGCCATGAGTGGTAAT	60.464	20	TGTCAATGCGTTAGAACCCAAA	58.785	22	183	1905	2087
1345	DN19785_c0_g1_i1	2	p1	(A)11	11	2091	2101	CGGTCAGGGATCCAATCGAG	59.967	20	TCTCCTCTCCTCTCGCTCTC	59.532	20	136	2026	2161
1346	DN22397_c1_g1_i3	1	p1	(A)10	10	209	218	TCACACGCAGCAAGCAATTC	60.04	20	GCAATGAAGCCTGAAGCCTG	59.827	20	108	136	243
1349	DN22443_c0_g1_i3	1	p1	(T)11	11	1999	2009	TGTGGAACAACCACAGGTCA	59.379	20	CCGATGAAGTTTCAAGGGGC	59.189	20	213	1874	2086
1350	DN23866_c0_g1_i7	1	p1	(T)12	12	347	358	CCAGCTCTCTCTGCTGTTCC	60.108	20	AATCCACCCTCAAAGCCACA	59.518	20	262	220	481
1353	DN20981_c0_g1_i1	2	p1	(A)10	10	109	118	TGCTTGTGACAGGTTTAGGTCT	59.562	22	TAGAGCGCGTGCTGTATCTG	59.971	20	280	45	324
1354	DN24089_c0_g2_i6	1	p1	(T)12	12	1222	1233	AAACACGGGTGTTGCGATTG	59.97	20	TGGGTTGCCCATCCATTTGA	59.884	20	222	1039	1260
1355	DN23529_c1_g1_i2	2	p1	(A)15	15	430	444	TCTGCGACGTGTTGCATATC	58.723	20	GGCAGTCTACCTGAGAAGGG	59.173	20	246	393	638
1358	DN14547_c0_g3_i1	1	p1	(A)10	10	170	179	GCTACGCCCTTGCATTTGAG	59.901	20	CGAAAACGACTGACCAACGG	59.769	20	248	11	258
1359	DN23125_c4_g1_i1	1	p1	(T)19	19	75	93	ACCAGTCCTTTTATCCTCCGC	59.79	21	CGTCATCCGCCATCAGAGAA	59.897	20	201	9	209
1360	DN24396_c0_g1_i3	1	p1	(T)10	10	1948	1957	CTGGGCCGACTCCATCTAAG	59.609	20	AGCGTTCCAAGGGGAAATCA	59.596	20	262	1731	1992
1361	DN15739_c0_g1_i1	1	p1	(A)24	24	99	122	GGCTAAAACCTCACACCTCCA	59.927	21	GGCTGGGTTTGTTGTGCATT	59.893	20	113	44	156
1362	DN24144_c1_g3_i2	1	p1	(T)11	11	620	630	CTGCAGCTACGTTTGATGGC	59.902	20	GCAACAGCCGAAGACACATC	59.833	20	264	492	755
1366	DN22214_c0_g2_i2	1	p1	(A)11	11	383	393	GAAAACATCATCAGCGGCGG	60.248	20	TGTCGTTACCAAGAGGTGCC	59.966	20	243	283	525
1367	DN22214_c0_g2_i2	2	p1	(A)10	10	1451	1460	CTTGCAGTGGGAGAGGGAAG	60.036	20	TCTTCGCTTTCTCTGACACCC	59.999	21	264	1229	1492
1368	DN22214_c0_g2_i2	3	p1	(A)10	10	1859	1868	CCTCAAGGCTAAGACTCACCA	59.097	21	GGCTAGTTTTGCGGTGGTTG	60.04	20	244	1765	2008
1369	DN17646_c0_g1_i1	1	p1	(T)11	11	1821	1831	AGCAGAGCCAATATGAGGGC	59.89	20	AATGCTTGGGGAGAGGAGGA	60.253	20	236	1695	1930
1370	DN21456_c0_g1_i1	2	p1	(A)12	12	1624	1635	CGGCGGAATCCTCTTGGTAA	59.823	20	CCCCTTCTCCCTCTCCTGAA	59.957	20	196	1523	1718
1371	DN21456_c0_g1_i1	3	p1	(T)12	12	2000	2011	TCTCGCTCTCTCTGTAGCGT	60.108	20	GCCTCGTGAACCCTCAAGAA	59.965	20	126	1966	2091
1372	DN23607_c0_g1_i2	1	p1	(T)10	10	130	139	GGGATGCAAGAAGGAGGGAT	59.151	20	ATCTGGAACAAACTCGGGGC	60.323	20	184	2	185
1374	DN21458_c1_g1_i2	1	p1	(A)14	14	64	77	ACGAGAGGACAGAGAGGACA	59.306	20	CTGCCTGAGGGGTGATTCAG	60.107	20	258	19	276
1375	DN24587_c0_g2_i4	1	p1	(T)10	10	1564	1573	GGCAAAGCAACAATGACGGT	59.968	20	TTGCTGAACTCGGAATCCCC	60.035	20	247	1401	1647
1377	DN23360_c0_g1_i2	1	p1	(A)14	14	1801	1814	TCCAAGAACGGTCGCATTCA	59.966	20	AGTGGGCACAGAGCAATCAA	59.889	20	274	1726	1999
1378	DN23691_c0_g1_i3	1	p1	(T)10	10	2004	2013	CTATGGGCTTGGGTCTTGGG	60.107	20	ACTCTCACTTGCACCACACA	59.459	20	252	1824	2075
1379	DN24369_c0_g2_i4	1	p1	(T)12	12	2045	2056	GGCCTTTCGCTCTGCTCATA	60.179	20	ACAGGATGACTAAAATCTCTCGCA	59.84	24	247	1850	2096
1380	DN24002_c3_g1_i2	1	p1	(A)11	11	1595	1605	TCCAGGTGAATCCAAACGCA	59.89	20	CGGTGGTTGCGAGGACTATT	60.108	20	277	1418	1694
1382	DN23809_c0_g2_i9	3	p1	(T)10	10	1041	1050	TTCGCCAAGTAGTCCCTCAA	58.656	20	GCAATGAATTGATGCAAGCATGT	59.379	23	260	944	1203
1383	DN23809_c0_g2_i9	4	p1	(T)14	14	1116	1129	TTCGCCAAGTAGTCCCTCAA	58.656	20	GCAATGAATTGATGCAAGCATGT	59.379	23	260	944	1203
1387	DN17595_c0_g1_i1	2	p1	(A)13	13	636	648	TTGAGCCGTGGTGAAAGGAG	60.25	20	CCCATCCGGTGCATTTCCTA	59.817	20	271	480	750
1388	DN23225_c0_g1_i2	1	p1	(T)10	10	1938	1947	TGCTGGCATAGGTGTTTGGA	59.596	20	CACACATTTGCTGCTGGCAT	60.038	20	232	1822	2053
1389	DN23251_c1_g1_i6	1	p1	(A)18	18	46	63	TGACCACCTGGTTACACTGTT	59.159	21	GGTCACCTGTTTGGGCAGAT	60.251	20	228	20	247
1390	DN23251_c1_g1_i6	2	p1	(T)16	16	2035	2050	AGCACCGGAAGTTGGTGAAA	60.107	20	CTTGCATTCTCTCCTCTGTTCT	57.795	22	261	1824	2084
1392	DN21673_c0_g1_i11	1	p1	(T)12	12	2037	2048	TCGCCCATGAAAACGTCAGA	59.966	20	TGACACCTGTCGTCTCCTCA	60.179	20	175	1907	2081
1394	DN23042_c0_g1_i6	1	p1	(T)11	11	1959	1969	CAGTGCTTGCTTTGTCGGTC	60.041	20	AACAACACCGGAGGGAACAA	59.744	20	126	1908	2033
1395	DN24423_c3_g2_i1	1	p1	(T)13	13	279	291	ACCCTTGTGCAGAGAGACAA	58.868	20	GCTTGGTGTGATGGCCTACT	60.035	20	270	127	396
1396	DN9849_c0_g2_i1	1	p1	(T)10	10	100	109	AAGCCTACAGAACCACCCCT	60.476	20	GGGGACATCGAGTCAGCTTT	59.749	20	247	58	304
1397	DN9849_c0_g2_i1	2	p1	(A)10	10	279	288	AAAGCCTACAGAACCACCCC	59.596	20	CCATGTTGATGGGGACATCG	58.688	20	258	57	314
1398	DN21281_c0_g1_i1	1	p1	(A)11	11	95	105	ACTAACCGTCAACCACTCAACA	59.831	22	TTTGCAGCCAATGCAGGAAC	59.966	20	219	37	255
1399	DN23703_c0_g1_i2	1	p1	(A)10	10	213	222	TGCGCCCTAATTTCACTGGT	59.962	20	AAGGCATTGCACTGGTCTCA	59.889	20	251	28	278
1400	DN19156_c0_g1_i1	1	p1	(A)20	20	32	51	CACAAACCCCTGCACCAAAA	59.461	20	AGCAGGGGGAAGAGGGTATT	59.954	20	276	6	281
1401	DN23645_c0_g2_i1	1	p1	(T)10	10	1873	1882	TGCTGATGTGGCCAAGTGAA	60.179	20	GTGTCACTGAGCCGTACGAA	60.04	20	232	1681	1912
1402	DN20998_c0_g1_i2	1	p1	(A)13	13	96	108	TGGTCGATGTTAGCAAGGCT	59.387	20	ATGGTGTGACACAAGGGGTC	59.89	20	246	6	251
1403	DN20998_c0_g1_i2	2	p1	(T)11	11	1963	1973	ATCGCTTTCTCCGGCATCTT	59.821	20	GCATCCGGTTCCCTTGCATA	60.465	20	233	1817	2049
1404	DN24115_c1_g1_i2	1	p1	(T)12	12	122	133	TACAAATTGCACAGCCAGCG	59.759	20	GCTTCAGTTTCCACCTTGCC	59.685	20	242	87	328
1406	DN21058_c0_g1_i1	1	p1	(A)10	10	144	153	TCGACGTCTGAAAGAAACACA	57.846	21	AGCCGCCAATTTGCATGAAG	60.109	20	232	109	340
1407	DN20211_c0_g1_i1	1	p1	(T)15	15	1900	1914	CAGAGTGAGGCCGGTGAAAA	60.25	20	AACAAGAGAAGGGGAGGGGT	60.104	20	150	1788	1937
1408	DN17116_c0_g1_i2	1	p1	(A)12	12	57	68	TTCTACAGTTTGTTTTAACATCGAGA	57.349	26	TTGAGGAGATGGTGGATGCG	59.821	20	241	28	268
1409	DN22664_c0_g1_i2	1	p1	(A)11	11	544	554	CACAGGATCATGCCCACAGT	60.035	20	TTCTGCGAGGAGGATGTTCG	59.827	20	235	469	703
1410	DN22331_c0_g2_i2	1	p1	(T)14	14	453	466	CGCACCCTCTTCGTCTTCTT	60.038	20	GGGGGAAAACAGCAGCAAAG	59.966	20	215	325	539
1412	DN22085_c2_g1_i7	1	p1	(T)13	13	83	95	AGGCATCGAGTTCTCTAGCA	58.231	20	ACATGATCTGCTCGGCTCTG	59.896	20	194	4	197
1413	DN22085_c2_g1_i7	2	p1	(A)10	10	843	852	ATTCCTTCGGCTTTCCTTTTATTT	57.395	24	TTTGCCACCAGTGACCACAC	61.035	20	254	692	945
1415	DN24600_c2_g1_i9	1	p1	(T)10	10	1887	1896	AAGAGGCCTGATCTGCTTCG	59.822	20	AGCTAACCTGTCAGAAGGCG	59.752	20	263	1771	2033
1416	DN24600_c2_g1_i9	2	p1	(T)12	12	1958	1969	AAGAGGCCTGATCTGCTTCG	59.822	20	AGCTAACCTGTCAGAAGGCG	59.752	20	263	1771	2033
1417	DN21432_c0_g3_i2	1	p1	(T)10	10	2014	2023	TGAGCTCCAAGAAGGCGAAG	60.037	20	CACTTATTCTTTGCCCTGCCA	58.83	21	263	1785	2047
1418	DN21025_c3_g1_i1	1	p1	(T)21	21	2000	2020	CGTCACCGTTCTCCATCGG	60.516	19	ACCCTCATTCCCTTCCGGG	61.001	19	197	1849	2045
1419	DN22088_c0_g1_i5	1	p1	(T)17	17	1988	2004	AGTGAATCGAATCCGTCCCG	59.898	20	CTCCGTCGTCTCTCCTCTCA	60.108	20	172	1865	2036
1422	DN20561_c1_g1_i1	1	p1	(A)16	16	342	357	TGAAATTCAATGCCGCTCACC	59.798	21	AAACCATGTCCCCAGCAACT	59.812	20	158	285	442
1424	DN20453_c0_g1_i1	2	p1	(T)10	10	1293	1302	TGCGAGAGGTAAAACCAGTGT	59.585	21	CGAGTTTGGTCAGGGCTACA	59.68	20	267	1240	1506
1427	DN15935_c0_g1_i1	1	p1	(T)10	10	1918	1927	AACTCTTCGGCACATCCCAG	60.036	20	GGCTTACAAGCCACCAGTGA	60.251	20	270	1686	1955
1428	DN22599_c0_g2_i3	1	p1	(A)17	17	69	85	CTGTTCGCCTCCCTCTCAAA	59.678	20	GAAGCCCGGGAAAGTTCAGA	59.964	20	227	19	245
1429	DN24386_c1_g1_i4	1	p1	(T)11	11	1993	2003	AGATCTGGCTTGTTGCCCTC	60.035	20	CTTCAGCTTCCCCAAGAGGC	60.679	20	166	1861	2026
1430	DN20970_c0_g1_i1	2	p1	(A)10	10	1972	1981	ACGACCAATATCTGTTGCAGGT	60.027	22	GCACGGTATCTCTATCAAACCCA	60.181	23	270	1759	2028
1431	DN18854_c0_g2_i1	1	p1	(A)10	10	832	841	GCTTGTTCCACAGATCCCCA	59.962	20	GCACATCCAAAGCCCAACAG	60.038	20	127	746	872
1432	DN22928_c0_g1_i2	1	p1	(T)10	10	1697	1706	CTCATCGTTGAGGATGGGGG	59.893	20	ATTTCAGCAGTCCCTGCTCC	60.035	20	224	1643	1866
1434	DN20218_c0_g1_i5	1	p1	(A)13	13	750	762	ACTATGCTCTGTCTTGGCCC	59.456	20	CATGCCATGTGATTGCCAAGT	59.794	21	258	718	975
1435	DN20497_c0_g1_i1	1	p1	(A)10	10	1935	1944	AGGGGGACTGAGTGTGGATT	60.179	20	CACCAATATTTCCAATGTACTGCAC	58.964	25	259	1726	1984
1436	DN21743_c3_g1_i2	2	p1	(A)10	10	1853	1862	GAGGCAGCAGGTTCAGGAAT	60.035	20	ACTGGGAGAAAGAACCAGACAC	59.895	22	233	1744	1976
1439	DN15949_c0_g1_i2	1	p1	(G)14	14	1854	1867	AGAACCGCTGAGAGGAAACG	60.038	20	AAAAGCAAATGTCCGGAGGC	59.397	20	239	1722	1960
1440	DN17013_c0_g1_i1	1	p1	(T)30	30	1897	1926	TGAGGGAAGGGAAGCTCTGA	59.883	20	AGAGTTTTGCGTGGATCTACCT	59.432	22	260	1740	1999
1441	DN22836_c1_g1_i1	1	p1	(A)10	10	522	531	TGCCAAAGTGAAACCGCAAG	59.898	20	CGTCACACTGGGTGTCATCA	59.967	20	133	497	629
1442	DN22898_c0_g1_i1	1	p1	(A)10	10	97	106	CACGGTGGGGAGAAAGAGTC	60.037	20	AGGATTCAGAGGGTGGGGAA	59.879	20	131	19	149
1443	DN15690_c0_g1_i1	1	p1	(T)10	10	1908	1917	AGCAATGCCACTCTTCCACA	59.889	20	GCATCCATCTTGAACAACCCC	59.522	21	277	1687	1963
1444	DN23257_c0_g1_i1	1	p1	(T)15	15	1796	1810	CTTGACATGGAGCTTTGGCG	59.83	20	TCCCAGTCTATCCCCGTTCC	60.398	20	173	1695	1867
1445	DN18660_c0_g1_i1	1	p1	(A)12	12	1832	1843	GGGAACAAGCAAGACCCAGA	59.89	20	AGGGAAGCCTCTGCAAATCA	59.299	20	268	1635	1902
1446	DN19580_c1_g1_i2	1	p1	(A)18	18	275	292	ACGCCTCTTCTCTCTTCCCT	59.96	20	CTCATGCTGCTTCTCCCACA	60.036	20	255	252	506
1447	DN23300_c0_g1_i1	1	p1	(T)10	10	205	214	CATTAACCCTCTCCCTCGCC	59.893	20	CTTCTTGATCGCGTTCTGCG	59.976	20	247	84	330
1449	DN19254_c0_g1_i1	1	p1	(T)18	18	1926	1943	ATTGCGGAGGGTTTTGGGAT	59.959	20	CCCCCTTCATTCTACTGCTGA	59.16	21	100	1879	1978
1450	DN22205_c0_g1_i2	1	p1	(A)14	14	164	177	CTGGAACAGCCCACAAATGC	60.038	20	GAAGGGAGGGGGTTGCTTTA	59.298	20	195	7	201
1451	DN22631_c0_g1_i1	1	p1	(T)10	10	109	118	CTCTCTCCCTTTCCCTTCGC	59.823	20	CAGTGAGATTACAGCCCCCG	60.179	20	277	38	314
1452	DN23341_c0_g1_i3	1	p1	(A)10	10	201	210	TCTGAGCAGGCAGTTGGTTT	59.817	20	TGGCTATACCTGAGCCAACA	58.421	20	184	171	354
1453	DN18999_c0_g1_i1	1	p1	(T)10	10	1937	1946	ATGTTGAGCCTCAGCCTGTC	60.036	20	CTTGATGCAAGCGGTTTGGT	59.685	20	273	1704	1976
1454	DN17662_c0_g1_i1	1	p1	(C)11	11	85	95	TCTAAAACCCTACGCTCCGC	59.826	20	GCCCGTTCACCACGAAGATA	60.109	20	262	34	295
1455	DN21819_c0_g1_i5	1	p1	(A)10	10	1786	1795	GAATGCGGGGAACAACATGC	60.458	20	GCAGCAGCAGGTCCCTATTT	60.395	20	269	1603	1871
1456	DN24138_c0_g1_i2	1	p1	(T)15	15	572	586	AGATGGTTTTCCCCCTCCCT	60.179	20	CCAGACACAGGAGTCAAGCA	59.606	20	227	445	671
1457	DN23050_c0_g1_i2	2	p1	(T)10	10	1912	1921	CGAGCACCAGTGCAATTCAG	59.833	20	ACAACACGTTACAACTGCCTC	59.062	21	227	1728	1954
1458	DN24036_c0_g1_i3	1	p1	(T)11	11	1792	1802	GCCGAAACCCTACCGAGAAA	60.037	20	GAACACTCCATCGGTGAGCA	60.037	20	268	1613	1880
1459	DN23788_c0_g1_i3	1	p1	(T)11	11	338	348	TGTGTTCCTTCGATGCTGGT	59.604	20	CAACAGATTGATCCCCCGCT	60.107	20	202	249	450
1460	DN22747_c0_g1_i1	1	p1	(A)16	16	67	82	CCCACACACCTTGCAACATC	59.685	20	ACCCACAAAAGAGGGGCAAA	60.032	20	228	33	260
1462	DN20546_c0_g1_i2	1	p1	(A)10	10	255	264	AAGAACGATTCCGCCCTCTG	60.108	20	CGTCCATCATCTGCACGTCT	60.179	20	271	168	438
1463	DN19814_c0_g1_i2	1	p1	(T)10	10	1866	1875	TCTGCTTCTACTGGCACACG	60.038	20	TCACCGCTCGAAGTTTCTCT	59.04	20	233	1686	1918
1465	DN19505_c0_g1_i3	1	p1	(A)19	19	74	92	AGGATTACAAATAGAATGAAACCAGAA	57.246	27	TGCCAGATCCGATTGCACTT	60.035	20	245	8	252
1466	DN22895_c0_g1_i1	1	p1	(A)10	10	468	477	CGAAGCACACAGGCTACTCA	60.038	20	CAGGGTCGAGTTTTCCCCAA	59.89	20	263	369	631
1467	DN17566_c0_g1_i1	1	p1	(T)10	10	1696	1705	TCCTGATGGTAGTCGTGGGT	59.959	20	AAGAAGACGAAGCGGAGAGC	60.109	20	245	1492	1736
1469	DN20225_c1_g1_i1	1	p1	(T)10	10	50	59	TCTTTTCATTCTGAGTCGCAAGC	59.813	23	TTCACAGCTGTTGTTGCTGC	59.899	20	203	23	225
1471	DN23563_c0_g1_i1	1	p1	(A)10	10	125	134	TCCCCCAAAGGTCACAAATACA	59.553	22	TGATGTGAGGTTGGGTCTGC	59.963	20	131	47	177
1472	DN23563_c0_g1_i1	2	p1	(T)10	10	1878	1887	CGGGCTCTCGACCTTGAAAT	60.108	20	CGTGTGAGCGAAAGCGATTC	60.247	20	125	1809	1933
1473	DN24088_c2_g1_i2	1	p1	(T)12	12	1828	1839	TTTGCAGGAGCAAGAGGGTT	59.814	20	CCCTGATTTCTGGCTCTCACA	59.72	21	224	1657	1880
1474	DN24582_c1_g1_i4	1	p1	(A)12	12	55	66	GGGGTCATTACTGCGAAAGC	59.267	20	AACATTTGGCGGCTTCATCG	59.829	20	228	4	231
1475	DN22004_c1_g2_i2	1	p1	(T)11	11	103	113	AGGAAACTTGCATTAGGTCTTGA	58.014	23	TGTCGTGGCAAGCTGAGAAT	59.965	20	164	0	163
1476	DN22004_c1_g2_i2	2	p1	(T)10	10	1897	1906	CGGTTTCCCCCAGAAACTGT	60.179	20	GAGTGGACTCAATGTGGGGA	59.016	20	239	1692	1930
1477	DN22524_c0_g1_i2	1	p1	(A)12	12	1547	1558	TGCTCAGTGAACCGCTTGAT	59.965	20	AGTCAGTGCTGCTTTCTCCA	59.239	20	249	1339	1587
1478	DN22120_c0_g1_i3	1	p1	(T)10	10	141	150	GACTCACCGCTCTTGATGCT	60.108	20	GCAGCATTGTTGCTGTTGCT	60.599	20	215	104	318
1479	DN631_c0_g1_i1	1	p1	(A)10	10	143	152	TCCCAGCCATCACCAATCAC	60.034	20	CCTGTTGCCGTTGAGAAAGC	60.04	20	256	82	337
1480	DN23921_c1_g1_i1	1	p1	(T)11	11	1819	1829	AGAGGGGGATGAGATTGGCT	60.029	20	CCCCTAATCTCCAACCTGCC	59.816	20	186	1737	1922
1481	DN19963_c0_g1_i1	1	p1	(T)22	22	1784	1805	GTACTCGGCCCTCTCCATTG	59.895	20	GCACACTTGTGGCATATAAACTCA	59.844	24	268	1600	1867
1482	DN17925_c0_g2_i3	1	p1	(T)12	12	1863	1874	CATTTTGGGGTCGCAGCAAT	59.753	20	CCCTCGGCTTGGTGAATCTT	60.035	20	204	1713	1916
1483	DN23464_c1_g2_i1	1	p1	(T)10	10	1796	1805	AGGTAGGTGACCTTCTGCCA	60.179	20	TTAAGAGCACCCGTCCGAAG	59.754	20	251	1658	1908
1484	DN23811_c0_g1_i3	1	p1	(T)16	16	1768	1783	CCGCGAGAGTTCTTGCAGTA	60.109	20	ACCAAAACACAGTCAGCACA	58.167	20	251	1636	1886
1485	DN19994_c0_g1_i1	1	p1	(T)10	10	202	211	TATTTGCATCCGGCTCTCCC	59.891	20	TTGACTGGCCGGAAGGATTC	60.035	20	201	137	337
1486	DN21232_c2_g2_i1	1	p1	(A)10	10	101	110	TCCATCAGTTGTGTTTAGAACAAAGAA	59.662	27	ACCAATGGATCAGCCCAAGG	60.033	20	280	68	347
1488	DN15170_c0_g1_i1	1	p1	(A)17	17	63	79	GCTTGTGCCTCACAGTGTCT	60.534	20	AGCATGGGTGGACATTGCTA	59.375	20	171	20	190
1489	DN23485_c2_g1_i7	1	p1	(A)13	13	70	82	ACAAGCATACCCCATCAGGAC	59.787	21	ACAAGTGTAACCCCTGGTTGG	60.134	21	193	46	238
1490	DN44021_c0_g1_i1	1	p1	(A)11	11	1520	1530	GTCTGTTGGTTGGAGCCTGA	59.891	20	AGGGTTTGATTGCGACGGAT	60.035	20	273	1289	1561
1491	DN20124_c0_g1_i1	1	p1	(A)11	11	111	121	TGCTCATGAGTAAGATTCGAGCA	59.869	23	CCAGCAGTGTGCTTCTCCTA	59.39	20	194	76	269
1493	DN24454_c0_g2_i11	2	p1	(T)10	10	1073	1082	CTGATCACGGGTCCGTTGTA	59.471	20	AGAACATGGAGAAGCCATCCC	59.786	21	270	859	1128
1494	DN20544_c0_g1_i1	1	p1	(T)11	11	1783	1793	CGGTCCTGATGCCAACACTA	59.751	20	ACAAACCTTAAGCAAGAATCTACAA	57.183	25	231	1649	1879
1495	DN20990_c0_g1_i1	1	p1	(A)10	10	165	174	GCATGAAGCAACTGGGAACC	59.755	20	CCTCTGCTCAGTGCTGCTAC	60.46	20	149	81	229
1496	DN22691_c8_g2_i1	1	p1	(A)10	10	356	365	TTTTGCTCAGCTCCCTCGTC	60.321	20	AAGGTGGAGTTAGTGGGGGA	59.805	20	179	263	441
1497	DN23219_c3_g3_i12	1	p1	(T)16	16	441	456	CCCCTTGCAATTCTTGCGTT	59.682	20	GCAGACACTGCTGCCAAAAA	59.897	20	168	403	570
1498	DN15700_c0_g1_i1	1	p1	(A)10	10	52	61	TCACAGCATATTAAGCACCCCT	59.49	22	GAAGGACGGGGTAGCAACAA	59.964	20	180	26	205
1499	DN23345_c0_g1_i1	1	p1	(A)10	10	108	117	GCACAAGAAGATGACATGGCT	58.91	21	TCATGTTTGCCCTGAGTCCC	59.962	20	156	40	195
1500	DN21993_c0_g2_i3	1	p1	(T)14	14	1828	1841	TCTGCTGATTCGGCCCATTT	60.034	20	CACCACCACTTCCCTTCGAT	59.675	20	217	1657	1873
1501	DN21766_c0_g1_i5	2	p1	(T)10	10	304	313	CTACCGGAAGGTGACCACAC	60.038	20	CCCCATCACCCCCATGATTC	60.179	20	275	110	384
1502	DN23454_c0_g1_i3	1	p1	(A)16	16	1701	1716	TGAGAACCAAGTTGAGCTGC	58.402	20	TCTCAATCACCACGGACCAA	58.947	20	192	1674	1865
1503	DN23025_c0_g1_i2	1	p1	(A)10	10	125	134	TGCTCCAAATTATGCTCAGGC	58.973	21	TGCGTTGGTCTTTGCATGTC	59.689	20	195	66	260
1504	DN21786_c1_g1_i1	1	p1	(A)11	11	74	84	TTCTCCTCGCTTCAATCGCC	60.46	20	ACGAGAGAGTGCGCGATTTT	60.389	20	100	11	110
1506	DN9346_c0_g1_i1	1	p1	(T)12	12	1443	1454	CTGTGCGCGAAGGAAGAGTA	60.109	20	ACTGTCTTCTGATGCCGCAA	59.965	20	162	1365	1526
1507	DN20832_c0_g2_i1	1	p1	(A)11	11	144	154	TGACGCCCGGGATAAACAAA	59.964	20	TGCCCCCTTGCTCAATCTG	60.001	19	200	7	206
1508	DN21232_c2_g1_i1	1	p1	(A)11	11	40	50	ACTCAAGTACTTTTATTTCCAATAGCA	57.485	27	ATGATGGCAGAGAGTGAGCG	59.896	20	182	5	186
1509	DN15706_c0_g2_i1	1	p1	(A)12	12	1731	1742	CTAGGCGTTGAGACTGGGTC	59.826	20	AGTGATCCTCTCCGCCTCTT	60.033	20	139	1638	1776
1511	DN22756_c0_g1_i5	1	p1	(T)11	11	1623	1633	GGCGGAGGTCATTTGTGAGA	60.036	20	ACAAGCCTCGGATGCAAGAA	59.963	20	227	1580	1806
1516	DN21655_c1_g2_i2	1	p1	(T)10	10	1737	1746	CCTGCTACTTGCCTGAGCTT	60.036	20	GTCAACATCTGTGATTCAAGGCA	59.497	23	163	1610	1772
1517	DN21070_c1_g1_i4	1	p1	(T)13	13	247	259	CCCTGTTCAAGAGCAGCAGA	59.964	20	ACGAAGGATGACCCAGCAAA	59.6	20	274	82	355
1518	DN21070_c1_g1_i4	2	p1	(T)14	14	1282	1295	AGTGTCACTCTAGCACAAATGGT	59.928	23	AGTGAAGGAAGGAGTGGACG	59.03	20	270	1133	1402
1519	DN23646_c4_g1_i7	4	p1	(A)15	15	1646	1660	CGATATCGGATTGGCCCACA	59.965	20	CTGCAGAGAGCTTGAGAGCA	59.753	20	190	1499	1688
1521	DN23875_c0_g2_i5	1	p1	(T)17	17	1653	1669	GCAGCTATTGCTTCCTCCCA	60.107	20	ATGTCCAAACCAAAGGGGCA	60.105	20	199	1617	1815
1522	DN17459_c0_g1_i2	2	p1	(A)10	10	946	955	AGGGACAGGTTAGCCCTCAT	59.955	20	CAACTTCCAACTCGCCCTGA	60.25	20	195	802	996
1523	DN23795_c2_g1_i1	4	p1	(T)11	11	1791	1801	GCTAGCGAGCTACTTTGGCT	60.179	20	AGCAGCAATACAAGAATCATCTCA	58.566	24	154	1704	1857
1526	DN19766_c0_g1_i1	2	p1	(T)10	10	1722	1731	GAGCCACTGAGGCCTTTCAT	60.035	20	ACGTTGCTGACAAACTCTCCA	60.135	21	176	1603	1778
1527	DN23567_c0_g1_i7	2	p1	(T)10	10	1816	1825	TTCGTCCAACCGAAGCAACT	60.179	20	CTCTCCCTTCTCCTCTGCCA	60.325	20	222	1627	1848
1528	DN24563_c4_g3_i1	1	p1	(T)11	11	1494	1504	TCAGGACCTTCATCTGCTGC	59.749	20	TTGAGCCATGAGAGAGGCAA	59.013	20	180	1362	1541
1529	DN23012_c0_g1_i2	1	p1	(T)16	16	1758	1773	CCCCATCATCGGTGGAGAAG	59.893	20	TCTCTGTTTGAAAGACAAGGGT	57.496	22	154	1660	1813
1530	DN17019_c1_g1_i1	1	p1	(T)14	14	1698	1711	GCCGACTCTCTTCTACCAGC	59.898	20	TCCGACAGAAAGAACACAGACA	59.571	22	165	1573	1737
1531	DN18251_c1_g1_i1	1	p1	(A)10	10	1309	1318	GCGTATCTGCAAAAATCACAAAGG	59.676	24	ACACCTTTCTCACCGTCCATC	59.998	21	213	1243	1455
1533	DN21199_c1_g1_i4	1	p1	(A)10	10	1762	1771	CTGGACTTGAAGGCCCTTTCT	59.925	21	AGTTTATGACCAGTCCAGATAACCA	59.513	25	112	1702	1813
1534	DN23208_c1_g2_i2	1	p1	(A)11	11	1719	1729	AGCAGAGATTGGAACCACCG	60.036	20	CAGCTTTTCTGCTTCAGCAAC	58.608	21	205	1637	1841
1535	DN23400_c5_g1_i4	2	p1	(T)10	10	146	155	TGCAGTGAAGGGATGTTGCT	59.889	20	CTCCTCCCCTCCCCTTTAGT	59.656	20	167	49	215
1536	DN22323_c2_g1_i1	1	p1	(T)12	12	1657	1668	TATCAGCAGCGGGCAATTCA	60.107	20	TGAAGAACAGGTCTCTTCCCTG	59.365	22	147	1560	1706
1537	DN24055_c0_g1_i9	1	p1	(T)15	15	1631	1645	TTCACGTACTCGATCGCCTG	59.902	20	ACGCTTTCCTCTCCTCTTTCC	59.723	21	273	1542	1814
1539	DN21086_c1_g1_i3	1	p1	(T)10	10	336	345	TCAAACCTGGGTACTGCTCAC	59.928	21	TCTGAAGCACCTCGATGTCA	58.743	20	266	271	536
1540	DN15473_c0_g1_i1	1	p1	(A)10	10	166	175	CCATGAGCTCCCATCCAACA	59.743	20	GTCGGTTCAAGAGAGCCACA	59.966	20	236	41	276
1541	DN15473_c0_g1_i1	2	p1	(T)12	12	1663	1674	TGGAAGTGGATCCTTGCGTC	60.036	20	ACAGCTAAAACCCATCCCCC	59.665	20	229	1567	1795
1544	DN18898_c1_g1_i1	1	p1	(T)10	10	237	246	GGACAGACCTCAGAGGGTGA	60.252	20	TTTCACGGCGACATGGAGAA	59.966	20	192	151	342
1546	DN23682_c0_g1_i1	1	p1	(T)10	10	1733	1742	CTGCAACGAAGATGGCAACC	60.11	20	TCGAGGCAAGCAGATTCACA	59.679	20	278	1529	1806
1549	DN7962_c0_g1_i1	1	p1	(A)10	10	218	227	TCCAACTGTTCTGATGCAGTTAAG	59.243	24	CTTTATTCACGGCGGCAACC	60.179	20	201	165	365
1550	DN23899_c0_g2_i4	1	p1	(A)10	10	1579	1588	AAGAGCAAGGAGAAGGGTGC	59.963	20	AGCTTTGCCCCTCTTGTGTT	60.106	20	224	1427	1650
1551	DN22948_c0_g1_i1	1	p1	(T)10	10	1630	1639	TGGCCACAAGGCAGAAAAGA	60.106	20	CCCATCAAAATAAGAGGTGCAACA	59.78	24	227	1444	1670
1553	DN24704_c2_g2_i2	2	p1	(T)18	18	1729	1746	AGTGGGTTGCTAATGAGGGC	60.034	20	AGCCCACCGGACTGATTTTT	59.888	20	277	1522	1798
1557	DN21854_c0_g3_i2	1	p1	(T)11	11	142	152	ATCACGCACTCTCTCTCTCG	58.986	20	TGACTTATGACACCGACGCC	60.109	20	260	116	375
1559	DN20273_c0_g3_i2	1	p1	(A)12	12	210	221	TTCCCTACTCCCTACCCTGC	60.031	20	TGCTTCTTGTTTCCTCCGCA	60.179	20	248	143	390
1560	DN16928_c0_g1_i1	1	p1	(T)12	12	482	493	GCTCCTCCAGAAGATGCTCC	59.893	20	TACGATGGGCACTGGGTTTC	60.036	20	240	367	606
1561	DN22176_c1_g1_i2	2	p1	(A)14	14	1463	1476	AGTCTCCGGAGCAGTTTTGG	59.965	20	TCCACAGCACTTGTGGAGAT	58.941	20	258	1367	1624
1562	DN22609_c0_g1_i2	1	p1	(A)11	11	126	136	AGGCGGAAGCCTATGCAAAA	60.323	20	GCAGGAACTTCGTCTCCCTC	60.109	20	163	55	217
1563	DN22627_c0_g1_i2	1	p1	(T)11	11	182	192	GAAGACGCCAACAACAACCC	59.97	20	CTCGCTCACAGGTCACCATT	60.037	20	197	137	333
1564	DN23015_c0_g1_i3	3	p1	(A)12	12	1581	1592	ACAGGAGCAGCCTCTTTCAA	59.233	20	TGGCCCCAAAGAAAAGGAAGA	59.781	21	230	1528	1757
1566	DN21391_c0_g1_i2	2	p1	(T)15	15	1671	1685	GTCACAGTGGTTTGGTCCGA	60.179	20	AGAGCAAGGCTATATAGGCACC	59.431	22	233	1499	1731
1568	DN19436_c0_g1_i1	1	p1	(T)11	11	100	110	TCGACAAGAGTCTCTCTCTCAAAC	59.785	24	CGGTCCTCCAGTTGAACTCC	60.037	20	266	62	327
1570	DN1109_c0_g1_i1	1	p1	(A)13	13	1667	1679	CGGCGCTCTGATTTGTTGAG	59.904	20	TCTGAGTTCTGACAACGGGC	59.966	20	160	1614	1773
1571	DN18823_c0_g1_i1	1	p1	(T)10	10	1747	1756	TCCAGCCAGGAGTTTTTGAAGA	59.825	22	TGCGATATATAGAAAGAGCATAACGA	58.242	26	254	1535	1788
1573	DN19620_c0_g2_i3	1	p1	(A)10	10	1198	1207	AGCTCCATGGAAATCAAGGACA	59.69	22	TGCATGCCTCAGCATGTGTA	60.035	20	177	1145	1321
1574	DN19620_c0_g2_i3	2	p1	(T)19	19	1696	1714	GCTGCGAGCTAACAGAATGC	59.973	20	ACTTGTTATTCACCTCCCCCT	58.356	21	178	1580	1757
1575	DN23417_c0_g1_i2	1	p1	(A)10	10	43	52	TGGCCCCACATAGACGAAAC	60.036	20	ATGGAACTCGTGACCGCATT	60.036	20	275	18	292
1576	DN19356_c0_g1_i1	1	p1	(A)11	11	37	47	TGTAAAACTCCCAGCAGACACT	59.562	22	TTTTCTGCAAGGCACGAACG	59.971	20	280	12	291
1577	DN17306_c0_g1_i1	2	p1	(A)12	12	1497	1508	ACATGCCCAGTGACAGGATG	60.035	20	CTTCGAGTCTTCTTGCCGGT	60.038	20	248	1326	1573
1578	DN20771_c1_g1_i1	1	p1	(T)10	10	1697	1706	TGCTTCAAGGCCCTATGTGG	60.034	20	ACCCAAAGGCCCAAAGTGAA	60.032	20	252	1506	1757
1579	DN22279_c0_g1_i3	1	p1	(T)10	10	240	249	GGTGCCCCATCATCAACAGA	60.034	20	TGGGGGAAGGTAGCAGTAGC	60.981	20	187	108	294
1580	DN23442_c0_g1_i7	1	p1	(A)10	10	58	67	CAAGCACTACAGTGGTCGGT	59.966	20	CTCACTCCGACGATCACGAG	59.973	20	136	14	149
1581	DN10121_c0_g2_i1	1	p1	(T)10	10	1644	1653	CATGACTAGGCCAAAGCCCA	60.034	20	ACAGCTAATCCCACTTTTGCAT	58.566	22	130	1603	1732
1582	DN23608_c0_g2_i2	1	p1	(A)14	14	1718	1731	TTCTCGGAGCTGCTGTTGTT	59.893	20	GCCATCAGAAAATTTATAATCATGCCC	59.667	27	239	1532	1770
1583	DN22793_c0_g3_i1	1	p1	(T)10	10	62	71	CCCCATCTTCTTTCATGGCG	58.973	20	GAACTCCTTCGCTTTGGGGA	59.964	20	221	8	228
1584	DN22194_c0_g1_i2	1	p1	(T)20	20	1684	1703	CCACTGACAAGACCACGGAA	59.894	20	ATTTTCTAGGGCCGGAGTCG	59.536	20	266	1499	1764
1585	DN20513_c0_g1_i1	1	p1	(A)10	10	1661	1670	GCCTCTGGCTGATAAGGTGG	60.179	20	TGGAAACAAAATGCGCCAACA	60.135	21	138	1567	1704
1588	DN19229_c0_g1_i2	1	p1	(T)12	12	297	308	GCCTTCGTCATTTCCCTCCA	60.035	20	TCAGCACAATCTTGGCGTCT	59.965	20	237	176	412
1589	DN22631_c0_g2_i5	1	p1	(A)10	10	1635	1644	TTTTCTGGAGATGTGCCGCT	59.963	20	ACTACATGACAGGGAGATGGA	57.595	21	179	1502	1680
1591	DN20418_c0_g1_i1	1	p1	(A)11	11	92	102	CGTAGGAGAGGATAGTGCTTGC	60.288	22	TCAGGAAGTCCAATGCCCAC	59.962	20	237	53	289
1592	DN17166_c0_g1_i1	1	p1	(T)11	11	79	89	CAGGTTCCCATTGAGGATATGGA	59.604	23	GTTTTGGGTTTGGATGTGCGA	59.932	21	159	8	166
1594	DN23169_c2_g1_i2	1	p1	(T)10	10	1673	1682	ACAGAAGCAGCACTCTCTGG	59.679	20	TCATCATTTTCTCTTCATCTCTCCT	57.565	25	189	1541	1729
1596	DN21003_c4_g8_i1	2	p1	(T)10	10	323	332	TGCTTGAGCATCAGTTTACGC	59.535	21	GCATTCATGGAGTGGGGGAA	60.033	20	218	282	499
1597	DN22129_c1_g1_i1	1	p1	(T)19	19	1678	1696	GGTAGGCTTGGAATCGGGAG	59.893	20	TCAGCAGAATAGGCACGCTT	59.75	20	170	1566	1735
1599	DN24080_c2_g2_i2	2	p1	(T)15	15	176	190	TGAGCAACTGGTTCCACCTC	59.891	20	CACCACAGCTCTCCAGCTAC	60.108	20	262	141	402
1600	DN17446_c0_g2_i1	1	p1	(C)10	10	323	332	GGACGCGAACACTACAGGAA	60.039	20	CAGTTGCTAGGGCTGTTGGA	59.963	20	122	241	362
1602	DN23056_c0_g1_i3	2	p1	(A)17	17	1605	1621	CCCTTTGTACCTCTCTGCCC	59.747	20	CGAGAACGCATTTTCCACAAGT	60.032	22	269	1473	1741
1603	DN21345_c0_g2_i1	1	p1	(T)10	10	1686	1695	TCTCTAGTCTCCACAGCCCC	60.033	20	CAAGCACTACAGTGGTCGGA	59.683	20	189	1549	1737
1604	DN22110_c1_g1_i2	1	p1	(T)31	31	1657	1687	CCGAGGCCTTTTATGTGGGT	60.034	20	CCCCTCCCATCCCCCAAA	60.62	18	192	1541	1732
1605	DN18328_c0_g2_i1	1	p1	(A)11	11	234	244	ACCCGAGGGATCTTCCATGA	60.031	20	TGTCGAGGCATGCATCTGTT	60.036	20	260	201	460
1607	DN13683_c0_g1_i1	2	p1	(A)10	10	1128	1137	TGACGCGTGTGCATTGTATG	59.558	20	ATGCCCGGGTGTTAATCTGA	59.084	20	277	1080	1356
1608	DN13683_c0_g1_i1	3	p1	(A)12	12	1651	1662	GGCAAAAACCCTAGGAACACAC	59.965	22	TCTCTCTCTAATCTCGGTGAGCA	60.118	23	139	1595	1733
1609	DN24846_c2_g2_i4	1	p1	(T)14	14	1241	1254	CGCTTCTTGAGGAGTGTGGA	59.682	20	CGAGCACGTCTCCTGTATCC	59.97	20	275	1039	1313
1613	DN23203_c0_g1_i3	1	p1	(T)10	10	1660	1669	TCTTTCCCCTCTTCGTTGGC	59.964	20	GGCATCCCTTTCCTGTCCAA	59.96	20	273	1455	1727
1614	DN20446_c2_g1_i1	3	p1	(A)11	11	1655	1665	ACCATCAGAAGTTGAGAACACCT	59.607	23	TCAATCACAAAACAAGACACAACA	57.981	24	140	1570	1709
1617	DN20130_c0_g1_i1	1	p1	(T)10	10	232	241	CCTCCAGCCGTCCAAGAAAT	60.035	20	ACGTATCACAGCACGGGAAG	60.109	20	197	189	385
1618	DN21846_c0_g1_i5	1	p1	(T)12	12	1612	1623	TCCAGCTGAAGCTGAACGAA	59.607	20	ACGCAGAGAGACGAGAAGGA	60.322	20	274	1417	1690
1620	DN19561_c0_g4_i1	1	p1	(A)17	17	41	57	TGCACTTCTCCTCTCTTCCG	59.109	20	ATTGGGGGTGAAGGAAGCTG	59.96	20	197	14	210
1622	DN23058_c0_g2_i2	1	p1	(T)14	14	1548	1561	TTGTCAAGAAGGCTGAGGGC	60.251	20	TGGGTCGTCTTGCAGTAGTT	58.955	20	180	1456	1635
1623	DN16136_c0_g1_i2	1	p1	(T)10	10	500	509	GAAGTTGGTGGGTGCTCTGT	60.179	20	TGACGTCTCTTTCTGCGCTT	59.968	20	275	474	748
1627	DN17245_c0_g1_i1	1	p1	(A)33	33	88	120	CCCCACATTGCCAATCAAACA	59.653	21	GGAGTACCGAGATCGGCAAG	59.969	20	203	46	248
1628	DN23882_c1_g1_i4	1	p1	(A)10	10	1488	1497	CAGTTTCCCATAGCCACCCA	59.669	20	GAGAAGCGGCTTTCTGAGGA	59.752	20	196	1439	1634
1629	DN18721_c1_g1_i1	1	p1	(T)12	12	1536	1547	TTCAAGCGACGGCAGAGAAT	60.037	20	AGGACTGTCATGTGCTGCAT	59.673	20	169	1456	1624
1630	DN13962_c0_g1_i1	1	p1	(T)12	12	277	288	TTCTAATTCCGGGACGAGCG	59.898	20	AAGAATCAAGACGCGACGGT	60.039	20	173	145	317
1631	DN23031_c2_g1_i3	1	p1	(A)14	14	189	202	AATAAAGGGAAGGCGGTGGG	60.034	20	TTGACGAGTTTCTTCCGCCA	59.895	20	200	114	313
1632	DN17557_c0_g1_i1	1	p1	(T)13	13	98	110	ACAGATTGATTGTACAGAGCCC	58.121	22	CAGAGGTGATGACTCGCAGG	60.179	20	270	69	338
1633	DN18718_c0_g2_i1	1	p1	(A)13	13	124	136	TCAAAAGGCCAAAACCCCCT	60.031	20	ATTGGGAACATCCAGCAGCA	59.96	20	265	26	290
1634	DN18846_c0_g1_i1	1	p1	(A)10	10	1577	1586	GCAGGAAGGCCTCAAAAGCA	61.181	20	AGGATTACGAGGGAAGGGTCA	59.992	21	184	1486	1669
1638	DN19273_c0_g1_i3	1	p1	(T)10	10	137	146	AGCCAATGGCCAACTACCTC	60.034	20	CGAAGCCAAGGATCAGGTGT	60.036	20	158	22	179
1639	DN19273_c0_g1_i3	2	p1	(T)15	15	328	342	TGATCCTTGGCTTCGACCAC	60.036	20	TCCAGTCCCAACCCATGAGA	60.179	20	269	165	433
1640	DN24188_c1_g1_i1	1	p1	(T)11	11	1441	1451	ATTGGTGAACGACGGAGCTT	59.965	20	AGAGAAAAAGGCGATGCGGA	60.036	20	188	1399	1586
1641	DN21042_c0_g2_i1	1	p1	(T)11	11	72	82	ACGGGAAATTAGCATCGCCA	60.107	20	CGCTCTTTTGGAAAGGGCTA	58.179	20	133	40	172
1642	DN21042_c0_g2_i1	2	p1	(T)11	11	1551	1561	GCTCGAGCTTCAAAAACGCA	60.041	20	CTCTGGTCGGTGACCTGTTC	60.038	20	265	1399	1663
1643	DN21665_c1_g1_i4	1	p1	(T)13	13	130	142	ACTCCAACTGCGTGAGGAAG	59.966	20	TCTCATAGCCCTCGAACCCA	60.033	20	259	67	325
1644	DN22018_c1_g2_i13	2	p1	(T)14	14	249	262	TGCCGGGTTGTTCTCTTGTT	60.107	20	AGAAGCCCCCAAGCAACTAC	59.962	20	206	112	317
1645	DN23336_c0_g1_i2	1	p1	(A)12	12	63	74	GGAAAAAGGAGAACAAAATATGGGGA	59.787	26	GTCCAAGGAGTGTTGAGGCA	59.891	20	238	23	260
1646	DN24045_c4_g1_i2	1	p1	(T)17	17	1483	1499	CGAACTCAAGTGCTCGTCCT	60.039	20	GAGCACACGTCTGAACTCCA	59.968	20	253	1301	1553
1647	DN20710_c0_g1_i1	1	p1	(T)10	10	1442	1451	AGCCCAAGAGAAGGCTTGAA	59.226	20	AGAGCCTCACCCACCCAATA	60.253	20	265	1290	1554
1649	DN20417_c0_g1_i12	1	p1	(A)10	10	261	270	GCAACCAATACAGCCAAGCA	59.397	20	CTTGGACGCGTGCTTTTGAT	59.762	20	275	102	376
1650	DN20756_c0_g1_i4	2	p1	(G)13	13	1527	1539	CTCCCAGTTATGCTCAGCCC	60.179	20	CCTCTCTCTGGGTTCGGCTA	60.396	20	162	1440	1601
1651	DN21086_c0_g1_i1	1	p1	(T)10	10	286	295	TGCTGGTCAAGAGTGCTCAG	59.966	20	CCCTGCTACAAGGCTGGAAA	59.962	20	147	196	342
1653	DN23562_c0_g1_i2	2	p1	(A)10	10	106	115	TCCTGTTAAGAGGCACACCA	58.57	20	ACGCCTTCTAGCCACTTGAC	60.037	20	269	54	322
1654	DN23562_c0_g1_i2	3	p1	(T)16	16	219	234	TACACAGCTCCAGACGGTTG	59.683	20	ACGCCTTCTAGCCACTTGAC	60.037	20	164	159	322
1655	DN16122_c0_g1_i1	1	p1	(T)13	13	1640	1652	GTTTGCTGGCTCGTTGAGTG	60.041	20	CTCAAACTCAAGTAACAGACTCCA	58.398	24	154	1536	1689
1656	DN17017_c0_g2_i1	1	p1	(A)13	13	446	458	CTGTTGGCCAGCAAAAGCAT	59.966	20	AGGAGAGAGGGGTTTCACAGT	60.133	21	254	369	622
1657	DN21121_c3_g1_i1	4	p1	(T)10	10	1597	1606	ATTCGGGAGAAGCAGCAACA	59.963	20	TCAAGCCCAATTTACATAAACCAA	57.328	24	151	1489	1639
1659	DN21320_c0_g1_i1	1	p1	(T)17	17	197	213	CTACCCTCTGTCATTGCCCC	59.819	20	GCACCAAAACCCCTAAACCC	59.317	20	250	58	307
1660	DN21320_c0_g1_i1	2	p1	(A)18	18	410	427	GGGTTTAGGGGTTTTGGTGC	59.317	20	AGATTGTCGATCCATCGGGC	59.966	20	277	288	564
1661	DN20456_c2_g2_i4	1	p1	(A)10	10	791	800	AGCCAAAGCTGTGTCTGTCA	59.819	20	GCGTAGATCAGCCCCTACAG	59.684	20	248	666	913
1663	DN21859_c0_g1_i2	1	p1	(T)15	15	1488	1502	CTGGTGCCTCCAGGAACTG	60.003	19	CCGGACATACACAATCCCCA	59.456	20	199	1466	1664
1664	DN14547_c0_g1_i1	1	p1	(A)10	10	65	74	TCACCTGTTCCCCGGATTTG	59.962	20	TTTGCACGCAGGCAAAACTT	60.108	20	203	10	212
1665	DN22534_c0_g2_i3	1	p1	(A)11	11	112	122	GGGCTCAAACAAAACAGCCA	59.536	20	CCACCTGTTGCATTTGCCTC	60.038	20	219	52	270
1666	DN23468_c0_g1_i2	1	p1	(A)10	10	46	55	GCCCTGAGAGGGGCTAAAAG	60.107	20	TGACGATTTTGGAGGCGGAT	59.748	20	129	22	150
1667	DN18813_c0_g1_i1	1	p1	(A)15	15	69	83	CCTGTTTGCCTCCCTCTCAA	59.598	20	GGGGAGGCATTTGACCTTCA	59.96	20	256	18	273
1668	DN20176_c0_g1_i1	1	p1	(C)10	10	53	62	AAAAACAACCCCCAACCTCA	57.744	20	GTAAGTGCACTCCTTGCCCT	59.963	20	211	30	240
1669	DN18126_c0_g1_i1	1	p1	(T)18	18	1481	1498	GGAGAGGAAGGGGAGGAAGA	59.66	20	GGGAGTACACCAACAGGGTG	59.964	20	223	1438	1660
1671	DN18655_c1_g1_i1	1	p1	(A)10	10	43	52	CGCCGGGCAAGAGGAAAAA	61.265	19	AAAACCCCGGTACCATCGAC	60.036	20	221	7	227
1672	DN21865_c2_g1_i1	1	p1	(T)12	12	184	195	AAGAAGGGCGAGAAGGGTTG	59.963	20	AGGGGAGATGAATGGGGGAA	59.952	20	213	117	329
1673	DN21887_c1_g1_i2	1	p1	(A)12	12	32	43	ACAAAGAAGCTCAAAGGCATAGG	59.239	23	AAATGTCACCCCACACCCTC	59.888	20	176	6	181
1674	DN20473_c0_g1_i1	1	p1	(T)11	11	1544	1554	GCGGTTTCTCGCCTTTCTTC	59.834	20	GGGCGGTTGGAAACAGTAGA	59.964	20	121	1519	1639
1675	DN22561_c0_g1_i1	1	p1	(A)10	10	45	54	TGAGACTGTCCCCGAGGC	60.68	18	GAGCTCGCGATTCGAAGAGA	59.972	20	195	0	194
1679	DN23332_c2_g2_i4	2	p1	(A)11	11	1447	1457	ACAAAAGGACTGGGCGTTCA	60.107	20	TGCACCTCTGGCATAACGAG	60.108	20	228	1332	1559
1681	DN21473_c0_g1_i1	1	p1	(T)16	16	288	303	ATCACAAGGCCAGTGCTCAA	59.889	20	AGCTCCCGGGACTTGAATTG	60.035	20	210	258	467
1682	DN23306_c3_g1_i1	1	p1	(A)11	11	319	329	AGAGCAGAAGGGGGAAAAGA	58.253	20	CGGATGGAGGCATCGTGTTA	59.896	20	196	264	459
1683	DN16152_c0_g2_i1	1	p1	(A)16	16	38	53	CCCAATCCAAAGGGAAAATTTAAAAAG	58.424	27	ATGGTGGAGGCTCTGGATCT	60.03	20	117	2	118
1684	DN21821_c0_g1_i1	1	p1	(A)10	10	42	51	ACAAATAAGGCATGAAAGAGAGAGA	58.285	25	CCAGAAAAGCCCCCGAGATT	60.034	20	168	8	175
1686	DN20421_c0_g1_i2	1	p1	(T)13	13	1564	1576	CCTTCTACAAAGCCAGGGGG	60.034	20	CTCCATTGTTTTCTCAATTGTTTCTT	57.347	26	142	1507	1648
1688	DN18324_c0_g1_i1	2	p1	(A)17	17	99	115	GGGGGTTACATCCGAACTATGG	60.224	22	TTTGCGTTGTCTGGTTTGGC	60.179	20	241	65	305
1689	DN16794_c1_g1_i1	1	p1	(T)11	11	1605	1615	CTTGGAGTCGTGCCAGTTCT	59.966	20	TTCCGATCTGCTAAATTCAGATTAAA	57.269	26	198	1449	1646
1690	DN23370_c0_g1_i1	1	p1	(T)10	10	167	176	CAACCCCGATCCAGGATGTT	59.744	20	GGTAGCTGTTGCGGTGGTAA	60.321	20	275	75	349
1692	DN24816_c0_g1_i3	1	p1	(T)11	11	1514	1524	TGCGTTTCTTCGAGAGCTGA	59.686	20	TCAGGACTAGGTTTCCATCCT	57.508	21	237	1390	1626
1694	DN5914_c0_g1_i1	1	p1	(A)16	16	94	109	CACTATGTACAAGCCCACCCA	59.719	21	TGACTTTGCCGTACGTCTCC	60.039	20	180	61	240
1698	DN12550_c0_g1_i1	1	p1	(G)10	10	1467	1476	GCTGGTAGCGTCCTCTCATC	59.969	20	TGGAATGGCCAAAACAGTGG	58.953	20	111	1394	1504
1699	DN24104_c0_g2_i2	1	p1	(A)26	26	1399	1424	TCCACTGCCTGTTGCTTCTC	60.25	20	ACAAGCAATGTCGGGGATGA	59.672	20	235	1355	1589
1700	DN20923_c0_g1_i1	1	p1	(A)10	10	132	141	TCAGCCCTAATACGACAGGTG	59.245	21	CTACAGCCCCCAGTACCTCT	60.032	20	244	92	335
1701	DN22968_c1_g1_i2	1	p1	(A)10	10	290	299	TTTTGCTGCCTCTCGTCCAA	60.179	20	TGGATGGAAATGGGGGAGTG	59.369	20	221	105	325
1703	DN15704_c0_g1_i2	1	p1	(T)12	12	1460	1471	GACCATGAACTGTATCCCTTGC	59.054	22	ACCTGATGGCCTGTTGATTGT	59.924	21	187	1393	1579
1706	DN21793_c0_g2_i1	1	p1	(A)10	10	235	244	CCATTCTCCCATCTGCTCTGT	59.51	21	TGGCGAAAGAAGCTGGTGAT	59.963	20	217	131	347
1707	DN18556_c0_g1_i3	2	p1	(T)10	10	1312	1321	GACGACGACGACGAGATTGA	59.906	20	AGCAGTAGCAAGCCACCAAT	59.961	20	147	1233	1379
1708	DN20402_c0_g1_i1	1	p1	(A)23	23	55	77	TGCTCCCTCACTCTCTCTTT	57.683	20	CCCAAGCCCAATAGCAGGAA	60.033	20	272	21	292
1709	DN22848_c0_g2_i2	1	p1	(A)13	13	1536	1548	TGGCGACGGTGACAAATACA	59.966	20	CGCCGTATCTAATCTGCTGC	58.936	20	113	1467	1579
1710	DN16958_c0_g1_i2	1	p1	(T)17	17	1546	1562	GGGAGCTTGGAGTTGCTGAT	60.035	20	CCACGCTCGATTCAATACGG	59.147	20	157	1439	1595
1711	DN23978_c1_g1_i3	1	p1	(A)10	10	53	62	CCCATCGCAAAACAAGGAGG	59.472	20	AACAAGTGGCAGTGGACGAA	60.107	20	102	14	115
1712	DN23649_c0_g2_i2	1	p1	(A)10	10	115	124	TGGTACCATGCCGAAGAACA	59.312	20	ATGGTTGCATGGCTTGGAGA	59.96	20	276	61	336
1713	DN21939_c1_g1_i2	1	p1	(A)14	14	63	76	AGATAACCCCATGTATCATTCAACC	58.693	25	GCTGGAAGGGGAAGAAGTTCA	59.926	21	149	35	183
1715	DN17763_c0_g1_i1	1	p1	(T)12	12	1470	1481	TGAATCCGGTGCTCATGCTT	60.035	20	CAACTAGCGACTCCCAACCA	59.68	20	201	1361	1561
1716	DN16787_c1_g1_i1	1	p1	(T)10	10	938	947	GCATCAACAGATGCAACCCG	60.179	20	CCCCACGATCACCGATTTGA	60.108	20	242	834	1075
1718	DN19642_c0_g1_i2	1	p1	(A)11	11	60	70	CTTCTTCACCCAAAGGGCCA	60.179	20	TGTCGAGGTCGAGGGTTTTG	59.967	20	122	19	140
1719	DN20964_c1_g1_i2	1	p1	(A)16	16	1151	1166	AACTGCGGAAGCTGATGACA	59.965	20	GCCACAGAACTGATCGTCCA	60.037	20	200	1076	1275
1721	DN23327_c0_g1_i1	1	p1	(A)11	11	87	97	CGCCTTCTCTCTCACTGCAA	60.038	20	GAAACCAAAGCTGCACGAGG	60.04	20	225	20	244
1722	DN5745_c0_g1_i1	1	p1	(A)10	10	982	991	TACTGATGCTGCGGCAAAGA	60.036	20	GCTGCATCCAGGTAAAGGGA	59.744	20	201	923	1123
1724	DN20056_c0_g2_i1	2	p1	(A)10	10	236	245	ACATGAGAATTGACCTCGACA	57.039	21	ACTGCAACTTTGTGCTTGGAG	59.593	21	184	133	316
1725	DN22884_c0_g1_i2	1	p1	(A)11	11	68	78	TCTCTCTCTCACTGCTCCTCT	59.085	21	CGCTTTTGCTCGGATACTGC	59.973	20	242	18	259
1727	DN37459_c0_g1_i1	1	p1	(A)11	11	222	232	TTTCTCAGAGGAAGGGGTACT	57.438	21	CAAGCAGTACTTCCCCACGA	59.68	20	133	197	329
1728	DN23990_c1_g1_i1	1	p1	(A)10	10	108	117	ATGATCAACATCATCATCAGTCATC	57.326	25	CTCCTGGTGCTAGAGAGGGT	60.033	20	149	79	227
1729	DN20507_c2_g1_i1	1	p1	(A)10	10	38	47	GCCACTCTCTAGGTTCAACATT	58.056	22	AGGAGGAAACTGTTCATTAGGGT	59.083	23	201	0	200
1731	DN21259_c0_g1_i1	2	p1	(T)16	16	1509	1524	CTGGCTCGGATTTGGACCTT	60.035	20	TCTCTTCTCATTCTGCATAACTCT	57.211	24	187	1383	1569
1732	DN21602_c0_g1_i2	1	p1	(T)11	11	414	424	GAGCCAATGTCTAGGCTCCC	59.892	20	TGCTCCAGCACAATCTAGGC	60.108	20	277	350	626
1733	DN16049_c0_g1_i1	1	p1	(T)10	10	1407	1416	TCTTCTCCTCTTCGCTCCGA	60.035	20	AAAAGCGCCTGAGCCCTAAT	60.034	20	203	1288	1490
1734	DN18074_c1_g1_i1	1	p1	(A)11	11	1412	1422	GCGCTGAGTACTCGAGATGA	59.342	20	TTGGGGGAGACGGAGAAAGA	60.179	20	201	1359	1559
1736	DN24874_c2_g1_i2	1	p1	(A)11	11	63	73	AATCAACACGCTCGCACAAC	60.041	20	GCAGACTCAAACAGCAACGG	60.041	20	242	7	248
1737	DN24099_c0_g1_i2	1	p1	(T)11	11	1394	1404	TTTCTTGCATGTTTGGGCCG	59.967	20	AGCCAATTGCACAAATTCACCT	59.63	22	160	1298	1457
1738	DN20965_c0_g1_i1	1	p1	(A)10	10	138	147	CTCAGTTTTAGCTCTTGCAGGT	58.593	22	TTGCATTTCAGCTGCCTGTG	59.684	20	117	68	184
1739	DN20154_c0_g1_i3	1	p1	(A)11	11	198	208	AGAGAGACCCAGGCTGAAAA	58.265	20	AGAGTTGAAGCCTCTGGTGC	59.964	20	272	104	375
1740	DN21962_c1_g1_i1	2	p1	(T)13	13	297	309	CCTCAGCTCTGCTTTCCCTT	59.672	20	GCTGCTAGCGTCTAGGGATG	60.039	20	161	226	386
1741	DN22026_c0_g2_i1	1	p1	(T)12	12	1514	1525	TTCCCATGTTGGTCGTGAGG	59.964	20	TCAGAGGGGATTAAACGAGAGT	58.29	22	264	1292	1555
1743	DN10539_c0_g1_i1	1	p1	(A)11	11	200	210	AATGCACTTGCGGACAATGG	59.756	20	ATGGAATTCCTCCGAGTGCC	59.819	20	262	148	409
1745	DN20247_c0_g2_i1	2	p1	(A)18	18	83	100	TCTCTCCTTCTCCCCACACA	59.513	20	GTGCTTCAGGAGAACAAGGC	59.122	20	172	22	193
1749	DN15902_c0_g1_i1	1	p1	(T)15	15	1492	1506	CCGCCTCATAATGGAGTGCT	59.893	20	CCCCAACCTCAAACGCTTTC	59.686	20	247	1292	1538
1751	DN23751_c1_g2_i2	1	p1	(T)10	10	1482	1491	GGAGGGTGACGTTGTAGCTC	60.109	20	AGGCGGAAAAACGAGACAGA	59.608	20	174	1346	1519
1752	DN22461_c0_g1_i7	1	p1	(A)27	27	43	69	GCCACACAAGTAACAACCACA	59.254	21	TGAACAGCGAAGGCCATCTT	59.963	20	235	6	240
1753	DN19046_c0_g1_i1	1	p1	(A)10	10	726	735	AGAAATTTCCCAGGGGGCTG	59.958	20	ACGACAACATCCCTCGCTTT	59.965	20	145	619	763
1754	DN18075_c0_g1_i1	1	p1	(T)13	13	1359	1371	GCCATTGGGTGGGGTAAGAA	59.96	20	ACTTCTGTTGCCTCTCAGGG	59.31	20	182	1262	1443
1755	DN17573_c0_g1_i1	3	p1	(T)10	10	1352	1361	GAGGAGGCAAACCCGGATAG	59.893	20	TCCAGAGACCACAATCATCACC	59.763	22	113	1292	1404
1759	DN22566_c3_g1_i1	1	p1	(A)10	10	64	73	ACGAAGCAGTGTTTTGCTGC	60.249	20	TTTTTGGCTGGCTCTCAGGT	59.814	20	202	26	227
1760	DN22325_c0_g1_i2	1	p1	(A)10	10	220	229	CAGCATCACCAGAGCCTACA	59.461	20	GGCGGGCAAGAGTCAGAAT	60.078	19	269	151	419
1762	DN23108_c0_g1_i5	2	p1	(T)14	14	1449	1462	TCCGCTTAAGTGTGGTGCAA	60.179	20	CAGTCTTAACAGTAAAAACGACTCTGA	59.566	27	114	1383	1496
1763	DN20685_c0_g1_i2	2	p1	(T)10	10	1470	1479	AAGAGCAGCTAGCAAACCCC	60.323	20	TCCACTTCTTCAATGCAGTCAAAC	59.963	24	259	1271	1529
1766	DN23538_c5_g4_i8	1	p1	(C)11	11	44	54	TTCTTCTCATCTCTCTCTCCCT	57.121	22	AGATCGAAAGCCCAGAAGCC	60.107	20	239	19	257
1767	DN23538_c5_g4_i8	2	p1	(T)11	11	414	424	GGGACGGGTGAGGAATTTGT	59.962	20	TCAACAGCTCAAGGGGTCAA	59.157	20	173	317	489
1768	DN21924_c0_g1_i5	2	p1	(A)11	11	1270	1280	TTCACTTTGCACGTTGGCAG	59.9	20	AGCATCATGAGCAATCAGCCT	60.134	21	191	1117	1307
1769	DN137_c0_g3_i1	1	p1	(T)12	12	1310	1321	CAAGCTCTGGTCAGCCTCAT	59.748	20	CTCCATCCGAGCTTTTCGCT	60.461	20	246	1257	1502
1770	DN23102_c1_g2_i2	1	p1	(T)15	15	1457	1471	CCAAGGCTAGTGGTGGGAAG	60.035	20	AACGTCATTTTCCTCATGTTCAA	57.234	23	274	1235	1508
1771	DN14168_c0_g1_i1	1	p1	(T)10	10	1370	1379	GAGCGACAACGGTTTGATGG	59.834	20	CATCACCAAATGCACCGCAA	60.038	20	186	1220	1405
1772	DN22989_c0_g2_i2	1	p1	(T)10	10	1467	1476	GGGAAGTCCAGAGGAGGCTT	60.912	20	ACATGAAGTAGGTTCAAGTCACAC	58.943	24	267	1246	1512
1773	DN23239_c1_g1_i1	4	p1	(T)10	10	1453	1462	ACACCTGAATCCGCTACCAC	59.751	20	AGAGAGACTGATGATGCTGCT	58.609	21	184	1325	1508
1774	DN18507_c0_g1_i1	1	p1	(A)12	12	174	185	AAAGGACCGTGAACTAGCCA	58.947	20	TTGCATGGGTCCGACTCAAA	59.89	20	151	108	258
1775	DN20848_c0_g1_i2	1	p1	(T)11	11	1356	1366	CCCCAACACAAGCTGATCCT	59.961	20	TCATGCCCAGTCAAACCCTC	59.962	20	211	1255	1465
1777	DN3768_c0_g1_i1	1	p1	(A)11	11	578	588	AGCGGACATCTCTCCTCTCT	59.449	20	AAGAGGGAAACATCGGTGGG	59.672	20	257	521	777
1778	DN21289_c0_g1_i2	1	p1	(A)11	11	84	94	TGATTGTGTGCTCCTAAGCAA	57.861	21	TGATCTCGACTGTAGCACGC	59.901	20	268	50	317
1779	DN20637_c0_g1_i1	1	p1	(A)14	14	1161	1174	ATTCTCTTGCTCCGGTGGTG	60.036	20	ACTCGAACTCATCGCATCCA	59.182	20	108	1096	1203
1780	DN20758_c0_g1_i1	1	p1	(A)12	12	84	95	CATTCTCTTCACCGCTCCCC	60.463	20	AGCCATAACACTTTCCCCCG	60.034	20	275	9	283
1781	DN20758_c0_g1_i1	2	p1	(T)11	11	1178	1188	GATACTGCTGTGGCCGAAGT	60.108	20	CAGATGGCTCGATGTGGCTC	60.879	20	175	1069	1243
1784	DN23805_c0_g3_i1	2	p1	(T)11	11	1271	1281	TGTTGCAGTTGGGTTTGTGC	60.108	20	TGCAGAACAACAAGCTCATGC	60.001	21	244	1192	1435
1785	DN21030_c1_g1_i3	1	p1	(T)12	12	1439	1450	AAGACCAGCTGCCATCTGAC	60.036	20	TGCCTCTTCCCTCTTCTCCA	59.883	20	226	1258	1483
1786	DN23609_c0_g1_i2	1	p1	(T)11	11	1317	1327	GAGACTGACGAGGCCAAGAC	60.109	20	AGCGTAGACGTACAACTGTGA	59.124	21	254	1191	1444
1788	DN20161_c0_g1_i1	1	p1	(A)11	11	102	112	ACAAACTGACCCCAAGCACA	60.034	20	AGATGTGAAAAGAGTACGGCGA	59.769	22	190	18	207
1793	DN17007_c0_g1_i1	1	p1	(A)10	10	1429	1438	GCGAGGGATCCACATCCATT	59.891	20	CCCTAACGCAATTCCCATCTCT	60.159	22	217	1266	1482
1795	DN18822_c0_g1_i1	1	p1	(T)10	10	134	143	TACTGGCTTCTGGGCTTTCG	60.036	20	AGCCTCACTTGTTTCCGCAT	60.251	20	103	68	170
1796	DN18822_c0_g1_i1	2	p1	(T)13	13	1353	1365	AGAGAAAGGGCATCAGCACC	60.035	20	GTGCATGACACATTCACCTCA	58.846	21	247	1163	1409
1797	DN22224_c0_g1_i3	1	p1	(T)11	11	1155	1165	TCTCCGCGCTTTGTATTGGA	59.752	20	TGACTGTTCGCACCTCAACT	59.536	20	266	1042	1307
1798	DN24187_c1_g3_i1	1	p1	(A)10	10	93	102	ACTGCAGCTAGGCTACACAA	59.023	20	TTGGCATGCTTGATGCCTTG	59.752	20	278	55	332
1799	DN23390_c0_g1_i2	1	p1	(A)11	11	141	151	CTCCCTCCACCGCTACAAAA	59.676	20	TCGATCCGATGTTGGTCCAC	59.825	20	183	8	190
1801	DN14239_c0_g1_i1	1	p1	(T)12	12	438	449	GGCTTGCAGTTACAAGAAGGC	60.068	21	ACTTCAGTCGCAAAGGGGAA	59.528	20	277	265	541
1802	DN14356_c0_g1_i1	1	p1	(T)21	21	1390	1410	GGAGGAGGAAGGTGGAGGAT	60.031	20	CAAGGGTCTTGCCCAAAACAA	59.516	21	162	1310	1471
1804	DN17114_c0_g1_i1	1	p1	(T)12	12	1390	1401	TAAGGGTCGCAGGAGAGGAA	59.959	20	TTAGAGCCCCCAGTCTCCTG	60.326	20	233	1229	1461
1805	DN20094_c1_g1_i2	1	p1	(T)13	13	106	118	CCCCTCAGTCTCAAACACCC	59.963	20	GCCGACTCGTACTTCACCTT	59.757	20	278	67	344
1806	DN13312_c0_g1_i1	2	p1	(T)18	18	1431	1448	CCAGCAAGCCGAACAAAAGG	60.319	20	TCCTTGACCTTCGACATTCCA	59.025	21	100	1373	1472
1808	DN24534_c5_g2_i1	2	p1	(A)10	10	1235	1244	TCCCAATGCTAAAGCTGATGA	57.35	21	CACGTCGAGAGGGGGAAAAA	59.966	20	278	1167	1444
1809	DN24534_c5_g2_i1	3	p1	(T)10	10	1402	1411	TCCCAATGCTAAAGCTGATGA	57.35	21	CACGTCGAGAGGGGGAAAAA	59.966	20	278	1167	1444
1811	DN27682_c0_g1_i1	1	p1	(T)10	10	1279	1288	ACTGATGGAGGAAGCCAAGC	60.035	20	ACTACTCATACTAGGAAACTGTACCC	59.167	26	191	1128	1318
1812	DN18614_c0_g1_i1	1	p1	(T)10	10	686	695	GGCAAGATGAGCTGCTGGTA	60.108	20	AGATGGAAGTCACTAACTTGCTTAAA	58.776	26	271	473	743
1813	DN17219_c1_g1_i2	1	p1	(A)18	18	650	667	TGGTTTGCATGTGCACTCAC	59.615	20	TTCCCACTCCTCTGTGACCA	60.105	20	221	543	763
1815	DN19975_c1_g1_i2	1	p1	(T)11	11	1365	1375	TGGTTCTCTTGCTTGATCTCGT	59.7	22	TGAGGTCCTGTAGCTTGGGA	59.884	20	255	1207	1461
1816	DN24681_c2_g2_i12	1	p1	(T)10	10	1352	1361	CTCACCTCCTCCTCTCCTCC	60.106	20	CTCCGAAAGGGAATCGGGTT	59.748	20	136	1328	1463
1817	DN21190_c0_g1_i4	1	p1	(A)14	14	1345	1358	CGGAGGATGCCATGCCTTTA	60.179	20	AGAGCTGCGATTGTCTGCTT	60.037	20	102	1280	1381
1819	DN19198_c0_g1_i1	1	p1	(T)18	18	1367	1384	GCTGGCGTACTGTGTTGTTG	60.041	20	ATCTACGCCTGCGACACTTT	59.753	20	188	1220	1407
1822	DN20490_c0_g3_i1	2	p1	(A)10	10	293	302	CTCCCTCTTTGTTCTCCGCC	60.392	20	CACGAGCTCTCTCTCTCCCT	60.107	20	250	84	333
1825	DN21603_c1_g2_i8	1	p1	(A)13	13	1131	1143	CTCCGTCTCCTCACCGAAAG	59.829	20	GGGCGATGAGATCGATGTTAGA	59.771	22	153	1075	1227
1826	DN16864_c0_g1_i1	1	p1	(T)11	11	159	169	TCAATTGCCCAAACAAAGGCT	59.232	21	GATGTGCAGGGACCAATGGA	60.034	20	223	114	336
1827	DN15799_c0_g1_i1	2	p1	(A)11	11	1408	1418	GCTGCCATGTGTGTGTTACC	59.759	20	AGCAAGATATTTATGCTAGTCAAGTC	57.4	26	190	1258	1447
1828	DN15149_c0_g1_i2	1	p1	(A)21	21	64	84	GAGCACACGTCTGAACTCCA	59.968	20	GGAGTGGTGGCCGTGATAAA	60.036	20	231	8	238
1829	DN22806_c1_g2_i3	2	p1	(T)12	12	1397	1408	GGCAACATCAAAGGGGAGGA	59.96	20	ACAAAAATCCAAATCCCAAACCA	57.62	23	176	1267	1442
1830	DN22095_c0_g1_i1	1	p1	(T)11	11	1400	1410	ACACCCACAATCTCGTTCCC	59.964	20	TTGAGACATCGCCAAGAGGG	59.75	20	241	1193	1433
1831	DN16305_c0_g1_i1	1	p1	(A)11	11	285	295	GTGCAGTTTCATGACCAACAGA	59.382	22	TGAATGCAGGTGCAAACTCT	58.015	20	193	138	330
1832	DN23168_c0_g1_i1	1	p1	(T)12	12	1401	1412	CCGTGAAGAGACCTGAGTGG	59.755	20	CTGGGCTCTACAAACAGCAG	58.553	20	251	1198	1448
1836	DN20285_c0_g1_i2	1	p1	(A)10	10	119	128	CAGAATCCTTGTACACAACAAAGC	58.785	24	GTCGTCGTTTGCGAGTAACG	59.911	20	219	78	296
1839	DN23550_c1_g1_i4	2	p1	(T)10	10	410	419	CTTCACCGAACCCTAACCCC	60.036	20	GGAGACGGTTTCATGGTCGT	60.038	20	245	215	459
1840	DN20816_c0_g1_i4	1	p1	(T)12	12	1145	1156	GGGTCTCTGTGTTGACTCCG	60.038	20	ACATAACAAGGCTCGCCCAA	59.962	20	210	1016	1225
1841	DN18722_c0_g1_i2	1	p1	(T)23	23	1146	1168	CATGACCCATGCACAATGCC	60.179	20	CACGGCCGTTAGTTTCCTCT	60.038	20	263	1086	1348
1843	DN21706_c0_g1_i2	1	p1	(T)27	27	230	256	AGGTACGTGTCTGTTTGCGT	59.896	20	CGGGTGGTTTGGCTCTTTTG	59.968	20	210	163	372
1844	DN12208_c0_g1_i1	1	p1	(A)11	11	97	107	TGAGAAATATAAAACCATGTGTGTGAG	58.27	27	GTGCCTTCTCTTGGGAACCA	59.89	20	241	55	295
1845	DN19836_c0_g2_i2	1	p1	(T)15	15	161	175	TGAGAAGCAGAGACCCCTCA	59.885	20	GCTGAATGGACGCACTGTTC	59.833	20	278	57	334
1846	DN21860_c1_g1_i2	1	p1	(T)10	10	760	769	ACACTGCACACTGAGGATGG	59.964	20	TCCAGTCCAGTTCTGTTGCC	59.891	20	171	735	905
1847	DN19383_c0_g2_i1	1	p1	(A)12	12	1236	1247	GCCTCTGCAAAGCTCCAAAC	60.039	20	AGTGAGCCTCGCCATTTCAA	59.963	20	230	1059	1288
1848	DN22319_c4_g1_i1	2	p1	(T)15	15	1237	1251	AAGAGGCCATTCAAAGCAGC	59.107	20	CCAACATCATGGCAGTAAGCC	59.593	21	245	1161	1405
1849	DN20694_c0_g2_i3	1	p1	(A)13	13	1292	1304	GGCGATGAGCTCTGGAACTT	60.108	20	CCCCATCAAAACCCCTCGAA	59.961	20	240	1172	1411
1850	DN19193_c1_g1_i1	1	p1	(A)10	10	1086	1095	GCCTCTCACAGGATCGAAGG	59.896	20	GCCGGATCGGAAACATGGAT	60.535	20	176	998	1173
1851	DN15553_c0_g2_i1	1	p1	(A)14	14	88	101	TGCTAAGATCTTTTCCCCCTTT	57.325	22	CAGCCCTCAACTCCGACATT	60.036	20	200	35	234
1852	DN21813_c0_g3_i2	1	p1	(A)11	11	23	33	CTCCATGCACGCCAACAAA	59.341	19	AGGCAATTCGTCGAACAGGT	59.965	20	237	1	237
1854	DN22247_c1_g1_i2	1	p1	(T)13	13	1134	1146	AAACCTTCTTCGGGTCAGCC	60.251	20	CTGCTGCTGCTGCTTCTTTC	60.11	20	200	1012	1211
1855	DN15245_c0_g1_i1	1	p1	(A)10	10	678	687	CTCCCCTGCTTTCGTTCCAT	60.035	20	TGCCAATTTTTCTGCTGGGA	58.285	20	277	469	745
1856	DN20151_c2_g1_i2	1	p1	(T)28	28	74	101	GTGGGGGTTTAGGGTGGAAA	59.516	20	ATTTGAGGGCCTTGACGTGT	59.89	20	109	25	133
1857	DN20151_c2_g1_i2	2	p1	(A)18	18	221	238	ACACGTCAAGGCCCTCAAAT	59.89	20	CAAGCTAGTGAGGGTGAGCC	60.108	20	268	114	381
1859	DN21598_c1_g1_i1	2	p1	(T)10	10	1317	1326	ACGATTGCAGATGCCGGTAA	60.108	20	AAAAGGGTTGCAGAGAGGGG	59.887	20	218	1132	1349
1860	DN22645_c0_g2_i2	2	p1	(A)10	10	805	814	TCGTCCGATCCTTCAGTCCT	60.034	20	TTCCTCTGGTCCATTGCGAG	59.75	20	274	632	905
1862	DN22686_c1_g1_i3	1	p1	(A)19	19	1224	1242	TGTCTCCAACGTCCATCGTC	59.757	20	TCCAAAAACTCCCCCGCAAT	60.179	20	277	1003	1279
1863	DN12988_c0_g1_i1	1	p1	(A)10	10	903	912	GCAACCCGATCGCTCTTTTG	60.179	20	AGGGTTCTCCTGTGAGTGGT	60.105	20	151	800	950
1864	DN12988_c0_g1_i1	2	p1	(T)11	11	1037	1047	ACCACTCACAGGAGAACCCT	60.105	20	AAATGGATAGAGCCCCACGG	59.526	20	149	931	1079
1865	DN12988_c0_g1_i1	3	p1	(A)13	13	1133	1145	TACCAGAATTGGAGCCGTGG	59.748	20	CGCGACTGATCCTGAAAGGT	60.109	20	230	1046	1275
1867	DN22946_c1_g1_i1	1	p1	(A)24	24	1247	1270	ATCTGCTCAAGGGGGCTTTG	60.324	20	TCAGCCTACATCCTTTATTCGGA	59.035	23	158	1156	1313
1868	DN22464_c0_g1_i3	1	p1	(T)10	10	1290	1299	GGGGTTCAACTTGGAGAGCA	59.89	20	CCCTCAGTTGTCCCCCAAAA	59.813	20	265	1110	1374
1869	DN22989_c0_g1_i2	1	p1	(T)10	10	1214	1223	AGCAGAGATCAGGACAAGGA	57.756	20	ACAAACAAGGACCAAGGACCA	59.713	21	228	1152	1379
1870	DN19881_c0_g2_i2	1	p1	(A)16	16	62	77	GCTCCATCGAGCAAGGATAGT	59.657	21	CAGCACAGAGGCCGTATCAT	59.894	20	251	18	268
1871	DN14165_c0_g1_i1	1	p1	(T)14	14	1340	1353	GGTGTAGAGGTTGCCTTGCT	59.963	20	CGGCTCATCTCATCATCAACC	58.858	21	206	1187	1392
1874	DN21318_c1_g4_i1	1	p1	(A)15	15	49	63	ATTTCACAACCCCCATCTCC	57.468	20	TTCCAAACGATGAAGGCGGA	59.964	20	263	26	288
1876	DN16883_c1_g2_i2	1	p1	(A)10	10	300	309	ATGCAGGCACGATCATCTGG	60.534	20	ACACTAGCCAGGGCATTTCC	60.034	20	222	249	470
1877	DN22724_c0_g1_i1	1	p1	(A)10	10	125	134	CTTTTTCGGCGCTCGTCTTC	60.179	20	CCTGCACCAATGACTTGCAC	60.039	20	256	27	282
1884	DN23412_c2_g1_i5	1	p1	(T)10	10	1119	1128	GCCTCCACGCTTACCTCTTT	60.036	20	TCTCCGCTCTGCATTCCATC	59.894	20	271	1093	1363
1885	DN21516_c0_g1_i2	1	p1	(A)11	11	83	93	AGCCAACATTTGCAACCACA	59.171	20	GTTCTTGAAGGACGAGGCCA	59.965	20	138	52	189
1886	DN19342_c0_g1_i1	2	p1	(T)12	12	1292	1303	TCGGGGAGAAAAAGACGTGG	59.966	20	CCCAAACAGAGGAGATAGTCCA	58.892	22	125	1231	1355
1887	DN17899_c0_g1_i1	1	p1	(T)19	19	1296	1314	CGACGAGCTGGTCTTTCTGA	59.759	20	AAAGGTTTCGCAAACTCCGC	59.97	20	219	1138	1356
1888	DN87_c0_g1_i1	1	p1	(A)15	15	50	64	CGAGGAGCAAACAGGAAATCG	59.605	21	GTTGAGTTGGGACCGAGGAG	60.037	20	157	0	156
1889	DN23860_c1_g1_i1	1	p1	(A)12	12	68	79	AGACTCAAACACAGGGAGGA	57.897	20	CGGTGCGGTAAGCCTCTATT	59.896	20	216	41	256
1893	DN23197_c0_g1_i5	1	p1	(T)13	13	50	62	TATTCCCCCTCTCCTCCGTC	59.812	20	ATTGCGACGGATGTGGGATT	60.107	20	151	16	166
1894	DN21265_c0_g3_i1	1	p1	(A)11	11	92	102	CCGCCTCGTTCTCTCAAACT	60.038	20	TGAGAAGGAGACGCAAGGGA	60.542	20	141	33	173
1897	DN19064_c0_g1_i1	1	p1	(A)10	10	58	67	TTTCTTCCTCCTCCCTCCCC	60.253	20	CCACGTTGAATCTTCGTCGC	59.907	20	177	25	201
1899	DN20055_c0_g1_i1	1	p1	(T)16	16	75	90	AGAAAGTTGTTACTTGATTTCGCT	57.38	24	CTGTGTGCAAGATTGGGGGA	60.251	20	205	27	231
1901	DN18024_c0_g1_i1	1	p1	(A)17	17	54	70	TCGGCTCTGCAAAGGCTTAT	59.747	20	CGAGGAAACGGTGGAATGGA	60.037	20	154	10	163
1903	DN21903_c2_g3_i1	1	p1	(T)10	10	70	79	AGGCAACATTTCAACAGTATTCAGA	59.23	25	CGTCATCGCAGAGAGAGCAT	59.969	20	279	5	283
1908	DN20959_c0_g1_i1	1	p1	(T)10	10	1246	1255	CCAGGCGGGTGTTTAGAGAG	60.108	20	GGGCTCCCTGAAGAGACCTT	60.912	20	228	1064	1291
1911	DN19596_c1_g1_i1	1	p1	(A)10	10	67	76	ACAAATGCATCCCCTCACCA	59.591	20	AGTGCCCAAATCCTTTCCCT	59.214	20	153	3	155
1912	DN22398_c1_g1_i3	1	p1	(T)10	10	1211	1220	CCGAGGAGATGAGGAAACGG	59.897	20	CCTCGGCAAGTGGAAAGCTA	60.036	20	255	1029	1283
1913	DN20548_c0_g1_i1	1	p1	(C)10	10	1249	1258	TCTTTTTCCTGGCGTGCTGT	60.465	20	GAAAAGGATAGACAACCCTTGCT	58.664	23	231	1093	1323
1915	DN21782_c0_g1_i1	1	p1	(A)10	10	1175	1184	TTGCAGGCCTATGTCACTGG	60.035	20	CCCTCAGAGCTCATCAGCTAAC	60.224	22	279	957	1235
1916	DN16456_c0_g1_i1	1	p1	(T)12	12	1099	1110	CCAAATGCAACAACTGGGGG	59.965	20	CTGCATGCTGACCAATCTGC	59.899	20	273	962	1234
1917	DN21721_c0_g1_i4	1	p1	(A)12	12	120	131	AGGGGGCAAAAAGGGGAAAA	60.03	20	GTCGATAGCAGCACCGAAGA	59.899	20	216	85	300
1918	DN19011_c0_g1_i1	2	p1	(T)26	26	1234	1259	GGCCACCTCCCTGTTATTCC	60.107	20	TCCCTTCTCCTATCGACCATCT	59.553	22	227	1061	1287
1919	DN19624_c0_g1_i1	1	p1	(T)12	12	55	66	ACGTGTGCTCTTCCGATCTC	59.829	20	AAGCAATGCGAATGCCCAAG	60.109	20	266	0	265
1922	DN22718_c1_g4_i3	2	p1	(T)14	14	876	889	TTACTTGCCGATGAGCCAGG	60.108	20	TCACAAACCCGCACAAGCTA	60.179	20	253	755	1007
1923	DN21532_c0_g1_i1	1	p1	(T)10	10	534	543	CGTGATCGAGGTTTTAGCGG	59.079	20	CCGAATTCGCTAAGCAGCAC	59.973	20	233	494	726
1924	DN21532_c0_g1_i1	2	p1	(A)12	12	921	932	CGGATCCTCTCCAAAGCCAA	59.747	20	GGAACCCGCCGTTTCATTTT	59.684	20	256	724	979
1925	DN18523_c0_g2_i1	1	p1	(A)12	12	73	84	CCTGTCCCTTATAAGCCACTGAAT	60.141	24	GACAGTCATCCAGGAGGGTG	59.461	20	204	34	237
1927	DN22162_c2_g1_i2	1	p1	(A)10	10	119	128	ACCTCCCAGTTGCAGAGAAG	59.31	20	ACAGTTGGAAACAGCCCCTT	59.738	20	152	37	188
1928	DN20879_c3_g1_i1	1	p1	(T)12	12	1193	1204	TCTCAGCGCTTCTCAAAGCA	59.966	20	AATCCAGCAGCCCAATCCAA	59.958	20	237	1005	1241
1932	DN20576_c1_g1_i5	1	p1	(A)11	11	272	282	GGAACCAGCAGGTAGCAAGT	59.963	20	GTTTGTGATGCCGAGCAGTG	60.11	20	247	72	318
1933	DN42425_c0_g1_i1	2	p1	(A)17	17	1187	1203	AGCTCATCCTCCAAACGCAA	59.963	20	AAGCCCCAGTTGTCCATAGC	60.034	20	143	1164	1306
1934	DN14843_c0_g1_i1	1	p1	(A)13	13	938	950	TATCGCTGATCTGGCCATCG	59.755	20	TTGCGCCGGTTGAAGATTTG	60.04	20	121	854	974
1935	DN18982_c0_g1_i2	1	p1	(T)10	10	124	133	GGCCGAGAGAGTTCCCTTTT	59.675	20	CCGGAATAGCCCCATTCTCC	59.963	20	280	66	345
1936	DN18982_c0_g1_i2	2	p1	(T)11	11	1164	1174	TCCACTCCTTTTCTGCTGGC	60.251	20	ACTCTTGCTACCCCCAAAGT	58.554	20	273	963	1235
1937	DN20385_c0_g1_i7	1	p1	(T)11	11	64	74	TGCAACGCAAAACAGCTGAA	59.828	20	GTTTACCCCTTCACCGCTCT	59.676	20	109	19	127
1938	DN48465_c0_g1_i1	1	p1	(T)13	13	1144	1156	TGGTGTCGTTCCGTTACCTG	59.968	20	GACCCTGAGTAGGCAGAAACA	59.376	21	144	1045	1188
1940	DN23431_c1_g1_i1	2	p1	(A)11	11	94	104	AACAACAATTACCCCCATCCA	57.448	21	TGGGTCACACCTCGATTGTT	59.238	20	275	21	295
1941	DN14934_c0_g1_i1	2	p1	(T)11	11	1219	1229	GAGATACAGCTGGGTCGGTG	59.897	20	TCCCTCCTCCCCAAAATCCT	59.877	20	191	1124	1314
1942	DN23045_c0_g2_i2	1	p1	(A)10	10	1273	1282	GGTGAAGCCGATGCAAGAAC	59.831	20	GAAGCTAGCCAGCTCCCAAT	59.818	20	225	1092	1316
1946	DN9131_c0_g1_i1	1	p1	(A)10	10	1058	1067	TGGGAGTAACACAGCCAAGG	59.6	20	AATGTAGCACCTTGCCTCCC	60.034	20	123	1013	1135
1949	DN19758_c0_g1_i5	1	p1	(A)10	10	1188	1197	GAGCTCCAACGGCTAGAGAC	59.898	20	CCATCTGGGCACCAATCCTT	60.033	20	108	1125	1232
1950	DN22273_c0_g1_i1	1	p1	(A)11	11	54	64	AGAGCCACCAAATGACTCCG	60.036	20	TGAGAGCGAGAGAGTGGGAA	59.962	20	121	9	129
1951	DN19189_c0_g1_i2	1	p1	(A)16	16	150	165	AGCCACATTTTCCCTTTGTTCG	59.964	22	GCCATCTTCCGAGCCAGATT	60.179	20	220	29	248
1952	DN24012_c1_g2_i5	3	p1	(T)17	17	856	872	TGGTTTTTGCCCCAACTTGT	58.72	20	ACTCTCCCATCTGGTGTGGT	60.179	20	125	832	956
1953	DN21545_c0_g1_i1	1	p1	(A)10	10	101	110	CTGAGAGAGCACCTGACACA	59.035	20	TACAGAGAAGAGAGCCGCGA	60.393	20	210	49	258
1954	DN24219_c3_g1_i2	1	p1	(A)10	10	74	83	TGATGATCTCTCTCTCTTCACATTCA	59.394	26	TTCTTGAGGCGTGACTTGCT	59.893	20	171	16	186
1958	DN18728_c0_g1_i1	1	p1	(A)16	16	62	77	GGTACACAATATCTAGTTTAGCAGTGA	58.805	27	AGGTGAGGAGGAGGGATGAC	60.032	20	133	21	153
1959	DN19433_c0_g1_i1	1	p1	(A)14	14	41	54	TCTTCATCTTCACTCCCATTTCCA	59.711	24	GAGCTCGTCACCTCCGAATC	60.249	20	113	12	124
1960	DN16301_c1_g1_i1	1	p1	(A)10	10	1042	1051	TCTGCCTCGTGCAAAGTGAT	59.965	20	GGATCAGAGCCTCCATTACACA	59.564	22	202	896	1097
1962	DN21964_c1_g1_i1	1	p1	(T)16	16	59	74	CCACAAGCTCCCGAACTCAA	60.25	20	GCCGGGATTGCTTCCTGAAT	60.753	20	174	14	187
1963	DN17871_c0_g1_i1	1	p1	(A)13	13	71	83	CGACCACTCGGAACGAGATT	59.829	20	ATTATTGAAGCGCACGACGC	59.974	20	245	24	268
1964	DN16040_c0_g1_i1	1	p1	(T)15	15	1014	1028	CATATCGCAGGCGTTTGCTC	60.042	20	CCCATAACACAAATCGCCACC	59.866	21	274	878	1151
1965	DN16233_c0_g1_i1	1	p1	(T)10	10	141	150	TGGCACAAAACCCCCTCAAT	60.105	20	GCGATGTTCGTGCAATCCTC	59.973	20	228	101	328
1966	DN18649_c0_g1_i1	1	p1	(A)23	23	59	81	AACACTAAACCCCACACGCA	60.107	20	TCGCTGCTCGATTTCACTGT	60.038	20	103	4	106
1967	DN23854_c1_g4_i4	1	p1	(T)12	12	876	887	ATCAGGAGAGGGCCAGTGAT	60.03	20	AAGCGATTTCACATGCCACG	59.831	20	185	782	966
1968	DN17452_c1_g1_i1	1	p1	(A)10	10	156	165	TCCTGCACAAACTACCACCC	59.89	20	GGCCCAAAGGAATTGGAGGA	59.959	20	226	73	298
1969	DN14753_c0_g1_i1	1	p1	(T)12	12	69	80	AGGTAGCATATATGAGGTGAGATGC	59.872	25	ACAGACATGTACAAGCATACACAG	59.068	24	273	40	312
1972	DN23827_c2_g1_i1	1	p1	(G)16	16	1218	1233	TTGGTAGTAAGGTGGCAGCG	60.037	20	TTGCCTCCTTTTCTTCCCCC	59.886	20	277	982	1258
1973	DN22672_c3_g1_i2	2	p1	(T)20	20	903	922	GAGCCAGAGCTTCAGCTTCA	60.037	20	GAGCACACGTCTGAACTCCA	59.968	20	198	779	976
1974	DN22672_c3_g1_i2	3	p1	(T)20	20	1179	1198	GAGCTTCAGCTTCAGCGAGA	60.109	20	GAGCACACGTCTGAACTCCA	59.968	20	192	1061	1252
1975	DN20015_c0_g1_i6	1	p1	(T)10	10	286	295	GGGCCTAAGTACACCATATCACC	60.244	23	GATCTACTGCCCGGGTTCAG	59.895	20	203	192	394
1977	DN15970_c0_g2_i1	2	p1	(T)17	17	394	410	TGAGTGGACTAAAGCGGCAG	60.037	20	GCCGTAATCCTGGACGTGAG	60.528	20	232	202	433
1978	DN15970_c0_g2_i1	3	p1	(T)10	10	536	545	CCTCACGTCCAGGATTACGG	59.898	20	GACTTCATTTTTGGGGGCGT	59.034	20	204	413	616
1979	DN15970_c0_g2_i1	4	p1	(A)11	11	626	636	ACGCCCCCAAAAATGAAGTC	59.034	20	GGACCCCACAATACCCAACA	59.594	20	140	597	736
1981	DN16353_c0_g1_i1	2	p1	(T)11	11	1169	1179	AGATTGATGCGTGAGGCCAA	60.035	20	CCAAAATGAAGACAAAAACAGAGTGT	59.187	26	226	1058	1283
1982	DN21098_c1_g1_i1	1	p1	(T)10	10	264	273	CTGCCAATCTCAGCGCAAAA	59.758	20	CGTTAATTGCTGCTGGAGCC	59.901	20	106	207	312
1983	DN18839_c0_g1_i2	1	p1	(T)14	14	1144	1157	AAGCCATGGTGTGGTACTGG	59.962	20	ACACAACTCAATGTGCCTGT	57.943	20	227	1042	1268
1984	DN23227_c0_g2_i2	1	p1	(T)26	26	59	84	GCCCTTTCCTTCCCTCGATT	59.744	20	AGAGACTGCTGCTGATGCTG	60.108	20	269	20	288
1985	DN18355_c0_g1_i1	2	p1	(T)24	24	1224	1247	GCAAGCAGGTCTATGGGGTT	60.034	20	TGTTAGCGCCCCTAAATTGGT	59.995	21	149	1123	1271
1986	DN11258_c0_g2_i1	1	p1	(A)10	10	924	933	CTCGCTTTCTTCCTTCCCGT	60.037	20	GTATCACTTGGCTCGCCCTT	60.108	20	273	774	1046
1988	DN11258_c0_g1_i1	1	p1	(A)10	10	923	932	CTCGCTTTCTTCCTTCCCGT	60.037	20	GTATCACTTGGCTCGCCCTT	60.108	20	273	773	1045
1989	DN22696_c0_g1_i1	1	p1	(T)12	12	112	123	TCCAAGGCCAAAATCACAACA	58.607	21	AGCTCAATAACCCACCAGCC	60.034	20	190	60	249
1991	DN21265_c0_g4_i2	2	p1	(T)11	11	185	195	AGGGGAGAGAAAAGGGAGAGA	59.275	21	ACAACAAGTAGCTTCCACACG	58.79	21	196	50	245
1992	DN21265_c0_g4_i2	3	p1	(A)10	10	606	615	GGTTGCGTGATCCCTACGAT	59.896	20	CGAAGAACCCGCAGTTGTTG	60.041	20	213	465	677
1993	DN9420_c0_g2_i1	1	p1	(A)10	10	422	431	TGGGCATCAACTTATGTGCTCT	60.026	22	GCTCGACACAGTTCAGCGTA	60.387	20	206	322	527
1994	DN13891_c0_g1_i1	1	p1	(A)12	12	125	136	ACCATGTCAGAACAACCGTCA	59.86	21	GAATGCAGCTTCTTTGGCCC	60.108	20	270	60	329
1996	DN8328_c0_g1_i1	1	p1	(A)11	11	506	516	AGTCCACCAGTGTCCTCTACA	59.853	21	GTGGAGGAGCTAGTTGTCTCT	58.547	21	279	340	618
1997	DN17421_c0_g1_i1	1	p1	(T)13	13	1079	1091	CCACCGAGTGGACCTACTGA	60.611	20	CCCACAAACAGAGGAGAGAGG	59.722	21	279	977	1255
2001	DN18077_c0_g1_i1	1	p1	(A)10	10	1054	1063	TCAGGAATGGCACCCACAAA	59.813	20	CCTCCTCCTCCACGTCACTA	60.034	20	243	1018	1260
2003	DN19334_c0_g1_i2	1	p1	(A)13	13	98	110	ATGCAGATCGAACCTACCGT	58.888	20	GTTAACGACGGATGGCCTCT	59.825	20	267	15	281
2006	DN16983_c0_g1_i4	1	p1	(T)10	10	1067	1076	GCTTGCGGAGTTGACCAAAG	60.04	20	TAAAGCGGCAAGTTAGGGCA	59.963	20	111	1022	1132
2007	DN23865_c0_g2_i1	1	p1	(T)24	24	66	89	ACCCTATTTCCCCCAACCAA	58.526	20	CGGTGAGCGAACGAGATGAT	60.249	20	244	9	252
2010	DN20414_c1_g1_i1	1	p1	(T)13	13	1156	1168	TGCTGGTGGTGATAGGGGTA	59.957	20	AAGAAAGGCGAAGGGTGGAG	59.963	20	113	1092	1204
2011	DN21112_c0_g1_i2	1	p1	(T)14	14	1174	1187	CGGCTGTTTGGTTGGTTCAG	59.969	20	TCTTGGTTGAAATTCAGGTTGATGA	59.167	25	278	957	1234
2012	DN13318_c0_g1_i3	1	p1	(A)19	19	71	89	AAAAATTATCAGGAAGTGTCATCGT	57.312	25	CGGAGCATAGCTTGGTGTGT	60.392	20	108	12	119
2013	DN21445_c1_g1_i2	1	p1	(A)10	10	110	119	TGTAAGACAGCATTGATCATGAGA	58.019	24	GGTTCTCCCCGATCTCGTTG	60.179	20	207	33	239
2014	DN21163_c0_g1_i3	1	p1	(T)14	14	1193	1206	AAAGATCTGGCACTCGGTGG	60.036	20	GCCATCGCAAGAAAGTAAGGA	58.644	21	237	1019	1255
2015	DN18350_c0_g1_i1	1	p1	(T)12	12	1207	1218	GTCTTCTGGTGGGGGATTCG	60.108	20	CACAAAGGTGGGGAGAGAAA	57.343	20	123	1133	1255
2016	DN20069_c0_g1_i1	1	p1	(A)10	10	270	279	ACAGTCCGGCATCTAGGACA	60.324	20	GTGGGGATGGCAAAGTCTCA	59.962	20	279	218	496
2017	DN22457_c1_g1_i3	1	p1	(A)19	19	36	54	AGGATACAAGGTTACAGTGATCTG	57.773	24	GTTCTGGGGGTTGAGGAAGG	59.962	20	199	1	199
2020	DN17547_c0_g1_i2	1	p1	(T)11	11	1083	1093	ACCACTGGCAGGAAAGATGA	58.933	20	CACACCCTGTAATGACATGCAC	59.838	22	204	964	1167
2022	DN38398_c0_g1_i1	2	p1	(T)10	10	1126	1135	TGGCTTCTGCATGATTCTCTCA	59.762	22	ACTGCCTTTATGACAGGTACACA	59.673	23	147	1029	1175
2024	DN23524_c0_g1_i2	1	p1	(A)13	13	103	115	GCAACCCACAACGGAAACAA	59.826	20	GTACTCCACCTGGAACAGGC	60.036	20	161	59	219
2025	DN23446_c1_g2_i4	1	p1	(A)15	15	61	75	ACATCTGCGCAAGTGATGGA	60.036	20	CAGCCGCTTCAAGTGGAGTA	60.037	20	242	37	278
2026	DN23446_c1_g2_i4	2	p1	(T)28	28	1165	1192	TAGTCGTCCTCGGCCTTGTA	60.035	20	TGGACCTCTAACTCCCCTCTG	59.993	21	221	1001	1221
2028	DN16953_c0_g1_i1	1	p1	(T)17	17	1087	1103	CAGGACGTGGTTGTGATGGA	59.965	20	TCTTCGCTTGCAAAAGCTCA	58.692	20	227	910	1136
2029	DN15075_c0_g1_i1	1	p1	(T)10	10	349	358	TTGCGGTGTCCTATGCACTT	59.964	20	CAGCTCAGCCCCTTCGTATT	59.821	20	185	318	502
2030	DN24674_c5_g2_i9	1	p1	(T)10	10	699	708	CCGGCTGTAACTTTCCGTCT	60.038	20	GAGAACGTCATCCTGCACCA	60.037	20	137	653	789
2033	DN19138_c1_g1_i1	1	p1	(T)12	12	1184	1195	TTTTCGGGACGATGCCTTCA	59.964	20	ACCACACAAAGTGAGCAACA	58.167	20	257	979	1235
2035	DN21088_c0_g1_i1	1	p1	(T)10	10	738	747	GATATGGAGACCAGCGAGGC	60.038	20	CCTTGTACGTGCACAAAGCC	60.04	20	263	519	781
2036	DN19924_c0_g1_i1	1	p1	(A)11	11	39	49	ACCGCAAAAGATCAGGAAGA	57.141	20	GTCCCAAGAGATGGTGGTGG	60.035	20	265	8	272
2038	DN23474_c1_g1_i1	1	p1	(T)11	11	1075	1085	GTGGCCTCCATTGCTTCTCT	60.035	20	TTAAGCCCACTCCTGCAGTC	59.675	20	186	977	1162
2040	DN22080_c0_g2_i5	1	p1	(A)11	11	30	40	TCTTCTCGCTTTCTCTCTCTGA	58.32	22	GAACCCAGCCCCAATCTTGA	59.96	20	195	3	197
2041	DN21962_c1_g2_i1	2	p1	(A)10	10	189	198	GCATTAGACATTAACAAAGGGGGT	59.29	24	AGAGAGAGGGAGTGAGGCAG	60.033	20	261	160	420
2042	DN21114_c0_g1_i2	1	p1	(A)10	10	113	122	AAAGCAAAATCAGCCTGCCG	60.038	20	CGCATGACAACAAGGAGCAG	59.833	20	211	8	218
2043	DN20800_c0_g1_i3	1	p1	(T)12	12	454	465	CGGATCAGCATGGAGGCATA	59.677	20	GCACCAGCATGCTATGCAAT	59.612	20	269	261	529
2044	DN7600_c1_g2_i1	1	p1	(A)10	10	623	632	GGCCTCTGTGCTACCTTGAT	59.456	20	ACTCCCCAACCCCCTACTTT	60.104	20	238	547	784
2046	DN20749_c0_g1_i2	1	p1	(A)10	10	220	229	GCTCGGTTATCACACGGGTT	60.391	20	TCTGGTGCCAGAGGAGAAGT	60.179	20	108	154	261
2048	DN21462_c3_g3_i2	1	p1	(A)15	15	1034	1048	ACTCCATCTGGGTCCTGGAA	59.881	20	AAGATAGCGTGCTCTCTGCC	59.896	20	267	937	1203
2050	DN20699_c0_g1_i1	2	p1	(T)10	10	1143	1152	GCCCGAGTGCTCCATTGATA	59.893	20	AGATTGCAGAAGGTGGCACA	59.889	20	196	997	1192
2051	DN23513_c3_g2_i1	1	p1	(A)10	10	163	172	ACCTGGCTTTAGGCCATAACAA	59.958	22	TGGGACCAATTCACCCAAGG	59.886	20	182	120	301
2052	DN16835_c0_g1_i1	1	p1	(A)10	10	159	168	CACCCGATGGCTCGATTCTT	60.179	20	ATCGATGCCATGATGGGGAC	59.963	20	211	103	313
2053	DN22497_c0_g2_i4	1	p1	(A)10	10	1177	1186	CTCCACCACCTTCTTCGACC	60.037	20	AATCTGCTGCTCCGAGTTCC	60.108	20	241	982	1222
2054	DN13910_c0_g1_i1	1	p1	(T)23	23	63	85	TGAACCGTGTCCTTCTCACC	59.608	20	ACGGAAACGACACAGACACA	59.826	20	112	8	119
2055	DN17489_c0_g1_i1	1	p1	(T)11	11	1146	1156	GTGGAGTTCCCAGGACAAGG	59.963	20	AGCGAAGAGCTCTCTCTCAAA	58.833	21	104	1116	1219
2056	DN18517_c0_g1_i5	1	p1	(T)10	10	381	390	TTCGCGGGGTCTTTCCTTTT	60.179	20	ACCAACCAGCAGAAAACCCA	60.033	20	228	325	552
2057	DN24363_c2_g2_i13	1	p1	(T)10	10	169	178	TCTACTACCCCCTCGTGGTC	59.743	20	GCAGCTACAATGCGAATGGG	59.97	20	167	120	286
2058	DN17022_c0_g1_i1	1	p1	(A)11	11	1058	1068	TTCAGCGAAATCCCGGAACA	59.964	20	CTTCGTGGAGGCGAGATCAG	60.249	20	262	932	1193
2061	DN23053_c1_g1_i4	1	p1	(T)15	15	1165	1179	GGTTAGGGTCTCGATCGCTG	59.969	20	CCACCGTCAACTCCCTTCTC	60.037	20	165	1051	1215
2062	DN7600_c1_g1_i1	1	p1	(A)10	10	609	618	GGCCTCTGTGCTACCTTGAT	59.456	20	ACTCCCCAACCCCCTACTTT	60.104	20	238	533	770
2063	DN23624_c1_g1_i2	1	p1	(T)10	10	999	1008	CGGGTTGCCTACTTTTTGGC	60.039	20	AGGTCAACATCTTTGGTCGCT	59.928	21	241	972	1212
2064	DN22231_c1_g1_i1	1	p1	(C)11	11	294	304	ACCATCTAACAGCCTTCGGC	60.108	20	GACTCTGCCTCGCCACTAAG	60.179	20	277	164	440
2065	DN22231_c1_g1_i1	2	p1	(T)11	11	1062	1072	CGTTCTGCTGAATCGCACAG	59.906	20	TGTGGTGCTCCTTTGCTTCA	60.107	20	137	1034	1170
2066	DN21366_c0_g2_i3	1	p1	(T)14	14	144	157	AGAGCCTGCTCGTCCTTCTA	60.034	20	TTGCTTGGATTCGTCGTGGA	59.966	20	222	56	277
2067	DN21968_c1_g1_i2	1	p1	(A)12	12	98	109	TCAATCTCTCACATCTTGCTCCT	59.226	23	CAAGCTTGCGTCTTGTGTGA	59.343	20	213	7	219
2068	DN24544_c1_g2_i7	1	p1	(T)21	21	1105	1125	GAGAAGTCTTCCCAACCCCG	60.036	20	GCAATTGCAGGCCTCTTTGG	60.391	20	263	918	1180
2069	DN20324_c3_g2_i1	1	p1	(A)11	11	1034	1044	CATGGTGAACGCAAAGCACA	59.969	20	AATCCGTTCGCTCCTGGAAG	60.108	20	259	911	1169
2070	DN21013_c1_g2_i4	1	p1	(T)13	13	1072	1084	ACTCTGTCCTCTCCTGTCCT	58.919	20	AGAAACAGATGCCAAAACAGCA	59.305	22	194	1008	1201
2072	DN20661_c0_g1_i3	1	p1	(T)14	14	1125	1138	CATGAGGTGGAGGGAGCAAA	59.671	20	GAGCACACGTCTGAACTCCA	59.968	20	204	989	1192
2073	DN11119_c0_g1_i1	1	p1	(A)12	12	95	106	ACAAGTCAACCACCTCGACTC	59.931	21	TAGACTCCCATGTGACCCGT	59.959	20	185	58	242
2074	DN24484_c2_g3_i4	1	p1	(T)15	15	915	929	TCCGGTGATCCCTCTTCCAT	60.031	20	TCTCTCCCCCTCGCAATGTA	60.033	20	237	868	1104
2076	DN19397_c0_g2_i1	1	p1	(A)10	10	45	54	TTGTGTCAAAAGAGAAACGAGAAA	57.511	24	TGCTGATCGGGTTGTTTGGT	60.179	20	115	18	132
2077	DN19397_c0_g2_i1	2	p1	(T)10	10	280	289	ACCAAACAACCCGATCAGCA	60.179	20	GGTGGTCTCGAAAAAGCCCA	60.536	20	259	113	371
2078	DN19981_c0_g1_i1	1	p1	(A)12	12	68	79	TCGCCCAAGGTTGTCATCAA	59.89	20	GTGAGGGCCAAGAAATGGGA	59.96	20	174	29	202
2079	DN23334_c1_g1_i3	1	p1	(T)10	10	1142	1151	TGTTTGTACCCCCGTTGGTT	59.742	20	TCAAATTTACAACAACAATGCCTGA	58.423	25	127	1063	1189
2081	DN9418_c0_g2_i1	1	p1	(A)10	10	265	274	GCTAAGACCCCGAGCTCAAA	59.751	20	TGGCATTTCTGTTTTTCACCGA	59.31	22	239	196	434
2082	DN9418_c0_g1_i1	1	p1	(A)10	10	264	273	CAAAAGCAGCGGAGCCAAAA	60.249	20	CCCAAATCCCTATCTCAATGGC	58.84	22	159	149	307
2083	DN16396_c0_g2_i1	1	p1	(T)10	10	893	902	TCATATAGCTGCTGCAGAGGG	59.378	21	ATGGCCGTATGTTGATGTGT	57.582	20	260	694	953
2084	DN16730_c0_g1_i1	1	p1	(T)10	10	892	901	GTTGGAGTGAGGAAGGAGGC	60.036	20	AGGCAAAGACATCAGCAGGT	59.597	20	273	837	1109
2086	DN20077_c0_g1_i2	1	p1	(T)11	11	134	144	AGCACTCGGACTGCAAAGAA	59.893	20	ATCGCAGCTCTTAGATCGCC	60.039	20	168	28	195
2087	DN18329_c0_g2_i2	1	p1	(A)16	16	87	102	GTTCTCTGAGATGCCCCAGG	59.82	20	CCCATCTTCCTCAGATCGCC	59.965	20	172	53	224
2088	DN22644_c0_g2_i1	1	p1	(A)10	10	43	52	GCAAGATTGTATACTGTTTTATGGAGG	58.654	27	CAGCTGGTGGACGACGTTAT	60.109	20	278	1	278
2089	DN23053_c1_g2_i1	1	p1	(T)15	15	1143	1157	CGGGTCGATGAGACGTTAGG	59.971	20	CCACCGTCAACTCCCTTCTC	60.037	20	178	1016	1193
2090	DN19406_c0_g1_i1	1	p1	(T)16	16	1136	1151	CGAGAGACGAAGGATGAGGC	59.97	20	CTGGAGTTCAGACGTGTGCT	59.967	20	212	969	1180
2092	DN23265_c1_g1_i1	2	p1	(A)10	10	297	306	CCCAACATGCAATGAGAGGC	59.541	20	ACACCACTTTGCTTGGGGAA	60.033	20	145	235	379
2093	DN17998_c0_g1_i4	1	p1	(A)12	12	1143	1154	TGGATCGATGAGAGGGTGGT	60.032	20	TCAACAACCACTCGACCTTT	57.297	20	114	1067	1180
2096	DN19546_c0_g1_i4	1	p1	(T)15	15	1060	1074	GTGATCCGAGAATGCACCCA	60.108	20	ACCACCCACAACGTGAAAGA	59.746	20	260	912	1171
2098	DN16667_c0_g1_i1	1	p1	(A)13	13	131	143	CGTGGTATCAAATTCCCTCTTCG	59.444	23	ATTGTTGGCGGAGGTGGTAG	60.035	20	194	45	238
2099	DN17078_c0_g1_i1	2	p1	(T)16	16	988	1003	CCATGTGCAAAGGACAGGGA	60.251	20	GCATGTGCCTTCTAGGCTCT	59.82	20	268	805	1072
2100	DN11203_c0_g1_i2	1	p1	(T)10	10	1059	1068	CAGCCACAACCAAAGTCTGC	59.969	20	GGGTTCTTGGCTACTGCTGA	59.675	20	265	864	1128
2102	DN21431_c1_g1_i2	1	p1	(A)14	14	36	49	CCAAATCCTTATCTGGCTGCAA	58.974	22	CCAGAACTCTTCGACCGTGT	59.686	20	247	0	246
2103	DN22572_c1_g1_i2	1	p1	(T)12	12	1139	1150	ACTCGCCTGAAAGGGAATCG	60.108	20	TCTGTCGCTCTCATCCCCG	61.122	19	167	1006	1172
2104	DN12738_c0_g1_i2	1	p1	(A)12	12	51	62	AAATGCCGGGAAGCCTTACA	59.961	20	CCGGATGCATGTCTTGCTTG	59.9	20	195	17	211
2106	DN21187_c0_g1_i2	1	p1	(A)10	10	211	220	TCTCTTTGCGACCGTGTTCA	59.897	20	ATAAGCAGTGTTGGCAGGCT	59.961	20	265	31	295
2107	DN20910_c0_g1_i2	1	p1	(A)16	16	38	53	CGGAGATATTTTCATTTTGTTCCTTT	57.014	26	AGCAGTGCGTCCATTGATGA	60.036	20	126	0	125
2109	DN12224_c0_g1_i1	1	p1	(T)10	10	276	285	TCATAGCCATTCAACGCCTCA	59.791	21	TAGCAAGGGGCTAATGGTGC	60.107	20	206	150	355
2110	DN12224_c0_g1_i1	2	p1	(T)14	14	817	830	TTCGGGGCTTTACTACCGTG	59.753	20	AGCTCCTAACTTTGCTTTGCAC	59.705	22	168	716	883
2111	DN15173_c0_g1_i4	1	p1	(T)15	15	1014	1028	GAGTTCGGAGTGCAGCAGAT	60.108	20	CATGACCTGCGACCATCAGT	60.108	20	266	888	1153
2112	DN22640_c0_g1_i3	1	p1	(T)11	11	966	976	GGCTAGCGAGGAAACTACCA	59.178	20	GAGAAGGTGCCAAAAGTGCTG	60.001	21	247	815	1061
2113	DN16716_c0_g1_i1	1	p1	(C)10	10	45	54	GAGATCGAGGGAGAGGTGGA	59.816	20	CACATTGTGATCGTGCAAGGG	60.136	21	211	2	212
2114	DN18934_c0_g1_i2	1	p1	(T)10	10	1080	1089	CCCAGCCTTCATAGCCGAAA	60.107	20	CCCATCTTCACCGCTCATCA	59.821	20	240	918	1157
2115	DN13995_c0_g1_i1	1	p1	(A)11	11	714	724	GTCGTCTGCCTCCTAATGGG	59.895	20	TCACAGTCCTCGCCATTTCC	60.036	20	198	600	797
2117	DN19863_c2_g1_i1	1	p1	(A)11	11	213	223	CCAAACCAACATTCTCGAGGG	59.187	21	TTGGGAGGTTCAGTTCGGTG	59.892	20	169	166	334
2118	DN20855_c0_g1_i4	1	p1	(T)12	12	141	152	GCGAAGCGAACCATAGACCA	60.46	20	CGAGCGAACAGTGGGTCATA	59.827	20	223	84	306
2119	DN16984_c0_g1_i1	2	p1	(T)10	10	891	900	AGAGCAGTCACGAGGAGGAT	60.034	20	TACAGCTCTCGCTGGCAAAA	59.965	20	256	750	1005
2120	DN22307_c0_g1_i1	1	p1	(A)10	10	242	251	CCACAGGAAACAGCAAACGG	59.969	20	CCATCCGCATCGCTCTTTTT	59.265	20	182	123	304
2123	DN19116_c0_g1_i1	1	p1	(T)10	10	174	183	ACCCACTGAATGGTTGGTTGA	59.783	21	CGCCCAACTCGAGCTTGTAT	60.46	20	240	53	292
2127	DN23398_c0_g1_i4	1	p1	(A)10	10	128	137	CCATATCTCGGCGTTTTGGC	59.692	20	CGGGGTCACCACGGATAAAA	60.036	20	270	74	343
2128	DN19209_c0_g1_i1	1	p1	(A)11	11	54	64	ACCGCAATCTGTCTTCCTCC	59.749	20	CCCGTCAGTTGAGGCTGAAT	60.036	20	226	27	252
2129	DN22736_c0_g2_i1	1	p1	(T)17	17	1095	1111	CCCATCTCCTCGTAACGCTC	59.969	20	CACACCTCCACAGAAACCCA	59.817	20	190	964	1153
2131	DN17499_c0_g4_i1	1	p1	(A)10	10	317	326	ACAGGTTAGATTCTTGCCTCGG	60.093	22	GCAAGGGCAATCAGAGACCT	60.035	20	193	292	484
2132	DN25645_c0_g1_i1	1	p1	(A)10	10	56	65	CCCAATCTCACTCACCCATCA	59.439	21	ACGCAAGGATGAGAAGGCAA	59.963	20	216	1	216
2133	DN15774_c0_g1_i1	2	p1	(A)10	10	1089	1098	ACGGGAAGGGATGAGGATGT	60.327	20	TGCTCTTCCAAATATAAGCTCAAAGA	58.888	26	113	1032	1144
2134	DN15820_c0_g1_i1	1	p1	(A)12	12	81	92	CTGCTGCCGCTTCTTGTTAC	59.833	20	GTGAGTGAATCTAGCGCCGA	59.899	20	234	41	274
2135	DN18965_c0_g1_i2	1	p1	(T)12	12	1095	1106	GCTGTCGCCTCAGTTCTACA	59.756	20	AGTTCGACGCTTTCCACTCT	59.325	20	262	880	1141
2136	DN22500_c2_g1_i1	1	p1	(A)11	11	980	990	ACTCAGAGCTGCTGCTAGAT	58.221	20	AGGAAACCCACTACTTCACACC	59.894	22	275	850	1124
2137	DN15226_c0_g1_i1	1	p1	(T)10	10	543	552	GCATCGATTACTTTGGCTGACA	59.322	22	GCGCAGAGTACGACGAGAAT	60.248	20	266	479	744
2140	DN21640_c0_g1_i1	1	p1	(A)12	12	763	774	GGAGGGAAACAGAGACGGTG	60.037	20	TCCGAAAAATCGGGGACCAC	60.322	20	249	588	836
2141	DN9363_c0_g2_i1	1	p1	(T)10	10	1035	1044	ACATGTTCTGAAGCCGGACG	60.671	20	AGCTGTTTACAAGGCAGGGA	59.229	20	161	934	1094
2142	DN20144_c0_g1_i2	1	p1	(A)10	10	96	105	ACACACTAATGTTCAGCACAGA	57.928	22	AACTTCTACCTCGACGCCTG	59.473	20	232	54	285
2145	DN43209_c0_g1_i1	1	p1	(A)13	13	557	569	GTCCATGCGATGCGAAGTTT	59.552	20	AATGACCACCACCAAGTGCT	59.814	20	127	500	626
2146	DN23847_c1_g2_i1	1	p1	(T)15	15	21	35	GGGGAGGGGGAGTGTGTG	61.331	18	ATTATGCTTCAAGCGGGGCA	60.396	20	107	0	106
2147	DN20565_c0_g3_i1	1	p1	(T)10	10	1082	1091	CACGTCCTCCTTCTGAGCAA	59.682	20	TGTCTGCCTGTACTGTGTAACAT	59.676	23	176	955	1130
2149	DN18927_c0_g1_i1	1	p1	(A)11	11	74	84	AGTCCTGGAAACTCTGTAACCA	58.685	22	AGTGAGATTCGCCAGGTGTG	60.037	20	247	44	290
2150	DN18568_c0_g1_i2	2	p1	(T)11	11	1075	1085	GCAGTGAAAGAGGTGGACGA	59.966	20	TCGCCTCGAAGGGAAGAAAC	60.038	20	130	983	1112
2151	DN19293_c0_g4_i1	1	p1	(T)11	11	1086	1096	AAGCTGTGAGCATCTGGCTT	59.962	20	ACACCTTATCTGAGACCGCT	58.146	20	273	861	1133
2152	DN5897_c0_g1_i1	1	p1	(T)10	10	1091	1100	CAGCAGCTAGATAGGGTGGC	59.965	20	GTTTCCGTTACATGTACTGTATTGTC	58.549	26	188	942	1129
2153	DN22543_c0_g2_i1	2	p1	(T)14	14	754	767	TGGATGCATCAAGGGGTGTC	60.034	20	ACACGGTGATGCATTGTTGC	60.039	20	254	542	795
2154	DN23768_c0_g1_i2	1	p1	(T)10	10	158	167	TGGATCCCTTCATGGATTAGATCA	58.835	24	AGCCTTCTCAACTTATCCCAGC	60.093	22	119	84	202
2155	DN16162_c1_g1_i1	1	p1	(T)11	11	1037	1047	CTGGTGCCCAAGGAGATGTT	59.961	20	TCAGAACAAAAGAATCACAACAGAT	57.427	25	234	857	1090
2156	DN22996_c0_g1_i3	1	p1	(T)10	10	971	980	GAAGGCATCCGTCTCTGCTT	60.108	20	ATCCTCAACAACCCTGAGGC	59.67	20	222	826	1047
2157	DN32733_c0_g1_i1	1	p1	(T)15	15	498	512	CGATGTCGGCCAATGATGTTC	60.004	21	TGATCAAGCTGTGCTTCCAA	57.725	20	252	293	544
2158	DN17699_c0_g1_i1	1	p1	(A)11	11	64	74	TGTGCTCTCCATTTTTGCGAG	59.463	21	AATGCTTGGGAATCGCCTGA	60.034	20	129	20	148
2159	DN20781_c2_g2_i6	1	p1	(T)28	28	637	664	ACCCAAAGAGCTATGCCGAC	60.108	20	CTCGGCACGCTTCATGATTG	59.973	20	251	527	777
2160	DN42514_c0_g1_i1	1	p1	(A)13	13	860	872	GTAGCAAGCCAATCGTCCCT	60.108	20	ACCCATGAGTAACGTCAGCA	59.026	20	274	622	895
2161	DN19518_c0_g1_i2	1	p1	(A)11	11	1021	1031	GGCTTCTGTTCTGAATCTGCC	59.258	21	GATGAGGCTGCTGGTCACTC	60.462	20	268	849	1116
2162	DN1148_c0_g1_i1	1	p1	(A)11	11	782	792	AATTCTGACGCAAAGGCACT	58.391	20	TGCATTTGTTTTGTCAGCGG	58.15	20	166	712	877
2163	DN18654_c0_g1_i1	1	p1	(T)21	21	988	1008	GTGCCTCAGTAGCCACCAAT	60.035	20	TGGGTGAGCTATGTCAACCTT	59.015	21	146	913	1058
2164	DN42514_c0_g2_i1	1	p1	(A)13	13	860	872	GTAGCAAGCCAATCGTCCCT	60.108	20	ACCCATGAGTAACGTCAGCA	59.026	20	274	622	895
2165	DN17499_c0_g1_i1	1	p1	(A)10	10	317	326	CGCATGCTGGCTACACTACT	60.179	20	TCACTTTTCTTCCCGGTGGT	59.159	20	256	186	441
2166	DN20858_c0_g2_i3	1	p1	(T)13	13	105	117	AACAAAAGGACCGGCAGACA	60.107	20	GGCGCTTTTATAGCGGCTTG	60.317	20	111	57	167
2167	DN15724_c2_g1_i1	2	p1	(A)10	10	1061	1070	CGATGGCGAGCATTGGTAAC	59.695	20	CCCATGAGCAATCAGTCAATACA	58.798	23	260	860	1119
2168	DN17591_c0_g2_i1	1	p1	(A)12	12	116	127	GCATCAACCCAAAAGCACCA	59.608	20	GGGAGAGAGGTGTTCGACAA	59.033	20	156	60	215
2170	DN20591_c0_g1_i2	1	p1	(T)15	15	48	62	CTCGAAGTAAAAGAGGGGCAA	57.946	21	GCTGCCGCCATTACATTTCC	60.249	20	236	0	235
2171	DN16622_c0_g1_i1	1	p1	(A)12	12	68	79	TCTTACTTTGCTTTTGATGTAGGTGA	59.004	26	CCAGAAAGCAGTTGGTTGCC	59.967	20	257	31	287
2172	DN8926_c0_g1_i1	1	p1	(A)10	10	218	227	CACCATTTGCGTCTCTGCAT	59.193	20	GCTGGTGCTCACTTTTGCTC	60.04	20	138	183	320
2173	DN16276_c0_g1_i1	1	p1	(T)28	28	1061	1088	TCTCTCCTCCTCTCTCACGC	60.107	20	AAACCCACCAAATCCTCCCC	59.884	20	181	931	1111
2174	DN14471_c0_g1_i1	1	p1	(T)15	15	991	1005	GGCCAAGAGGAGAGCTTGTT	59.963	20	AAGGCCTTGCCAGCTACTTC	60.323	20	182	885	1066
2180	DN10332_c0_g3_i1	1	p1	(A)10	10	295	304	CATCCCTGTTGATGCCTGAGA	59.789	21	TCCTCCTCAGCATCCCTGAC	60.689	20	280	250	529
2181	DN16354_c0_g3_i1	1	p1	(A)11	11	314	324	ACTGCTGCTTCCCACATTCA	59.889	20	TAGCCGTTGCTCACAACACA	60.179	20	120	280	399
2182	DN18281_c0_g1_i3	1	p1	(A)12	12	40	51	GCTCTCAGAGGATTTTCAACAGC	59.873	23	AGGTCCAGGCGTTCTCTTTG	59.965	20	103	10	112
2183	DN20433_c1_g1_i2	1	p1	(T)11	11	1022	1032	TTTTCCGCAGAATTTCCCGC	59.757	20	GAGAGAAACGCACAGGGACA	59.966	20	135	964	1098
2186	DN18795_c1_g2_i1	2	p1	(T)10	10	1020	1029	AGTGATTGCTGGGAGAGTGC	60.036	20	AGGCAATTGGGATTGGCTCA	59.958	20	246	832	1077
2188	DN9726_c0_g1_i1	3	p1	(T)10	10	1031	1040	GAGGCTCGAGACAACTGACC	60.109	20	CCAGCAACCGATATCCCGTA	59.323	20	166	923	1088
2190	DN20726_c1_g1_i2	1	p1	(T)14	14	264	277	CCTCGCTCGCCTTCAATCTA	59.614	20	AGGATCAGGGGTCAATGGGA	59.954	20	209	152	360
2191	DN12391_c0_g1_i1	2	p1	(T)13	13	1027	1039	GTGCTCTACGCTACTGGTTGT	60.068	21	TCCCATTTGTTGATTTTAAGGGAAA	57.62	25	240	833	1072
2192	DN744_c0_g1_i1	1	p1	(T)12	12	996	1007	TGTACCCCATGGAACGAACA	58.943	20	AGAATGAGCCTTTGCCTTGT	57.701	20	189	878	1066
2193	DN14534_c0_g1_i1	1	p1	(T)11	11	739	749	CCGCCAGCTGTGAATGAATG	59.9	20	AACCTCAGAACCTGCTGCTC	59.964	20	133	675	807
2194	DN16330_c0_g1_i1	2	p1	(T)10	10	1022	1031	GGATCTCGATCTTGGAGGCG	60.039	20	CTCCTCTCTCGCAAGCTGAA	59.47	20	205	877	1081
2195	DN22848_c0_g1_i1	1	p1	(A)13	13	1020	1032	TGGCGATGACGAATCCACAA	60.037	20	CGCCGTATCTAATCTGCTGC	58.936	20	132	932	1063
2196	DN21760_c0_g1_i2	1	p1	(T)13	13	977	989	CGGCTAGGGCTAGAAAAGGG	59.893	20	GTGCTCTCTCCCCTTCATCG	59.896	20	151	898	1048
2197	DN18272_c0_g2_i1	2	p1	(A)10	10	889	898	GCTTTTGCTTGGAGTGGTGG	59.967	20	GCAAAGGATGCTTCCAGCTT	59.107	20	158	800	957
2198	DN13479_c0_g1_i1	1	p1	(A)10	10	76	85	TGAAACTTTGAGATGCAACACCT	59.046	23	AGCAATGAAGGCGACATGGA	60.035	20	261	36	296
2200	DN23730_c1_g2_i1	1	p1	(A)10	10	971	980	TCTTCAGCCTGCTGCTTCAA	59.891	20	TTGGAACGAAACACCCTCGT	59.821	20	246	829	1074
2202	DN24577_c1_g1_i1	1	p1	(A)10	10	381	390	GCCAACACATACACGACACG	59.837	20	TTGGTAGTTTGTCGGGGGTG	59.891	20	270	337	606
2204	DN24577_c1_g3_i1	1	p1	(A)10	10	380	389	GCCAACACATACACGACACG	59.837	20	TTGGTAGTTTGTCGGGGGTG	59.891	20	270	336	605
2205	DN17380_c0_g1_i1	2	p1	(T)10	10	681	690	TCAGTCGTGGGTGACAAGAT	58.662	20	AAGCCTCAAGGCCAATCCTT	59.589	20	280	502	781
2206	DN15306_c0_g1_i1	1	p1	(T)13	13	205	217	TGCATGTGTCCCTTAGGCTG	60.035	20	TGTGGAGAACTTGATGCCCC	59.962	20	204	117	320
2207	DN1204_c0_g1_i1	1	p1	(T)23	23	31	53	CTCTCTGTAAGGGGCATCCG	59.609	20	ACCCACACGATAGCAAAGCA	59.964	20	194	8	201
2209	DN19179_c0_g1_i1	1	p1	(A)10	10	31	40	TGAACTTAAAAAGAGGAAAGGCAACA	59.846	26	AGTTGGTTCTTTCCCCGCAA	60.106	20	200	2	201
2212	DN16952_c0_g1_i3	1	p1	(A)11	11	221	231	AAGCCCCTCAAGCACAAAGA	59.814	20	GATTGTCAACTGTGGCGAGC	59.833	20	167	132	298
2213	DN14657_c0_g1_i1	1	p1	(A)15	15	63	77	CGGTTAAGGGCGATGCAAAT	59.262	20	TCCTCTCACACCCATTGAGAA	58.38	21	279	23	301
2214	DN15732_c0_g1_i1	1	p1	(A)10	10	889	898	TATGCCATTTGGAACACCCG	58.531	20	GCTATCTGCTAACTCCGTCTCC	60.031	22	201	786	986
2216	DN23893_c1_g1_i3	1	p1	(A)18	18	51	68	CCATTCTTGGCAACAGCTCC	59.471	20	CTGCTGCAGCTAAACCCTCT	60.036	20	201	5	205
2217	DN18715_c0_g1_i1	1	p1	(T)11	11	961	971	CCTTCGATGGATCTCATGGGG	59.997	21	AGTTCATTTTAAGCACAGTTTTTCGT	58.967	26	193	842	1034
2219	DN24328_c0_g1_i2	1	p1	(A)12	12	66	77	TCAATTCACTTAAACTTTTCAACCCA	58.158	26	AGTAAAAGTCGCTGGGGGTG	59.964	20	125	2	126
2220	DN18128_c0_g1_i1	1	p1	(A)10	10	120	129	GTGCCTCTTCCAACAAATTCCC	60.029	22	ATATGCAGGCCTCTTCGAGC	59.965	20	200	11	210
2223	DN16246_c0_g1_i4	1	p1	(A)11	11	142	152	TGACACACAAAAGTACCGTCCA	60.094	22	CATCTTTCGCTGATGCTCGC	60.042	20	280	68	347
2224	DN23622_c0_g1_i1	1	p1	(T)10	10	149	158	CTTTATGTCCGCCGTCCCTT	60.108	20	TCTTGATCTCGCCTTCGGTG	59.827	20	208	95	302
2227	DN20064_c0_g1_i1	1	p1	(T)13	13	750	762	GGGTCGAAGGAGGAGGAAGA	60.324	20	GGCGAAGAGACCAATGTGGA	60.036	20	139	682	820
2229	DN17669_c0_g1_i1	2	p1	(T)10	10	1010	1019	TCAGGTACGCAACCACTTCC	59.966	20	AGACGCTCAAAATCTCACCTT	57.591	21	234	821	1054
2230	DN20233_c0_g1_i3	1	p1	(A)10	10	120	129	CAACACCCCTACCCACCAAA	59.814	20	CCGTCCACAATGACCTTGGA	59.964	20	139	78	216
2231	DN32786_c0_g1_i1	1	p1	(A)16	16	44	59	AGCATCTACACAATCAGAAGCA	57.788	22	TAGAAATCGGTGTGTGGCCC	60.036	20	167	0	166
2233	DN21760_c0_g2_i1	1	p1	(A)21	21	982	1002	CTGGCCATTCAGGTTCGGAT	60.107	20	AGGGCAGATAAGTAGCAGTGT	58.528	21	270	758	1027
2234	DN20400_c0_g2_i1	1	p1	(T)12	12	400	411	GTACGGAACTCCAGTTCACTCT	59.443	22	TCTTGCCGTATCTTCCCTCT	57.839	20	277	174	450
2235	DN20400_c0_g2_i1	2	p1	(A)11	11	629	639	GAAGAGCAAGGACGGGGAAT	59.747	20	ACATCGCGATTTGATCTAACTGT	58.566	23	271	529	799
2236	DN20400_c0_g2_i1	3	p1	(T)13	13	721	733	GAAGAGCAAGGACGGGGAAT	59.747	20	ACATCGCGATTTGATCTAACTGT	58.566	23	271	529	799
2238	DN12499_c0_g1_i1	1	p1	(T)12	12	289	300	CCTCGCCTTCTTCGATCTCC	59.969	20	TACAAGCCCCAAGAGTGTGC	60.251	20	184	168	351
2240	DN12665_c0_g1_i1	1	p1	(A)17	17	437	453	TCCAGCCCATGTCTGAACAA	59.23	20	GCCTCTGCAACATCTGCAAC	60.109	20	253	320	572
2242	DN16893_c0_g1_i3	1	p1	(A)12	12	974	985	CCGGCGGCTACTACTCTCTT	61.102	20	TTCGAGAGAGGGAGGAAGGG	60.033	20	273	750	1022
2243	DN19060_c0_g1_i2	1	p1	(A)26	26	27	52	ACACCACGCCCTTCCGAT	61.319	18	GCCATGATTGTGGGGGAGAA	60.033	20	151	6	156
2244	DN17986_c0_g1_i1	1	p1	(T)14	14	915	928	CGGGTTCCTCTTTGCACTTG	59.407	20	CCTTCTTCTGGCAAATCGGC	59.547	20	152	884	1035
2245	DN16779_c0_g1_i2	1	p1	(A)15	15	75	89	CAACCTCCTCACCTCACCAC	59.965	20	AAGTGGGAAAGAGCTGAGCC	59.963	20	153	29	181
2246	DN16779_c0_g1_i2	2	p1	(T)10	10	928	937	ACTTCAGAAGGCGCAGACAA	59.893	20	ACTATCGTCTGGTAAATTCTGTGT	57.718	24	208	778	985
2248	DN2301_c0_g1_i1	2	p1	(T)11	11	856	866	CGCTCAACTGTGCCATCAAC	60.11	20	CACGCAAACAGAGAACAGCA	59.343	20	244	758	1001
2249	DN20027_c0_g1_i1	1	p1	(T)19	19	85	103	ATCTCATCGCGCATCCCAAT	59.964	20	CAATGGTTTGCTCCCAAGGC	60.037	20	227	2	228
2251	DN20763_c0_g1_i5	2	p1	(T)16	16	977	992	AGATTTGTGCAGACCGAGGG	60.036	20	TTTGAAAGAAGACCGCCAGC	59.048	20	248	781	1028
2253	DN37379_c0_g1_i1	1	p1	(A)18	18	822	839	TTGATGGAGGCGCATCAGTT	60.035	20	AACTGCCAGATGCTTGCGTA	60.322	20	203	785	987
2256	DN14514_c0_g1_i1	1	p1	(A)20	20	53	72	TGGAAAAGGCCAAGAGAGAAGA	59.289	22	AGACACAATCTGCCGTGGTT	59.891	20	213	27	239
2258	DN24598_c2_g1_i2	2	p1	(A)24	24	586	609	GTACTCCAGCCACCCAAGAC	60.036	20	GAGCGAGGGACTAGAACACG	59.901	20	157	492	648
2260	DN24042_c1_g2_i6	1	p1	(A)11	11	681	691	ACCGAAGGGTTCGGGAGATA	60.033	20	TTGACGACGACACACAGAGG	59.97	20	166	634	799
2261	DN12022_c0_g1_i1	1	p1	(T)15	15	988	1002	AGGATCTCGGGGAGGATGTC	60.179	20	AGCGTGTGTTCTTCCGATCT	59.396	20	231	800	1030
2262	DN16379_c0_g1_i1	1	p1	(T)12	12	954	965	TGCCACCTCTGAAACGTAGG	59.68	20	AGGCTGAGATCGTGATCGTG	59.616	20	169	828	996
2264	DN15621_c0_g1_i1	1	p1	(A)13	13	37	49	CTGGAGTTCAGACGTGTGCT	59.967	20	TGGAGGAGAGGAGGACAAGG	59.958	20	107	6	112
2265	DN15259_c0_g1_i2	1	p1	(T)16	16	75	90	GGAGGCATGTGCTTGACCAT	60.682	20	GCACCCAGTCTACCCTTTCC	60.035	20	123	2	124
2266	DN11406_c0_g2_i1	1	p1	(A)12	12	978	989	CTGGTACCGAAGTCGAACCC	60.109	20	TTTACAATAAGATAGCACCATGCC	57.367	24	208	809	1016
2269	DN24659_c0_g2_i2	1	p1	(C)11	11	882	892	ATAAACGTTATGGGGCCGGG	60.179	20	CAGATGAGGGGAAGCAACCA	59.671	20	216	711	926
2271	DN32588_c0_g1_i1	1	p1	(T)20	20	49	68	GGCGGGTTTCGTTTGATCTT	59.121	20	ATTTGCGAGATGAGGGCACA	60.035	20	133	4	136
2272	DN15943_c2_g1_i1	1	p1	(T)18	18	968	985	TTGGACGTGCAACAAGCATC	59.689	20	CCAAAAGCATTTAATTGTTAAGACAAC	57.137	27	244	773	1016
2273	DN14444_c0_g1_i1	1	p1	(A)11	11	969	979	TGGTAGAAGAAGGGCCGAGA	59.959	20	AGGCAATGTAGCCTAGTGATCT	58.687	22	273	732	1004
2275	DN17572_c0_g1_i1	2	p1	(A)10	10	186	195	CCACCACCATCACACACTGA	59.892	20	GGGAGAAGTTTGGGGACGAG	60.036	20	110	147	256
2277	DN19604_c0_g1_i1	1	p1	(A)13	13	36	48	CCCTTTCCCAAAACTCTGCG	59.402	20	CGAAGGGAAGAAGACCACCC	60.036	20	200	5	204
2278	DN24432_c1_g2_i1	1	p1	(T)10	10	657	666	CGATTCTCCCGTCGAGAGTG	59.972	20	GCGCATCCTGTCCTACACAA	60.391	20	265	448	712
2279	DN694_c0_g2_i1	1	p1	(A)10	10	92	101	TCGGAGAAATCCCCAATTAAGC	58.448	22	GGGCATCAGGTTGAGCTTCT	60.035	20	207	18	224
2280	DN694_c0_g1_i1	1	p1	(A)10	10	92	101	TCGGAGAAATCCCCAATTAAGC	58.448	22	GGGCATCAGGTTGAGCTTCT	60.035	20	207	18	224
2281	DN13218_c0_g1_i1	1	p1	(T)14	14	731	744	TCGACACTGATTTGGTGCCT	59.604	20	TTTGATGCACTGGGACACGA	59.892	20	127	658	784
2283	DN16146_c1_g1_i1	1	p1	(A)11	11	45	55	CCCCCGCACAGTATCAGTA	58.488	19	GTTGTACCCGCTGTACCCTC	60.108	20	191	23	213
2285	DN16852_c0_g1_i3	2	p1	(T)11	11	891	901	TGAAATGCCAAGGGGAGGAC	59.96	20	CACCAAATGTCGTACAAAGAATCCA	60.049	25	180	767	946
2286	DN12304_c0_g1_i1	1	p1	(A)10	10	45	54	TCTTCTCTTTCAGCCTCGCC	59.752	20	TCCTTCGGTCGAAAAGCTCC	60.038	20	144	14	157
2288	DN33024_c0_g1_i1	1	p1	(T)12	12	970	981	AGCATTGCTGCCATTTCGAC	59.828	20	GCAATTGCAGCTTTTCTTGTCC	59.522	22	224	784	1007
2289	DN15298_c0_g1_i2	2	p1	(T)15	15	816	830	TTGTCATCAGCCAGGCATGT	59.961	20	TGCTTGACCTCGTATCTGCAA	59.725	21	254	756	1009
2290	DN15982_c0_g1_i1	1	p1	(A)14	14	47	60	TCCTCCTCCTCTTCCCTTACA	58.992	21	TGCTCTCTGTCGTGCTTTGT	59.895	20	102	1	102
2294	DN14370_c0_g1_i1	1	p1	(T)12	12	839	850	TGCTTTTGGTTCCTGACCGA	59.818	20	GGCCACCTACAACAGACTCC	60.036	20	105	815	919
2297	DN43952_c0_g1_i1	1	p1	(T)14	14	895	908	GCTGCGGCTTATATAGGGGA	59.097	20	ATGCATTGCCTCGATTAGGA	57.063	20	100	834	933
2298	DN12211_c1_g1_i1	1	p1	(T)12	12	930	941	TCGCCAGCTGAAAATCCAGT	59.963	20	AGCCATAGACACCTGTGCAA	59.308	20	242	754	995
2299	DN17112_c0_g1_i1	1	p1	(T)17	17	926	942	GTTGCTGCAGTACAAGGCAC	60.04	20	GCTGCAGTAAGTCCCCAGTT	59.963	20	155	835	989
2300	DN19423_c1_g2_i1	1	p1	(T)17	17	119	135	ACACACACACATCTGGTCCC	59.891	20	GAAGCTGCCTGGTGGTTACA	60.251	20	265	28	292
2301	DN16297_c0_g1_i1	1	p1	(A)10	10	200	209	TTCGGCAATGGGAGAACAGG	60.322	20	ACCTATCTGACAACTGGCCC	59.088	20	271	112	382
2302	DN18066_c0_g1_i2	1	p1	(A)10	10	931	940	TCTTGCCTTCGTCCATTCCC	60.035	20	CTGCCTCTCACACACACTTT	58.041	20	143	859	1001
2303	DN18855_c0_g1_i1	1	p1	(T)14	14	946	959	CGAGACAGCAGGTTCGACTT	60.039	20	TGACCTCCCTCTCCCACAAA	60.105	20	168	829	996
2305	DN17893_c1_g1_i2	1	p1	(A)15	15	210	224	TCACCCCTAACCCAAACAGC	59.888	20	TGGAGCAGATGTACGGTTCG	59.827	20	266	94	359
2307	DN19816_c0_g1_i3	1	p1	(A)12	12	69	80	TGTTGCTCTTCAAAATACACGCA	59.686	23	ACCACGTTCCCAAGTTTCGT	60.108	20	105	42	146
2309	DN14011_c1_g2_i1	1	p1	(T)14	14	927	940	ACCAGCAGAATGGGAAGACG	60.036	20	ACAATTTTGTCCATTTGTCAGTCA	57.781	24	217	766	982
2310	DN19057_c0_g1_i2	1	p1	(A)11	11	343	353	ACACCGCTCTTGATGGACTG	60.037	20	CTCTCTCACGAACAGCAGCA	60.039	20	161	317	477
2311	DN652_c0_g1_i1	1	p1	(T)13	13	918	930	AAGATGGAGGTTGGCACAGG	59.961	20	AGAACTGTACAAAGCAGGGGA	58.945	21	103	861	963
2313	DN17821_c0_g1_i1	1	p1	(T)12	12	33	44	CCGTGCACCGAATTACAAGC	60.179	20	TGGGAATCCAAAGTCTCGGC	60.035	20	244	10	253
2314	DN13639_c0_g1_i1	1	p1	(T)10	10	897	906	TCCGACTGAGGAAGGAGAGG	60.034	20	TCTGATTTCCTGTCCACTTCAACT	59.897	24	176	787	962
2316	DN17639_c0_g1_i1	1	p1	(T)13	13	44	56	TCGCTGGGTGAAGGTTTGAA	59.818	20	GGATTTGCGGGCTACCTACT	59.531	20	153	6	158
2317	DN15870_c0_g1_i1	1	p1	(A)14	14	139	152	CGCTGATGGTACAGTGAGGT	59.467	20	CCCTGTACATGATCAGCCCC	59.891	20	235	69	303
2319	DN15144_c0_g1_i2	2	p1	(A)13	13	208	220	CTGGAGTTCAGACGTGTGCT	59.967	20	AGTGGCTTGAAGGACATGGA	58.933	20	198	54	251
2323	DN18137_c0_g1_i2	1	p1	(T)10	10	935	944	TGCCCTTGTTGGTTCTGTCT	59.449	20	GCTGTTCGCACATTCTGCTG	60.454	20	225	743	967
2324	DN3868_c0_g1_i1	1	p1	(T)10	10	650	659	TTCACGCATCAGCAGTTACC	58.561	20	CAGTAGGTAAACGCATGCACA	58.927	21	267	563	829
2325	DN10141_c0_g1_i1	1	p1	(A)11	11	143	153	GTTTGAGTTCAGCCACCATTGA	59.377	22	CCTCCCACTTGGTAGTGCAA	59.6	20	257	10	266
2328	DN15664_c0_g1_i1	2	p1	(T)10	10	799	808	GTCCCGAGGCTTGATGACAA	60.036	20	AGTCAAGTACATCTGGGGCA	58.343	20	212	675	886
2331	DN20213_c0_g1_i3	1	p1	(T)14	14	914	927	AAGCATGAGGTGGTCGAAGG	60.036	20	TCACAGAACCGATCAAAACCCT	59.894	22	145	830	974
2332	DN15796_c1_g1_i2	1	p1	(T)31	31	910	940	TCGGCTTTGGAGTTTATTATCAGC	59.425	24	ATTCCTCTTTCCAGTTTAACCCT	57.399	23	277	696	972
2334	DN23867_c1_g1_i1	1	p1	(A)11	11	124	134	TGGCTCCGAGACAGCAATAC	59.824	20	TCAAAAAGCAAGCACGTCCG	59.971	20	269	33	301
2335	DN3167_c0_g1_i1	2	p1	(A)10	10	883	892	CACGGGGCTATGCCCTAAAA	60.107	20	TGCCGAGTTGGGTTGAGTTG	60.818	20	207	764	970
2340	DN15244_c0_g1_i1	2	p1	(T)18	18	864	881	CCATCTCTGATCCACGTCCG	59.969	20	TTGGCAACAAGTGAAGGAAAC	57.481	21	123	783	905
2341	DN15412_c0_g1_i1	1	p1	(A)10	10	122	131	TTTTCCGCGTTCTCTCTGCT	59.966	20	GGTGGTGTGGATGGAGAAGG	60.035	20	160	54	213
2342	DN42923_c0_g1_i1	1	p1	(A)20	20	874	893	TGGGGAAACTGAAATGCAATACC	59.486	23	CCGAGAGGAAAGGAATGGGG	59.819	20	215	744	958
2343	DN19220_c3_g1_i1	1	p1	(T)11	11	809	819	CAAAGGGCCTCGGAATCCAT	60.107	20	TAGGGATCTGTCCCAAGCCA	59.956	20	267	617	883
2344	DN20295_c0_g1_i1	1	p1	(T)13	13	903	915	GGACACGCCAGAGACAGAAA	59.966	20	CGCTCCCAAGCCCTAGAATC	60.25	20	139	819	957
2346	DN18579_c0_g2_i1	1	p1	(T)10	10	813	822	GAAGGGGTGCTCTGTCTCAC	60.037	20	GGGGGAAGCAGAAAAAGGGA	59.886	20	110	769	878
2347	DN11765_c0_g1_i1	1	p1	(T)10	10	483	492	GTCCTCGGCCAAACGAGTAT	59.825	20	CGTTGGATGAACTGCATTGCT	59.799	21	233	292	524
2348	DN37907_c0_g1_i1	1	p1	(T)10	10	47	56	AGTTCGTTCACCTGTAGCTCT	58.76	21	CTCTCTTCCTCCCACCTCCA	59.958	20	247	0	246
2349	DN22018_c0_g1_i1	2	p1	(A)13	13	558	570	GCATTGCGACAGTGTGGTTT	59.969	20	AGTTCTCCTCAATTGGAAGGCA	59.623	22	235	391	625
2350	DN11765_c0_g2_i1	1	p1	(T)10	10	482	491	GTCCTCGGCCAAACGAGTAT	59.825	20	CGTTGGATGAACTGCATTGCT	59.799	21	233	291	523
2353	DN18158_c3_g1_i4	1	p1	(A)12	12	209	220	CAGAAAACCCAGACCCACGA	59.892	20	CGAAGGTCGTGTTGGAGTGA	59.968	20	186	124	309
2356	DN49444_c0_g1_i1	1	p1	(A)12	12	519	530	GCAGCGAAACACAAAGGTCA	59.62	20	TGGGGAAAGAAATTACGATGTCA	58.087	23	280	472	751
2361	DN23278_c0_g1_i4	1	p1	(A)10	10	83	92	CCCACGTTCAAGACCCAGTT	60.179	20	GCGGAAGAGGAACCCTAACC	60.108	20	264	20	283
2362	DN13118_c0_g1_i1	1	p1	(T)10	10	816	825	AATTACCTGCGCGTGGTTTG	59.76	20	CGACACAACAGTTGCAGGAG	59.417	20	243	610	852
2365	DN42386_c0_g1_i1	1	p1	(A)10	10	754	763	TGCAGAGTCCTCCATCTCCA	59.958	20	TGGCTGTCGTGGCTAAAGAG	60.037	20	137	725	861
2366	DN15786_c0_g1_i1	1	p1	(T)10	10	768	777	GCCGTCCCAATGCTTGATTC	59.899	20	TCAGGTGACACCATATACAAGACT	58.977	24	275	614	888
2368	DN47688_c0_g1_i1	1	p1	(T)20	20	873	892	GCTCATAGTGCCAGGACCTC	59.894	20	AACAACCCCAACACGAGTGA	59.746	20	169	751	919
2370	DN16833_c0_g1_i1	2	p1	(T)13	13	728	740	TTGCCAGGGCTTAGATTGGG	60.033	20	ATGCCCATGCTGAAAACTGC	59.752	20	261	663	923
2371	DN15751_c0_g1_i1	1	p1	(A)16	16	886	901	TGGATTCGAGGAATACGCGG	59.968	20	TGCTCGTGGATTCGAGTACG	59.902	20	195	741	935
2372	DN21316_c0_g1_i1	1	p1	(T)14	14	774	787	CCTGCAGTCTTTTTGGTGGC	59.967	20	GCTGCGGCACTCCTTTTTC	60.081	19	236	574	809
2373	DN16508_c0_g1_i1	1	p1	(A)13	13	167	179	CCTGTGTGTTCTGCAACAGC	59.97	20	GAATGGAGATGGGGTCGTGG	60.179	20	228	82	309
2374	DN17743_c0_g1_i1	3	p1	(T)11	11	849	859	GCAGAGGTCTTGGAGCATGT	60.036	20	TCTCTCTCTCTCTCTCTCATCCA	58.702	23	192	737	928
2375	DN27290_c0_g1_i1	1	p1	(T)11	11	710	720	TCCCTTTGTCTGAAGCCGAC	59.965	20	GGTGGAGGGTGATCTTGGTG	60.035	20	241	616	856
2376	DN16221_c0_g1_i2	1	p1	(T)12	12	300	311	AGAGCGGCCGTGTTACATAG	59.898	20	CTCTAGCACCAGCACAGCAT	60.108	20	251	272	522
2380	DN16027_c0_g1_i1	1	p1	(A)12	12	52	63	ACTTCAACAAATACCCCAAAAAGA	57.2	24	TTGGGTTGGTGAGTGCTGTT	60.034	20	136	22	157
2381	DN16880_c0_g1_i1	1	p1	(A)10	10	753	762	AACGGGAAGCGGTCATTCTT	59.964	20	TCTTGCCGACAGATCCAAACA	59.928	21	221	651	871
2382	DN15197_c0_g1_i1	1	p1	(T)11	11	699	709	CAAGGCTGGTGCTCCTCTAC	60.108	20	GCAGAAGAAACGGATGTCGC	59.905	20	244	489	732
2384	DN13932_c1_g1_i1	2	p1	(T)16	16	675	690	TGAACGAGACGGGAACCAAG	59.967	20	AGAGCAGTGCCAGTGTTTGT	60.107	20	229	507	735
2385	DN13721_c0_g1_i1	1	p1	(T)10	10	784	793	CTCCTGCAACCACAGCAAAC	59.969	20	TGAGCTCCGCATCGAGTTTT	60.037	20	178	666	843
2386	DN17531_c1_g1_i2	2	p1	(T)16	16	829	844	CGACTAACCGGAGTTCGGAG	59.902	20	TGCTCTCATGGACTCTTCAACC	60.028	22	176	714	889
2387	DN24736_c1_g1_i1	1	p1	(T)10	10	863	872	GATCCGACGTCTCTGAGCTG	59.971	20	TCCAAATCCGCACTCACGAA	59.966	20	244	678	921
2393	DN18889_c0_g1_i1	1	p1	(A)11	11	138	148	TCTTCGCTGCAGAAGCCATT	60.322	20	GCATTCTCCTCACGGGCTAA	59.822	20	111	92	202
2394	DN8285_c1_g1_i1	1	p1	(T)10	10	260	269	GCTGCCCGCTAGTCATTACA	60.179	20	GAAACAGAAATGGGCTGCCG	60.109	20	245	97	341
2395	DN15918_c1_g1_i1	1	p1	(T)10	10	154	163	CCAATAGGAGGATGCAAGGCA	60.134	21	GAGTGTATGGGGCTGCAGTT	60.035	20	257	29	285
2396	DN13118_c0_g2_i1	1	p1	(T)14	14	772	785	TCGAAGGCCCAAACAGATCC	60.035	20	TCACCCTTTTTCCAGCATCC	58.077	20	271	552	822
2399	DN18389_c0_g1_i1	1	p1	(T)11	11	224	234	CCTTCTTGGCTCTTCCCCTG	60.035	20	GGGGTCTTGGTCTTGATGGG	60.034	20	145	114	258
2400	DN17861_c0_g1_i2	1	p1	(A)10	10	707	716	CAGGGGAATGGGGGTGAAAA	59.884	20	GTCCTGAAATGGTAGGGCACA	59.996	21	217	658	874
2401	DN10477_c0_g2_i1	1	p1	(T)10	10	111	120	GTGCCGCCTATGCTGAAAAG	59.901	20	ATCTGGACTGGCAAAGGTGG	59.961	20	161	15	175
2402	DN8923_c0_g1_i1	1	p1	(T)11	11	682	692	GGAGCAGAGCCTGTTTTCCT	59.963	20	ACAGCTTCCTCCAGCTCCTA	59.958	20	207	533	739
2404	DN10477_c0_g1_i1	1	p1	(T)10	10	111	120	GTGCCGCCTATGCTGAAAAG	59.901	20	ATCTGGACTGGCAAAGGTGG	59.961	20	161	15	175
2405	DN32515_c0_g1_i1	1	p1	(A)10	10	261	270	CGACCACCAATCTCTTAGCCA	59.793	21	TGCGGATGGATTGGGTTCTT	59.669	20	221	207	427
2407	DN8923_c0_g2_i1	1	p1	(T)10	10	682	691	GGAGCAGAGCCTGTTTTCCT	59.963	20	ACAGCTTCCTCCAGCTCCTA	59.958	20	206	533	738
2408	DN14966_c0_g1_i1	1	p1	(A)14	14	46	59	GCGTGCAAAAGAATCACGTCT	60.07	21	GAGGAGGGATGAGACTGGGT	60.032	20	212	14	225
2409	DN15255_c0_g2_i2	1	p1	(T)11	11	556	566	TCCAACCATTGTCAGTCCGA	58.947	20	TGCGTTTGTGCTCTTGATCG	59.487	20	222	389	610
2411	DN16908_c0_g1_i1	1	p1	(T)10	10	39	48	GCTACCTCACTTCTCTCCTCC	58.971	21	TGTGCTAACGAAACCGCTCT	59.967	20	150	13	162
2412	DN12418_c0_g1_i1	1	p1	(A)14	14	127	140	GAAGGACAACATTGCCAGCC	59.755	20	CCCAACTTGTACGCCACTGA	60.25	20	124	73	196
2414	DN15639_c0_g1_i2	1	p1	(T)10	10	750	759	TTTCTCGCCTTTTCCGCTCT	59.965	20	CCTTGTCCCGTTCCCTCCTA	60.617	20	264	642	905
2416	DN21362_c2_g1_i2	1	p1	(T)17	17	852	868	CAGTGACAAAAGGCCAACCG	59.969	20	CGATCTCTCAATCATAGGTTAAAGCA	59.074	26	144	762	905
2417	DN23393_c1_g1_i1	1	p1	(A)15	15	827	841	TGGAGCGCTTCTTCCTCTTG	60.037	20	GCATCAACCCAATTGTTCTCTGT	59.743	23	236	638	873
2419	DN18444_c0_g1_i2	1	p1	(A)10	10	150	159	TGCCACATCCCTCAAAAGAA	57.326	20	AGCATTTCCCAAAGGCCTCA	59.885	20	175	116	290
2421	DN16338_c0_g1_i1	1	p1	(T)10	10	743	752	ACCGTTTGAATCCTCGTGCT	59.965	20	ACATTGTATCGTCAACTCCCCA	59.43	22	216	564	779
2422	DN16356_c0_g1_i1	1	p1	(T)10	10	130	139	TTGAGCCCCTCTGTTTGCAT	59.887	20	AGTACCTGGTGAGGAGTCCC	59.959	20	280	13	292
2424	DN13170_c0_g1_i1	1	p1	(T)14	14	711	724	TCAGGCACATCCCTCTCACT	60.252	20	ACCCTTCCATCAGTTAGCACT	58.73	21	212	559	770
2425	DN22728_c1_g1_i1	1	p1	(A)11	11	28	38	AAAACTGAAAAAGAGTCGAGAGG	57.007	23	AGTGCCGCATTTCTTCCAGA	59.963	20	216	2	217
2426	DN15294_c0_g1_i5	1	p1	(A)11	11	139	149	CCCCACAAAACAACAAGCGT	59.825	20	TGTGGACTTATGGCGTGTGT	59.605	20	165	44	208
2428	DN21880_c0_g3_i1	1	p1	(A)11	11	42	52	ACTCTCTTCCTCTGTTCCTCT	57.174	21	GGAGAACTTGGAGGTGACGG	60.037	20	192	4	195
2431	DN15188_c0_g1_i1	1	p1	(T)13	13	647	659	TTGACCGTTGGTTTTGTTTGT	57.338	21	GTGGCACACACATTGTCACG	60.317	20	134	612	745
2432	DN23859_c1_g1_i1	1	p1	(A)13	13	73	85	ATCTGGCATTAAAGTTCACTGTTT	57.345	24	TGCTGCTACAGCTTCTCTGG	59.751	20	160	24	183
2434	DN27568_c0_g1_i1	1	p1	(A)13	13	82	94	ACCTTTGAGCCAACATGCCT	60.179	20	GGTTCTTTGTGCCTTGGCTG	59.967	20	220	53	272
2436	DN15124_c0_g1_i1	1	p1	(A)16	16	43	58	AAGGGAGTCGGCGATTTCTC	59.824	20	GCGGTCGCTATCATTAGGCT	60.038	20	130	6	135
2437	DN34089_c0_g1_i1	1	p1	(A)10	10	644	653	TGAGCAGAAATTGCAAGGAAGT	58.775	22	CTGCTGAGGCAAGTCTGAGT	59.679	20	279	458	736
2438	DN22810_c1_g1_i2	1	p1	(T)12	12	806	817	TGCTGATATTCGCGATCGGT	59.686	20	TCCGCTCCCCAACAATCAAA	59.889	20	272	584	855
2439	DN16671_c0_g1_i1	1	p1	(A)16	16	86	101	ACCAAACTTGATCGAGGCTCC	60.339	21	TGATGGCAGGTATTGGCACC	60.396	20	251	9	259
2440	DN4785_c0_g2_i1	1	p1	(A)16	16	814	829	TTCCCATCGCGGTACATCTG	59.896	20	GGGGAGTGAAAACTCCAGCA	59.89	20	241	641	881
2441	DN17786_c0_g1_i1	1	p1	(T)14	14	799	812	CTTCTCCTCTGCTCGTCGTC	59.902	20	TGCTTTAAATCGACGCCCCT	60.036	20	277	611	887
2442	DN4785_c0_g1_i1	1	p1	(A)16	16	814	829	TTCCCATCGCGGTACATCTG	59.896	20	GGGGAGTGAAAACTCCAGCA	59.89	20	241	641	881
2444	DN12252_c0_g2_i1	1	p1	(T)10	10	135	144	TCCTTCAGCTTTGATTTGGGT	57.757	21	AAGCTGCAAGATGAACCCCT	59.593	20	140	103	242
2445	DN12252_c0_g2_i1	2	p1	(T)10	10	264	273	AGGGGTTCATCTTGCAGCTT	59.593	20	AGCTGAAGGGTAAACTCAAGTC	57.991	22	143	223	365
2446	DN20517_c1_g2_i3	1	p1	(A)11	11	62	72	TCCGACTTCATTCCCAGTGA	58.36	20	ACTGCGCTTGGGTTAATGGA	59.962	20	115	6	120
2449	DN12524_c0_g1_i1	1	p1	(A)10	10	88	97	AGCAAATAACATTCCCCTGAACA	58.584	23	CCACAAAGTTCCCCGTCCTT	60.179	20	175	57	231
2450	DN14927_c0_g1_i1	1	p1	(T)10	10	678	687	CAGAAAGCAGCAATCGGCAA	59.758	20	AACAACTCCTCCGTTTCCCC	59.89	20	268	470	737
2451	DN5301_c0_g1_i1	1	p1	(A)11	11	426	436	AATCTGCAAAACACGCCTCT	58.391	20	GCAGGTGAAAAACGAGTGCT	59.337	20	143	357	499
2452	DN5301_c0_g1_i1	2	p1	(A)19	19	804	822	TTTACACGCGCACACACATC	59.766	20	CCAAGAGAGCCCAGTAACCG	60.108	20	244	633	876
2453	DN22876_c0_g3_i1	1	p1	(T)19	19	837	855	CAGAACCCGTATCACCCTCG	59.898	20	AGGCATCTTTCTGTTGGCAGT	60.203	21	193	687	879
2455	DN9618_c1_g1_i1	2	p1	(T)12	12	133	144	GAGAGGTGGAGGAGGAGGAG	60.106	20	AGCTTGCAGAGGGTCTTCAC	59.964	20	183	62	244
2459	DN7353_c0_g1_i1	1	p1	(T)11	11	314	324	ACACTGCTCTGTCACTCAAGA	58.965	21	CTCCCCCATTTAGCTTCCCC	59.814	20	267	285	551
2460	DN22513_c1_g1_i1	1	p1	(A)12	12	817	828	CCTGTGGAGAAACCTGCCAT	59.961	20	GCAAATGCTCACTTGTGCAAC	59.476	21	169	687	855
2461	DN21346_c0_g1_i5	1	p1	(T)11	11	79	89	GCGCGCATTATAAAAGGGCA	59.97	20	TTGCTTCCCGAAGCTACCAG	60.036	20	210	13	222
2463	DN19045_c0_g1_i1	1	p1	(A)15	15	632	646	TTGTGCTGCTCCCAGTCTTT	59.817	20	ACATTGGAAGGCCAATTGTAGC	59.503	22	151	563	713
2465	DN43918_c0_g1_i1	1	p1	(A)10	10	810	819	ACTCACCAAAGACAACGCCT	59.82	20	GCTTTTGCATTGTTATGCTGCC	59.905	22	212	655	866
2466	DN18292_c0_g2_i2	2	p1	(T)17	17	804	820	GCAATGGCAGCAGTGAAGAG	59.829	20	TAAGTGCCATGCAACCCCAG	60.612	20	265	589	853
2467	DN27389_c0_g1_i1	1	p1	(T)10	10	683	692	AGTGGATCTGGAGGTGAGGT	59.585	20	AGTGCCATGTGTATGTGGCT	59.671	20	240	609	848
2469	DN23755_c0_g1_i1	1	p1	(A)11	11	479	489	CACTCGGCAGGCGATCTTAT	59.967	20	AGCCACGGCAGATTTTGGAA	60.539	20	241	280	520
2471	DN17028_c1_g1_i2	2	p1	(T)10	10	728	737	GCACTGGTGTAGCGGTGTAT	60.108	20	ACCTTCAGCATACAGCAAGCA	60.272	21	170	663	832
2472	DN14457_c0_g1_i1	1	p1	(T)14	14	473	486	GCAGGTGCTGTCCTCATCAT	60.107	20	AGAGTAAGGCGAAAGGGTGC	60.036	20	257	369	625
2474	DN16734_c0_g1_i1	1	p1	(A)12	12	149	160	TTGCCACTCATCCCCCAATC	60.033	20	GTGAGGCAGGCCATTGTTTG	60.038	20	161	44	204
2476	DN15927_c0_g1_i1	1	p1	(T)20	20	120	139	TACGGCCAGTTACGACAACC	60.038	20	ACGAGCTAGCAGCATCAGTG	60.179	20	212	5	216
2477	DN15927_c0_g1_i1	2	p1	(A)10	10	242	251	CTGATGCTGCTAGCTCGTCC	60.597	20	GTCAGCCTCCTGGTTAGCTC	59.823	20	163	199	361
2479	DN14908_c1_g1_i1	1	p1	(T)10	10	290	299	AGGAGAAAGCACCAACAGGG	59.889	20	CGTCACAAGTTTCTGCGGTG	60.042	20	140	232	371
2480	DN21593_c0_g1_i1	1	p1	(T)10	10	312	321	TGAGAATCGCGCAGAACACA	60.319	20	GCCGTGGCTGTCAGAATCTA	59.824	20	278	80	357
2481	DN23573_c1_g2_i2	1	p1	(T)11	11	55	65	CGCTCTTGAAGATCCCTCGG	60.249	20	GGAATGTGCGTCAGCAACAG	60.11	20	205	3	207
2482	DN23573_c1_g2_i2	2	p1	(A)15	15	770	784	ATAATGGCCTGAGCCCGATG	59.963	20	TCATTCCAATTCTTTCCTTGCCA	58.841	23	277	550	826
2483	DN15254_c0_g1_i1	1	p1	(T)10	10	252	261	ACGCACTCGACAACATGACT	59.968	20	CCGTCCACTGACTGTTCCAA	59.894	20	195	155	349
2484	DN15254_c0_g1_i1	2	p1	(T)13	13	809	821	GTGCTAGCTGTGAGAGGCAA	60.037	20	ACCCGCGACTCTCATTAACT	58.816	20	144	712	855
2485	DN19631_c1_g1_i1	1	p1	(A)18	18	795	812	GGTTCAGGGAGCAGAAGACC	60.036	20	AGAACTCTCCGTCTTCTTCGAT	58.651	22	148	698	845
2486	DN19737_c0_g1_i1	1	p1	(T)10	10	809	818	CGTTTGTTGGTTGGTTGGTGT	60.067	21	ACCATCAAATCTCATCAATTTTTCCT	57.858	26	167	682	848
2488	DN18106_c1_g1_i1	1	p1	(T)10	10	799	808	AACCACTTGCTATGCAGCCT	59.961	20	GCTACCTCAATGCATACCCA	57.362	20	172	693	864
2490	DN11771_c0_g2_i2	1	p1	(T)10	10	726	735	TGAGAACGACAGGGTGCTTC	59.966	20	GCAACAGTTGGCATCCATCA	59.11	20	267	595	861
2491	DN16178_c0_g1_i1	1	p1	(A)11	11	538	548	CCATAGTCAGGTGTCTGCCG	60.179	20	TCGTTCATAAATCCCCGCACT	59.791	21	229	375	603
2492	DN20193_c0_g1_i1	1	p1	(T)10	10	710	719	TCGGCAAGCCTGATGTTCTT	59.963	20	TGTAGCTTTCACAGCCCCAG	59.963	20	259	552	810
2497	DN24809_c0_g3_i4	1	p1	(T)10	10	643	652	GGCTGAGGCTGAGAATGTGA	59.749	20	TCCACGTCGCGACATTTGTA	60.039	20	153	580	732
2501	DN32778_c0_g1_i1	1	p1	(T)15	15	812	826	ATGCTGCTGGAATCTGCCTT	60.033	20	TGGATAAAACATGATACAACAGTGGA	58.828	26	235	621	855
2502	DN14669_c0_g2_i1	1	p1	(A)12	12	46	57	ACCAGTTGCAACCTTCCAAGA	60.064	21	TGTCTGAAGGTTTGGTGGGG	59.815	20	210	6	215
2503	DN13123_c0_g1_i1	1	p1	(T)10	10	770	779	TCCGCGAGAGTCTGGAGATA	59.531	20	TCAGATACTGTTATCGGCTGCT	59.041	22	137	711	847
2504	DN17588_c1_g1_i3	1	p1	(T)11	11	741	751	CAGCAAGGGCTGTAGCTTCT	60.036	20	TTGGGCAAGTAGCCCTCAAT	59.296	20	230	550	779
2505	DN47421_c0_g2_i1	1	p1	(A)10	10	36	45	CCACAGAGCATCTGAAGAACA	57.95	21	CAGTGGGACCCAACATCACA	59.89	20	167	0	166
2506	DN47421_c0_g1_i1	1	p1	(A)10	10	36	45	CCACAGAGCATCTGAAGAACA	57.95	21	CAGTGGGACCCAACATCACA	59.89	20	167	0	166
2507	DN11031_c0_g1_i1	1	p1	(T)10	10	705	714	TCCATCCCGATTGTTGCAGT	59.672	20	TTCAGCCTTGGGTTCACCAG	60.179	20	136	646	781
2508	DN21042_c0_g1_i1	1	p1	(T)11	11	72	82	ACGGGAAATTAGCATCGCCA	60.107	20	CGCTCTTTTGGAAAGGGCTA	58.179	20	133	40	172
2509	DN15863_c0_g2_i2	1	p1	(A)10	10	497	506	AGCGGCCAGCTCAGTAATTT	60.035	20	CCAAACATCCCGACTGGTGA	59.964	20	175	452	626
2511	DN24223_c1_g1_i1	2	p1	(T)10	10	317	326	CATTGATGCTTCTGCTCCGC	59.971	20	CTTGGGGAGAGCGGATTTCA	59.747	20	200	215	414
2512	DN12903_c0_g1_i1	1	p1	(T)12	12	43	54	TGGGTGTTTGAATCTGACAACTG	59.368	23	ATGGGTGGTTGCCTTCACAA	60.106	20	119	2	120
2514	DN8403_c0_g1_i1	1	p1	(A)10	10	89	98	CGGCTGCGTTCAGTGATACA	60.736	20	GTAGGAAGTCCAGGAGGGGT	59.957	20	249	19	267
2515	DN3147_c0_g1_i1	1	p1	(A)15	15	52	66	AAAAACACAGACACAGCCGC	59.899	20	GGGTTCTTGCTTCCGGTGTA	59.964	20	192	7	198
2517	DN24909_c0_g1_i1	1	p1	(A)11	11	107	117	ACCAAAACTTGTAAACCAACGTAGA	59.353	25	TGAGGTTTTCGGAGCTGGTC	59.965	20	270	74	343
2518	DN283_c0_g1_i1	1	p1	(T)15	15	60	74	GCACAATAAGGTGAGTCAGTTGC	60.365	23	GCCCTAGTTTTCGCATCGTC	59.349	20	205	14	218
2520	DN24118_c1_g1_i1	1	p1	(A)12	12	165	176	GGAATCAGATTTGAATGGCGCA	59.9	22	TCAAAGGAAGCACCAGAACTCA	59.827	22	204	2	205
2521	DN16499_c0_g1_i1	1	p1	(A)14	14	632	645	GAAGAGAGAGGGCTGACTGC	59.824	20	AGAGCAGGGGCTTTTCTGTT	59.52	20	219	514	732
2522	DN21265_c0_g2_i1	1	p1	(T)14	14	789	802	CTCGACAAGATCTGAGGCCG	60.249	20	TCAAATTAAACCTCAAACAAACCCA	58.053	25	144	687	830
2523	DN15569_c0_g1_i1	1	p1	(A)27	27	35	61	TCTCAACTTATCCCAGCAAAGA	57.091	22	ATGCCAAGGATGCAGGAGAC	60.107	20	256	2	257
2524	DN23134_c1_g2_i1	1	p1	(T)10	10	740	749	ATCCCTTGTCGCAGGTCTTG	60.036	20	CAACAACAACGCAGCAACTG	59.084	20	198	637	834
2526	DN8943_c0_g2_i1	1	p1	(A)13	13	487	499	CGAGACTTGCCTGCTGATCT	59.825	20	ATGCCTGAAGCTTCCTCACC	60.035	20	272	445	716
2527	DN8943_c0_g1_i1	1	p1	(A)13	13	487	499	CGAGACTTGCCTGCTGATCT	59.825	20	ATGCCTGAAGCTTCCTCACC	60.035	20	272	445	716
2528	DN16974_c1_g1_i2	1	p1	(A)12	12	608	619	CCGGAGGAGAAGGATCACAG	59.25	20	TGTACTTCAATCTTGGGCCAT	57.262	21	250	527	776
2531	DN20083_c1_g1_i2	2	p1	(T)10	10	667	676	TGGACGCCAAATGAAGCTGA	60.251	20	AGCAAGGAAACAACCAGTGGA	60.064	21	204	526	729
2533	DN18914_c0_g1_i6	1	p1	(T)10	10	162	171	ACATATGGTTCGAATGCCGGT	60.134	21	CCAAGACGAAGCCCATAGCA	60.108	20	226	121	346
2534	DN22112_c1_g2_i6	1	p1	(A)10	10	120	129	AGCCAACCCAACCATAGAGC	60.034	20	ACAAAGACGACTGGCAGGAG	59.966	20	274	91	364
2535	DN22112_c1_g2_i6	2	p1	(A)10	10	214	223	AGCCAACCCAACCATAGAGC	60.034	20	ACAAAGACGACTGGCAGGAG	59.966	20	274	91	364
2536	DN19524_c0_g1_i2	1	p1	(A)11	11	83	93	ACAACAAACACAATCGCCCTC	59.663	21	CGCGAATAGGTTCTTGCCCT	60.462	20	110	35	144
2538	DN32908_c0_g1_i1	1	p1	(A)12	12	114	125	CCTGAGGCAAGGGGTAAGAG	59.456	20	CTAGCTCACGTAGCAGAGGC	59.97	20	266	17	282
2540	DN47891_c0_g1_i1	1	p1	(A)10	10	110	119	CCTGCACAAAAAGAAGGCCC	59.966	20	TTGCGATGATCGGCGATGTA	59.969	20	213	70	282
2542	DN18111_c0_g1_i2	1	p1	(A)10	10	119	128	GAACTCAGACAGCAAGCGGA	60.32	20	CGGCATTGGTGTTGGTTGAG	60.039	20	275	64	338
2543	DN18683_c0_g1_i3	1	p1	(A)16	16	76	91	TGGTCAAGTGTTTACCTTAAGTGAT	58.402	25	CATCGAAACCACCCAACTGC	59.759	20	156	22	177
2545	DN24919_c0_g1_i1	1	p1	(A)13	13	698	710	TCGAGATCAAGCTCGCCATC	59.969	20	TCCTTTTCGCTCTTTCCCTCC	59.997	21	145	630	774
2546	DN18530_c1_g1_i2	1	p1	(A)10	10	75	84	CGAAAGCAGAAAACCATCCCA	59.114	21	TTCAGAGACGAGTGCAGCAG	60.039	20	275	16	290
2547	DN17312_c1_g1_i1	1	p1	(T)10	10	562	571	TCTTCTCCTACCTCGTCGCC	60.747	20	TTGCAGCTCACAGCTACTGG	60.321	20	277	373	649
2549	DN8465_c0_g1_i1	2	p1	(A)10	10	177	186	CCTGCGGAACTCATATCCCC	59.965	20	GGCATGTACCCCAGTTGTGA	59.962	20	237	145	381
2550	DN24688_c1_g1_i1	1	p1	(A)15	15	770	784	AGGATGTGAACTGAAGGCCG	60.036	20	CCCAGCCTTTTTATTTATACAACATTC	57.687	27	108	712	819
2551	DN13201_c0_g1_i1	1	p1	(A)11	11	99	109	ACGACCCACCTACACTCACT	60.179	20	ATCAGCAAGTTGCGCGTTTT	59.969	20	201	46	246
2552	DN18202_c0_g2_i1	1	p1	(T)17	17	744	760	GGAGGGCGATCTCGTGAAAA	60.108	20	GCCCTTTCCCATCTCCACAC	60.681	20	279	537	815
2553	DN19413_c0_g1_i1	1	p1	(T)10	10	689	698	CATGAAACCTCTAGGCGGCA	60.108	20	TCCACATCACATAAAAGTTAACGAGT	59.068	26	277	475	751
2554	DN15529_c1_g1_i1	1	p1	(A)12	12	144	155	TGTTTGTTCCCATGCAACCT	58.213	20	ATGAAGGGTGTGGACGTGTG	60.25	20	124	105	228
2555	DN19413_c0_g2_i1	1	p1	(T)10	10	689	698	CATGAAACCTCTAGGCGGCA	60.108	20	TCCACATCACATAAAAGTTAACGAGT	59.068	26	277	475	751
2556	DN19755_c0_g6_i1	2	p1	(T)11	11	373	383	ATTAGGGTAGGGGCCCTGTT	59.953	20	CGAAACTGTGTTGTGTTTGGC	59.083	21	234	329	562
2557	DN44170_c0_g1_i1	1	p1	(T)10	10	61	70	TGAAAGTGAGGAAATGGTTGTGT	58.723	23	AGGGGCTGTTTGGATTCAAGT	59.852	21	152	1	152
2559	DN19714_c0_g2_i2	1	p1	(A)10	10	683	692	CACAAACAACCGACCCATCG	59.763	20	TCCTTGCTTTTACGGCGTCT	59.966	20	260	533	792
2560	DN25098_c0_g1_i1	1	p1	(T)18	18	183	200	GGCAGAGTGGAGGTGAAGAC	60.037	20	TGCTTACATGGGTTTCAGGGA	59.292	21	238	4	241
2563	DN20797_c0_g1_i4	1	p1	(A)11	11	116	126	GCAGCTGAAGAGAGGTCAGG	60.108	20	CGAGGTATTGGTCGACGAGG	59.971	20	264	90	353
2565	DN24012_c0_g1_i1	1	p1	(A)22	22	77	98	ACATCGCCATAGAAACCCCC	59.817	20	CAGGGAGATGGCCAAGAGTG	60.107	20	215	11	225
2566	DN13781_c0_g1_i1	1	p1	(T)11	11	768	778	CGAAGAGGAATAGGGCCGTC	59.968	20	AATCAGCTCAGCTCTTCGCC	60.462	20	271	534	804
2568	DN21019_c0_g1_i8	1	p1	(T)12	12	753	764	GACTGGCTGCTGAGGTTCTT	59.964	20	GAACAAGGGCACGTTTCTCC	59.408	20	152	642	793
2569	DN2976_c0_g1_i1	1	p1	(T)10	10	690	699	CCAAGGGAAGCCTCACAGAA	59.598	20	ATTGCACTTAAAGATTGACATCCA	57.161	24	223	514	736
2570	DN24909_c0_g2_i1	1	p1	(A)11	11	107	117	ACCAAAACTTGTAAACCAACGTAGA	59.353	25	TGAGGTTTTCGGAGCTGGTC	59.965	20	270	74	343
2572	DN16471_c0_g1_i2	1	p1	(A)10	10	81	90	ACAGATCCAATATGCACCTCAA	57.491	22	CACGTTTTCTGCAAGGCCAA	59.898	20	231	51	281
2573	DN21585_c0_g1_i2	1	p1	(T)10	10	94	103	ACTACTGCTCGAACACAGCA	59.326	20	GTGACTCATGCTCGAAGGGA	59.467	20	267	70	336
2575	DN19882_c1_g1_i1	1	p1	(A)16	16	41	56	ACAAACACAATAATGGGGTTGGAA	59.344	24	TGGGATTAAGCCTGACGTGG	59.748	20	139	0	138
2577	DN20533_c0_g1_i1	1	p1	(T)12	12	342	353	TCACCCCAATCAATCACGCA	59.963	20	CGTCCGCCGATTGGAAAAAG	60.179	20	111	302	412
2579	DN24826_c1_g1_i1	1	p1	(T)15	15	233	247	ACGACAGCAAATGGGTGAGT	59.891	20	GCCTGCAGCTAGGATGTGAT	59.892	20	232	46	277
2580	DN15185_c1_g1_i2	1	p1	(A)10	10	393	402	GGTTGAGTACCAGCGAGCTT	60.037	20	CATCAACCATGGGGCTGCTA	60.107	20	238	249	486
2581	DN10710_c0_g1_i1	1	p1	(T)10	10	661	670	GCGTTGCTGCAAGGATAACT	59.195	20	AAGGTCCAGAACTGAGCAGC	59.964	20	270	451	720
2582	DN16130_c0_g1_i1	1	p1	(A)10	10	698	707	GCAAGGACTGCTCGTAGACA	59.756	20	CCCTCCATCATGCATAGGACT	59.016	21	210	588	797
2585	DN17847_c1_g2_i1	2	p1	(T)10	10	313	322	TGTCATTTCTTTGCTTCTGGTTCT	59.111	24	AAGAATGCACAAGCTCCCTT	57.701	20	236	259	494
2586	DN12241_c0_g1_i1	1	p1	(T)10	10	140	149	CGTCCTTCTACACTGGTGCT	59.396	20	AATCAACCTGAAGCCAGCGA	59.963	20	241	0	240
2588	DN16502_c0_g1_i1	1	p1	(A)18	18	61	78	GTGACTGTCGATAGCTCAAGAGA	59.624	23	TGATGGAGTTTAAGGCGCGA	59.752	20	245	19	263
2589	DN23291_c0_g1_i1	1	p1	(A)11	11	64	74	TTTTCACCAGTCCCACCACC	60.106	20	GGTATGGACCCCCTTGTGTG	60.034	20	218	18	235
2590	DN18496_c0_g1_i3	1	p1	(A)11	11	180	190	TCCCTCCCCCTTAATCACTCA	59.632	21	GCCAAGGTTGGAGACGATCA	60.036	20	134	115	248
2592	DN25377_c0_g1_i1	1	p1	(A)11	11	219	229	GGCAGCATCAACAGCCAAAA	59.966	20	TGACGAGGAAGCTGATGAGG	59.18	20	264	57	320
2593	DN12199_c0_g1_i1	2	p1	(T)12	12	688	699	CCGATCAGCTGTTGGAACCT	60.036	20	CACAGGAGCAGAAACATTTGGT	59.375	22	225	519	743
2594	DN12199_c0_g2_i1	1	p1	(T)12	12	688	699	CCGATCAGCTGTTGGAACCT	60.036	20	CACAGGAGCAGAAACATTTGGT	59.375	22	225	519	743
2595	DN18118_c1_g2_i2	2	p1	(T)17	17	718	734	CGGAGGATTCCCATTGGCTT	60.107	20	ACTTGAAAAGGAAACTCTTGGAAA	57.149	24	159	625	783
2596	DN23108_c2_g1_i1	1	p1	(A)15	15	31	45	TCCTACTACACCTTTCAGGAAAAA	57.496	24	ACGAGCGTGTAACATCTGGG	60.109	20	193	3	195
2598	DN22752_c2_g3_i1	1	p1	(T)14	14	545	558	GAGGGGAAGGAATTGTGCGA	60.035	20	GGAAGGGTCAAGGAAGAGGC	60.035	20	159	467	625
2599	DN47594_c0_g1_i1	1	p1	(A)11	11	624	634	TAAGGCAGTCAGCAGCACAA	59.892	20	GAGAACATAACGGCGGGGAT	59.894	20	140	566	705
2600	DN21209_c3_g1_i2	2	p1	(T)12	12	187	198	GGCAGAGAGAGAGAGCCCTA	59.815	20	ATCCCAAAACCCCCTCTCCT	60.179	20	252	40	291
2601	DN27698_c0_g1_i1	1	p1	(T)10	10	243	252	TCCTTGCCCACCCAACATAG	59.669	20	GTGTCACTTGTCAGAGCCCA	59.893	20	140	212	351
2603	DN23293_c2_g1_i1	1	p1	(T)12	12	73	84	CCGCAAACTCCTGCACTTTC	60.04	20	TGGCTGTGGCTGATGAAGAG	60.036	20	112	22	133
2604	DN16106_c0_g2_i1	1	p1	(A)14	14	43	56	ATAACAGCCGCTCGTTCTCC	60.179	20	GTGGTGGAGCGAAGAGTGAA	59.966	20	161	14	174
2606	DN17301_c0_g1_i1	1	p1	(T)17	17	708	724	TGACGCCATACCCGATGATG	59.967	20	AGACCGAGAAAGAGAGAAGGGA	59.958	22	215	538	752
2607	DN18010_c0_g1_i1	1	p1	(A)10	10	631	640	GCTATCAGTTAGCTGTTGGGGA	59.829	22	ACCTCTCCTGCATGGGTTTG	59.961	20	164	566	729
2608	DN24612_c1_g1_i3	1	p1	(A)10	10	730	739	CAGGCAGCAGGATGTGAGAA	60.036	20	CCTCCTCCCAAAATCCCTCG	59.819	20	221	544	764
2610	DN13682_c0_g2_i1	1	p1	(G)10	10	419	428	CCCTCGCTTTTCGTCATCCT	60.108	20	CCTCTACTCCACCACCCGTA	60.034	20	250	246	495
2611	DN23755_c1_g5_i1	1	p1	(A)10	10	80	89	CCGCCCCATAAACACCGATT	60.75	20	GGGTCTCCATCCCCAAACTG	60.034	20	200	39	238
2613	DN17292_c0_g2_i1	1	p1	(T)16	16	716	731	TGGAGTCTGTCCGGGATCTT	59.959	20	AATTGGCCAAGGCTCAGTCA	59.887	20	228	547	774
2615	DN16385_c2_g2_i1	1	p1	(A)11	11	35	45	TCTTGAATCATTTCCCAAAAAGAGG	58.003	25	AAATGTAACGAGGGGCAGGG	60.034	20	159	7	165
2617	DN8436_c0_g3_i1	1	p1	(T)10	10	537	546	GCATCGGACGGTGATGAAGA	60.179	20	GCAGCCTGAATAATCCCAGC	59.043	20	280	355	634
2618	DN14736_c0_g1_i1	1	p1	(T)11	11	461	471	CGGGTGCACATCCACTTTTG	60.039	20	TTCTCCACGCCCCAACAAAT	60.179	20	228	376	603
2619	DN38833_c0_g1_i1	1	p1	(T)10	10	686	695	GAATGCAATGCGTCGCTAGG	60.042	20	ACAGATAACATTTTCGGACCGT	58.066	22	135	616	750
2620	DN32957_c0_g1_i1	1	p1	(A)30	30	675	704	ACCGACCCACCTGCTATTTG	60.035	20	GGAAGTGGAGTGACAGCACA	59.893	20	124	624	747
2621	DN25284_c0_g1_i1	1	p1	(T)10	10	417	426	GTACGCGCGCACTAGTAAGA	60.248	20	TGCACAAGTGCTCAAAACCA	58.819	20	254	391	644
2622	DN15526_c0_g1_i1	1	p1	(T)11	11	722	732	TTCTGCTGCTGACTCCAGTG	59.966	20	TTTTTCTCTCCTCGTCTTCTCAA	57.469	23	116	647	762
2623	DN21392_c3_g1_i1	1	p1	(T)11	11	544	554	CAAAGAAGACCACGGTTGCG	60.041	20	ACCCTCACCTACTCCAGCAA	60.179	20	257	359	615
2624	DN20602_c2_g1_i1	1	p1	(T)18	18	731	748	TCGTTCTTACCCCTCTTGCG	59.754	20	CCCGCACAAAAGAGAGTCG	58.846	19	171	600	770
2625	DN32957_c0_g3_i1	1	p1	(A)28	28	675	702	ACCGACCCACCTGCTATTTG	60.035	20	GGAAGTGGAGTGACAGCACA	59.893	20	122	624	745
2626	DN10926_c0_g1_i1	1	p1	(A)10	10	93	102	GCACCATCAGTCCCATCTCC	60.179	20	AAGTTCCCGCTGTGTTCCAA	60.107	20	119	27	145
2627	DN47354_c0_g1_i1	1	p1	(T)17	17	695	711	TGAGGAGGAGGAAGAGGACG	60.034	20	ATGAAAAGCAAAATCAACCAAAAGT	57.371	25	133	613	745
2628	DN32957_c0_g2_i1	1	p1	(A)27	27	675	701	ACCGACCCACCTGCTATTTG	60.035	20	GGAAGTGGAGTGACAGCACA	59.893	20	121	624	744
2629	DN48135_c0_g1_i1	1	p1	(A)13	13	42	54	ACAATGGCTAACTACAACCAGT	57.633	22	GGATTGTTGTTTGCCCCGAA	59.323	20	211	16	226
2631	DN5850_c0_g1_i1	1	p1	(T)10	10	284	293	TGTTGTTGCGAGAACATGGA	58.04	20	TCGATTTCTCGTCCGTCTGC	60.179	20	210	242	451
2632	DN5850_c0_g1_i1	2	p1	(T)15	15	610	624	AGCAGACGGACGAGAAATCG	60.179	20	ACAAAGCATCCAAAGCCTGT	58.292	20	267	431	697
2633	DN5850_c0_g2_i1	1	p1	(T)15	15	610	624	AGCAGACGGACGAGAAATCG	60.179	20	ACAAAGCATCCAAAGCCTGT	58.292	20	267	431	697
2635	DN16860_c0_g1_i1	1	p1	(T)15	15	29	43	GAATGCACACGCCGGTGA	61.047	18	TGTGGGGTTCTTTTTGTGTGTG	59.768	22	241	0	240
2636	DN16860_c0_g1_i1	2	p1	(A)11	11	269	279	CACACACAAAAAGAACCCCACA	59.768	22	GAGAAGGGAGCTGGAGAGGA	60.033	20	275	219	493
2637	DN16860_c0_g1_i1	3	p1	(T)12	12	710	721	CTTCTCCTCCCTCTCCTCCC	60.106	20	CTCGCTCCGAAGCCTCTTAAT	59.932	21	272	496	767
2638	DN33436_c0_g1_i1	1	p1	(A)12	12	242	253	TTTGCCAGTGCCAGCAAATC	59.966	20	TGGCATGTGGGAAGATCGAC	60.108	20	253	211	463
2640	DN19174_c0_g1_i2	1	p1	(A)12	12	151	162	TCAGAACAAAGTCGCACCCT	59.532	20	CGCAAGGATGATCTGCCCAA	60.749	20	270	101	370
2641	DN16385_c2_g1_i1	1	p1	(A)11	11	35	45	TCTTGAATCATTTCCCAAAAAGAGG	58.003	25	AAATGTAACGAGGGGCAGGG	60.034	20	159	7	165
2642	DN3960_c0_g1_i1	1	p1	(A)33	33	682	714	TGAAAGGGACCTCACCACAA	58.782	20	GGCCGTTGGGTTTTTCCTCT	60.826	20	278	473	750
2645	DN17102_c0_g1_i1	1	p1	(A)11	11	268	278	ACACACAAGGACCCATCACC	59.89	20	CTTCGGGTTCCTGCTGCATT	60.962	20	172	186	357
2646	DN17766_c0_g3_i1	1	p1	(A)10	10	73	82	GGTCAATTCCGTACAGAGCCA	60.066	21	GCGTGGACTGCTAGATGGTT	60.108	20	178	36	213
2647	DN18327_c0_g1_i1	1	p1	(A)10	10	685	694	GCTACCCTTCTCTGCCATCG	60.25	20	CTCATCGTTTCGCCCTCTCA	59.827	20	124	637	760
2649	DN23532_c0_g1_i1	2	p1	(A)15	15	560	574	AACACACCCATCGCAAAACG	59.97	20	CCATCTCCGACGCACTACTC	59.97	20	251	399	649
2650	DN20606_c1_g1_i1	1	p1	(T)30	30	607	636	CGGGAGGAGAGGAGAGTGAT	59.815	20	CCCCAAAGTGTCTCCTGCAA	60.179	20	214	479	692
2651	DN24856_c1_g3_i1	1	p1	(A)11	11	65	75	CTGAATCTCTCTCTCGCGCA	59.62	20	CTCGGGAGATCCATTGCTCC	59.965	20	182	37	218
2652	DN48592_c0_g1_i1	1	p1	(T)10	10	459	468	GCACTTGGCAGGCAAAGAAA	59.895	20	AGCCCCAACCGGTATGAATC	59.817	20	274	387	660
2654	DN2641_c0_g1_i1	1	p1	(T)10	10	163	172	CCCAGAAGCGGAAGCTGAAT	60.394	20	AGAGGGAAGCCCAACGAATG	60.035	20	145	97	241
2659	DN13693_c0_g1_i1	1	p1	(A)14	14	70	83	TTAAACCCTCAACCCGTCCC	59.599	20	AAACGAATCCCGGACGAGAC	60.109	20	184	25	208
2660	DN9749_c0_g1_i1	1	p1	(T)16	16	690	705	ATCCAGATCACGCGACTTTCA	59.795	21	ATTTGTCCATCCGTCTGTTCCT	59.694	22	100	636	735
2661	DN22994_c2_g2_i1	2	p1	(T)10	10	228	237	CCTCCGGCAAATGCCAAAAA	59.965	20	CAGCGGGGGAAAAGAAGAGA	59.675	20	271	23	293
2662	DN23634_c0_g3_i2	1	p1	(A)10	10	133	142	GAGGCAACCCCTCGATCAAT	59.819	20	TTAGGGACCTTAGGGCTGCT	59.956	20	218	90	307
2663	DN8270_c0_g2_i1	1	p1	(T)11	11	637	647	TTGAGTTGGGGACGGGATTG	59.962	20	TCTCCGTCGATAGCTCCGAT	59.965	20	216	479	694
2664	DN8270_c0_g1_i1	1	p1	(T)11	11	637	647	TCAATGGGAATGGGGGCTTC	60.032	20	CCACTCGGCCAACGTTCTAT	60.108	20	172	499	670
2665	DN17452_c1_g2_i1	1	p1	(A)10	10	156	165	TCCTGCACAAACTACCACCC	59.89	20	GGCCCAAAGGAATTGGAGGA	59.959	20	226	73	298
2666	DN22245_c2_g1_i2	1	p1	(T)13	13	665	677	GCTGGTTGAGTCGGCAAGTA	60.32	20	GGGAACACAAGCCGCAGATA	60.392	20	148	573	720
2668	DN16433_c0_g1_i2	1	p1	(T)11	11	621	631	TTGTGGGAAGAAGGTGCCTG	60.179	20	CCACTCCGAGACTTGCACAT	60.037	20	256	408	663
2669	DN49388_c0_g1_i1	1	p1	(A)11	11	155	165	AGAGGTTCACTGTTGGCACA	59.454	20	GCCAGCTCTATCTTGGCCTC	60.25	20	134	124	257
2670	DN19618_c0_g2_i1	1	p1	(A)10	10	54	63	TCAATCCGATAGCCAATTTTGGAA	59.047	24	AAATGGGGTTGGCTACCGAG	60.034	20	100	27	126
2671	DN20789_c0_g1_i1	1	p1	(A)11	11	39	49	TTTAAGTCCGTCGGCGACAC	60.664	20	GCAGAAAAGCAGCGACAGAG	59.834	20	118	6	123
2674	DN14350_c0_g2_i1	1	p1	(T)11	11	659	669	CCACCGCCACAAAATCGAAA	59.688	20	TCACTCCTCTCTCTCACGGG	60.035	20	108	609	716
2676	DN18965_c0_g2_i1	1	p1	(T)12	12	536	547	GGCTTTGTTTCTCGATGCGG	60.179	20	TCCCCTCTGGGTTCAGAGTC	60.252	20	270	409	678
2678	DN14069_c0_g1_i2	1	p1	(A)17	17	177	193	TTTTCGAGCTCCTGCCTCTC	59.752	20	TCGAGTTAAGGAATCCGGCG	59.898	20	229	88	316
2679	DN16669_c0_g1_i5	1	p1	(T)12	12	45	56	CCCCGTAAATAACATACATATGGTGG	59.627	26	ATAGGGGCCTCTCTGTGACC	60.399	20	160	14	173
2680	DN18162_c0_g1_i2	1	p1	(T)13	13	552	564	GGGAGCTTGATCCTGTCTGC	60.463	20	TTTCCCCTCCAACCGTGATG	59.962	20	173	430	602
2682	DN12002_c0_g2_i1	1	p1	(A)13	13	64	76	ACTGGAATAGGATCTAAAAGGGCA	59.273	24	CGTCGATCTGGGGTTAGAGC	59.969	20	177	26	202
2684	DN45115_c0_g1_i1	1	p1	(A)11	11	71	81	ACAATACACACAATCAAATCCCCA	58.917	24	GAGCGAAAAGATCATCGCCG	59.769	20	275	34	308
2685	DN13342_c0_g2_i1	1	p1	(T)11	11	682	692	TCTGCCATGGTAGGCGTTTT	59.962	20	CGCCCAGATTAAAGATGAGGA	57.524	21	167	569	735
2687	DN27607_c0_g1_i1	1	p1	(A)13	13	163	175	GGAGCGATCCCCATCAGGTT	61.7	20	CCCGGCGACTTCCTTCTTTT	60.606	20	101	140	240
2688	DN4754_c0_g1_i1	1	p1	(A)10	10	328	337	CGGATCTCACTGGATCTGGC	59.967	20	CAGTCCGACCACACAGTGAA	59.896	20	180	193	372
2689	DN17269_c0_g1_i1	1	p1	(T)16	16	681	696	CCTGTGTGTGCATCTCCAGT	59.964	20	TCAGCTACGACTTTCATTAGAAGA	57.489	24	198	536	733
2690	DN13672_c0_g1_i1	2	p1	(T)11	11	611	621	ACTGAAACCAGAGATTTCCCCT	59.01	22	AGCCCTCCATGATCAATGAAAA	58.015	22	108	577	684
2691	DN22371_c0_g1_i1	1	p1	(T)13	13	159	171	TTCTCCAATCGGGTTGAGGG	59.382	20	TGGTGTTGCCCGAATGGAAT	60.252	20	114	135	248
2692	DN13672_c0_g2_i1	2	p1	(T)11	11	611	621	ACTGAAACCAGAGATTTCCCCT	59.01	22	AGCCCTCCATGATCAATGAAAA	58.015	22	108	577	684
2693	DN21302_c0_g3_i1	1	p1	(A)12	12	408	419	TGATGCATGTTCTTCAGTGACA	58.258	22	TGTCGCACATTTGATTGCCA	59.043	20	270	296	565
2694	DN24668_c1_g1_i1	1	p1	(A)21	21	71	91	GGTAGGCGAGAGACTACGAC	59.063	20	CGGTCGACTCTGATTCCTCG	59.972	20	231	10	240
2695	DN23548_c1_g4_i2	1	p1	(T)11	11	679	689	TGGTCCATGGCAGTTGAGTG	60.251	20	ACACCGAAAGAGAGAAACAAATTCT	59.177	25	242	487	728
2696	DN23956_c0_g2_i1	1	p1	(A)13	13	548	560	CGGAACCCTATGAAGGCGAA	59.823	20	GGGAAATCACCGACGCAAAG	59.832	20	160	461	620
2697	DN13342_c0_g1_i1	1	p1	(T)11	11	676	686	GCATCGGATAGATTCGGCCA	60.037	20	CGCCCAGATTAAAGATGAGGA	57.524	21	179	551	729
2698	DN12900_c0_g1_i1	1	p1	(A)12	12	32	43	AGAAGCACTCTCGTAAATAAAAACT	57.035	25	TACGTGCAGCTGAAGACCAG	60.038	20	203	0	202
2699	DN44532_c0_g1_i1	1	p1	(A)10	10	271	280	ACCGCAAGCACACCTATGAA	59.964	20	TAAATTTGCCGCAGCTGACC	59.474	20	244	68	311
2700	DN15910_c0_g2_i1	1	p1	(A)11	11	637	647	TGCAGATCAATGAGCAACAGG	58.911	21	AGCTAAGAATTGAACCTTGCTTCT	58.68	24	125	582	706
2701	DN239_c0_g1_i1	1	p1	(T)10	10	677	686	GAGCCCTTGACGACCTTCTC	60.109	20	TCCTCCTTTCCTCACCAATGA	58.369	21	215	511	725
2702	DN239_c0_g2_i1	1	p1	(T)10	10	677	686	GAGCCCTTGACGACCTTCTC	60.109	20	TCCTCCTTTCCTCACCAATGA	58.369	21	215	511	725
2703	DN23116_c1_g2_i2	1	p1	(T)11	11	63	73	TTCTGCTGGTCTCCAAAAGTT	57.703	21	TGCTGCAATGTTTTTGCTGGT	60.134	21	167	3	169
2704	DN23758_c2_g1_i2	1	p1	(T)10	10	488	497	CACCAGAGCAAAGAGGGGAG	60.036	20	TTACCCAGCTAGCCAAGCAC	60.035	20	179	425	603
2705	DN7929_c0_g1_i1	1	p1	(T)12	12	542	553	TGGTCGTCTTTATGGGTCACA	59.028	21	TGCCGAGTGTTTTGAGGTGT	60.107	20	246	473	718
2706	DN7929_c0_g1_i1	2	p1	(T)13	13	651	663	CCTGTGCAAGCTTTTCCCTG	59.684	20	TGCCGAGTGTTTTGAGGTGT	60.107	20	147	572	718
2707	DN48944_c0_g1_i1	1	p1	(A)12	12	639	650	AACTGGTTGACTACCAAGCC	57.728	20	CTCTCAAGGGGTCCGAAAGA	58.733	20	111	615	725
2708	DN47685_c0_g1_i1	1	p1	(A)14	14	62	75	TCAATCGAAGGTCCCTTGTCT	58.743	21	CTCTTTCAGCCATGGGGAGG	60.107	20	155	23	177
2709	DN32504_c0_g1_i1	1	p1	(A)13	13	616	628	CTCGGGGGTTTTGGGTCTTT	60.179	20	CCTCTAAAGAACTAGCGTTTATGACC	59.524	26	133	538	670
2712	DN11270_c0_g2_i1	1	p1	(A)10	10	76	85	GTGCTTGTTGGCATCCGAAG	60.11	20	CCCGCTTTTTGGAGCCTTTT	59.607	20	257	8	264
2713	DN17397_c0_g1_i1	1	p1	(T)10	10	545	554	TGACGGTGAGGGATTGGTTG	59.964	20	CAACGCCAAAAAGCGACAGA	59.971	20	143	521	663
2714	DN7929_c0_g2_i1	1	p1	(T)12	12	541	552	TGGTCGTCTTTATGGGTCACA	59.028	21	TGCCGAGTGTTTTGAGGTGT	60.107	20	246	472	717
2715	DN7929_c0_g2_i1	2	p1	(T)13	13	650	662	CCTGTGCAAGCTTTTCCCTG	59.684	20	TGCCGAGTGTTTTGAGGTGT	60.107	20	147	571	717
2717	DN11270_c0_g1_i1	1	p1	(A)10	10	76	85	GTGCTTGTTGGCATCCGAAG	60.11	20	CCCGCTTTTTGGAGCCTTTT	59.607	20	257	8	264
2718	DN473_c0_g1_i1	1	p1	(T)10	10	561	570	GAGTAGCCGCTGATGAGGAC	59.969	20	TTCGCACTCCTCATGTTCCC	60.036	20	248	409	656
2720	DN9719_c1_g1_i1	1	p1	(G)10	10	560	569	CGCCATCAGGACGATGATGA	59.967	20	TGTCGTCTCACTGACAACCG	59.97	20	198	395	592
2723	DN19175_c0_g1_i1	1	p1	(T)17	17	516	532	AGCAATTCAATCCAGGGCGA	60.034	20	CATGCTCTTGCCTGCACAAA	59.684	20	238	396	633
2724	DN15214_c0_g1_i1	1	p1	(A)12	12	48	59	GTCTAGGGGGCCATGTTGAT	59.153	20	GAGTGCGAGAGAGGGAAAGG	59.825	20	181	5	185
2726	DN24286_c0_g1_i2	1	p1	(T)10	10	659	668	TATCGAAATCGAGCCGCGAA	59.97	20	CACGACGCTCTTCCGATCTA	59.344	20	183	538	720
2728	DN49739_c0_g1_i1	1	p1	(A)16	16	276	291	TCGCCTTTCATGAATCAGGGT	59.718	21	CCACGCTAAGGCAGATGGAA	60.108	20	197	185	381
2729	DN49739_c0_g1_i1	2	p1	(T)10	10	515	524	TTCCATCTGCCTTAGCGTGG	60.108	20	GGCACAAGTCAGAACCCAGT	60.179	20	263	362	624
2730	DN12002_c0_g1_i1	1	p1	(A)10	10	46	55	AGGATCTAAAAGGGCCACAAAGA	59.666	23	CGTCGATCTGGGGTTAGAGC	59.969	20	166	16	181
2731	DN14372_c0_g1_i1	1	p1	(T)10	10	365	374	AGCCCAAATGTGTTAGGCCC	60.615	20	GCCAGATGAATGTTTGAGGCT	58.902	21	248	159	406
2732	DN44821_c0_g1_i1	1	p1	(T)16	16	139	154	TGCCTTTTCCCAGCGTAGTT	59.89	20	CATTCCGACAGGGTCTCCG	59.858	19	280	8	287
2733	DN18254_c0_g1_i4	1	p1	(A)11	11	217	227	CACGACGCTCTTCCGATCTT	60.179	20	CAAGCAGCTGGAGGAGGATT	59.745	20	260	25	284
2735	DN15636_c0_g1_i1	1	p1	(A)13	13	30	42	TCGAACAAACACACAAGAAAGAA	57.385	23	GAGATATCTGCGGGGGAACG	60.038	20	141	3	143
2736	DN30912_c0_g1_i1	1	p1	(A)12	12	605	616	CGGCAACATGCTGAACGTAG	59.905	20	CGGTGTGATTTGCTGGAAAGG	60.068	21	260	452	711
2737	DN17345_c1_g1_i2	1	p1	(A)16	16	547	562	CCTTCCTCTTCCGGCAACAA	60.251	20	GCCGTCTTCTCCCTCTTCTT	59.101	20	278	357	634
2738	DN12689_c0_g1_i1	1	p1	(T)11	11	673	683	CTTGGGCTTAGGGGTGACAG	60.035	20	CCAATTCAAAACCCGGAGCG	60.109	20	183	529	711
2739	DN17559_c0_g1_i1	1	p1	(T)16	16	642	657	AGCTCCGATCTTTGGCAACA	59.963	20	TCCCTTCTCTCACGACTCTCT	59.369	21	146	537	682
2740	DN3343_c0_g1_i1	1	p1	(A)11	11	430	440	TGCAAGCCAGCGAGGTTAAA	60.536	20	CGACCACGAACTGAACAGGA	59.968	20	279	340	618
2741	DN24812_c1_g3_i1	1	p1	(A)11	11	575	585	GGTGTTCTCTCTGTGGTCGG	60.038	20	TGATGCATGCTGGATTTCCCA	60.342	21	187	488	674
2742	DN16327_c0_g1_i1	1	p1	(T)10	10	361	370	TCCATTGCTCTGTGTAGCAAGT	59.961	22	AGCTCTTCCCATGCTCTGGA	60.62	20	256	310	565
2743	DN11171_c0_g1_i1	1	p1	(T)12	12	605	616	TGAAGGCGATGAATGCAGGT	60.035	20	TTCATGCCCGTCTGCTACAT	59.459	20	138	523	660
2744	DN20781_c2_g7_i2	1	p1	(T)10	10	439	448	CGAGAGTGGCGTAGCTTTGA	60.109	20	ACATTTTGCATGCGAACCCTC	60.068	21	260	405	664
2745	DN12373_c0_g1_i1	1	p1	(A)10	10	94	103	ACTGGTCGTAGAATCAAGAAAAAGA	58.478	25	GGAGGCCTCTCATCAGCAAG	60.179	20	132	53	184
2746	DN19238_c0_g2_i1	1	p1	(A)10	10	44	53	ATTTCTCAACGCCGCACAAG	59.762	20	GGGAGGGGTTTTGTTCTGGT	59.812	20	106	15	120
2750	DN19175_c0_g2_i2	1	p1	(T)11	11	508	518	AATGGTCCATGCTGACCTGG	60.034	20	CATGCTCTTGCCTGCACAAA	59.684	20	258	362	619
2753	DN43920_c0_g1_i1	1	p1	(T)10	10	509	518	CAATCCGTGGGTGACCAAGA	59.964	20	TGTGTGTGTGTGTGTGTGGA	59.965	20	256	431	686
2755	DN28973_c0_g1_i1	1	p1	(T)15	15	603	617	CAGCAGTTCCACTACGCTGT	60.32	20	TTAACTGACTATTATTCTTCGCTGTT	57.002	26	251	396	646
2756	DN11381_c0_g1_i1	1	p1	(T)10	10	614	623	AAGAGAGGGCAATTGGGGTG	59.96	20	CTTCGGCAAAATCTCCCCCT	60.034	20	172	531	702
2757	DN8317_c0_g2_i1	1	p1	(T)12	12	518	529	GCACGAGGGAGACAAGGAAA	59.965	20	AGCAAAGAACCCAACCACCA	60.033	20	220	444	663
2760	DN48012_c0_g2_i1	1	p1	(A)11	11	435	445	TGAGCAAGAGTTGAGCGTGT	59.895	20	TGCTTCTCTTTTCCACCGTGT	60.134	21	237	258	494
2762	DN17053_c0_g1_i1	1	p1	(A)12	12	50	61	TGTCCAAGACATTCTTTTACATGC	57.987	24	TGCTGTACTGTGCAGACCAA	59.532	20	267	4	270
2764	DN6012_c0_g2_i1	1	p1	(T)10	10	48	57	ACGTGTGCACATTCAGGCTA	59.965	20	GTCCTTCGCCTGCCTAGAAG	60.179	20	240	25	264
2765	DN6012_c0_g1_i1	1	p1	(T)10	10	48	57	ACGTGTGCACATTCAGGCTA	59.965	20	GTCCTTCGCCTGCCTAGAAG	60.179	20	240	25	264
2767	DN15549_c0_g1_i1	1	p1	(T)16	16	132	147	GTCTGCTTCTCCTCGGATGG	59.896	20	TCCACTGCCAAATCCATGCT	59.96	20	147	79	225
2772	DN15707_c0_g2_i1	1	p1	(T)13	13	629	641	TGCGAAAATTAGGGACTGGGA	59.369	21	ACCTTCCCAAATCTCTCCTTAGT	58.56	23	277	391	667
2773	DN8831_c0_g1_i1	1	p1	(A)12	12	74	85	GTTTGGGGAGCGGGTTCATA	60.035	20	TCTAAGCCTTGAGACGCACC	59.753	20	178	12	189
2774	DN8436_c0_g4_i1	1	p1	(T)10	10	537	546	GCATCGGACGGTGATGAAGA	60.179	20	GCAGCCTGAATAATCCCAGC	59.043	20	280	355	634
2775	DN4069_c0_g1_i1	1	p1	(T)10	10	567	576	AGGCCCACCGTCAATTCTTT	59.888	20	GAGTGTCCCCTAACTGTGGC	60.036	20	273	389	661
2776	DN10228_c0_g1_i1	1	p1	(T)12	12	60	71	TACCCTCCCTCTTCTCTCGC	60.107	20	GGCTGGTGGGGATTCATTCA	60.033	20	146	31	176
2778	DN8831_c0_g2_i1	1	p1	(A)12	12	74	85	GTTTGGGGAGCGGGTTCATA	60.035	20	TTGAGACGCACGTAACACGA	59.971	20	169	12	180
2780	DN5003_c0_g1_i1	1	p1	(A)12	12	494	505	CCTGACTCTTGCTGGCTCTT	59.676	20	CCGGGAGATAGATCCGAGGT	59.962	20	244	452	695
2782	DN10479_c1_g1_i1	1	p1	(T)10	10	527	536	CTCCCTGTGGATTCGACCTG	59.823	20	GAGCAAGTGTGGACTTCTGC	59.129	20	276	341	616
2783	DN14622_c0_g1_i1	1	p1	(A)20	20	61	80	AACTGCATTGTCATGCCTGC	59.754	20	GAGATGATGCCCCCAAGTCC	60.179	20	186	28	213
2784	DN9365_c0_g1_i1	1	p1	(A)10	10	649	658	GTGATGCTGGAGGCAGGATT	60.107	20	CTTTAGTTGCTCTTCTAGTTTCACA	57.285	25	279	413	691
2787	DN22004_c1_g1_i1	1	p1	(T)11	11	103	113	AGGAAACTTGCATTAGGTCTTGA	58.014	23	TGTCGTGGCAAGCTGAGAAT	59.965	20	164	0	163
2788	DN15168_c0_g1_i2	1	p1	(T)11	11	635	645	CAGCCGCACCTCTGACTAAA	60.037	20	AAACAGCTCATTATTACTCGTTTGA	57.333	25	192	498	689
2789	DN49812_c0_g1_i1	1	p1	(A)10	10	51	60	AATGACAATCGCACCCCTCC	60.394	20	CCATGCCTTCCGTTCTTCCT	60.035	20	194	25	218
2791	DN17236_c1_g1_i1	2	p1	(A)10	10	122	131	TCCCTCTCTCTAATAACCCCCA	59.13	22	TGTGTTCAGTGGTGGCTCAG	60.179	20	107	94	200
2792	DN19615_c0_g3_i1	1	p1	(T)10	10	81	90	TCCTATCACAACACGCTTGC	58.561	20	TTGCAGGCGCCATTAGAGAA	60.036	20	169	5	173
2793	DN11575_c0_g1_i1	1	p1	(T)14	14	468	481	GGAGTTGGGCAAATTGAGGG	59.102	20	ACAGACTCTCTCAGCCACAGA	60.203	21	166	435	600
2795	DN23008_c1_g1_i1	1	p1	(T)14	14	458	471	TGTGAACTGTCCGGCGTATC	60.109	20	ACCCCTTACCGTAACCACAA	58.567	20	258	287	544
2797	DN3500_c0_g1_i1	1	p1	(T)10	10	518	527	GCTTCGAGAAGCACACATGC	60.179	20	ATGTATCCTGGTGCTGCGAG	59.894	20	224	417	640
2799	DN7887_c0_g1_i1	1	p1	(A)13	13	374	386	GTGGCGTAGAAGGGCACTAA	59.752	20	AGGCATTCATTCTTTATTGCGT	57.011	22	207	263	469
2801	DN29476_c0_g1_i1	1	p1	(T)21	21	604	624	TTCTCGTTGGCTGAAGAGGG	59.678	20	AAGCTCCACTCAACCTTTCAA	57.703	21	274	394	667
2803	DN21938_c3_g3_i2	2	p1	(T)10	10	518	527	TGCTCGTTTTCTTTCCCAGC	59.048	20	ACCAAAGACACGATGGGCTC	60.322	20	115	488	602
2805	DN19359_c0_g1_i3	1	p1	(A)10	10	167	176	TGAGAGTAGGAAGTTGGCAGTG	59.7	22	ATGAGAGCCCTTTGGCCTTC	60.034	20	231	40	270
2806	DN21474_c1_g4_i3	1	p1	(A)10	10	94	103	TACATGGAGGGGGCACAAAC	59.961	20	ATGCCTCTGCTGATGACGAG	59.896	20	166	52	217
2807	DN27519_c0_g1_i1	1	p1	(A)12	12	38	49	AGCAAACATAAAGGGAAACTTCTT	57.269	24	AGGGGCAGAAGGACAAGAGA	60.179	20	177	5	181
2809	DN12295_c0_g1_i1	1	p1	(T)10	10	531	540	TTGGCTTCGCATCCTGTGAT	60.035	20	AATCAGGGCTCTGCTTGCTT	59.961	20	155	477	631
2810	DN40339_c0_g1_i1	1	p1	(T)13	13	393	405	AGCCCCCGCTTTTAGGATTT	59.665	20	AGGCTTTTGGTGGGGCTTTA	59.81	20	205	244	448
2811	DN48012_c0_g1_i1	1	p1	(A)11	11	412	422	TGAGCAAGAGTTGAGCGTGT	59.895	20	TGCTTCTCTTTTCCACCGTGT	60.134	21	237	235	471
2813	DN13123_c0_g2_i1	1	p1	(T)10	10	594	603	TCCGCGAGAGTCTGGAGATA	59.531	20	TCAGATACTGTTATCGGCTGCT	59.041	22	137	535	671
2814	DN42621_c0_g1_i1	1	p1	(A)11	11	623	633	CAGAGAATCACTGGCGTGGT	60.037	20	TTGGGGCCGAGAAAATCACA	59.889	20	249	416	664
2815	DN24961_c0_g1_i1	1	p1	(T)10	10	458	467	GCGCTCAGATCCCTACAGAC	59.969	20	TGATGCAGGCTTTCAAGCAA	58.67	20	202	384	585
2818	DN15233_c1_g1_i1	1	p1	(T)10	10	488	497	CAAGGAGGGCTTGCTTCTCA	59.963	20	TTTACCTCCACGGTTCCACC	59.602	20	279	361	639
2819	DN29089_c0_g1_i1	1	p1	(A)12	12	611	622	TCCGAACGAAACTGCTGACA	59.897	20	TGTCGAATCTCGTTAAATTGTGTGT	59.536	25	205	452	656
2820	DN16759_c0_g1_i1	1	p1	(A)13	13	27	39	GCTCTTCCGATCTCGCAAAC	59.352	20	GAGCAACCTTCAACTTGCGG	60.04	20	259	2	260
2821	DN2090_c0_g1_i1	1	p1	(T)10	10	636	645	CGAGGAGGAGACGATCGAGA	60.25	20	CTCGTCACCGAGAAGAAAGAGA	59.515	22	206	467	672
2822	DN47377_c0_g2_i1	1	p1	(A)10	10	122	131	CTCGCACCCTCCATCTTCTC	59.896	20	GAGGTGTTAACAGGCACCCA	59.89	20	257	22	278
2823	DN47377_c0_g2_i1	2	p1	(T)16	16	217	232	CTCGCACCCTCCATCTTCTC	59.896	20	GAGGTGTTAACAGGCACCCA	59.89	20	257	22	278
2824	DN47377_c0_g2_i1	3	p1	(A)10	10	447	456	CTCGCACCCTCCATCTTCTC	59.896	20	GAGGTGTTAACAGGCACCCA	59.89	20	257	347	603
2825	DN47377_c0_g2_i1	4	p1	(T)16	16	542	557	CTCGCACCCTCCATCTTCTC	59.896	20	GAGGTGTTAACAGGCACCCA	59.89	20	257	347	603
2826	DN25054_c0_g1_i1	1	p1	(T)13	13	597	609	CCCACCCCCTCCATCCTTAT	60.403	20	GGCTCCAAAGAACAACAAGCA	59.591	21	213	429	641
2827	DN29245_c0_g1_i1	1	p1	(A)14	14	49	62	TCCTCCGTCCCTAGAAAACCT	59.922	21	AGACGACTCCGTCAGCCT	59.966	18	261	1	261
2829	DN16136_c0_g2_i1	1	p1	(T)10	10	500	509	GAAGTTGGTGGGTGCTCTGT	60.179	20	GAGCGCCAACATGCTCAAAA	60.039	20	124	474	597
2830	DN16400_c1_g2_i1	1	p1	(A)10	10	508	517	CTTCGCTCCCATCCCAAGTT	60.035	20	GGCATCGACACTCTTTCCTCT	59.794	21	201	395	595
2832	DN2540_c0_g1_i1	1	p1	(A)10	10	265	274	GTTTCCTCTCATTCCGGCCA	60.035	20	CGGTCCTCTTTGGTTGCACA	60.818	20	133	167	299
2835	DN17531_c0_g1_i1	1	p1	(A)17	17	176	192	CGGTTGTGATCCTGAGCTGT	60.037	20	ATCGCAATGCATCCGCTTTC	59.97	20	220	67	286
2836	DN17531_c0_g1_i1	2	p1	(A)18	18	609	626	TCCTCTTTTTCCACGCGACA	59.895	20	CTCTCCAAAAAGTCGTTGTGATAA	57.46	24	201	468	668
2837	DN14506_c0_g1_i2	1	p1	(T)10	10	490	499	CCCCTTGCTGCTGTTGTAGA	59.963	20	CAACCACCAACCCTCCTCTC	59.963	20	198	432	629
2838	DN1753_c0_g1_i2	1	p1	(A)26	26	42	67	TGACTCCGAATTCTCCCTCCT	59.993	21	GCCTTGAGGAGTTCCAGGTC	60.036	20	207	15	221
2840	DN20092_c0_g1_i2	1	p1	(A)11	11	290	300	TCAGTAAATCCTCGCGGCAG	60.179	20	CGGATTCGTGGTGATGGGAT	59.893	20	202	245	446
2845	DN28074_c0_g2_i1	1	p1	(T)11	11	93	103	TCCAAATGACAATTTGTTAGGAACT	57.404	25	AGTCGGAGGTAGTCAGGGAC	60.034	20	265	22	286
2846	DN9828_c0_g3_i1	1	p1	(T)13	13	162	174	ATATTGCTTGCCGTGTCCCC	60.752	20	GACTATGACAAGGGCACCCC	60.107	20	266	135	400
2847	DN28074_c0_g1_i1	1	p1	(T)11	11	93	103	TCCAAATGACAATTTGTTAGGAACT	57.404	25	AGTCGGAGGTAGTCAGGGAC	60.034	20	265	22	286
2848	DN44447_c0_g1_i1	1	p1	(A)11	11	97	107	AGCGCTACATATATCCATTGAGACT	59.58	25	CCTTGTGCACTATGCTTTAGCC	59.902	22	192	17	208
2849	DN2600_c0_g2_i1	1	p1	(T)12	12	432	443	CCACTTCCAGTGCTCGTGAT	60.037	20	ACAAAAGGGTGCACCAAAGT	58.433	20	115	376	490
2851	DN2600_c0_g1_i1	1	p1	(T)12	12	432	443	CCACTTCCAGTGCTCGTGAT	60.037	20	ACAAAAGGGTGCACCAAAGT	58.433	20	115	376	490
2852	DN13533_c0_g1_i1	1	p1	(T)12	12	573	584	TGCAACCTCACCCCTGAATAC	59.996	21	AGTGTCTCATCCTTAACTTACACA	57.334	24	280	373	652
2853	DN14149_c0_g1_i1	1	p1	(T)16	16	603	618	CCACAACGAGAACCCGAGAA	59.967	20	CCCGTTGGAACTGTGTTTGT	58.9	20	239	420	658
2854	DN21865_c0_g1_i1	2	p1	(G)10	10	294	303	TTGTGTGAGGGTTGCTGCAT	60.468	20	TGAAAAGGCGGCTAATGGGT	59.961	20	238	269	506
2855	DN21865_c0_g1_i1	3	p1	(T)10	10	402	411	TTGTGTGAGGGTTGCTGCAT	60.468	20	TGAAAAGGCGGCTAATGGGT	59.961	20	238	269	506
2858	DN2343_c0_g1_i1	1	p1	(A)11	11	68	78	TTTTCATTGTGGGCTAAATTTTTCAA	57.488	26	TGAGCTACCCCACCCTTAGA	59.286	20	280	12	291
2859	DN23490_c5_g3_i2	1	p1	(A)14	14	600	613	ATCATGGTCAAAACGCGACG	59.558	20	TCGCTGTCGAAAAATTGCGT	59.416	20	271	385	655
2861	DN22320_c0_g2_i1	1	p1	(T)10	10	78	87	CTGGAGTTCAGACGTGTGCT	59.967	20	ACAGCTTGTGGCACGAGAAT	60.25	20	226	48	273
2862	DN1312_c0_g1_i1	1	p1	(T)10	10	253	262	TCCTTTGCCCCTAGTGTCCT	60.179	20	GGAAACACGACATGCATTTTACA	58.458	23	194	139	332
2863	DN34960_c0_g1_i1	1	p1	(A)17	17	38	54	TCACCAGCACAAATGATTGGG	59.106	21	GAGAAGGCCAGGAAGTGGAC	60.036	20	204	5	208
2864	DN28673_c0_g1_i1	1	p1	(A)10	10	596	605	ACTGGGGTGAGCATAGTCCA	60.253	20	TTTTATGCCGCGCGTGTTTC	60.726	20	153	478	630
2865	DN1227_c0_g2_i2	1	p1	(T)16	16	334	349	GATCCGAACCGTGCAAGAGA	60.109	20	TCGTCAGGAAATGGGGGAGA	60.253	20	254	268	521
2866	DN20889_c0_g1_i1	1	p1	(A)16	16	62	77	AGTCGGAGCGCCGTTAAAAA	60.601	20	TTTCACAGTTGCAGGTCCGT	60.107	20	158	5	162
2868	DN5981_c0_g1_i1	1	p1	(T)10	10	51	60	TGCCAATTGTTGTGAATTGGTT	57.852	22	TCCTTTGCCGGCATGTAAGT	59.962	20	216	16	231
2869	DN18639_c2_g1_i1	1	p1	(A)10	10	148	157	CACATCGGAGACAGAGACGG	59.9	20	TTAATTGCGTGTAACGCCCG	59.557	20	146	50	195
2870	DN14925_c0_g1_i1	1	p1	(A)11	11	65	75	CAACAATGAAGGTCGTCGGC	59.834	20	CTTCTGCACGAGAGCAAGGA	60.038	20	238	18	255
2871	DN4624_c0_g1_i1	1	p1	(A)17	17	166	182	ACGCAAAATCGAGGGGCATA	60.107	20	CAACAACTCCACGCCCTTTG	59.969	20	188	31	218
2872	DN24248_c2_g2_i2	1	p1	(T)14	14	431	444	GTGCGTGGGGTTCAACAAAA	59.826	20	ATCCAACGCTGTTTTCGCAC	60.04	20	188	339	526
2875	DN15164_c0_g1_i1	1	p1	(T)12	12	516	527	TCGATTATGTCGTGCCGAGG	59.97	20	ACACCAAGCCAGCAGAAGTT	60.107	20	226	375	600
2878	DN19893_c0_g2_i1	1	p1	(A)10	10	194	203	TCCAGACAAGGTACAGACCGA	60.203	21	CATGATGTTGCACCCATGCC	60.179	20	245	28	272
2882	DN2169_c0_g1_i1	1	p1	(A)11	11	209	219	CCACTGACCTAAAGCCCGTT	59.964	20	TGGGGGTGGGGTTTTCTTTT	59.656	20	270	31	300
2883	DN4406_c0_g1_i1	1	p1	(T)12	12	572	583	TGTGAATGTGAGCTGGGGTC	59.963	20	TCCCCCGAAATCCTAATCCT	57.493	20	168	474	641
2885	DN24714_c1_g1_i1	1	p1	(A)11	11	508	518	CTCTGCCCCTCGACATTACC	59.895	20	GGAAGAGGCTTGCCAGAAGA	59.674	20	149	422	570
2886	DN16728_c0_g1_i1	1	p1	(A)11	11	95	105	TCTTGAAGACATCAACCAAAACATGA	59.679	26	AGCTCAAAGAGTTCGCCTGA	59.318	20	209	9	217
2888	DN19142_c0_g1_i1	1	p1	(A)10	10	572	581	TGGTTTTCAGTGGAGACCCG	59.892	20	TCTTCAGATCCACCCACACA	58.272	20	236	392	627
2890	DN12187_c0_g1_i1	1	p1	(A)10	10	121	130	TACAGGCAATCTCACGCGAA	59.755	20	ACCCAGGCATCAAGTGACAA	59.522	20	197	33	229
2891	DN17031_c0_g1_i1	1	p1	(T)10	10	503	512	GGGATGAGGAAAAGGGGCAA	59.959	20	CGACTTTGCGATCGTTCCAC	59.907	20	165	453	617
2892	DN14588_c0_g1_i1	1	p1	(T)16	16	581	596	TCCTTGGTGCTGGTTGTGTT	60.034	20	TCCCCACTCCCATAGTAGGC	60.105	20	190	433	622
2893	DN24839_c0_g1_i2	2	p1	(T)11	11	515	525	AGCCGAACGTGTGAACTGAT	59.966	20	ACGCAGACTCAACCAGATCC	59.752	20	190	446	635
2894	DN4624_c0_g2_i1	1	p1	(A)17	17	166	182	ACGCAAAATCGAGGGGCATA	60.107	20	CAACAACTCCACGCCCTTTG	59.969	20	188	31	218
2895	DN11792_c0_g1_i1	1	p1	(T)11	11	469	479	TCTGCCAGAACCTTTCGGAC	59.965	20	TCGACAAAGCATCAACTGGGA	59.928	21	156	357	512
2896	DN14548_c0_g1_i1	1	p1	(T)10	10	461	470	GGATGCGCTTCTTGATGCTG	59.971	20	CAGATCTCAACCAGCGGACA	59.753	20	227	302	528
2897	DN12023_c0_g1_i1	1	p1	(T)25	25	50	74	CGGGCTTTTTACAATTCTGGCA	60.029	22	TCTGATCTACCCGCTGGTCT	59.741	20	131	0	130
2898	DN22893_c0_g4_i1	1	p1	(A)14	14	509	522	GAAAGATTCCCACAGCCCCA	59.96	20	GCGGCTCTCTCTCTCTCTCT	60.179	20	209	398	606
2900	DN37817_c0_g1_i1	1	p1	(T)10	10	166	175	ACCTCAGCTACTGTCTTGCAC	59.999	21	GCCTGTGAGGTGAATGGGAT	59.743	20	169	120	288
2901	DN4467_c0_g1_i2	1	p1	(T)16	16	573	588	AAAAGGCACGTGTTGGGTTG	59.825	20	TGCTGTAATCAATCACCCCC	57.565	20	164	456	619
2902	DN22917_c0_g3_i1	1	p1	(T)14	14	250	263	GGGCAGCAAATGTATCAGCG	59.97	20	ATTCCCATCACCACCACCAC	59.96	20	229	118	346
2903	DN39547_c0_g1_i1	1	p1	(A)12	12	140	151	ATTACATCCCCACCTGGACG	59.163	20	AGTCCCGGACCCAGAAAGAT	60.253	20	198	51	248
2905	DN51918_c0_g1_i1	1	p1	(T)13	13	283	295	ACCCCATCAAATTCCCCCTT	58.899	20	TGGGCCTAAGAGAAAGGAACA	58.655	21	186	260	445
2906	DN44139_c0_g1_i1	1	p1	(T)10	10	178	187	ACAACTTCTTTGTGCCTATCTCA	58.027	23	TCAGTGCGCTTCCGTCTTTT	60.532	20	256	58	313
2908	DN22546_c1_g1_i3	2	p1	(T)10	10	520	529	TAGGGGCAGCAGGGTAGTAG	60.106	20	CACCGAACAAACTGATTGATGA	57.252	22	143	491	633
2911	DN24008_c1_g2_i1	1	p1	(T)11	11	355	365	CCGCTGGACAAGGTTCTTCT	59.965	20	CCGTCTCTCTTGGTGGGATG	59.823	20	201	229	429
2912	DN24008_c1_g1_i1	1	p1	(T)11	11	355	365	CCGCTGGACAAGGTTCTTCT	59.965	20	CCGTCTCTCTTGGTGGGATG	59.823	20	201	229	429
2913	DN13824_c0_g1_i1	1	p1	(T)10	10	476	485	AGATTGATGGCTTCCACCCG	60.107	20	CTTCCAACTGTTCCCCTCCC	59.962	20	150	432	581
2915	DN15554_c0_g1_i1	1	p1	(A)10	10	104	113	CCCCAATCTCACCCCCAAAA	59.884	20	TGTCGATTCGGTTGTCAGGG	60.038	20	228	65	292
2917	DN28080_c0_g1_i1	1	p1	(A)10	10	520	529	CGGCGACATGGAGATACCAA	59.896	20	GGTGATGAGACCAACCTTCCA	59.649	21	275	334	608
2918	DN42918_c0_g1_i1	1	p1	(T)10	10	289	298	TGGTGCTGCGATATGCATGG	61.168	20	CACAATGCCAACCAAAGGGT	59.242	20	228	190	417
2919	DN33039_c0_g1_i1	1	p1	(T)12	12	576	587	GACGAACCGAAAATGGCAGG	59.832	20	ACCCCTACGGCCAAAAACAA	60.106	20	198	420	617
2921	DN4119_c0_g1_i1	1	p1	(A)12	12	346	357	AGCATGGCTCTTGGACTACG	59.823	20	ACCAGGTCCTTGGCAACATT	59.812	20	252	154	405
2923	DN12101_c0_g1_i1	2	p1	(A)12	12	187	198	GTCTTCCTCCAACCCTCAGC	60.036	20	AATCGACCCCCATGAGAACG	59.822	20	193	74	266
2924	DN23087_c0_g1_i1	2	p1	(A)16	16	199	214	CAACAGAGCAGGAGGAAGCA	59.964	20	ACCCAGCCATCATCAGAAGC	60.107	20	246	44	289
2925	DN48060_c0_g1_i1	1	p1	(A)10	10	384	393	ACCTCACACCCTTGACCTCT	60.105	20	ACCTGGTAAGCAGGATTGGC	60.034	20	267	232	498
2926	DN14233_c0_g2_i1	2	p1	(T)10	10	496	505	TCTCAGCTCCATCAGCCTCT	60.032	20	TCCCTTCATCCATTTTCCCCC	59.709	21	116	437	552
2929	DN9490_c0_g1_i1	1	p1	(T)15	15	43	57	CGACCCCTCAAGACCAACTG	60.321	20	ACCTGCGTGTGTTTTGCTTG	60.179	20	178	0	177
2930	DN153_c0_g1_i1	1	p1	(A)13	13	540	552	TGGGGATCCTACGAGGACTT	59.365	20	AGGATGTTAAGCAAATCACCATGT	58.981	24	256	330	585
2931	DN14169_c0_g1_i1	1	p1	(A)12	12	490	501	AGAAGATCTCGGGCAGGACT	60.033	20	TCTTTCCTGCTGCATCATTGT	58.201	21	262	339	600
2932	DN45327_c0_g1_i1	1	p1	(A)15	15	303	317	CCATGATCGCATTCCTCACG	59.136	20	ACCGTCCCCATATAAGCTGC	59.603	20	194	150	343
2934	DN13840_c0_g3_i1	2	p1	(T)14	14	518	531	ACTTGTGTTCCCTTTTGAGTCCT	60.054	23	TCCAACCTCACGGCCAATTT	60.179	20	248	371	618
2935	DN28155_c0_g1_i1	1	p1	(T)10	10	578	587	AATGGTTGGCATCTGGAGGG	60.033	20	TCAGACAGAAGAAGGAAGAGTGT	58.781	23	165	453	617
2936	DN12820_c1_g1_i1	1	p1	(T)10	10	40	49	ATTGCCCACAGCTGCTTTTT	59.239	20	TTGATCCAGACACCGAGCAC	60.037	20	274	10	283
2937	DN40282_c0_g1_i1	1	p1	(T)11	11	538	548	ATCTACCCCGATTCCGCAAC	59.894	20	CCTTCTTTTGCGTTTGTAGATGA	57.643	23	252	367	618
2938	DN1217_c0_g1_i1	1	p1	(T)13	13	42	54	TGCTCTCTACTTGGCACTCC	59.102	20	TTACACAAGCAGGTAGCGCA	59.966	20	272	8	279
2939	DN15266_c1_g1_i1	1	p1	(T)12	12	39	50	AAAGCGAATTGAAGAAAAGTAAGC	57.007	24	TTTCACCAGAGTGGTGTGCT	59.454	20	116	3	118
2940	DN10369_c0_g1_i2	1	p1	(A)24	24	72	95	GGCGCCGTGAAAGGTAAAAA	59.689	20	GTTTGTTTGCCGTCCATGCT	59.968	20	201	18	218
2941	DN21850_c1_g3_i1	1	p1	(T)10	10	455	464	ATTGGGCAATCTGCTCTGCT	60.033	20	AACGGTAGTGGCAAACAAAAA	57.129	21	254	330	583
2942	DN17424_c1_g4_i1	1	p1	(A)11	11	308	318	AGACAGATGCCTTGGACAGC	60.036	20	GCAAGGAGATGTGGTCGGAT	59.821	20	279	83	361
2944	DN18973_c0_g1_i1	1	p1	(G)13	13	116	128	ACCAACCCCAGCTTTTCGTA	59.525	20	ACTCCCAGCATCTCAACAGC	60.036	20	173	81	253
2946	DN1767_c0_g1_i1	2	p1	(T)10	10	531	540	TCATCGGGCTACAGCATGAG	59.61	20	TCCTGAGGTACAATGAGTCGC	59.523	21	241	338	578
2947	DN13107_c0_g1_i1	2	p1	(A)24	24	421	444	GAGACCACCATCCAGCAACA	59.963	20	TGAGAGACCTCGATCTCGTT	57.595	20	210	352	561
2948	DN38971_c0_g1_i1	1	p1	(A)12	12	456	467	ACCCAGGTTTGCGACAAGAT	59.89	20	ACCACCAGCACCATCATCAA	59.595	20	215	279	493
2949	DN38971_c0_g1_i1	2	p1	(T)13	13	539	551	TGAGAACGACTTGAGTGGGC	59.966	20	TCAAACCTCAGCCATTCACA	57.345	20	220	368	587
2952	DN28434_c0_g1_i1	1	p1	(A)14	14	306	319	ATCGCCACCATTTTCCCCAT	60.032	20	AGGAGCGGAAGAGGGAGATT	60.032	20	210	188	397
2953	DN18661_c1_g1_i2	1	p1	(A)12	12	33	44	AGATTCGGTTGGTTTCTCTCG	58.039	21	GAAAAGTGCGAACCTGCGTT	59.971	20	107	9	115
2954	DN28434_c0_g2_i1	1	p1	(A)14	14	306	319	ATCGCCACCATTTTCCCCAT	60.032	20	AGGAGCGGAAGAGGGAGATT	60.032	20	210	188	397
2955	DN14233_c0_g1_i1	2	p1	(T)10	10	484	493	TCTCAGCTCCATCAGCCTCT	60.032	20	TCCCTTCATCCATTTTCCCCC	59.709	21	116	425	540
2957	DN23577_c2_g2_i2	1	p1	(A)16	16	509	524	GGGAGAGCCAAGAAACACGA	59.965	20	TGCTGTTGCTATGTACAACACTT	58.866	23	251	332	582
2959	DN11163_c0_g1_i1	1	p1	(A)31	31	41	71	AGGAAGAAAAAGAATGTGGGGG	58.49	22	CTTTGTTCGTCGTCATCGGC	59.907	20	221	13	233
2960	DN14651_c0_g1_i1	1	p1	(T)13	13	539	551	GATGGAGACCTACTTCGCCG	59.969	20	TGCCAAATAACGCACTGCAA	59.329	20	238	354	591
2961	DN7954_c0_g2_i1	1	p1	(T)11	11	142	152	ATCCAGTTCGCCTCCATGTG	60.108	20	TGGGATCAGTTGTCTGGGGA	60.179	20	209	90	298
2962	DN5543_c0_g2_i1	1	p1	(A)17	17	510	526	GTTGCTGCTGCTCTTGCATT	60.039	20	AGCTATGAGAGCAAATAATCTCAGC	59.067	25	275	326	600
2965	DN40941_c0_g1_i1	1	p1	(A)10	10	210	219	ACTTCTGGGTCCAAACAGCC	60.179	20	TGAGCCCCATTGTTGTTGGT	60.106	20	138	127	264
2966	DN28215_c0_g1_i1	1	p1	(A)11	11	78	88	GGGACAAGTCGGAAGCCTAA	59.388	20	GTGAGGGAAATAAGCATGTGGC	59.9	22	137	1	137
2967	DN22808_c1_g1_i1	1	p1	(T)13	13	492	504	TGCTCTAGTTGGGTCGAGGA	59.961	20	CAGCAGATATTTGCCACGCC	59.97	20	251	323	573
2968	DN30850_c0_g1_i1	1	p1	(T)12	12	254	265	AGAAGACGCCATTGCCTTCA	59.963	20	GTGCGACACGTTCACCAAAA	59.903	20	181	221	401
2972	DN15591_c0_g1_i2	1	p1	(A)11	11	83	93	TCGACATTAACAGAGCAGTACCA	59.492	23	CCAGTTCCGCATCGTCTTCT	60.109	20	209	9	217
2973	DN2661_c0_g1_i1	1	p1	(T)13	13	269	281	AGGCTGACGTAGATTGCACA	59.392	20	AGAGGCAGTGGTTGAGTTGT	59.16	20	267	72	338
2974	DN2661_c0_g1_i1	2	p1	(T)13	13	558	570	AGGCTGACGTAGATTGCACA	59.392	20	CAATAAATGGAGGATCGCATGAT	57.108	23	240	361	600
2975	DN5543_c0_g1_i1	1	p1	(A)17	17	504	520	GTTGCTGCTGCTCTTGCATT	60.039	20	AGCTATGAGAGCAAATAATCTCAGC	59.067	25	275	320	594
2977	DN32949_c0_g1_i1	1	p1	(T)10	10	266	275	AGGAGCATTCCTTTCAGCAGT	59.646	21	AGTGGCTGCAGCAGTATCTT	59.383	20	155	229	383
2978	DN14476_c0_g1_i1	1	p1	(T)10	10	132	141	TGCAACGGTGATGATCCTACT	59.169	21	AATGGATAGCGAGGGAAGCG	59.966	20	239	36	274
2980	DN19087_c0_g1_i1	1	p1	(T)17	17	438	454	GCCGAGTGCTTGCTTAACAC	60.11	20	GTTGCAAGCACCACTGTAGC	60.04	20	206	346	551
2981	DN27299_c0_g2_i1	1	p1	(T)11	11	221	231	GGTCTGCAAACTAGCATTGGG	59.526	21	TCCGGTATAGAGGACCTTCACA	59.757	22	202	144	345
2985	DN29121_c0_g1_i1	1	p1	(A)10	10	493	502	GGACTGAGATGCCTTGCAGA	59.749	20	TCTTTGTCGGCTTTTGCAATCT	59.377	22	254	301	554
2986	DN14376_c0_g1_i1	1	p1	(A)15	15	151	165	TCACTTCCTCATTTCCAGCCT	59.012	21	CTCTCCCACCAACTTGCTCC	60.322	20	276	35	310
2987	DN10601_c0_g1_i1	1	p1	(A)10	10	388	397	AAAGACCCAGCTAGTCGTGC	60.037	20	TGGTCTTGGTTCTGTTTTGAGC	59.312	22	265	208	472
2988	DN28015_c0_g1_i1	1	p1	(T)10	10	145	154	TGGGTCTAGATCTTGGTTGTGA	58.483	22	TGATCACTGACTGCTTCCCT	58.351	20	260	41	300
2989	DN2609_c0_g1_i1	1	p1	(T)10	10	110	119	CGTGCTTGGGTTCGCATAAG	59.903	20	TGAGGCTTCAAAGATCACTATCCA	59.529	24	225	28	252
2990	DN2609_c0_g1_i1	2	p1	(T)10	10	341	350	TCACTGGGATGGATTCAAACA	57.195	21	ACACCCACTCCAACATCAGA	58.566	20	233	307	539
2993	DN17853_c0_g1_i2	1	p1	(T)17	17	433	449	TTCTCGTCTTGGTGAAGGGC	59.965	20	AAAGAGAGGGGTCTGTGGGT	60.104	20	205	320	524
2995	DN37297_c0_g1_i1	2	p1	(T)13	13	367	379	CTTCTAGGCGCACGTTAGCA	60.458	20	ATCGTTCATGGGGGCATCAG	60.179	20	258	188	445
2996	DN8662_c0_g1_i1	1	p1	(T)12	12	223	234	GCCTCCTTCTAGGGGTCTCA	60.032	20	CCACCATCAAGAACAAAACCGA	59.379	22	176	180	355
2997	DN10156_c0_g1_i1	1	p1	(T)10	10	452	461	GGACCACCAAAGGTGGATGT	59.888	20	TCAGCTGCAAATAGCCTGAGT	59.72	21	250	321	570
2998	DN40308_c0_g1_i1	1	p1	(T)10	10	348	357	TGCCTCTATTACCCGACCCA	60.032	20	GAGGATGGGGGTGACCAAAG	60.034	20	261	127	387
3000	DN24983_c0_g1_i1	1	p1	(T)10	10	74	83	GGAGTTTCAACACCGTTGGG	59.334	20	CATCCACCCCACGGAACATT	60.323	20	165	21	185
3003	DN24229_c2_g1_i2	2	p1	(T)13	13	546	558	AGAAGAAGAAGGAGCACGGC	60.037	20	CAGAGACACATAGAACCAGAGGA	58.98	23	276	313	588
3004	DN24701_c0_g1_i1	1	p1	(T)11	11	474	484	GGGTTGGTCCTGTTCTGCTT	60.179	20	AGAGCGAAGCACTAGCTTACA	59.181	21	252	331	582
3005	DN19819_c1_g3_i1	1	p1	(A)10	10	54	63	GTCGCAGATCTCAACCCCAA	60.036	20	CAAAAGCACGGTCGCTTGAA	59.971	20	256	25	280
3006	DN35175_c0_g1_i1	1	p1	(T)13	13	174	186	CTCCCATAACCAGGCAAGCA	60.034	20	TTTCAAGTGACCTCTGCCCA	59.157	20	144	86	229
3007	DN12884_c0_g1_i1	1	p1	(T)10	10	390	399	TGAGGTCTGACACTACGTTGC	60.001	21	GACCTGCACATGAAAAGAGCC	59.799	21	217	210	426
3008	DN44204_c0_g1_i1	1	p1	(A)10	10	499	508	GGGGGTGTCACCAACAGTAG	59.964	20	AGCCTTTCGTGATTTCGTTGA	58.51	21	177	385	561
3009	DN7838_c0_g1_i1	1	p1	(A)12	12	541	552	TCGAGTCTCCGTTCATCTTGT	58.84	21	AGATGGACAACTTTTGGCCT	57.317	20	162	425	586
3011	DN7838_c0_g2_i1	1	p1	(A)12	12	541	552	TCGAGTCTCCGTTCATCTTGT	58.84	21	AGATGGACAACTTTTGGCCT	57.317	20	162	425	586
3013	DN18682_c0_g2_i1	1	p1	(T)10	10	341	350	GGATCCAAGCACCACCAGAA	59.962	20	TCCTCCAGGCGTTCAAATGG	60.322	20	265	272	536
3014	DN11072_c0_g1_i1	1	p1	(T)14	14	383	396	GCCTGTTACTGTTCCGCCTA	59.752	20	GCCACAATGCAGTAAGCTGT	59.116	20	243	261	503
3015	DN11072_c0_g2_i1	1	p1	(T)14	14	383	396	CGGCTTGTGTTCATTGCCTG	60.388	20	GCCACAATGCAGTAAGCTGT	59.116	20	258	246	503
3016	DN8623_c1_g1_i1	1	p1	(T)10	10	179	188	GGCCTAAGAGTTCACGTGTCA	59.999	21	CCTTTCTTTTGCTCCTGCTCC	59.457	21	254	6	259
3017	DN32698_c0_g1_i1	1	p1	(A)13	13	92	104	CCCTTTACTCTCGCCATCCC	59.893	20	TCCTTAAGCGTGATCGCCTC	59.898	20	220	48	267
3019	DN27299_c0_g1_i1	1	p1	(T)11	11	221	231	GGTCTGCAAACTAGCATTGGG	59.526	21	GGGGAGAAAATTGAGCAAGGG	59.173	21	280	144	423
3022	DN49780_c0_g1_i1	1	p1	(T)11	11	471	481	TGCCCTGGCACATTCATTCT	59.96	20	CCCTCTCCTGCTACTCATTG	57.093	20	271	311	581
3023	DN43366_c0_g1_i1	1	p1	(T)10	10	227	236	AGTTGCACACGTTGAGAGAT	57.467	20	TCTGCACGCTTTCAACTCCT	59.893	20	221	192	412
3025	DN12237_c0_g1_i2	1	p1	(T)11	11	351	361	CACCACACCTTGGCTCATCA	60.251	20	GCCAACAAGGCCAACACATT	59.893	20	143	298	440
3026	DN44830_c0_g1_i1	1	p1	(A)14	14	240	253	CTGCAAGTTGGTTGCATGTAGT	59.706	22	TGCTACCTTACCGCTCATGTT	59.447	21	273	198	470
3027	DN23626_c1_g1_i2	1	p1	(A)13	13	126	138	GCTGAGGAATCTGGGTGTGG	60.394	20	TCTTCCACGTCATTGTCACCA	59.585	21	280	76	355
3028	DN15263_c0_g1_i1	1	p1	(A)10	10	452	461	ACTGAGGAACAGGCAGCAAG	60.251	20	AGCGACGAAACAACTGTAGAC	58.608	21	228	332	559
3029	DN1746_c1_g1_i1	2	p1	(T)11	11	352	362	ACGTGTCGGTTAAGTAAAAGGA	57.679	22	TCAATCTCTCTCCAGCGCAT	58.882	20	255	298	552
3030	DN1746_c1_g1_i1	3	p1	(A)10	10	456	465	ACGTGTCGGTTAAGTAAAAGGA	57.679	22	TCAATCTCTCTCCAGCGCAT	58.882	20	255	298	552
3032	DN9789_c0_g1_i1	1	p1	(T)11	11	266	276	TGGGTTTGAAGTTGGGGCTT	60.032	20	CATGACGATGCCGGAGAAGA	59.897	20	260	239	498
3033	DN23728_c0_g2_i1	1	p1	(T)11	11	193	203	TGCTGGGTTTGAGGTTTGGA	59.74	20	AGCAAAACCCAGAGAATTCGAC	59.186	22	200	138	337
3034	DN23728_c0_g1_i1	1	p1	(T)11	11	193	203	TGCTGGGTTTGAGGTTTGGA	59.74	20	AGCAAAACCCAGAGAATTCGAC	59.186	22	200	138	337
3035	DN9789_c0_g2_i1	1	p1	(T)11	11	266	276	TGGGTTTGAAGTTGGGGCTT	60.032	20	CGATATCGGCCAGACTGCTT	59.967	20	239	239	477
3036	DN23865_c0_g1_i1	1	p1	(T)14	14	71	84	TCTCAACCAAGGGTGACATCTG	59.961	22	ATCGTCAAGGAGGCACCAAG	60.036	20	267	9	275
3038	DN48729_c0_g1_i1	1	p1	(A)10	10	507	516	TCAAAAGCGAGCGAGTCAGT	59.968	20	TTCACCAGCAAGAAGACCCG	60.25	20	205	372	576
3040	DN17219_c0_g1_i1	1	p1	(A)16	16	495	510	AGCTCATGGTCCACCAAGTT	59.226	20	CTTTAGAGCCCGGGCATGAT	59.891	20	150	420	569
3041	DN24854_c3_g1_i2	1	p1	(T)13	13	448	460	AGGCGCACACTGCTAATCTT	60.036	20	GCACCCCTCTCAAATTGCAC	59.755	20	276	208	483
3042	DN14324_c0_g2_i1	1	p1	(T)12	12	476	487	GTGGGACTTCTTTCTCGGGG	60.036	20	ACAACCACACTCTTTTCCCA	57.181	20	113	399	511
3043	DN17219_c0_g2_i1	1	p1	(A)16	16	495	510	AGCTCATGGTCCACCAAGTT	59.226	20	CTTTAGAGCCCGGGCATGAT	59.891	20	150	420	569
3044	DN18584_c2_g2_i1	1	p1	(T)14	14	419	432	GCCCTACAGTGAGGGGTTTC	60.035	20	AAGGGGGCACTGACCTAGAA	60.179	20	139	379	517
3045	DN6068_c0_g1_i1	1	p1	(T)13	13	304	316	TCTTGCAGATATGAGGCGCA	59.535	20	ATTGGGCCGACAATTACCGT	60.035	20	256	199	454
3046	DN15926_c0_g2_i1	1	p1	(T)15	15	30	44	ACACACCTCAACAGCAAATGG	59.317	21	GGAGGGAATGCTGGAGGATG	59.89	20	232	1	232
3047	DN4599_c0_g1_i1	1	p1	(T)11	11	483	493	TTTTGATGCTGGATTTGATCAGT	57.012	23	TCTTCCTCCATTCACTCCCCA	60.203	21	276	264	539
3048	DN24459_c0_g2_i1	1	p1	(A)10	10	295	304	GCGCTATGCAAAAGGTAGCC	59.971	20	TGGCCCGATGAAGATTGCTT	60.034	20	164	206	369
3049	DN13465_c0_g1_i1	1	p1	(A)10	10	47	56	ACCAGGTACACATTAGAAACTAAGA	57.451	25	TTGGGCATCAGAATGGAGGG	59.74	20	275	0	274
3050	DN19703_c0_g1_i3	1	p1	(T)12	12	440	451	AGAATCCATGGCTCGGTTGG	60.107	20	TCTTCCTCCCCGTTTGCTTC	59.964	20	177	308	484
3056	DN38328_c0_g1_i1	1	p1	(G)10	10	441	450	GTAGCGGTGAGAATGGGCTT	60.108	20	ACAGTTTTATGTACTTGGGAGAAGA	57.925	25	140	382	521
3057	DN13290_c0_g1_i1	1	p1	(T)10	10	116	125	CACTGTGATGGGCAAAAGCC	60.038	20	TGCTGCTGTTATGCTCGGAA	60.036	20	215	52	266
3058	DN43087_c0_g1_i1	1	p1	(T)10	10	102	111	TCTGTTGCTTTGCTCAGAGGT	59.858	21	TGGGCAATTTCGTTCAGGGA	59.889	20	221	2	222
3059	DN14684_c0_g1_i1	1	p1	(T)12	12	433	444	CGTCCACTGAATCGGATCGT	59.899	20	ACAGCAGATCTCAACCACGG	60.037	20	141	378	518
3062	DN16187_c0_g1_i1	1	p1	(T)13	13	44	56	GATCCCGAGACCTTCGATCTG	59.732	21	TCAGCCACGACATCCGAATC	60.179	20	144	4	147
3064	DN50826_c0_g1_i1	1	p1	(A)16	16	482	497	AGGGAATGTTTGTGCTGGGA	59.518	20	TGTTGTTGGGTTTTATTTTGTTGGG	59.352	25	241	326	566
3068	DN15701_c1_g3_i1	1	p1	(A)10	10	62	71	ATTGCAAGCCATTGCACCAG	60.037	20	ACAATGGCCTTCATCGCTCT	59.746	20	165	15	179
3069	DN4331_c0_g1_i1	1	p1	(T)11	11	28	38	AGCAGTGGCACGTAAGAG	57.003	18	GGTAACATGTGCAATTCTTTGCG	59.635	23	120	0	119
3072	DN19279_c0_g2_i1	2	p1	(A)11	11	165	175	CCTGCAACCAGCTGAGGAAA	60.538	20	CCTCTGCTCCCTCTGTTTGG	60.036	20	139	121	259
3073	DN11665_c0_g1_i1	1	p1	(A)17	17	125	141	ACAAGCCAGCTCATGAAATAAAT	57.073	23	AAGCACCGTTCTGGTGTTGA	60.107	20	254	72	325
3074	DN15346_c0_g1_i1	1	p1	(T)18	18	521	538	GAGAGCGTGAAGAGGGACAG	59.828	20	AGCTTCACTCTACCCTGCAA	58.648	20	270	292	561
3076	DN50480_c0_g2_i1	1	p1	(T)10	10	400	409	AGGCTGATCAAACGTCAGGC	60.675	20	ACAAGAACTCCGTGCTTTGC	59.337	20	240	252	491
3077	DN11847_c0_g1_i1	1	p1	(A)10	10	254	263	CAAATGGGCAAATGGGAGGC	60.108	20	TTCGACTTCCTGAGGCACAC	59.966	20	129	166	294
3078	DN11847_c0_g1_i1	2	p1	(A)10	10	514	523	CAAATGGGCAAATGGGAGGC	60.108	20	TTCGACTTCCTGAGGCACAC	59.966	20	129	426	554
3079	DN11068_c0_g1_i1	1	p1	(A)10	10	312	321	TGCGCTGGTAGTATTTCGGT	59.467	20	TGTCTTTCTTCATCTCTACCACCA	59.162	24	212	163	374
3080	DN24647_c0_g3_i1	1	p1	(T)12	12	370	381	AAGGACCTCCCACCTTCTGA	59.806	20	TGTGAGCTGGCGAAGAAGAA	59.607	20	275	280	554
3082	DN22672_c1_g2_i1	1	p1	(A)10	10	29	38	ACACAAGAGAAAGAGAGGGGG	59.019	21	GATCTGGGAGCCAAAGGGAC	60.107	20	139	5	143
3085	DN10033_c0_g1_i1	1	p1	(A)10	10	137	146	TACTCTGGGGACGACATGGA	59.666	20	CGAATCCGGCATGGCTTTTT	59.827	20	111	110	220
3086	DN50990_c0_g1_i1	1	p1	(A)10	10	277	286	AGGGTGTACATGACAGTAGGT	57.814	21	ACCTTTTCCTTTTGAAATTTCTCTCA	57.922	26	280	129	408
3089	DN9288_c0_g1_i1	1	p1	(T)10	10	494	503	AAACTTCATTGCAGCAGCGG	60.039	20	ACAGAAAGATGTAATGGCCTTGAA	58.676	24	187	351	537
3090	DN45344_c0_g1_i1	1	p1	(A)15	15	439	453	TGCCAAGGGTCACTTGTCTC	59.891	20	CCAAGTCGGGAGCATCAACT	60.036	20	250	265	514
3091	DN33999_c0_g1_i1	1	p1	(A)11	11	180	190	CCATGCGGATGTCGAAGGTA	59.896	20	CGAAGCCAAGGTCCTCACAT	60.036	20	251	79	329
3094	DN21938_c2_g1_i1	2	p1	(T)10	10	143	152	CCCAGCAAATAATTCGGAGGC	59.662	21	TGATGCTCCAGTGTTGAGGA	58.649	20	114	76	189
3095	DN21938_c2_g1_i1	3	p1	(T)10	10	220	229	TCCTCAACACTGGAGCATCA	58.649	20	TGAGCACCCCTTTCTTCCAA	59.15	20	240	170	409
3096	DN28227_c0_g1_i1	1	p1	(T)10	10	86	95	CACAAATTCAAACTCTGCGTGC	59.531	22	CTGTGACCCACATTTTGCCG	60.039	20	233	14	246
3097	DN12735_c0_g1_i1	1	p1	(T)13	13	315	327	GACACTCCAGATTCCCAGCC	60.107	20	ACGAAGTGTTCTTGGTTGTTGA	58.66	22	148	265	412
3098	DN12735_c0_g1_i1	2	p1	(T)13	13	504	516	GACACTCCAGATTCCCAGCC	60.107	20	GCAGTTGGTTACTACGAAATGGA	59.002	23	100	454	553
3099	DN13131_c0_g1_i1	1	p1	(T)12	12	451	462	AATTTGCTGTGTGGTGTGCC	59.895	20	TCCAGAGACTGTCAAGGGAC	58.366	20	216	295	510
3101	DN4599_c0_g2_i1	1	p1	(T)11	11	463	473	TTTTGATGCTGGATTTGATCAGT	57.012	23	TCTTCCTCCATTCACTCCCCA	60.203	21	276	244	519
3102	DN7256_c0_g1_i1	1	p1	(C)11	11	393	403	GCCCAATCCCAACAACAACC	59.965	20	TACTTGAAGGGGACGCACAC	59.966	20	249	264	512
3103	DN3820_c0_g1_i1	1	p1	(T)11	11	434	444	GCGGTTGAGGTGGAAACAAC	59.97	20	TCCGGATGAAAAATCCGCCT	59.745	20	202	292	493
3104	DN33258_c0_g2_i1	1	p1	(A)14	14	92	105	CCTCCAAAAGCCTCCTCTTCA	59.648	21	AGCCATCATGCAAACTCCGA	60.035	20	225	61	285
3106	DN33258_c0_g1_i1	1	p1	(A)14	14	92	105	CCTCCAAAAGCCTCCTCTTCA	59.648	21	AGCCATCATGCAAACTCCGA	60.035	20	225	61	285
3107	DN23388_c0_g1_i1	1	p1	(A)12	12	450	461	CGAGGAACGGAACCGGATAG	59.97	20	AGAAAGAAAGATAGCAACAAGGGA	58.119	24	274	216	489
3108	DN24550_c2_g1_i2	1	p1	(A)10	10	427	436	GTCACATGAAGTGTGGCTGC	59.761	20	AGGTGCCAGGTAGCAACTTT	59.521	20	183	330	512
3109	DN41315_c0_g1_i1	1	p1	(T)10	10	68	77	TGCCTGTACGGCTGTTCAAT	59.964	20	CTAGCGGGCTGGTGAATCAT	59.893	20	148	39	186
3110	DN1136_c0_g1_i1	1	p1	(T)10	10	489	498	TCCTCGGGGATGGAATGCTA	60.105	20	ACTCGTGCATGTCAGCGTAT	59.827	20	188	355	542
3111	DN27363_c0_g1_i1	1	p1	(T)11	11	89	99	CTACTGCGACAAGCAGGGAT	59.823	20	ATGAGTGGCTGTAGTGCTGT	59.02	20	116	19	134
3112	DN15553_c0_g1_i1	1	p1	(A)14	14	88	101	TGCTAAGATCTTTTCCCCCTTT	57.325	22	CAGCCCTCAACTCCGACATT	60.036	20	200	35	234
3117	DN1971_c0_g1_i1	1	p1	(T)11	11	366	376	CGCAGATCTGAAGTGAGGCT	59.825	20	CCAGGCCTCATTCCTTGTGT	59.961	20	251	256	506
3119	DN602_c0_g1_i1	1	p1	(A)14	14	100	113	ACGACAGACACCACAAAGCA	60.108	20	GATCTCACCAGAGCCATCGG	59.967	20	146	65	210
3120	DN35054_c0_g1_i1	1	p1	(G)11	11	48	58	AGTGCAGCTGGATGTAAACGA	59.998	21	ACACACACAGAGGATGCATGA	59.651	21	249	18	266
3126	DN1126_c0_g1_i1	1	p1	(A)10	10	153	162	TTCTCTCCCGCTCCTCTCTC	60.107	20	CTTCTCGAAAGGGGTCAGCC	60.392	20	259	90	348
3127	DN15070_c0_g1_i1	1	p1	(T)17	17	316	332	GGTCACGGGACGAATCCAAT	60.108	20	TTGCCAACGGCTCAAAACTG	59.898	20	202	230	431
3128	DN14738_c0_g1_i2	1	p1	(T)12	12	185	196	CGCGGCGATCTGTTTGAATC	60.315	20	AACCTGTGGTTTCTTCCCCC	59.812	20	272	6	277
3129	DN42847_c0_g2_i1	1	p1	(A)12	12	191	202	GGGGAGATGAAACAGCCGAT	59.819	20	CCCAGTAACAAACGGGGGAA	59.889	20	169	123	291
3130	DN13597_c0_g2_i2	1	p1	(A)19	19	367	385	CGGCGAAGTTCCCGACTATT	60.179	20	ACAGTTGCAGTTGACAGGCA	60.394	20	224	201	424
3131	DN18660_c0_g2_i2	1	p1	(A)12	12	370	381	GGGAACAAGCAAGACCCAGA	59.89	20	AGGGAAGCCTCTGCAAATCA	59.299	20	268	173	440
3132	DN8912_c0_g1_i2	1	p1	(A)10	10	129	138	AAGTCCCTGAGCGGAAATGA	59.016	20	GGTTTGGGTCGTAATCGGGT	60.036	20	168	96	263
3133	DN30854_c0_g2_i1	1	p1	(T)10	10	347	356	TCCAGTTGCTTGTAGCCATGT	59.926	21	GAGCCAAAGCTCGAATGCAC	60.179	20	196	266	461
3134	DN22760_c0_g2_i1	1	p1	(A)10	10	215	224	CCCATCGCAGTTGTCAGGAT	60.108	20	CCCGTGTCTCGTCTTCTGAG	59.831	20	255	179	433
3135	DN13517_c0_g1_i1	1	p1	(T)12	12	302	313	AACATTTGGCGGCTTCATCG	59.829	20	CTCGCCTTATGCACTAACCA	57.69	20	274	263	536
3137	DN39100_c0_g1_i1	1	p1	(T)12	12	487	498	ATCATGGTGCAGTCATGGCA	60.034	20	TGCATCAATAGATACAACCCTTGC	59.42	24	217	315	531
3138	DN32950_c0_g1_i1	1	p1	(A)10	10	182	191	TTCTAGTTGCCACAGGCCAT	59.302	20	TCTTGTGGGCATCTTTGCCT	59.887	20	202	48	249
3139	DN1136_c0_g2_i1	1	p1	(T)10	10	476	485	TCCTCGGGGATGGAATGCTA	60.105	20	ACTCGTGCATGTCAGCGTAT	59.827	20	175	355	529
3140	DN5059_c0_g1_i1	1	p1	(T)11	11	28	38	TGGGAGTTCCTGGAGAGAAT	57.35	20	GATCAGACTCGAGGGATGCG	60.04	20	237	0	236
3141	DN48763_c0_g1_i1	1	p1	(A)12	12	34	45	ACCCAATCACCATGAATATAAATACC	57.35	26	CATGAAGGCCATGCAGAAGC	59.898	20	188	2	189
3142	DN23810_c0_g1_i1	1	p1	(T)10	10	425	434	AGGGCTAGGGTTTCAGTCCA	60.179	20	TGGCTGATCTTTTATTGGGTACA	57.814	23	182	308	489
3143	DN15032_c0_g1_i1	1	p1	(A)10	10	96	105	CAGCGGATGAAACGCAAGTT	59.762	20	TTCCTTGGAGTGGCTGCTTC	60.251	20	210	43	252
3144	DN14825_c0_g1_i1	1	p1	(A)10	10	159	168	CCCAACTTGATCCATGCCCA	60.325	20	ACTGTGAACACTAACCAAATGGA	58.212	23	197	2	198
3145	DN42847_c0_g1_i1	1	p1	(A)12	12	188	199	GGGAACGAATCTGTTGCTGC	59.831	20	CCCAGTAACAAACGGGGGAA	59.889	20	245	44	288
3146	DN15706_c0_g1_i1	1	p1	(A)12	12	384	395	CTAGGCGTTGAGACTGGGTC	59.826	20	AGTGATCCTCTCCGCCTCTT	60.033	20	139	291	429
3147	DN19875_c0_g1_i1	1	p1	(A)10	10	248	257	AACACAGTCCTCCTTCCGAT	58.354	20	GACGTTGGCTTTGCTTGAGG	60.04	20	217	129	345
3149	DN15324_c0_g1_i2	1	p1	(T)11	11	306	316	AGCATTGATGGTGGTGGGAG	60.034	20	TTGTTCGTCTCAGGCAACCT	59.532	20	196	234	429
3150	DN1207_c0_g1_i1	1	p1	(T)10	10	446	455	TTCTGCTCGGGGCAAAGATT	59.962	20	TGGTAGATCTTACATTATTCACCTTCG	58.858	27	214	278	491
3151	DN12931_c0_g1_i1	1	p1	(A)10	10	38	47	TTAATTCTGGCAACCAAATCAAGA	57.337	24	CGCGGTCTTGCGCTTTATAC	60.043	20	168	11	178
3152	DN6784_c0_g1_i1	2	p1	(T)11	11	464	474	GTGTGTGTGTGTTTTGGGGG	59.825	20	CTTCCGTCTCCATCGCTTGT	60.109	20	280	244	523
3153	DN14900_c0_g1_i1	1	p1	(T)15	15	305	319	GGCCAGGCAACCTAACATCT	60.034	20	GTGATAGAACCGGCAAACGC	59.904	20	212	227	438
3154	DN47979_c0_g1_i1	1	p1	(A)10	10	93	102	AGACGGTGACTGACTTAGGGT	60.203	21	TTCCAGCCTTTGTCATGCTT	58	20	185	37	221
3155	DN13441_c1_g1_i1	1	p1	(A)10	10	345	354	GCGATGATTATGCCTGGGGA	59.963	20	TCTTCTCAAACCCTGTCGGC	59.965	20	204	322	525
3158	DN30177_c0_g1_i1	2	p1	(T)10	10	377	386	GGACCGTTGCGAAACGAAAA	59.972	20	CGGAACAAACCACGAACACC	59.972	20	148	288	435
3159	DN19162_c0_g1_i1	1	p1	(T)10	10	216	225	TCCACAGTCCACAGCTTCAG	59.606	20	TCCTCAGCATCGGCCATTTT	60.034	20	223	92	314
3165	DN13745_c0_g3_i1	1	p1	(A)10	10	214	223	TCCGCAAGTGAATAGGCACA	59.677	20	ACAACAGCCATATGGAGGCG	60.464	20	252	83	334
3170	DN20781_c2_g6_i1	1	p1	(T)10	10	254	263	CGAGAGTGGCGTAGCTTTGA	60.109	20	ACATTTTGCATGCGAACCCTC	60.068	21	260	220	479
3171	DN31097_c0_g1_i1	1	p1	(T)10	10	30	39	TCTCTTGACAGTGTCTTCAGCA	59.305	22	GGACATTATTGCAACCGGCA	59.186	20	239	5	243
3172	DN16129_c0_g1_i1	1	p1	(T)15	15	391	405	TGAACTCAGATGCGTGCCTT	59.965	20	ACACGAGCGATTCCACAGTT	59.966	20	238	213	450
3173	DN8100_c0_g2_i1	2	p1	(T)10	10	395	404	CAAGGGATCTCGCAGTTCGT	60.109	20	ACTACAAAACAAGGTGGCGA	57.665	20	174	255	428
[truncated: 6,164 more rows]

## Sheet: SSR 
ID	SSR nr.	SSR type	SSR	size	start	end
DN24706_c0_g1_i1	1	p2	(CT)6	12	53	64
DN22430_c0_g1_i1	1	p2	(AG)6	12	7867	7878
DN24876_c2_g1_i6	1	p3	(GAT)5	15	2608	2622
DN24876_c2_g1_i6	2	p2	(AG)7	14	7042	7055
DN24876_c2_g1_i6	3	p1	(T)10	10	7391	7400
DN23092_c0_g1_i1	1	p2	(AG)6	12	7037	7048
DN24845_c2_g2_i2	1	p1	(T)13	13	6136	6148
DN24845_c2_g2_i2	2	p1	(T)17	17	6479	6495
DN22860_c0_g1_i1	1	p1	(T)12	12	6335	6346
DN23439_c0_g2_i1	1	p1	(T)20	20	6293	6312
DN24848_c1_g1_i1	1	p1	(A)16	16	6232	6247
DN24560_c2_g1_i5	1	p3	(GCT)5	15	2866	2880
DN24560_c2_g1_i5	2	c	(AG)7cgagc(GA)7	33	3073	3105
DN24865_c2_g2_i8	1	p4	(AATA)5	20	6003	6022
DN23967_c2_g1_i2	1	p3	(CTG)7	21	2970	2990
DN20420_c0_g1_i1	1	p2	(TA)7	14	264	277
DN24697_c1_g1_i1	1	p2	(AG)6	12	1663	1674
DN18018_c0_g1_i1	1	p1	(T)10	10	1765	1774
DN18018_c0_g1_i1	2	p1	(A)10	10	2582	2591
DN18018_c0_g1_i1	3	p1	(G)11	11	3437	3447
DN23650_c0_g1_i1	1	p3	(ATC)5	15	1078	1092
DN24501_c0_g1_i2	1	p1	(T)10	10	5657	5666
DN24875_c1_g1_i3	1	p2	(CT)7	14	10	23
DN24767_c1_g2_i1	1	p1	(T)13	13	2	14
DN16594_c0_g1_i2	1	p1	(A)14	14	17	30
DN24279_c0_g1_i1	1	p2	(TA)13	26	2784	2809
DN24498_c2_g1_i3	1	p3	(GAG)6	18	2447	2464
DN24498_c2_g1_i3	2	p3	(GGA)5	15	2858	2872
DN24498_c2_g1_i3	3	p2	(GA)6	12	4015	4026
DN24498_c2_g1_i3	4	p3	(CTC)7	21	4224	4244
DN22446_c0_g1_i2	1	p1	(T)12	12	5300	5311
DN24507_c0_g1_i1	1	p1	(A)15	15	123	137
DN24735_c2_g1_i5	1	p1	(A)12	12	3477	3488
DN24827_c0_g1_i1	1	c	(AG)8a(AG)8	33	25	57
DN24873_c1_g1_i1	1	p1	(T)10	10	10	19
DN24873_c1_g1_i1	2	p1	(A)11	11	115	125
DN24460_c0_g1_i1	1	p1	(T)16	16	5153	5168
DN24775_c0_g1_i1	1	p2	(CT)6	12	40	51
DN24527_c1_g1_i2	1	p3	(CTT)5	15	4302	4316
DN24682_c1_g1_i1	1	p1	(T)10	10	4446	4455
DN24871_c1_g2_i1	1	p3	(CTT)8	24	1578	1601
DN24737_c0_g1_i1	1	p2	(TC)10	20	13	32
DN23748_c1_g1_i1	1	p1	(A)25	25	69	93
DN21790_c0_g1_i2	1	p1	(A)19	19	141	159
DN24133_c0_g1_i1	1	p1	(T)12	12	4576	4587
DN23218_c0_g1_i1	1	p3	(GCC)6	18	4136	4153
DN24813_c0_g2_i1	1	p2	(CT)9	18	24	41
DN24813_c0_g2_i1	2	p2	(GA)8	16	228	243
DN24813_c0_g2_i1	3	p1	(T)13	13	4464	4476
DN21814_c0_g1_i1	1	p1	(A)17	17	4503	4519
DN24747_c1_g1_i2	1	p1	(A)10	10	497	506
DN24747_c1_g1_i2	2	p3	(CTC)7	21	4198	4218
DN24747_c1_g1_i2	3	p2	(GA)7	14	4316	4329
DN23584_c0_g1_i1	1	p1	(A)16	16	45	60
DN37313_c0_g2_i1	1	p1	(A)13	13	28	40
DN37313_c0_g1_i1	1	p1	(A)13	13	28	40
DN23997_c0_g2_i6	1	p1	(A)11	11	161	171
DN23997_c0_g2_i6	2	p3	(TTG)5	15	3449	3463
DN24701_c0_g3_i1	1	p1	(T)11	11	4336	4346
DN24373_c4_g1_i1	1	c	(AG)6cgagctcaaggggaggc(A)21	50	27	76
DN24151_c1_g1_i4	1	p1	(A)11	11	2402	2412
DN24151_c1_g1_i4	2	p2	(CT)6	12	4397	4408
DN24830_c1_g1_i1	1	p3	(CGG)5	15	4101	4115
DN24696_c0_g1_i2	1	p2	(AG)16	32	4305	4336
DN24437_c0_g1_i6	1	p1	(T)12	12	19	30
DN24437_c0_g1_i6	2	p2	(CT)8	16	131	146
DN24743_c1_g1_i1	1	p1	(A)15	15	21	35
DN24509_c1_g1_i5	1	p3	(TCA)6	18	2577	2594
DN22503_c1_g1_i10	1	p3	(TCC)7	21	1384	1404
DN24178_c1_g1_i1	1	p2	(GA)11	22	4305	4326
DN24102_c0_g1_i3	1	p3	(CAG)7	21	1259	1279
DN24652_c0_g1_i1	1	p1	(A)10	10	72	81
DN21554_c0_g2_i1	1	p3	(CTC)8	24	3950	3973
DN24572_c0_g1_i3	1	p2	(TC)8	16	242	257
DN24572_c0_g1_i3	2	p3	(CGG)8	24	3871	3894
DN21040_c0_g2_i1	1	p2	(CT)9	18	41	58
DN19683_c0_g1_i1	1	p2	(GA)9	18	74	91
DN20132_c0_g1_i2	1	p2	(TA)7	14	4180	4193
DN24821_c1_g2_i2	1	p3	(GAA)9	27	674	700
DN24566_c0_g1_i8	1	p3	(CGG)6	18	68	85
DN24566_c0_g1_i8	2	p3	(GCA)5	15	2558	2572
DN24301_c1_g1_i3	1	p2	(AG)11	22	34	55
DN20826_c0_g1_i1	1	p3	(AAG)5	15	1163	1177
DN24594_c0_g2_i4	1	p1	(T)10	10	4002	4011
DN24351_c0_g1_i3	1	p3	(GAA)7	21	74	94
DN22201_c0_g1_i2	1	p2	(TC)10	20	51	70
DN24075_c0_g2_i5	1	c	(CTT)5gtg(GCT)5	33	109	141
DN23730_c2_g3_i5	1	p1	(T)13	13	4053	4065
DN20156_c0_g1_i1	1	p1	(T)10	10	409	418
DN20696_c0_g1_i1	1	p2	(TC)7	14	17	30
DN20696_c0_g1_i1	2	p1	(T)11	11	188	198
DN23216_c0_g2_i6	1	p1	(A)10	10	2879	2888
DN23216_c0_g2_i6	2	p3	(CTG)5	15	3865	3879
DN24623_c4_g1_i1	1	c	(CA)20ga(CG)6	54	29	82
DN24748_c1_g1_i12	1	p1	(A)11	11	2811	2821
DN24609_c0_g1_i2	1	c	(A)10taacctatagagagaaagtgaagggtttatctcgttttttaattt(TC)6	67	3961	4027
DN24708_c0_g1_i7	1	p3	(AAC)7	21	272	292
DN24708_c0_g1_i7	2	p3	(ATC)5	15	3031	3045
DN24708_c0_g1_i7	3	p2	(AG)7	14	3956	3969
DN24482_c0_g1_i8	1	p3	(CAG)8	24	3619	3642
DN21527_c0_g1_i1	1	p2	(CT)9	18	3931	3948
DN24273_c0_g1_i2	1	p2	(AG)6	12	86	97
DN24784_c2_g1_i8	1	p2	(CT)10	20	41	60
DN19240_c0_g1_i1	1	p2	(CT)11	22	33	54
DN19240_c0_g1_i1	2	p3	(GCT)5	15	3786	3800
DN24799_c1_g1_i5	1	p3	(GGA)6	18	3896	3913
DN19167_c0_g1_i1	1	p3	(AGG)6	18	44	61
DN24593_c0_g1_i10	1	p3	(TGA)6	18	1130	1147
DN24593_c0_g1_i10	2	p1	(T)13	13	3385	3397
DN22951_c1_g2_i1	1	p3	(TTC)8	24	3830	3853
DN24824_c0_g1_i7	1	p2	(TC)9	18	56	73
DN24779_c3_g1_i1	1	p2	(CT)11	22	47	68
DN24860_c0_g2_i4	1	p1	(T)13	13	3813	3825
DN21778_c0_g1_i1	1	p2	(GA)6	12	3740	3751
DN21778_c0_g1_i1	2	p2	(GA)6	12	3827	3838
DN21892_c0_g1_i2	1	p1	(A)10	10	123	132
DN24429_c0_g1_i2	1	p2	(CT)12	24	3612	3635
DN24061_c0_g1_i2	1	p3	(TCC)5	15	52	66
DN24061_c0_g1_i2	2	p1	(T)12	12	3225	3236
DN24061_c0_g1_i2	3	p1	(T)11	11	3672	3682
DN12214_c0_g1_i1	1	p2	(CT)19	38	12	49
DN23440_c0_g2_i1	1	p1	(A)10	10	155	164
DN24823_c0_g1_i3	1	p2	(TC)9	18	65	82
DN21036_c0_g1_i1	1	p2	(CT)17	34	39	72
DN21036_c0_g1_i1	2	p1	(A)13	13	3778	3790
DN24583_c0_g1_i4	1	p2	(CT)20	40	3583	3622
DN24826_c2_g1_i14	1	p3	(ATC)5	15	3225	3239
DN19132_c0_g1_i2	1	p2	(AG)6	12	3655	3666
DN19132_c0_g1_i2	2	p2	(AG)15	30	3723	3752
DN24180_c0_g1_i2	1	c	(GA)12a(AG)6	37	3697	3733
DN22992_c0_g1_i1	1	p2	(AG)11	22	3	24
DN23671_c3_g1_i1	1	p3	(GGA)7	21	3511	3531
DN24442_c1_g1_i3	1	p1	(T)12	12	34	45
DN19214_c1_g2_i3	1	p2	(TC)16	32	47	78
DN19214_c1_g2_i3	2	p1	(T)10	10	3602	3611
DN20112_c0_g1_i1	1	c	(T)10ggggggaaggggt(G)15ctcgggtgt(G)15a(AG)7	77	3630	3706
DN19693_c0_g1_i1	1	p6	(AGCCCC)5	30	1	30
DN22012_c2_g2_i1	1	p3	(TGA)5	15	1421	1435
DN23968_c0_g1_i1	1	p3	(AAT)5	15	498	512
DN23072_c3_g1_i2	1	p1	(T)16	16	1428	1443
DN22897_c0_g1_i1	1	p3	(CCG)6	18	3279	3296
DN22897_c0_g1_i1	2	p3	(GAA)5	15	3637	3651
DN24294_c0_g1_i1	1	p2	(GA)8	16	3630	3645
DN22140_c0_g1_i1	1	p2	(CT)6	12	163	174
DN21420_c0_g1_i1	1	c	(CT)6agtcagtcccaaaccctcgtttatatctacaatcactcagtc(AG)12	78	4	81
DN21064_c0_g1_i2	1	p2	(AG)8	16	3589	3604
DN23796_c0_g2_i1	1	p2	(AG)6	12	26	37
DN22227_c1_g1_i6	1	p3	(GCG)8	24	3482	3505
DN24019_c1_g1_i2	1	p1	(T)24	24	3587	3610
DN24432_c1_g1_i1	1	p1	(A)10	10	93	102
DN24049_c0_g1_i4	1	p2	(AG)43	86	3565	3650
DN19860_c0_g1_i1	1	p4	(AAAT)5	20	1	20
DN19860_c0_g1_i1	2	p3	(AAT)5	15	150	164
DN20807_c0_g1_i1	1	p2	(CT)17	34	36	69
DN21753_c2_g1_i1	1	p3	(GCA)5	15	3375	3389
DN22773_c0_g1_i1	1	p3	(CGG)6	18	440	457
DN22773_c0_g1_i1	2	p1	(T)10	10	3436	3445
DN21864_c0_g3_i1	1	p1	(A)12	12	52	63
DN24558_c0_g2_i1	1	p1	(T)11	11	3321	3331
DN24558_c0_g2_i1	2	p1	(A)12	12	3595	3606
DN24136_c0_g1_i9	1	p1	(A)10	10	92	101
DN24551_c0_g1_i8	1	c	(T)11a(T)48	60	3345	3404
DN24163_c1_g1_i1	1	p2	(CT)9	18	34	51
DN21878_c0_g1_i1	1	p1	(T)20	20	3513	3532
DN23815_c0_g1_i1	1	c*	(CT)12(CTG)8*	46	30	75
DN21662_c0_g1_i2	1	p3	(GAC)5	15	502	516
DN22737_c1_g3_i2	1	p3	(GAT)6	18	1331	1348
DN12513_c0_g1_i1	1	p2	(AG)8	16	3370	3385
DN24451_c0_g2_i3	1	p2	(CT)8	16	11	26
DN24451_c0_g2_i3	2	p3	(TGA)5	15	3187	3201
DN24477_c0_g1_i2	1	c	(CT)6t(TC)10	33	169	201
DN20605_c2_g1_i1	1	p3	(CAA)6	18	104	121
DN20605_c2_g1_i1	2	p2	(CT)24	48	696	743
DN24790_c0_g1_i4	1	p5	(AGCAG)5	25	81	105
DN24050_c1_g3_i2	1	p3	(GAG)6	18	3355	3372
DN18533_c0_g1_i2	1	p3	(GAA)5	15	2956	2970
DN18533_c0_g1_i2	2	p1	(T)13	13	3331	3343
DN23890_c0_g1_i1	1	p2	(TC)6	12	11	22
DN24313_c0_g1_i3	1	p3	(AGC)5	15	434	448
DN24313_c0_g1_i3	2	p1	(T)11	11	3436	3446
DN24601_c0_g1_i3	1	p2	(AG)7	14	166	179
DN24601_c0_g1_i3	2	p1	(T)10	10	3481	3490
DN24259_c0_g1_i3	1	p1	(A)10	10	2279	2288
DN24474_c0_g1_i2	1	p3	(GCA)6	18	150	167
DN15970_c0_g1_i3	1	p1	(T)10	10	126	135
DN15970_c0_g1_i3	2	p1	(A)16	16	3464	3479
DN19582_c0_g1_i1	1	p2	(AG)7	14	3438	3451
DN24777_c1_g1_i1	1	p1	(T)16	16	3410	3425
DN24668_c2_g1_i1	1	c	(T)10ctttttc(T)17	34	148	181
DN24559_c1_g1_i4	1	p1	(T)23	23	3399	3421
DN21161_c0_g1_i1	1	p1	(T)11	11	7	17
DN21161_c0_g1_i1	2	p2	(AG)9	18	3404	3421
DN23006_c2_g2_i3	1	p3	(CAG)6	18	1914	1931
DN21495_c0_g1_i1	1	p3	(TGA)5	15	3055	3069
DN24540_c1_g1_i1	1	p3	(ATC)5	15	3094	3108
DN23098_c2_g1_i4	1	p2	(GA)20	40	1	40
DN23098_c2_g1_i4	2	p1	(T)19	19	1705	1723
DN24431_c1_g2_i2	1	p2	(TC)11	22	23	44
DN24431_c1_g2_i2	2	p3	(CAC)6	18	2583	2600
DN24762_c0_g1_i2	1	p2	(CT)6	12	43	54
DN24781_c0_g1_i2	1	p1	(A)10	10	163	172
DN24436_c0_g2_i2	1	p3	(CGG)5	15	212	226
DN19725_c0_g2_i1	1	p2	(GA)10	20	44	63
DN22913_c1_g1_i5	1	p3	(CAG)5	15	2525	2539
DN22559_c1_g1_i2	1	p2	(AG)7	14	3395	3408
DN23847_c1_g1_i8	1	p1	(T)11	11	1222	1232
DN23847_c1_g1_i8	2	p1	(T)10	10	2402	2411
DN23847_c1_g1_i8	3	p2	(AG)14	28	3335	3362
DN20675_c0_g1_i1	1	p2	(AG)13	26	3378	3403
DN22659_c0_g1_i1	1	p2	(TC)16	32	38	69
DN16926_c0_g1_i1	1	p3	(CGA)7	21	3015	3035
DN16926_c0_g1_i1	2	p1	(T)12	12	3358	3369
DN22621_c0_g1_i1	1	p3	(GAA)5	15	2109	2123
DN24406_c0_g1_i2	1	p1	(A)11	11	242	252
DN24406_c0_g1_i2	2	p2	(GA)7	14	3360	3373
DN22520_c1_g1_i3	1	p1	(A)11	11	1545	1555
DN22520_c1_g1_i3	2	c	(GA)7gttgagagatattaggagaaatttgttggtagtacaaagtc(AG)11	77	3321	3397
DN23654_c0_g1_i1	1	p1	(A)26	26	1	26
DN22643_c0_g2_i1	1	p2	(CT)8	16	56	71
DN16684_c0_g1_i1	1	p2	(AT)7	14	288	301
DN24711_c0_g1_i2	1	p4	(ATGA)6	24	3282	3305
DN24624_c0_g1_i2	1	p2	(GA)7	14	3126	3139
DN24522_c0_g2_i1	1	p1	(A)11	11	199	209
DN24508_c1_g1_i3	1	p1	(A)15	15	48	62
DN24864_c0_g1_i3	1	p3	(GAT)6	18	1088	1105
DN24864_c0_g1_i3	2	p3	(GTG)5	15	2787	2801
DN24864_c0_g1_i3	3	p3	(GGT)5	15	2996	3010
DN23201_c0_g1_i4	1	p1	(A)12	12	23	34
DN24831_c0_g1_i5	1	p1	(A)10	10	97	106
DN19430_c0_g1_i2	1	p3	(AGC)6	18	2850	2867
DN24756_c1_g1_i8	1	p1	(T)10	10	3224	3233
DN21333_c0_g1_i1	1	p6	(GGGCAT)6	36	3288	3323
DN22795_c0_g1_i1	1	p3	(TTG)5	15	3299	3313
DN24408_c0_g1_i7	1	p1	(T)13	13	3295	3307
DN23686_c0_g1_i1	1	p3	(TGC)5	15	1868	1882
DN23686_c0_g1_i1	2	p3	(GAA)5	15	1951	1965
DN23711_c1_g2_i1	1	p1	(A)18	18	57	74
DN23084_c0_g1_i3	1	p2	(GA)7	14	3181	3194
DN24852_c2_g1_i1	1	p1	(C)18	18	1	18
DN24595_c0_g1_i4	1	p2	(CT)6	12	1	12
DN24733_c2_g1_i2	1	p1	(T)13	13	3197	3209
DN21919_c1_g1_i1	1	p2	(CT)9	18	1503	1520
DN20643_c1_g1_i1	1	c	(CCA)5caacagttgccacaaccccataatagctatcagcaacaaacaat(GCA)6	77	3121	3197
DN24683_c0_g1_i1	1	p2	(TC)8	16	74	89
DN24683_c0_g1_i1	2	p2	(TC)6	12	2953	2964
DN24457_c0_g1_i2	1	p3	(CTT)5	15	225	239
DN22378_c0_g2_i1	1	p3	(CAT)5	15	2164	2178
DN24673_c0_g1_i9	1	p2	(GA)6	12	3050	3061
DN23381_c0_g2_i2	1	p3	(TTC)5	15	274	288
DN24355_c0_g1_i3	1	p3	(TGC)6	18	2396	2413
DN23416_c0_g1_i1	1	p1	(T)18	18	3188	3205
DN23956_c0_g1_i5	1	p1	(A)13	13	3060	3072
DN23592_c0_g2_i5	1	p2	(GA)12	24	1	24
DN24424_c0_g1_i2	1	p3	(TGG)5	15	2411	2425
DN24758_c3_g2_i2	1	p3	(CTG)5	15	1935	1949
DN24758_c3_g2_i2	2	p2	(AG)7	14	3041	3054
DN24547_c0_g1_i2	1	p2	(GA)8	16	3118	3133
DN23685_c0_g2_i4	1	p3	(GAG)5	15	632	646
DN22265_c2_g1_i4	1	p2	(AT)6	12	2499	2510
DN22265_c2_g1_i4	2	p2	(TA)7	14	2565	2578
DN22265_c2_g1_i4	3	p2	(TA)6	12	2653	2664
DN24782_c1_g1_i4	1	p2	(AG)10	20	3173	3192
DN23821_c1_g3_i12	1	p1	(A)10	10	2910	2919
DN22742_c0_g2_i1	1	p1	(T)13	13	114	126
DN22742_c0_g2_i1	2	p2	(GA)6	12	3163	3174
DN24746_c0_g1_i1	1	p2	(AG)18	36	3181	3216
DN20841_c0_g1_i2	1	p3	(GCT)7	21	2321	2341
DN20841_c0_g1_i2	2	p1	(T)14	14	3147	3160
DN24864_c1_g1_i7	1	p1	(A)12	12	68	79
DN23647_c0_g1_i1	1	p1	(T)12	12	3004	3015
DN20175_c0_g1_i1	1	p2	(TG)7	14	1915	1928
DN24123_c0_g4_i2	1	p1	(A)10	10	3077	3086
DN22683_c0_g1_i1	1	p1	(A)21	21	1	21
DN24543_c0_g2_i3	1	p2	(AG)8	16	3105	3120
DN24543_c0_g2_i3	2	p2	(GA)6	12	3175	3186
DN19148_c0_g2_i1	1	p1	(A)10	10	110	119
DN19148_c0_g2_i1	2	p1	(G)10	10	728	737
DN24745_c0_g1_i2	1	p1	(T)11	11	2858	2868
DN22823_c0_g1_i2	1	p2	(AG)10	20	3102	3121
DN24656_c1_g1_i2	1	p1	(C)10	10	2944	2953
DN24486_c2_g1_i3	1	p1	(T)12	12	270	281
DN20368_c0_g1_i2	1	p1	(T)20	20	18	37
DN20368_c0_g1_i2	2	p1	(T)12	12	3150	3161
DN24463_c1_g1_i2	1	p3	(CTG)5	15	931	945
DN22718_c1_g1_i2	1	p2	(TC)19	38	3128	3165
DN24471_c0_g1_i1	1	p1	(T)12	12	1	12
DN24645_c1_g1_i1	1	p1	(A)10	10	272	281
DN24645_c1_g1_i1	2	p1	(T)11	11	475	485
DN21787_c0_g1_i1	1	p3	(AGG)5	15	3053	3067
DN19527_c0_g2_i1	1	p1	(A)11	11	169	179
DN24218_c0_g1_i3	1	p1	(A)17	17	267	283
DN23109_c1_g1_i4	1	p1	(A)10	10	46	55
DN23109_c1_g1_i4	2	p1	(T)13	13	298	310
DN23109_c1_g1_i4	3	p1	(T)10	10	3007	3016
DN24271_c1_g1_i2	1	p1	(A)10	10	99	108
DN23151_c1_g1_i4	1	p3	(GCT)5	15	2106	2120
DN23965_c1_g1_i4	1	p2	(TC)6	12	87	98
DN23209_c0_g1_i1	1	p1	(A)11	11	86	96
DN24753_c0_g2_i11	1	p2	(TC)11	22	1	22
DN24753_c0_g2_i11	2	p1	(T)11	11	513	523
DN24753_c0_g2_i11	3	p1	(A)10	10	3110	3119
DN24738_c0_g1_i4	1	p3	(TTC)6	18	2562	2579
DN14151_c0_g1_i1	1	p1	(A)12	12	1	12
DN24109_c0_g2_i4	1	p3	(TGG)6	18	751	768
DN24109_c0_g2_i4	2	p3	(GGT)5	15	1073	1087
DN24109_c0_g2_i4	3	p3	(GGC)6	18	1481	1498
DN24772_c0_g1_i1	1	p2	(CT)7	14	2937	2950
DN23161_c1_g2_i1	1	p3	(CTC)5	15	225	239
DN23161_c1_g2_i1	2	p3	(GAT)5	15	2434	2448
DN24649_c3_g2_i5	1	p3	(TCA)5	15	2574	2588
DN24523_c0_g1_i2	1	p1	(A)11	11	2935	2945
DN20229_c3_g1_i1	1	p1	(T)10	10	2114	2123
DN24448_c0_g1_i4	1	p1	(A)10	10	3081	3090
DN24042_c2_g2_i1	1	p3	(ACG)7	21	89	109
DN19363_c0_g1_i1	1	p1	(T)10	10	224	233
DN19363_c0_g1_i1	2	p3	(GTC)5	15	2762	2776
DN24193_c0_g1_i3	1	p3	(TGC)7	21	2900	2920
DN24193_c0_g1_i3	2	p2	(GA)11	22	2987	3008
DN23002_c0_g1_i1	1	p1	(T)19	19	20	38
DN23002_c0_g1_i1	2	p2	(TC)8	16	2031	2046
DN22017_c0_g1_i1	1	p2	(GA)6	12	2857	2868
DN23467_c1_g1_i5	1	p3	(TCC)9	27	1192	1218
DN23467_c1_g1_i5	2	p1	(A)12	12	3060	3071
DN24063_c1_g1_i1	1	p2	(AG)8	16	2973	2988
DN24063_c1_g1_i1	2	p2	(AG)10	20	3050	3069
DN22761_c0_g1_i3	1	p2	(TG)19	38	2916	2953
DN23460_c0_g1_i6	1	p1	(T)10	10	1	10
DN24727_c1_g1_i2	1	p2	(AG)7	14	48	61
DN18362_c0_g1_i2	1	c	(AG)6tatgatgggttcttg(TGC)6	45	87	131
DN24769_c1_g3_i3	1	c	(A)10cgtcttcctcctcctctgtca(TC)6	43	96	138
DN24769_c1_g3_i3	2	p3	(CCG)5	15	577	591
DN24769_c1_g3_i3	3	p2	(TC)10	20	2645	2664
DN24769_c1_g3_i3	4	p1	(A)12	12	3040	3051
DN20783_c1_g1_i3	1	p6	(AGAATG)6	36	3008	3043
DN23937_c0_g1_i5	1	p3	(AAG)5	15	210	224
DN23457_c2_g1_i3	1	p1	(T)11	11	7	17
DN23457_c2_g1_i3	2	p2	(GA)7	14	2844	2857
DN23457_c2_g1_i3	3	p1	(T)14	14	3010	3023
DN13101_c0_g2_i1	1	p1	(A)23	23	1	23
DN24403_c0_g1_i2	1	p1	(T)14	14	2976	2989
DN23998_c0_g1_i2	1	p3	(GAG)6	18	34	51
DN14536_c0_g1_i1	1	p3	(TCT)7	21	587	607
DN24707_c0_g1_i1	1	p2	(AG)12	24	2998	3021
DN22502_c0_g1_i1	1	p1	(A)17	17	2896	2912
DN24379_c0_g1_i1	1	p3	(TTA)5	15	190	204
DN24844_c2_g2_i2	1	p1	(A)15	15	2664	2678
DN21413_c3_g2_i2	1	p2	(AG)9	18	2784	2801
DN24591_c2_g1_i2	1	c	(CT)9(C)22	40	2932	2971
DN23787_c0_g1_i3	1	p1	(A)11	11	305	315
DN24524_c0_g2_i6	1	p3	(CAG)8	24	33	56
DN23945_c0_g2_i7	1	c	(AG)12tgacgagagtgaaggag(ATA)5	56	2898	2953
DN24179_c0_g1_i1	1	p1	(A)10	10	96	105
DN23896_c1_g1_i1	1	p1	(T)12	12	1	12
DN23983_c0_g1_i1	1	p3	(TCC)5	15	2919	2933
DN24382_c0_g1_i6	1	p2	(GA)7	14	50	63
DN24382_c0_g1_i6	2	p3	(TTG)6	18	2821	2838
DN24017_c2_g1_i1	1	p1	(A)15	15	2554	2568
DN24017_c2_g1_i1	2	p3	(CTT)8	24	2918	2941
DN24811_c1_g2_i3	1	p3	(GCA)5	15	2735	2749
DN23140_c0_g1_i2	1	p2	(CT)8	16	29	44
DN20935_c1_g1_i3	1	p4	(TCCC)5	20	28	47
DN20935_c1_g1_i3	2	p2	(CG)6	12	2337	2348
DN20935_c1_g1_i3	3	p1	(T)10	10	2805	2814
DN24835_c5_g7_i1	1	p2	(AT)6	12	744	755
DN24835_c5_g7_i1	2	p1	(T)10	10	1639	1648
DN19690_c0_g1_i1	1	p1	(A)10	10	404	413
DN19690_c0_g1_i1	2	p2	(CT)6	12	2784	2795
DN19690_c0_g1_i1	3	p1	(T)13	13	2939	2951
DN22587_c0_g1_i1	1	p1	(T)10	10	2766	2775
DN22784_c1_g1_i3	1	p1	(A)11	11	2872	2882
DN24060_c0_g1_i1	1	p1	(T)10	10	2845	2854
DN24504_c0_g1_i6	1	p2	(CT)6	12	2717	2728
DN24174_c1_g1_i7	1	p2	(AT)7	14	474	487
DN23546_c1_g1_i4	1	p3	(GAA)6	18	2478	2495
DN23205_c0_g1_i2	1	p1	(A)11	11	1	11
DN19448_c0_g1_i1	1	p2	(TC)16	32	2908	2939
DN18745_c0_g1_i1	1	p1	(T)16	16	2887	2902
DN20626_c0_g1_i2	1	p3	(CCT)5	15	1694	1708
DN24517_c3_g1_i1	1	p2	(CT)6	12	199	210
DN24517_c3_g1_i1	2	p1	(T)10	10	2880	2889
DN15993_c0_g1_i1	1	c	(AT)6aac(AT)7	29	182	210
DN15993_c0_g1_i1	2	p2	(CA)7	14	380	393
DN24468_c0_g2_i3	1	p1	(A)21	21	21	41
DN21947_c1_g1_i1	1	p2	(GA)16	32	21	52
DN24812_c1_g5_i1	1	p2	(GA)6	12	2901	2912
DN23702_c0_g2_i4	1	c	(GA)6tgaagatgattgaagagagaagtggt(GA)14	66	1	66
DN23702_c0_g2_i4	2	p1	(A)10	10	263	272
DN23702_c0_g2_i4	3	p3	(CTC)6	18	2420	2437
DN23702_c0_g2_i4	4	p1	(T)11	11	2707	2717
DN23702_c0_g2_i4	5	p2	(TC)8	16	2889	2904
DN22842_c0_g1_i1	1	p1	(T)13	13	2842	2854
DN21559_c0_g1_i2	1	p2	(AG)16	32	24	55
DN23576_c0_g1_i4	1	p1	(T)15	15	1835	1849
DN23576_c0_g1_i4	2	p3	(TGG)6	18	2815	2832
DN24360_c2_g1_i3	1	p3	(AAG)5	15	199	213
DN24360_c2_g1_i3	2	p3	(GCC)5	15	2613	2627
DN24281_c6_g1_i4	1	p3	(TCT)6	18	302	319
DN24281_c6_g1_i4	2	p3	(TTG)5	15	687	701
DN24281_c6_g1_i4	3	p3	(GCT)5	15	2095	2109
DN24281_c6_g1_i4	4	p2	(TC)21	42	2852	2893
DN22403_c0_g3_i1	1	p2	(AG)6	12	2782	2793
DN24801_c1_g2_i6	1	c	(TC)7tg(TC)7	30	8	37
DN24662_c1_g1_i5	1	p1	(T)11	11	21	31
DN24167_c0_g2_i2	1	p2	(AG)17	34	2801	2834
DN24480_c2_g1_i1	1	p2	(AG)7	14	2811	2824
DN22263_c0_g1_i1	1	p3	(CAT)5	15	99	113
DN22263_c0_g1_i1	2	p3	(CTG)5	15	239	253
DN22263_c0_g1_i1	3	p2	(AG)6	12	2810	2821
DN20334_c0_g1_i1	1	p1	(T)67	67	2811	2877
DN24729_c1_g2_i2	1	p2	(AG)10	20	19	38
DN24729_c1_g2_i2	2	p3	(TGA)5	15	1811	1825
DN23484_c0_g1_i2	1	p1	(A)11	11	169	179
DN21133_c1_g1_i6	1	p2	(GC)6	12	80	91
DN22174_c0_g4_i3	1	p2	(AG)6	12	8	19
DN24016_c0_g1_i1	1	p2	(TC)12	24	205	228
DN24016_c0_g1_i1	2	p3	(AAC)5	15	783	797
DN24695_c3_g1_i5	1	p3	(CTC)8	24	170	193
DN24695_c3_g1_i5	2	p2	(TC)6	12	2567	2578
DN24305_c1_g1_i3	1	p2	(GC)6	12	2189	2200
DN24629_c0_g1_i1	1	p3	(CCG)7	21	2513	2533
DN24700_c0_g1_i10	1	p1	(A)15	15	2618	2632
DN20377_c1_g1_i1	1	p1	(T)12	12	77	88
DN20377_c1_g1_i1	2	p3	(AAG)11	33	2818	2850
DN24726_c1_g1_i3	1	p2	(AG)8	16	54	69
DN24726_c1_g1_i3	2	p3	(GAT)5	15	214	228
DN22380_c0_g1_i3	1	p2	(AG)6	12	2835	2846
DN21169_c0_g1_i1	1	p2	(CT)11	22	2825	2846
DN23096_c1_g1_i5	1	p1	(T)10	10	2776	2785
DN23620_c0_g1_i1	1	p2	(AG)10	20	19	38
DN20217_c0_g1_i2	1	p2	(GA)12	24	2762	2785
DN24411_c2_g2_i1	1	p2	(AG)6	12	67	78
DN23128_c0_g1_i1	1	p1	(A)13	13	57	69
DN20624_c0_g1_i1	1	p2	(CT)7	14	2641	2654
DN24859_c2_g3_i1	1	p3	(CCT)5	15	378	392
DN24026_c0_g1_i1	1	p2	(CT)9	18	2815	2832
DN22780_c0_g1_i1	1	p1	(A)16	16	2462	2477
DN23382_c0_g1_i1	1	p1	(A)10	10	2577	2586
DN24787_c0_g2_i2	1	p1	(A)10	10	176	185
DN14138_c0_g1_i4	1	p3	(CGA)6	18	205	222
DN24316_c0_g1_i2	1	p2	(AG)6	12	123	134
DN24316_c0_g1_i2	2	p2	(AG)8	16	2791	2806
DN23426_c1_g1_i1	1	p3	(GAG)8	24	2583	2606
DN24250_c0_g1_i6	1	p1	(A)13	13	2813	2825
DN21573_c1_g2_i1	1	p2	(TC)7	14	35	48
DN21699_c0_g1_i1	1	p1	(A)10	10	19	28
DN22772_c0_g1_i1	1	p2	(GA)6	12	2708	2719
DN24633_c0_g1_i2	1	p2	(CT)6	12	246	257
DN24082_c0_g2_i4	1	p1	(A)16	16	51	66
DN24612_c5_g1_i6	1	c	(TGC)5tt(TTG)5tggttttagactccttcttgacttcctccttcacctcca(TCT)6	89	1803	1891
DN42260_c0_g1_i1	1	p1	(T)12	12	1244	1255
DN21498_c0_g1_i2	1	p3	(CTC)5	15	776	790
DN15127_c0_g1_i1	1	p3	(CCA)5	15	2514	2528
DN16001_c0_g1_i1	1	p2	(CT)6	12	74	85
DN23432_c0_g1_i2	1	p2	(TC)7	14	47	60
DN23432_c0_g1_i2	2	p3	(GAT)6	18	292	309
DN23432_c0_g1_i2	3	p1	(A)10	10	2516	2525
DN23432_c0_g1_i2	4	p1	(T)13	13	2601	2613
DN24459_c3_g2_i7	1	p1	(A)13	13	2711	2723
DN23808_c0_g2_i2	1	p2	(CT)8	16	78	93
DN24621_c1_g1_i7	1	p2	(CT)12	24	2756	2779
DN24809_c1_g1_i4	1	p1	(T)13	13	388	400
DN24490_c0_g1_i2	1	p2	(AG)6	12	2711	2722
DN24605_c0_g1_i1	1	p2	(TC)10	20	59	78
DN17430_c0_g1_i1	1	p3	(CTT)6	18	2714	2731
DN24173_c1_g1_i1	1	c	(GA)9(GC)6	30	2519	2548
DN24173_c1_g1_i1	2	p2	(GA)6	12	2638	2649
DN24173_c1_g1_i1	3	p2	(GA)8	16	2766	2781
DN23041_c0_g1_i2	1	p3	(CAG)5	15	2469	2483
DN22843_c0_g1_i1	1	p1	(T)10	10	2527	2536
DN22515_c0_g2_i3	1	p1	(A)10	10	113	122
DN22515_c0_g2_i3	2	p1	(A)12	12	377	388
DN22515_c0_g2_i3	3	p1	(A)14	14	1069	1082
DN18437_c0_g1_i1	1	c	(A)19gaaaaaaattaaaaaatt(A)10	47	42	88
DN23374_c2_g2_i3	1	c	(A)11gagag(GA)9	34	17	50
DN22535_c0_g2_i1	1	p2	(TC)8	16	1	16
DN22535_c0_g2_i1	2	p1	(A)11	11	1606	1616
DN24659_c0_g1_i1	1	p2	(TC)6	12	25	36
DN22724_c1_g1_i4	1	p2	(TC)7	14	89	102
DN22724_c1_g1_i4	2	p1	(A)10	10	511	520
DN24318_c1_g1_i1	1	p1	(A)15	15	28	42
DN23821_c1_g1_i2	1	p1	(T)12	12	326	337
DN23821_c1_g1_i2	2	p1	(A)11	11	1340	1350
DN23821_c1_g1_i2	3	p1	(A)12	12	1936	1947
DN23821_c1_g1_i2	4	p1	(A)11	11	2124	2134
DN23821_c1_g1_i2	5	p1	(C)10	10	2470	2479
DN24647_c1_g1_i7	1	p3	(TTC)7	21	66	86
DN24647_c1_g1_i7	2	p2	(TA)6	12	2750	2761
DN18251_c0_g1_i1	1	p4	(CATA)5	20	661	680
DN18251_c0_g1_i1	2	p1	(A)10	10	1775	1784
DN18251_c0_g1_i1	3	p1	(A)10	10	2308	2317
DN24433_c0_g1_i5	1	p1	(T)15	15	53	67
DN17791_c0_g1_i2	1	c	(AG)7ac(AG)9	34	3	36
DN23414_c1_g1_i1	1	p3	(AGC)8	24	47	70
DN24785_c1_g1_i8	1	p1	(T)14	14	570	583
DN23907_c0_g1_i3	1	p2	(GA)6	12	2731	2742
DN24324_c1_g2_i1	1	p2	(CT)11	22	206	227
DN23943_c0_g1_i5	1	p3	(TCC)7	21	42	62
DN24764_c1_g1_i2	1	p3	(CAG)6	18	2628	2645
DN19618_c0_g1_i3	1	p3	(AAG)5	15	2643	2657
DN22695_c0_g2_i1	1	p1	(T)10	10	2679	2688
DN16856_c0_g1_i2	1	p2	(CT)10	20	2676	2695
DN24192_c0_g2_i1	1	p2	(CT)7	14	73	86
DN22013_c0_g1_i2	1	p1	(T)10	10	118	127
DN22013_c0_g1_i2	2	p2	(GA)15	30	2694	2723
DN21909_c0_g1_i1	1	p1	(A)11	11	1196	1206
DN24545_c1_g3_i4	1	p3	(GTC)6	18	1	18
DN24545_c1_g3_i4	2	p1	(A)12	12	672	683
DN21697_c3_g2_i1	1	p3	(AGC)6	18	430	447
DN23321_c1_g1_i3	1	p1	(A)11	11	74	84
DN19033_c0_g1_i1	1	p1	(A)25	25	11	35
DN24238_c0_g2_i1	1	p2	(CT)6	12	56	67
DN23705_c0_g1_i1	1	p3	(TCT)5	15	2444	2458
DN23008_c4_g1_i1	1	p3	(GTT)5	15	307	321
DN23008_c4_g1_i1	2	p1	(A)14	14	2294	2307
DN23235_c0_g1_i2	1	p1	(A)22	22	1	22
DN23235_c0_g1_i2	2	p3	(TGC)5	15	1967	1981
DN21355_c0_g1_i1	1	p2	(CT)16	32	20	51
DN24047_c1_g1_i6	1	p1	(T)12	12	1509	1520
DN23388_c0_g2_i1	1	p1	(A)12	12	2624	2635
DN15204_c0_g1_i1	1	p1	(T)11	11	2595	2605
DN22276_c0_g1_i1	1	p2	(TC)6	12	67	78
DN19763_c0_g1_i1	1	p2	(CT)12	24	2651	2674
DN20666_c0_g1_i1	1	p1	(T)13	13	45	57
DN22122_c0_g1_i1	1	p1	(A)15	15	2549	2563
DN24579_c0_g1_i2	1	p1	(A)10	10	43	52
DN19854_c0_g1_i1	1	p1	(T)10	10	2638	2647
DN21149_c0_g1_i1	1	p2	(CT)6	12	4	15
DN24488_c0_g1_i1	1	p2	(AT)7	14	2584	2597
DN24739_c2_g2_i4	1	p3	(CTG)5	15	990	1004
DN24739_c2_g2_i4	2	p3	(ACC)5	15	2034	2048
DN18429_c0_g2_i1	1	p1	(A)10	10	136	145
DN23909_c1_g1_i1	1	p1	(T)10	10	2519	2528
DN23541_c1_g1_i1	1	p2	(CT)15	30	25	54
DN23541_c1_g1_i1	2	p3	(AGC)5	15	1814	1828
DN19068_c0_g1_i1	1	p3	(GCT)6	18	14	31
DN23915_c0_g1_i1	1	p3	(GGC)5	15	2384	2398
DN21900_c0_g1_i1	1	p2	(GA)7	14	24	37
DN24643_c0_g1_i9	1	p2	(AG)9	18	366	383
DN24643_c0_g1_i9	2	p3	(GCA)5	15	2615	2629
DN24449_c0_g1_i1	1	p2	(CT)6	12	2616	2627
DN18942_c0_g1_i1	1	p3	(GAT)5	15	1086	1100
DN18942_c0_g1_i1	2	p2	(TC)20	40	2646	2685
DN24416_c0_g1_i4	1	p3	(CCG)5	15	2576	2590
DN23217_c1_g2_i12	1	p3	(CTG)5	15	2579	2593
DN24384_c1_g1_i1	1	p1	(A)14	14	23	36
DN24384_c1_g1_i1	2	p3	(AGG)6	18	2653	2670
DN22899_c0_g1_i2	1	p2	(GA)11	22	2537	2558
DN22591_c1_g1_i2	1	p2	(TC)18	36	5	40
DN22591_c1_g1_i2	2	p3	(TCT)8	24	2610	2633
DN21794_c0_g1_i1	1	p1	(T)22	22	46	67
DN18653_c0_g1_i1	1	p1	(T)10	10	95	104
DN23613_c0_g1_i3	1	p3	(CGG)6	18	104	121
DN24465_c0_g1_i1	1	p1	(T)12	12	2612	2623
DN24139_c0_g1_i1	1	p2	(GA)7	14	40	53
DN24113_c0_g1_i3	1	p1	(A)14	14	39	52
DN24113_c0_g1_i3	2	p1	(A)12	12	2455	2466
DN18919_c0_g1_i1	1	p2	(TC)12	24	2577	2600
DN19846_c0_g3_i2	1	p3	(CAT)5	15	497	511
DN19846_c0_g3_i2	2	c	(CAT)5(CTT)11	48	746	793
DN19919_c0_g1_i1	1	p2	(CT)7	14	27	40
DN24818_c1_g1_i2	1	p1	(A)13	13	2190	2202
DN21206_c0_g1_i1	1	p2	(CT)7	14	2510	2523
DN23714_c0_g1_i3	1	p2	(CT)9	18	62	79
DN24104_c1_g1_i1	1	p1	(T)12	12	2307	2318
DN24817_c1_g3_i4	1	p2	(GA)8	16	2604	2619
DN24230_c1_g1_i2	1	p1	(A)12	12	2587	2598
DN22808_c2_g1_i2	1	c	(A)11caaattcacattatcactacttttccctttttcctata(T)12	61	150	210
DN22808_c2_g1_i2	2	p3	(GGT)5	15	2397	2411
DN24339_c0_g1_i14	1	p2	(AG)12	24	2621	2644
DN24214_c0_g1_i1	1	p1	(T)10	10	65	74
DN24214_c0_g1_i1	2	p1	(A)24	24	2374	2397
DN21171_c0_g1_i4	1	p2	(CT)6	12	2629	2640
DN24710_c0_g1_i8	1	p2	(GT)6	12	2530	2541
DN21722_c0_g1_i1	1	c	(AG)7ggtttgaagaggggggcaaaataataagagatatgt(GA)7	64	2518	2581
DN23692_c0_g1_i1	1	p1	(A)12	12	2582	2593
DN23903_c1_g2_i1	1	p1	(T)15	15	2473	2487
DN21168_c3_g1_i1	1	p3	(ATC)6	18	1501	1518
DN23513_c3_g1_i7	1	p1	(A)11	11	60	70
DN23786_c0_g1_i2	1	p1	(T)10	10	117	126
DN23786_c0_g1_i2	2	p1	(A)13	13	626	638
DN23786_c0_g1_i2	3	p1	(T)10	10	1553	1562
DN24705_c1_g1_i6	1	c	(GA)7ggg(GA)8	33	2575	2607
DN20971_c0_g1_i1	1	p2	(AG)6	12	2607	2618
DN20379_c0_g1_i2	1	c	(GAT)5gagggaagtgaa(AG)6	39	125	163
DN20379_c0_g1_i2	2	p3	(AGG)5	15	380	394
DN24260_c0_g3_i1	1	p2	(TC)7	14	33	46
DN22060_c0_g1_i2	1	p3	(TGC)5	15	2554	2568
DN24440_c1_g1_i2	1	c	(T)26aactactgtatttta(T)10	51	2519	2569
DN20369_c0_g1_i1	1	p1	(T)10	10	152	161
DN23356_c0_g1_i1	1	c	(A)15ttctcctctctcctc(CT)11	52	1	52
DN14836_c0_g1_i1	1	p2	(AG)23	46	1	46
DN23103_c0_g1_i3	1	p2	(GA)12	24	21	44
DN23103_c0_g1_i3	2	p1	(A)10	10	721	730
DN23376_c2_g1_i5	1	p3	(GCT)5	15	549	563
DN23376_c2_g1_i5	2	p3	(GAA)5	15	2496	2510
DN21867_c0_g1_i5	1	c	(CGT)5ccgccgccgtcacccaccggagaac(GA)10	60	2527	2586
DN23269_c0_g1_i1	1	p3	(CTT)6	18	220	237
DN23269_c0_g1_i1	2	p1	(T)10	10	2544	2553
DN14127_c0_g1_i2	1	p3	(CAT)6	18	2127	2144
DN23767_c1_g3_i1	1	p2	(CT)9	18	9	26
DN23767_c1_g3_i1	2	p3	(GAC)6	18	2001	2018
DN21137_c0_g1_i1	1	p3	(GGA)5	15	562	576
DN24291_c2_g1_i4	1	p1	(A)14	14	29	42
DN18790_c0_g1_i1	1	p1	(T)11	11	1751	1761
DN18790_c0_g1_i1	2	p1	(T)11	11	2018	2028
DN21713_c2_g1_i2	1	p3	(GGC)6	18	1047	1064
DN24274_c0_g1_i1	1	p1	(A)11	11	80	90
DN23326_c1_g1_i1	1	p1	(A)15	15	49	63
DN23326_c1_g1_i1	2	p1	(A)14	14	2188	2201
DN24045_c4_g2_i2	1	p2	(GA)14	28	39	66
DN20184_c0_g1_i1	1	p1	(A)12	12	403	414
DN22166_c0_g1_i1	1	p2	(AG)6	12	91	102
DN23955_c1_g1_i2	1	p1	(T)11	11	2094	2104
DN17642_c0_g1_i1	1	p1	(A)10	10	2156	2165
DN24680_c1_g1_i6	1	p3	(TGC)5	15	2496	2510
DN21032_c0_g2_i3	1	p2	(TC)11	22	2524	2545
DN24286_c1_g1_i4	1	c	(CT)7gaattataattagaaaaaattagctgaaaacaat(A)10	58	2524	2581
DN20016_c2_g1_i1	1	p1	(A)41	41	2541	2581
DN19031_c0_g1_i1	1	p2	(GA)14	28	2552	2579
DN22666_c0_g1_i3	1	p1	(T)12	12	2533	2544
DN18678_c0_g1_i1	1	p2	(GA)15	30	2547	2576
DN23552_c0_g1_i2	1	p1	(A)11	11	66	76
DN18422_c0_g1_i1	1	p2	(GA)19	38	55	92
DN24292_c1_g3_i2	1	p2	(TC)11	22	61	82
DN23624_c0_g1_i1	1	c	(AG)6atggaagcagaagcccctttgatcactgaagcgat(CAG)5	62	120	181
DN23624_c0_g1_i1	2	p2	(TG)6	12	2445	2456
DN23624_c0_g1_i1	3	p2	(TG)12	24	2520	2543
DN22760_c0_g1_i1	1	p1	(T)12	12	56	67
DN22760_c0_g1_i1	2	p2	(GA)9	18	2458	2475
DN24611_c0_g1_i6	1	c	(CT)11cagtctg(CT)6	41	34	74
DN18304_c0_g1_i1	1	p3	(GAA)5	15	1050	1064
DN19468_c0_g1_i3	1	p1	(T)11	11	2502	2512
DN19955_c0_g1_i1	1	p1	(A)10	10	2288	2297
DN19955_c0_g1_i1	2	p3	(GAG)7	21	2507	2527
DN24702_c0_g1_i3	1	p1	(T)15	15	2505	2519
DN21846_c1_g1_i1	1	p1	(A)15	15	28	42
DN24372_c2_g1_i1	1	p2	(TC)7	14	2	15
DN18832_c0_g1_i1	1	p3	(CTG)5	15	289	303
DN22639_c0_g1_i3	1	p1	(A)11	11	2528	2538
DN24028_c1_g1_i1	1	p2	(AC)12	24	2451	2474
DN22774_c0_g1_i3	1	p5	(TTCTT)5	25	2465	2489
DN23859_c2_g2_i1	1	p3	(TTG)5	15	2033	2047
DN21186_c0_g1_i1	1	p2	(CT)12	24	50	73
DN24530_c1_g1_i13	1	p3	(GAG)6	18	416	433
DN17989_c0_g1_i1	1	p2	(AG)8	16	1896	1911
DN20212_c0_g1_i1	1	p1	(A)11	11	107	117
DN21842_c0_g1_i2	1	p2	(CT)9	18	32	49
DN21842_c0_g1_i2	2	p3	(CCG)5	15	688	702
DN22532_c0_g1_i4	1	c	(TC)7t(TC)8agaagcaaacctcaacacgtaa(T)11	64	30	93
DN24400_c0_g1_i3	1	p1	(A)10	10	133	142
DN24400_c0_g1_i3	2	p2	(TC)7	14	2487	2500
DN19869_c0_g1_i1	1	p2	(TC)6	12	42	53
DN19869_c0_g1_i1	2	p3	(TGC)5	15	1740	1754
DN23264_c0_g1_i1	1	p2	(CT)9	18	28	45
DN23264_c0_g1_i1	2	p1	(T)11	11	2481	2491
DN24160_c0_g1_i1	1	p2	(CT)6	12	72	83
DN24160_c0_g1_i1	2	p3	(GCC)5	15	564	578
DN15270_c0_g1_i1	1	p1	(A)11	11	144	154
DN15270_c0_g1_i1	2	p1	(A)10	10	2464	2473
DN24200_c0_g1_i1	1	p1	(T)12	12	2441	2452
DN24491_c2_g1_i7	1	p3	(GGC)6	18	242	259
DN19344_c0_g1_i1	1	p3	(GGT)5	15	2261	2275
DN19344_c0_g1_i1	2	p2	(AG)6	12	2515	2526
DN23406_c1_g2_i1	1	p2	(GA)17	34	2448	2481
DN24309_c0_g2_i1	1	p3	(AGC)6	18	2484	2501
DN23600_c0_g1_i1	1	p2	(AG)7	14	6	19
DN11315_c0_g1_i1	1	p1	(A)18	18	1	18
DN11315_c0_g1_i1	2	p1	(A)10	10	91	100
DN23258_c0_g1_i3	1	p1	(T)10	10	202	211
DN24203_c4_g3_i2	1	p3	(TGC)5	15	1566	1580
DN24203_c4_g3_i2	2	p3	(TGC)5	15	1665	1679
DN24531_c0_g2_i2	1	p1	(A)13	13	2	14
DN24531_c0_g2_i2	2	p1	(A)12	12	73	84
DN24531_c0_g2_i2	3	c	(AT)12(AG)10	44	2422	2465
DN22876_c0_g1_i1	1	p2	(CT)6	12	14	25
DN23413_c0_g1_i1	1	p2	(TA)6	12	70	81
DN23413_c0_g1_i1	2	p2	(AT)8	16	242	257
DN11291_c0_g1_i1	1	p1	(A)10	10	2142	2151
DN23587_c0_g1_i2	1	p3	(GTG)5	15	2376	2390
DN19480_c0_g1_i1	1	p2	(GA)11	22	12	33
DN23146_c0_g2_i2	1	p2	(AG)6	12	2332	2343
DN22216_c1_g1_i1	1	p3	(CCT)5	15	208	222
DN22796_c0_g1_i3	1	p3	(ATC)5	15	1909	1923
DN24606_c0_g2_i9	1	p1	(T)10	10	274	283
DN24606_c0_g2_i9	2	p1	(A)10	10	2255	2264
DN24606_c0_g2_i9	3	p1	(T)10	10	2368	2377
DN17509_c0_g1_i2	1	p3	(ACA)7	21	2237	2257
DN22577_c2_g2_i1	1	p3	(GCG)6	18	221	238
DN24679_c1_g1_i4	1	p1	(T)10	10	2211	2220
DN24679_c1_g1_i4	2	p1	(T)11	11	2289	2299
DN24679_c1_g1_i4	3	p2	(GA)9	18	2439	2456
DN22700_c0_g1_i3	1	p1	(A)18	18	46	63
DN23272_c1_g1_i1	1	p2	(CT)18	36	273	308
DN23272_c1_g1_i1	2	p2	(GA)8	16	2378	2393
DN23098_c2_g4_i1	1	p2	(CT)6	12	102	113
DN24304_c1_g1_i5	1	p2	(CT)14	28	1	28
DN22977_c0_g1_i1	1	p3	(AAG)5	15	2182	2196
DN22471_c0_g1_i1	1	p2	(GA)10	20	64	83
DN24846_c2_g1_i5	1	p2	(CT)11	22	52	73
DN23156_c0_g2_i2	1	p3	(CTT)8	24	41	64
DN22993_c2_g1_i2	1	p3	(CTG)8	24	2015	2038
DN24354_c0_g2_i11	1	p1	(A)14	14	2159	2172
DN22622_c0_g1_i2	1	p3	(AGA)5	15	115	129
DN9531_c0_g1_i1	1	p3	(GGA)5	15	2272	2286
DN24034_c0_g1_i1	1	p2	(GA)12	24	9	32
DN24034_c0_g1_i1	2	p1	(A)13	13	2287	2299
DN23955_c2_g1_i4	1	p1	(T)19	19	2396	2414
DN23001_c1_g2_i1	1	p1	(T)11	11	2245	2255
DN23001_c1_g2_i1	2	p1	(A)10	10	2327	2336
DN21236_c0_g1_i2	1	p1	(T)20	20	2402	2421
DN22746_c0_g1_i1	1	p1	(T)11	11	1	11
DN22746_c0_g1_i1	2	p2	(GA)9	18	2327	2344
DN47845_c0_g1_i1	1	p1	(A)10	10	396	405
DN20255_c0_g1_i1	1	c	(TCT)6c(CTT)7ctccgccatcgtcgtcgtctttttcttcttcgttagctgcg(TCT)5	96	2130	2225
DN23363_c0_g1_i3	1	p2	(AG)7	14	120	133
DN18432_c0_g1_i1	1	p1	(A)11	11	32	42
DN18432_c0_g1_i1	2	p3	(GTG)7	21	2126	2146
DN16470_c0_g1_i1	1	p3	(ACT)5	15	1661	1675
DN16470_c0_g1_i1	2	p3	(TCT)5	15	1792	1806
DN22489_c0_g2_i5	1	p3	(TTC)5	15	2351	2365
DN16780_c0_g1_i1	1	p3	(GAG)5	15	288	302
DN21078_c0_g1_i1	1	p1	(A)17	17	208	224
DN24718_c0_g1_i2	1	p1	(T)10	10	190	199
DN24718_c0_g1_i2	2	p2	(AG)9	18	2398	2415
DN19221_c0_g1_i1	1	p1	(T)12	12	2247	2258
DN19856_c0_g1_i3	1	p1	(A)15	15	10	24
DN24084_c0_g1_i2	1	p1	(T)10	10	2294	2303
DN24092_c0_g1_i1	1	c	(AG)6ggggg(GA)18	53	2381	2433
DN22880_c0_g1_i2	1	p2	(CT)10	20	27	46
DN20853_c0_g1_i1	1	p3	(CTT)5	15	1888	1902
DN23953_c2_g1_i2	1	p3	(GGC)10	30	2398	2427
DN23920_c0_g1_i2	1	p2	(GA)6	12	2115	2126
DN22522_c0_g1_i2	1	p2	(TC)18	36	8	43
DN24242_c2_g1_i10	1	p1	(A)14	14	110	123
DN23583_c0_g1_i1	1	p1	(T)10	10	1	10
DN23583_c0_g1_i1	2	p1	(T)11	11	2303	2313
DN24100_c0_g1_i2	1	p2	(GA)14	28	1	28
DN23270_c1_g1_i1	1	p2	(AG)10	20	2352	2371
DN24356_c0_g1_i8	1	c	(TC)7a(CT)6	27	12	38
DN24356_c0_g1_i8	2	p3	(CCT)6	18	108	125
DN20329_c0_g1_i2	1	p3	(CTC)5	15	1823	1837
DN20329_c0_g1_i2	2	p1	(A)10	10	2271	2280
DN20329_c0_g1_i2	3	p1	(T)15	15	2375	2389
DN15285_c0_g1_i1	1	p1	(T)10	10	2322	2331
DN21839_c2_g2_i1	1	p3	(AGA)5	15	947	961
DN23167_c1_g2_i1	1	p1	(G)12	12	1076	1087
DN23913_c1_g1_i2	1	p3	(GGT)7	21	2242	2262
DN24513_c1_g2_i2	1	p3	(CTC)5	15	220	234
DN18996_c0_g1_i1	1	c	(TC)6(T)10	22	89	110
DN18651_c0_g1_i6	1	p1	(T)11	11	2079	2089
DN22260_c0_g1_i2	1	p3	(CCT)5	15	82	96
DN22260_c0_g1_i2	2	p1	(T)10	10	2351	2360
DN20557_c1_g1_i1	1	p2	(TC)16	32	2347	2378
DN17348_c1_g1_i1	1	p2	(GA)6	12	2288	2299
DN23406_c1_g1_i3	1	p3	(TGA)6	18	1085	1102
DN19387_c0_g1_i2	1	p2	(TC)6	12	87	98
DN22218_c0_g1_i1	1	p2	(GT)19	38	2368	2405
DN24253_c0_g1_i2	1	p2	(GA)8	16	2353	2368
DN24648_c1_g1_i2	1	p2	(CT)11	22	2347	2368
DN24154_c1_g1_i1	1	p1	(T)10	10	1	10
DN23964_c0_g1_i1	1	p2	(GA)16	32	2322	2353
DN22422_c0_g1_i2	1	p1	(A)10	10	2344	2353
DN17790_c0_g1_i1	1	p3	(CTT)6	18	2350	2367
DN22264_c0_g1_i1	1	p1	(T)13	13	2256	2268
DN18974_c0_g1_i1	1	p2	(GA)23	46	2349	2394
DN24336_c0_g2_i2	1	c	(TC)8tt(TC)6	30	23	52
DN24518_c0_g1_i4	1	p2	(TC)7	14	39	52
DN24275_c1_g1_i6	1	c	(TC)6c(CT)9	31	2331	2361
DN21733_c1_g1_i9	1	p3	(CTT)7	21	22	42
DN21733_c1_g1_i9	2	p3	(AAC)8	24	538	561
DN21733_c1_g1_i9	3	p3	(CCA)7	21	1938	1958
DN21733_c1_g1_i9	4	p1	(A)12	12	2275	2286
DN24300_c1_g3_i9	1	p1	(A)10	10	889	898
DN24255_c1_g1_i4	1	p2	(TC)12	24	62	85
DN24255_c1_g1_i4	2	p2	(AT)6	12	2122	2133
DN22660_c0_g1_i1	1	p3	(CTC)7	21	26	46
DN20650_c0_g1_i1	1	p3	(GAA)6	18	2182	2199
DN21158_c0_g1_i1	1	p3	(ATC)6	18	272	289
DN21158_c0_g1_i1	2	p3	(ATC)5	15	407	421
DN21770_c0_g1_i3	1	p2	(TG)6	12	1	12
DN23344_c0_g1_i3	1	p1	(A)10	10	85	94
DN19017_c0_g1_i1	1	p1	(A)10	10	130	139
DN24577_c1_g2_i5	1	p1	(A)10	10	164	173
DN24334_c0_g1_i8	1	p3	(GAA)6	18	25	42
DN24093_c0_g1_i2	1	c	(GA)6aagag(GA)6	29	2329	2357
DN24412_c0_g1_i6	1	p2	(GA)7	14	2256	2269
DN24412_c0_g1_i6	2	p2	(TC)13	26	2335	2360
DN20886_c0_g1_i1	1	p2	(GA)6	12	1145	1156
DN24719_c0_g1_i4	1	p3	(GGT)5	15	1641	1655
DN23536_c0_g2_i4	1	p1	(A)31	31	21	51
DN19694_c0_g1_i3	1	p1	(T)16	16	2326	2341
DN15908_c0_g1_i1	1	p3	(GAT)5	15	652	666
DN15908_c0_g1_i1	2	p2	(CT)21	42	2325	2366
DN17151_c0_g1_i1	1	p1	(T)16	16	2309	2324
DN23556_c2_g4_i5	1	p1	(A)14	14	8	21
DN23556_c2_g4_i5	2	p5	(AAAAG)5	25	984	1008
DN23373_c0_g1_i2	1	p3	(GAA)8	24	1922	1945
DN23373_c0_g1_i2	2	p1	(T)12	12	2193	2204
DN23761_c0_g1_i1	1	p1	(A)11	11	43	53
DN23441_c0_g1_i6	1	p1	(A)10	10	64	73
DN23593_c1_g1_i2	1	p3	(ATG)7	21	1974	1994
DN15580_c0_g1_i2	1	p1	(A)13	13	67	79
DN22788_c1_g4_i1	1	p1	(A)13	13	75	87
DN19559_c0_g1_i1	1	p3	(GAG)5	15	2162	2176
DN21645_c0_g1_i2	1	p1	(T)11	11	15	25
DN23673_c0_g1_i3	1	p2	(TC)14	28	45	72
DN23287_c0_g1_i2	1	p2	(AG)13	26	2319	2344
DN16741_c0_g1_i1	1	p2	(TC)7	14	2301	2314
DN21127_c0_g2_i3	1	c	(CT)7cccccctcccccctgattctgcaatggcgcccgtgatcaag(T)13	68	2209	2276
DN23348_c0_g1_i1	1	p1	(T)12	12	2326	2337
DN22222_c0_g1_i5	1	p2	(AG)12	24	21	44
DN21446_c0_g1_i3	1	p2	(GA)9	18	2255	2272
DN23118_c1_g2_i1	1	p1	(A)16	16	10	25
DN24578_c0_g1_i1	1	p2	(AT)6	12	16	27
DN21746_c1_g2_i1	1	p1	(A)15	15	2251	2265
DN22287_c0_g1_i2	1	p1	(A)10	10	92	101
DN20737_c1_g1_i1	1	p3	(GGA)6	18	1	18
DN20737_c1_g1_i1	2	p3	(ATG)6	18	1329	1346
DN23681_c1_g2_i3	1	p3	(CCT)5	15	1714	1728
DN23681_c1_g2_i3	2	p2	(AG)7	14	2256	2269
DN24880_c1_g1_i2	1	p3	(TCT)5	15	674	688
DN21115_c0_g1_i1	1	p1	(T)10	10	2301	2310
DN24818_c2_g2_i1	1	p1	(A)20	20	64	83
DN16034_c0_g1_i1	1	p1	(T)14	14	146	159
DN19197_c0_g2_i1	1	p3	(TAT)5	15	2192	2206
DN19128_c0_g1_i3	1	p2	(CT)10	20	38	57
DN22230_c0_g1_i6	1	p1	(T)10	10	2145	2154
DN18709_c0_g1_i1	1	p1	(A)13	13	113	125
DN24344_c0_g1_i2	1	p1	(T)12	12	2243	2254
DN24399_c0_g1_i1	1	p1	(A)19	19	2261	2279
DN24636_c0_g1_i9	1	p3	(GGA)6	18	2284	2301
DN22425_c1_g2_i1	1	p3	(GGA)7	21	2024	2044
DN22425_c1_g2_i1	2	p2	(CT)14	28	2299	2326
DN14099_c0_g1_i1	1	p1	(A)10	10	84	93
DN24248_c1_g2_i2	1	p1	(T)23	23	2301	2323
DN24639_c1_g1_i1	1	p1	(A)10	10	239	248
DN21933_c0_g1_i1	1	p1	(A)10	10	1670	1679
DN21755_c0_g1_i2	1	p2	(CT)8	16	68	83
DN21755_c0_g1_i2	2	p1	(T)12	12	2208	2219
DN24176_c1_g1_i6	1	c	(A)10tggacaaatggttgaaa(TTG)7	48	2205	2252
DN12398_c0_g1_i1	1	p2	(TC)16	32	2268	2299
DN15061_c0_g1_i1	1	p1	(T)12	12	374	385
DN22028_c1_g1_i3	1	p2	(AC)7	14	385	398
DN20663_c0_g1_i1	1	p3	(ATG)5	15	1987	2001
DN19632_c0_g1_i1	1	p2	(AG)24	48	11	58
DN19632_c0_g1_i1	2	p1	(A)10	10	2130	2139
DN14108_c0_g1_i1	1	c	(T)10ctttccgca(CT)7	33	2041	2073
DN23701_c0_g2_i1	1	p1	(T)12	12	2139	2150
DN21092_c0_g1_i1	1	p3	(GAC)6	18	2157	2174
DN22168_c0_g1_i1	1	p1	(T)10	10	2243	2252
DN21551_c0_g2_i2	1	p3	(CTC)5	15	1550	1564
DN19744_c0_g1_i3	1	p2	(AG)20	40	2266	2305
DN24489_c1_g2_i2	1	p2	(CT)9	18	141	158
DN24489_c1_g2_i2	2	p2	(TC)19	38	2266	2303
DN23707_c5_g6_i3	1	p1	(T)14	14	2190	2203
DN15490_c0_g1_i1	1	p2	(AT)6	12	125	136
DN15490_c0_g1_i1	2	p1	(A)11	11	219	229
DN15490_c0_g1_i1	3	p3	(TCT)5	15	1938	1952
DN20167_c0_g1_i1	1	c	(AG)9gagagaacaagacgaagaagatcacagcacaaatcagagagg(GA)10	80	2	81
DN20167_c0_g1_i1	2	p1	(A)11	11	2010	2020
DN18543_c0_g1_i1	1	p1	(T)13	13	2275	2287
DN23897_c0_g1_i1	1	p1	(A)12	12	2057	2068
DN24598_c1_g1_i3	1	p3	(GAA)6	18	2108	2125
DN22386_c0_g1_i4	1	p3	(TCC)5	15	1222	1236
DN24198_c0_g2_i1	1	p1	(A)11	11	223	233
DN24198_c0_g2_i1	2	p3	(GGA)7	21	2241	2261
DN19692_c0_g1_i1	1	p2	(GA)9	18	2246	2263
DN18290_c0_g1_i1	1	p1	(A)16	16	4	19
DN18290_c0_g1_i1	2	p3	(CCT)5	15	140	154
DN21896_c0_g1_i13	1	p1	(A)10	10	1395	1404
DN23291_c1_g1_i1	1	p2	(GA)15	30	1	30
DN23291_c1_g1_i1	2	p1	(C)11	11	94	104
DN24677_c1_g1_i3	1	p3	(CCA)5	15	313	327
DN42533_c0_g1_i1	1	p1	(T)13	13	2253	2265
DN20949_c2_g1_i3	1	p1	(T)12	12	2	13
DN23834_c3_g1_i2	1	p3	(CTG)6	18	421	438
DN23834_c3_g1_i2	2	p2	(AG)6	12	2223	2234
DN24478_c2_g1_i1	1	p3	(GGA)6	18	150	167
DN24789_c2_g1_i5	1	c	(GA)8gtgaatgagtggagagaagttgttcgatctttaacaggggggg(GA)7	73	2168	2240
DN22964_c0_g1_i1	1	p1	(A)12	12	333	344
DN20653_c0_g1_i1	1	c	(A)10gggggaag(A)11	29	110	138
DN22100_c0_g1_i2	1	p2	(CT)20	40	2243	2282
DN22259_c0_g1_i2	1	p1	(T)11	11	1549	1559
DN22259_c0_g1_i2	2	p2	(AG)7	14	1764	1777
DN22259_c0_g1_i2	3	c	(TC)6ccccccacctctactgttg(A)11	42	2166	2207
DN20902_c0_g2_i1	1	p3	(AAC)5	15	42	56
DN18910_c1_g1_i2	1	c	(A)13gaggaggagtgagaaag(A)19	49	5	53
DN18910_c1_g1_i2	2	p1	(T)13	13	2262	2274
DN24199_c0_g1_i3	1	c	(TC)7tgttctcacgttctctctcc(CT)7	48	7	54
DN22606_c0_g1_i1	1	p2	(CT)10	20	43	62
DN22606_c0_g1_i1	2	p1	(T)10	10	2054	2063
DN24392_c0_g1_i2	1	p3	(CTG)7	21	2090	2110
DN23514_c1_g1_i2	1	p3	(GGC)8	24	2191	2214
DN22778_c0_g2_i1	1	p1	(A)10	10	112	121
DN23108_c1_g1_i2	1	p3	(GGA)5	15	2013	2027
DN23108_c1_g1_i2	2	p2	(GA)21	42	2233	2274
DN21209_c2_g1_i1	1	c	(T)13cccatccc(A)20	41	16	56
DN24635_c0_g1_i5	1	c	(TC)11gctctccccccaagccctagaattcggagg(CT)12	76	3	78
DN23222_c0_g1_i2	1	p1	(A)10	10	122	131
DN23222_c0_g1_i2	2	p2	(GA)19	38	2233	2270
DN19347_c0_g1_i1	1	p3	(GCA)5	15	1	15
DN23371_c1_g1_i3	1	c	(AG)6ggagc(GA)8	33	2237	2269
DN24032_c1_g1_i5	1	p2	(GA)7	14	2215	2228
DN22206_c0_g2_i2	1	p1	(T)11	11	59	69
DN22739_c0_g1_i8	1	p3	(TCC)6	18	1057	1074
DN22739_c0_g1_i8	2	p1	(T)10	10	1206	1215
DN22739_c0_g1_i8	3	p1	(A)12	12	2231	2242
DN23044_c0_g2_i1	1	p1	(A)11	11	331	341
DN23044_c0_g2_i1	2	p1	(A)10	10	531	540
DN23867_c2_g1_i3	1	p2	(AG)7	14	94	107
DN24087_c0_g1_i3	1	p3	(AAG)5	15	34	48
DN21678_c0_g1_i2	1	p3	(GGA)5	15	255	269
DN24542_c3_g2_i1	1	p1	(C)14	14	28	41
DN23386_c0_g3_i1	1	p1	(A)14	14	75	88
DN23433_c0_g1_i1	1	p1	(A)13	13	174	186
DN24585_c0_g1_i2	1	p1	(T)14	14	150	163
DN23791_c0_g1_i6	1	c	(CT)9cgccgcctgcggttctatctttgccgacgacctctctgccgag(TC)6	73	11	83
DN5032_c0_g1_i1	1	p3	(TGG)8	24	2140	2163
DN23902_c0_g1_i2	1	p2	(CT)12	24	16	39
DN20864_c0_g2_i3	1	p1	(T)10	10	1565	1574
DN20864_c0_g2_i3	2	p1	(A)11	11	1898	1908
DN20864_c0_g2_i3	3	p2	(AG)8	16	2183	2198
DN22658_c1_g2_i7	1	p2	(AT)26	52	1	52
DN22658_c1_g2_i7	2	p1	(A)12	12	1820	1831
DN22658_c1_g2_i7	3	p2	(AT)8	16	2196	2211
DN19481_c0_g1_i6	1	p2	(TC)6	12	89	100
DN22568_c1_g2_i1	1	p2	(AG)12	24	31	54
DN15428_c0_g2_i1	1	p3	(GAC)6	18	2185	2202
DN23452_c0_g1_i1	1	c	(AG)7acactgcttcccaatctttttaccgtgagactggctttttct(CTC)5	71	133	203
DN23452_c0_g1_i1	2	c	(T)10c(T)10c(T)11	33	2204	2236
DN17408_c0_g1_i1	1	p1	(A)11	11	193	203
DN17448_c0_g2_i1	1	p2	(CT)7	14	2196	2209
DN23860_c3_g1_i2	1	p3	(TGA)7	21	2193	2213
DN22812_c0_g1_i1	1	p1	(T)11	11	2173	2183
DN18421_c0_g1_i1	1	p2	(GA)6	12	2144	2155
DN20499_c0_g1_i1	1	c	(TCT)5tcgttttttaaaatctatttttgctgtgtcatttcgc(CTG)5	67	2173	2239
DN15695_c0_g1_i1	1	p2	(CT)8	16	2194	2209
DN23018_c0_g1_i1	1	p3	(GGA)6	18	2070	2087
DN19961_c0_g1_i1	1	p2	(TC)9	18	2174	2191
DN22713_c0_g1_i3	1	p1	(T)10	10	141	150
DN17898_c0_g1_i1	1	p3	(CCT)5	15	35	49
DN17898_c0_g1_i1	2	p3	(CGA)5	15	255	269
DN23508_c0_g1_i5	1	p3	(CGC)5	15	2000	2014
DN23508_c0_g1_i5	2	p2	(GA)10	20	2171	2190
DN20806_c1_g1_i2	1	p1	(T)13	13	6	18
DN20806_c1_g1_i2	2	c	(T)13gtgtctgtatgg(A)10	35	115	149
DN20806_c1_g1_i2	3	p3	(GGA)7	21	2097	2117
DN23335_c0_g1_i2	1	c	(T)10c(T)23	34	2207	2240
DN23196_c0_g1_i3	1	p2	(AG)6	12	2000	2011
DN21361_c0_g1_i1	1	p1	(T)10	10	179	188
DN21587_c0_g1_i3	1	p1	(A)10	10	983	992
DN21428_c0_g1_i5	1	p1	(A)19	19	68	86
DN23823_c1_g3_i3	1	p1	(T)12	12	2159	2170
DN20890_c0_g1_i5	1	p2	(AG)6	12	1912	1923
DN24307_c0_g1_i3	1	c	(TC)14cc(CT)8	46	21	66
DN22322_c0_g1_i1	1	p1	(T)10	10	88	97
DN22322_c0_g1_i1	2	p1	(A)16	16	1899	1914
DN24466_c4_g4_i2	1	p1	(T)11	11	70	80
DN22958_c0_g1_i2	1	p1	(T)15	15	2024	2038
DN21514_c0_g1_i1	1	p1	(A)14	14	90	103
DN18590_c0_g1_i3	1	p2	(GT)6	12	493	504
DN21356_c0_g1_i1	1	p1	(A)12	12	1	12
DN24350_c0_g2_i5	1	p1	(A)11	11	2197	2207
DN19417_c0_g1_i1	1	p1	(T)20	20	2169	2188
DN21560_c1_g1_i1	1	c	(T)17ccccttta(CT)6	37	1904	1940
DN21560_c1_g1_i1	2	p2	(TC)6	12	2016	2027
DN23776_c0_g1_i1	1	p2	(GA)7	14	2207	2220
DN21477_c0_g1_i2	1	p2	(AG)11	22	2047	2068
DN22256_c0_g1_i1	1	p2	(CT)6	12	2161	2172
DN20093_c0_g1_i1	1	p1	(T)10	10	2181	2190
DN18887_c0_g1_i1	1	p3	(GAG)5	15	2124	2138
DN20688_c0_g1_i1	1	p2	(AG)6	12	19	30
DN22635_c0_g1_i2	1	p1	(A)14	14	18	31
DN22635_c0_g1_i2	2	p1	(T)14	14	2180	2193
DN16054_c0_g1_i2	1	p2	(AT)6	12	100	111
DN18881_c1_g1_i1	1	p1	(A)10	10	1978	1987
DN18881_c1_g1_i1	2	p2	(AG)7	14	2138	2151
DN24229_c6_g2_i1	1	p3	(TCT)5	15	371	385
DN24229_c6_g2_i1	2	p3	(CTT)8	24	453	476
DN24229_c6_g2_i1	3	p1	(T)11	11	2154	2164
DN15574_c0_g1_i2	1	p1	(T)20	20	61	80
DN22864_c1_g1_i2	1	p2	(TC)10	20	16	35
DN23833_c0_g1_i1	1	p1	(T)10	10	2032	2041
DN22212_c1_g1_i11	1	c	(AG)8a(AG)8	33	2151	2183
DN24129_c0_g1_i2	1	p1	(T)26	26	2176	2201
DN22202_c0_g1_i3	1	p4	(AAAT)5	20	2112	2131
DN22936_c1_g1_i2	1	c	(GA)6attat(GA)8	33	2117	2149
DN23925_c1_g1_i1	1	p2	(GA)10	20	1978	1997
DN20437_c0_g1_i1	1	p1	(A)15	15	1835	1849
DN23719_c0_g1_i1	1	p2	(CT)14	28	54	81
DN23011_c1_g1_i3	1	p3	(GAG)6	18	84	101
DN23011_c1_g1_i3	2	p3	(CTG)5	15	179	193
DN22619_c4_g1_i3	1	p1	(A)11	11	557	567
DN22563_c0_g1_i2	1	p1	(A)11	11	823	833
DN21252_c0_g1_i1	1	p3	(CAT)5	15	458	472
DN22161_c0_g2_i2	1	p2	(CT)7	14	50	63
DN21197_c1_g1_i2	1	p2	(CT)9	18	162	179
DN13881_c0_g1_i1	1	p2	(TC)8	16	61	76
DN14489_c1_g1_i1	1	c	(A)10gagaaaagagaagggaaagtaggcggtgggtggtgttg(TAA)6	66	2102	2167
DN22098_c0_g1_i1	1	p3	(TCC)5	15	70	84
DN24326_c1_g1_i4	1	p2	(AG)9	18	2124	2141
DN21694_c1_g1_i2	1	p3	(GAA)5	15	792	806
DN21812_c0_g1_i1	1	p1	(A)16	16	16	31
DN21812_c0_g1_i1	2	p2	(CT)10	20	134	153
DN21828_c2_g2_i7	1	p1	(A)10	10	535	544
DN24717_c2_g2_i3	1	p3	(AGC)6	18	1858	1875
DN24308_c0_g1_i2	1	p3	(CGA)5	15	2003	2017
DN20289_c0_g1_i5	1	p3	(CAG)6	18	295	312
DN23645_c0_g1_i1	1	p1	(T)13	13	1934	1946
DN17896_c0_g1_i1	1	p3	(TTC)5	15	1995	2009
DN18364_c0_g1_i1	1	p3	(TCA)5	15	1249	1263
DN23392_c0_g1_i1	1	p3	(CGA)5	15	7	21
DN19372_c0_g1_i1	1	p2	(CT)7	14	28	41
DN23366_c0_g1_i2	1	p1	(A)12	12	225	236
DN23888_c0_g1_i2	1	p1	(A)10	10	69	78
DN24603_c1_g1_i8	1	c	(AG)16c(A)11	44	162	205
DN24397_c2_g1_i2	1	p3	(GGC)6	18	312	329
DN24005_c0_g1_i5	1	p1	(A)10	10	862	871
DN21389_c0_g1_i1	1	p1	(A)11	11	150	160
DN21389_c0_g1_i1	2	p1	(A)10	10	212	221
DN22244_c0_g1_i2	1	p1	(A)13	13	2047	2059
DN23717_c3_g1_i2	1	p2	(GA)11	22	2150	2171
DN23812_c0_g1_i4	1	p3	(CTT)5	15	325	339
DN20028_c0_g1_i1	1	p3	(AAG)5	15	17	31
DN22018_c1_g1_i5	1	p2	(CT)8	16	156	171
DN23669_c0_g4_i1	1	p1	(A)14	14	1	14
DN19785_c0_g1_i1	1	p3	(CCT)5	15	1763	1777
DN19785_c0_g1_i1	2	p1	(A)11	11	2091	2101
DN22397_c1_g1_i3	1	p1	(A)10	10	209	218
DN22397_c1_g1_i3	2	p3	(TCA)6	18	387	404
DN22397_c1_g1_i3	3	p3	(CTG)5	15	885	899
DN22397_c1_g1_i3	4	p3	(GCT)9	27	1355	1381
DN19164_c0_g1_i1	1	p3	(GAG)6	18	2105	2122
DN18979_c0_g1_i1	1	p1	(T)10	10	2139	2148
DN23919_c0_g2_i1	1	p3	(GAG)6	18	350	367
DN24338_c2_g1_i2	1	c	(CT)11(GT)19	60	1	60
DN18639_c1_g1_i4	1	p3	(CTT)8	24	1	24
DN23954_c0_g1_i2	1	p1	(A)15	15	38	52
DN22443_c0_g1_i3	1	p1	(T)11	11	1999	2009
DN21183_c0_g1_i1	1	p4	(TTTC)5	20	2102	2121
DN23866_c0_g1_i7	1	p1	(T)12	12	347	358
DN20575_c0_g1_i1	1	p1	(A)10	10	10	19
DN20575_c0_g1_i1	2	p3	(GTT)8	24	1974	1997
DN21781_c1_g1_i2	1	p3	(CAG)5	15	47	61
DN22418_c0_g1_i1	1	c	(A)11t(A)15	27	2109	2135
DN20260_c0_g1_i1	1	p3	(CTC)5	15	65	79
DN24157_c1_g2_i5	1	p3	(CAG)6	18	39	56
DN20324_c3_g1_i2	1	c	(CT)12(TC)9	42	31	72
DN23539_c3_g1_i1	1	c	(GA)6cacagcg(GA)7	33	2099	2131
DN20220_c0_g1_i1	1	p1	(A)18	18	1	18
DN20981_c0_g1_i1	1	p2	(AG)13	26	1	26
DN20981_c0_g1_i1	2	p1	(A)10	10	109	118
DN20981_c0_g1_i1	3	p3	(GCA)5	15	293	307
DN20870_c0_g2_i2	1	p2	(AG)10	20	30	49
DN21194_c0_g1_i1	1	p3	(GGA)5	15	2026	2040
DN17811_c0_g1_i1	1	p3	(GGC)5	15	1996	2010
DN21566_c0_g1_i2	1	p3	(GCG)6	18	1839	1856
DN24089_c0_g2_i6	1	p1	(T)12	12	1222	1233
DN24493_c0_g1_i2	1	p3	(TCT)7	21	2081	2101
DN24127_c1_g1_i2	1	p3	(GCC)6	18	870	887
DN23384_c1_g1_i1	1	p2	(CT)9	18	73	90
DN23529_c1_g1_i2	1	p2	(AG)7	14	16	29
DN23529_c1_g1_i2	2	p1	(A)15	15	430	444
DN23492_c0_g1_i2	1	p2	(GA)10	20	2114	2133
DN18744_c0_g1_i3	1	p2	(GA)18	36	2040	2075
DN24550_c3_g1_i2	1	p3	(TGT)6	18	42	59
DN18110_c0_g1_i1	1	p2	(GA)12	24	2096	2119
DN22862_c0_g1_i2	1	p3	(CAG)6	18	208	225
DN22862_c0_g1_i2	2	p1	(A)11	11	2132	2142
DN22726_c0_g1_i4	1	p2	(CT)12	24	50	73
DN22209_c0_g1_i1	1	p1	(T)10	10	2112	2121
DN19623_c0_g1_i1	1	p2	(GA)15	30	42	71
DN20388_c0_g1_i1	1	c	(A)21g(A)10	32	2058	2089
DN14547_c0_g3_i1	1	p1	(A)10	10	170	179
DN23125_c4_g1_i1	1	p1	(T)19	19	75	93
DN24396_c0_g1_i3	1	p1	(T)10	10	1948	1957
DN15739_c0_g1_i1	1	p1	(A)24	24	99	122
DN21629_c2_g1_i1	1	p2	(GA)9	18	2070	2087
DN24144_c1_g3_i2	1	p1	(T)11	11	620	630
DN18808_c0_g1_i2	1	p3	(CTG)7	21	1944	1964
DN18808_c0_g1_i2	2	p4	(TTGC)5	20	2040	2059
DN18808_c0_g1_i2	3	p3	(TAT)6	18	2115	2132
DN7333_c0_g1_i1	1	p2	(TC)10	20	2097	2116
DN23236_c0_g1_i2	1	p2	(TC)12	24	30	53
DN23408_c0_g1_i2	1	p1	(A)16	16	2109	2124
DN23749_c2_g1_i2	1	p2	(AG)26	52	1	52
DN17492_c0_g2_i1	1	p3	(TCC)5	15	131	145
DN23365_c0_g1_i1	1	p2	(CT)16	32	2064	2095
DN19765_c0_g1_i2	1	p1	(A)10	10	1	10
DN19765_c0_g1_i2	2	p1	(A)10	10	2074	2083
DN14830_c0_g1_i1	1	p3	(GGA)5	15	1897	1911
DN14830_c0_g1_i1	2	p2	(GA)7	14	2025	2038
DN22214_c0_g2_i2	1	p1	(A)11	11	383	393
DN22214_c0_g2_i2	2	p1	(A)10	10	1451	1460
DN22214_c0_g2_i2	3	p1	(A)10	10	1859	1868
DN17646_c0_g1_i1	1	p1	(T)11	11	1821	1831
DN21456_c0_g1_i1	1	p3	(CCG)5	15	1511	1525
DN21456_c0_g1_i1	2	p1	(A)12	12	1624	1635
DN21456_c0_g1_i1	3	p1	(T)12	12	2000	2011
DN20784_c0_g1_i4	1	p2	(AT)8	16	874	889
DN20784_c0_g1_i4	2	p2	(TC)20	40	2085	2124
DN20108_c0_g2_i1	1	p2	(CT)8	16	49	64
DN18098_c0_g1_i1	1	p2	(AG)11	22	2083	2104
DN24226_c1_g1_i2	1	p2	(CT)7	14	1654	1667
DN21885_c1_g1_i4	1	p3	(TAG)6	18	1956	1973
DN23607_c0_g1_i2	1	p1	(T)10	10	130	139
DN23568_c2_g1_i10	1	p2	(TC)18	36	607	642
DN21840_c1_g2_i1	1	p1	(T)16	16	2090	2105
DN24230_c1_g7_i20	1	p2	(GT)8	16	1496	1511
DN22768_c1_g1_i3	1	p3	(AGG)5	15	1567	1581
DN23750_c2_g1_i1	1	p2	(GA)16	32	2039	2070
DN21458_c1_g1_i2	1	p1	(A)14	14	64	77
DN10070_c0_g2_i1	1	c	(TTCT)5ccttccatttgtgagggattgttttgc(CAT)7	68	27	94
DN21895_c0_g1_i8	1	p2	(CT)11	22	109	130
DN17169_c0_g1_i1	1	p3	(CCT)8	24	265	288
DN21024_c0_g1_i1	1	p3	(TTC)7	21	47	67
DN24587_c0_g2_i4	1	p1	(T)10	10	1564	1573
DN18293_c0_g1_i1	1	p3	(AGA)6	18	2057	2074
DN22883_c0_g1_i3	1	p1	(T)10	10	1	10
DN20639_c0_g1_i1	1	p3	(TCC)6	18	2042	2059
DN15810_c0_g1_i1	1	p2	(CT)12	24	2043	2066
DN23290_c0_g1_i1	1	p3	(AGC)5	15	1633	1647
DN23360_c0_g1_i2	1	p1	(A)14	14	1801	1814
DN23691_c0_g1_i3	1	p1	(T)10	10	2004	2013
DN22075_c0_g1_i2	1	p2	(AG)6	12	2023	2034
DN24369_c0_g2_i4	1	p1	(T)12	12	2045	2056
DN24002_c3_g1_i2	1	p1	(A)11	11	1595	1605
DN17168_c0_g1_i2	1	p1	(A)11	11	12	22
DN22343_c0_g1_i2	1	p3	(TTC)5	15	1234	1248
DN22343_c0_g1_i2	2	p3	(CAG)5	15	1976	1990
DN23809_c0_g2_i9	1	c	(GA)11tttctattttcttttcttttttctaatttttatctttttt(A)10	72	40	111
DN23809_c0_g2_i9	2	p2	(CT)6	12	182	193
DN23809_c0_g2_i9	3	p1	(T)10	10	1041	1050
DN23809_c0_g2_i9	4	p1	(T)14	14	1116	1129
DN23809_c0_g2_i9	5	p1	(T)11	11	2072	2082
DN18148_c0_g1_i1	1	p1	(T)10	10	31	40
DN18148_c0_g1_i1	2	c	(AG)10ga(AG)9	40	2023	2062
DN22518_c0_g2_i2	1	c	(CT)7cgaaacgctctcgagtctctttttaccttcgctctctttcg(CT)12	79	2014	2092
DN24009_c1_g1_i2	1	p2	(TC)15	30	54	83
DN22476_c0_g1_i1	1	p2	(TC)21	42	2051	2092
DN17595_c0_g1_i1	1	p1	(T)23	23	1	23
DN17595_c0_g1_i1	2	p1	(A)13	13	636	648
DN22969_c0_g1_i1	1	p2	(GA)16	32	2059	2090
DN23225_c0_g1_i2	1	p1	(T)10	10	1938	1947
DN23861_c0_g1_i2	1	p2	(TC)6	12	1697	1708
DN23861_c0_g1_i2	2	p2	(CT)11	22	2067	2088
DN20743_c0_g1_i1	1	p2	(TC)11	22	1993	2014
DN19590_c0_g1_i1	1	p2	(GT)10	20	2014	2033
DN16432_c0_g1_i2	1	p2	(GA)10	20	33	52
DN23974_c0_g1_i1	1	c	(GA)28gc(GA)10	78	1	78
DN20717_c2_g1_i1	1	p2	(AG)8	16	37	52
DN16232_c0_g1_i3	1	c	(TTTC)6aat(TC)8	43	68	110
DN23251_c1_g1_i6	1	p1	(A)18	18	46	63
DN23251_c1_g1_i6	2	p1	(T)16	16	2035	2050
DN23716_c0_g1_i1	1	p1	(A)10	10	2076	2085
DN21673_c0_g1_i11	1	p1	(T)12	12	2037	2048
DN23883_c4_g1_i1	1	c	(TG)10(AG)20	60	2025	2084
DN20532_c1_g1_i3	1	p3	(CTT)5	15	1837	1851
DN23594_c0_g1_i2	1	p2	(CT)6	12	87	98
DN21954_c1_g2_i1	1	c*	(TC)12tg(T)10(TG)6*	47	2025	2071
DN20746_c0_g1_i3	1	p2	(CT)7	14	2065	2078
DN15772_c0_g1_i1	1	p1	(T)27	27	2053	2079
DN21671_c0_g1_i1	1	p3	(TCC)6	18	1597	1614
DN22818_c0_g1_i5	1	p3	(GCT)8	24	1992	2015
DN23042_c0_g1_i6	1	p1	(T)11	11	1959	1969
DN24423_c3_g2_i1	1	p1	(T)13	13	279	291
DN20620_c0_g2_i2	1	p3	(CAG)5	15	984	998
DN23756_c1_g1_i1	1	p2	(TC)6	12	225	236
DN9849_c0_g2_i1	1	p1	(T)10	10	100	109
DN9849_c0_g2_i1	2	p1	(A)10	10	279	288
DN23049_c0_g1_i1	1	c	(T)11c(T)10	22	25	46
DN23049_c0_g1_i1	2	p2	(GA)10	20	2057	2076
DN21281_c0_g1_i1	1	p1	(A)11	11	95	105
DN23519_c1_g1_i2	1	p2	(CT)14	28	29	56
DN23451_c0_g2_i3	1	p3	(CTC)5	15	1426	1440
DN19245_c0_g1_i2	1	c	(GA)6gggagaggactcaaaacagaaatcaattctt(GA)7	57	2018	2074
DN21378_c1_g1_i4	1	p2	(GA)16	32	21	52
DN23656_c0_g1_i1	1	p2	(GA)8	16	2053	2068
DN22469_c0_g1_i1	1	p2	(GA)6	12	1979	1990
DN23703_c0_g1_i2	1	p1	(A)10	10	213	222
DN23703_c0_g1_i2	2	c	(AG)7(GA)6	26	2018	2043
DN23385_c0_g1_i3	1	p3	(CTC)5	15	177	191
DN19156_c0_g1_i1	1	p1	(A)20	20	32	51
DN19156_c0_g1_i1	2	p2	(GA)6	12	157	168
DN19156_c0_g1_i1	3	c	(AT)6gtcatcatctatatgaaacgtattcgaatatgctcca(AG)6	61	309	369
DN22917_c1_g1_i4	1	p3	(CAG)5	15	24	38
DN22917_c1_g1_i4	2	p3	(CCG)6	18	120	137
DN22917_c1_g1_i4	3	p3	(GCC)5	15	269	283
DN17416_c0_g1_i1	1	p2	(AG)8	16	2053	2068
DN21816_c0_g1_i7	1	p2	(CT)20	40	15	54
DN21816_c0_g1_i7	2	p3	(ATT)6	18	1985	2002
DN23772_c1_g1_i4	1	p2	(CT)8	16	198	213
DN20012_c0_g1_i2	1	p2	(CT)11	22	1990	2011
DN23645_c0_g2_i1	1	p1	(T)10	10	1873	1882
DN20998_c0_g1_i2	1	p1	(A)13	13	96	108
DN20998_c0_g1_i2	2	p1	(T)11	11	1963	1973
DN24115_c1_g1_i2	1	p1	(T)12	12	122	133
DN18871_c0_g1_i1	1	p1	(T)12	12	1	12
DN19525_c0_g1_i1	1	p2	(CT)6	12	85	96
DN23111_c2_g3_i1	1	p2	(GA)8	16	1966	1981
DN21387_c1_g1_i3	1	c	(CT)8cagcac(A)14	36	2	37
DN21058_c0_g1_i1	1	p1	(A)10	10	144	153
DN20597_c0_g1_i2	1	p2	(GA)15	30	2034	2063
DN23495_c0_g2_i1	1	p3	(TCG)5	15	1684	1698
DN19781_c0_g1_i1	1	p2	(CT)8	16	1974	1989
DN20211_c0_g1_i1	1	p1	(T)15	15	1900	1914
DN19946_c0_g1_i1	1	p2	(AG)6	12	1984	1995
DN17116_c0_g1_i2	1	p1	(A)12	12	57	68
DN20469_c0_g1_i1	1	p3	(ACC)5	15	1371	1385
DN20469_c0_g1_i1	2	p3	(CCA)5	15	1578	1592
DN22664_c0_g1_i2	1	p1	(A)11	11	544	554
DN22825_c0_g1_i1	1	p3	(GCC)6	18	325	342
DN22825_c0_g1_i1	2	p3	(GCG)5	15	437	451
DN22331_c0_g2_i2	1	p1	(T)14	14	453	466
DN18509_c0_g1_i1	1	p3	(CCT)5	15	156	170
DN23566_c0_g1_i2	1	p1	(A)10	10	17	26
DN23566_c0_g1_i2	2	c	(AG)7ggatttgttgaggggggcaagtgaataaagaaaggagaagaggggtat(TTA)6	80	1944	2023
DN24008_c4_g2_i4	1	p2	(CT)8	16	1258	1273
DN22085_c2_g1_i7	1	p1	(T)13	13	83	95
DN22085_c2_g1_i7	2	p1	(A)10	10	843	852
DN24360_c0_g1_i1	1	p3	(AAG)5	15	6	20
DN24360_c0_g1_i1	2	p3	(GAA)5	15	90	104
DN16503_c0_g1_i1	1	p3	(GGA)5	15	1134	1148
DN16503_c0_g1_i1	2	p3	(GAG)7	21	1219	1239
DN16503_c0_g1_i1	3	c	(GGT)6ttga(ATG)5	37	1653	1689
DN20353_c0_g1_i1	1	p1	(A)11	11	2040	2050
DN20331_c0_g1_i4	1	p2	(AG)8	16	1824	1839
DN24600_c2_g1_i9	1	p1	(T)10	10	1887	1896
DN24600_c2_g1_i9	2	p1	(T)12	12	1958	1969
DN22421_c1_g1_i2	1	p3	(GGA)6	18	1874	1891
DN23310_c0_g1_i2	1	p3	(CTG)5	15	1795	1809
DN23856_c0_g1_i4	1	p3	(TCG)5	15	326	340
DN21182_c0_g1_i1	1	c	(AG)6ttttggtttcatatttttctctttctttactttcta(T)10	58	39	96
DN21182_c0_g1_i1	2	p3	(TTC)6	18	370	387
DN18053_c0_g1_i1	1	p2	(GA)8	16	1979	1994
DN21432_c0_g3_i2	1	p1	(T)10	10	2014	2023
DN21020_c0_g2_i1	1	p3	(GCT)6	18	1660	1677
DN21269_c2_g2_i4	1	p2	(CT)8	16	104	119
DN21025_c3_g1_i1	1	p1	(T)21	21	2000	2020
DN22088_c0_g1_i5	1	p1	(T)17	17	1988	2004
DN23063_c0_g1_i1	1	p1	(A)11	11	45	55
DN23543_c0_g1_i2	1	p3	(AAG)5	15	1107	1121
DN19778_c1_g1_i2	1	p1	(A)13	13	1	13
DN23973_c0_g1_i2	1	p2	(CT)8	16	16	31
DN19502_c0_g1_i1	1	p2	(CT)7	14	11	24
DN22025_c0_g2_i1	1	p3	(GAA)6	18	1843	1860
DN20690_c0_g1_i1	1	p2	(CT)8	16	2013	2028
DN20542_c0_g1_i1	1	p3	(TGC)5	15	155	169
DN24310_c2_g1_i1	1	p3	(CAG)8	24	38	61
DN24310_c2_g1_i1	2	c	(CAA)6ttcctc(CAG)5	39	1648	1686
DN20561_c1_g1_i1	1	p1	(A)16	16	342	357
DN18296_c0_g1_i1	1	p3	(CTC)6	18	1719	1736
DN21836_c1_g1_i1	1	p3	(GCA)8	24	1	24
DN12217_c0_g1_i1	1	p1	(A)15	15	2022	2036
DN20453_c0_g1_i1	1	p2	(TC)10	20	977	996
DN20453_c0_g1_i1	2	p1	(T)10	10	1293	1302
DN22282_c1_g2_i5	1	p3	(GCA)8	24	1946	1969
DN23189_c1_g1_i1	1	p3	(GAG)5	15	1831	1845
DN24669_c0_g2_i1	1	p1	(A)17	17	61	77
DN23462_c0_g2_i2	1	p1	(T)10	10	2025	2034
DN15935_c0_g1_i1	1	p1	(T)10	10	1918	1927
DN22599_c0_g2_i3	1	p1	(A)17	17	69	85
DN20452_c1_g1_i1	1	p2	(CT)7	14	44	57
DN19591_c0_g1_i6	1	p3	(AAC)5	15	398	412
DN24386_c1_g1_i4	1	p1	(T)11	11	1993	2003
DN20970_c0_g1_i1	1	p2	(TC)7	14	69	82
DN20970_c0_g1_i1	2	p1	(A)10	10	1972	1981
DN23982_c0_g1_i3	1	p2	(CT)6	12	41	52
DN23982_c0_g1_i3	2	p3	(CCT)5	15	214	228
DN18345_c1_g1_i1	1	p3	(TCC)5	15	1633	1647
DN6826_c0_g1_i1	1	p2	(GA)12	24	10	33
DN18854_c0_g2_i1	1	p1	(A)10	10	832	841
DN23905_c0_g1_i1	1	p2	(AG)8	16	187	202
DN23905_c0_g1_i1	2	p3	(GAT)5	15	1637	1651
DN19131_c0_g1_i1	1	p2	(AG)10	20	1988	2007
DN22928_c0_g1_i2	1	p1	(T)10	10	1697	1706
DN22928_c0_g1_i2	2	p2	(GA)6	12	1982	1993
DN23971_c0_g1_i4	1	p3	(AGG)8	24	1640	1663
DN23971_c0_g1_i4	2	p2	(GA)11	22	1869	1890
DN18196_c0_g1_i1	1	p2	(AG)9	18	60	77
DN16878_c0_g1_i1	1	p3	(CAG)7	21	66	86
DN16675_c0_g1_i1	1	p1	(T)26	26	1981	2006
DN24342_c0_g1_i1	1	p3	(CAT)5	15	146	160
DN21133_c1_g2_i2	1	p3	(AAG)5	15	1486	1500
DN22372_c1_g1_i1	1	p2	(CT)7	14	30	43
DN20218_c0_g1_i5	1	p1	(A)13	13	750	762
DN20218_c0_g1_i5	2	p2	(CT)20	40	991	1030
DN20497_c0_g1_i1	1	p1	(A)10	10	1935	1944
DN23254_c3_g1_i3	1	p2	(TG)6	12	1982	1993
DN21743_c3_g1_i2	1	c	(CT)7c(CT)9	33	27	59
DN21743_c3_g1_i2	2	p1	(A)10	10	1853	1862
DN22750_c0_g1_i1	1	p1	(A)13	13	1	13
DN22750_c0_g1_i1	2	p1	(A)14	14	1986	1999
DN22056_c0_g1_i1	1	p2	(CT)14	28	1	28
DN23534_c2_g1_i1	1	p2	(GA)11	22	1992	2013
DN20338_c1_g2_i4	1	p2	(CT)31	62	24	85
DN15949_c0_g1_i2	1	p1	(G)14	14	1854	1867
DN20306_c1_g1_i1	1	p2	(CT)7	14	2	15
DN19096_c0_g1_i1	1	p4	(TGAA)5	20	1815	1834
DN19096_c0_g1_i1	2	p2	(AG)17	34	1976	2009
DN21500_c2_g2_i1	1	p3	(CTC)7	21	56	76
DN19177_c0_g1_i1	1	p3	(GCA)5	15	1401	1415
DN17013_c0_g1_i1	1	p1	(T)30	30	1897	1926
DN17715_c0_g1_i1	1	c	(CT)8c(CT)12	41	21	61
DN22836_c1_g1_i1	1	p1	(A)10	10	522	531
DN22836_c1_g1_i1	2	p2	(TC)6	12	1757	1768
DN22300_c0_g1_i1	1	c	(CT)12cgaccccgtccttgatctttcggttttttcgcgttgt(GA)7	75	1917	1991
DN22898_c0_g1_i1	1	p1	(A)10	10	97	106
DN23799_c1_g1_i1	1	c	(AG)6a(AG)6	25	1952	1976
DN15690_c0_g1_i1	1	p1	(T)10	10	1908	1917
DN23257_c0_g1_i1	1	p1	(T)15	15	1796	1810
DN20104_c0_g1_i1	1	p2	(GA)8	16	1985	2000
DN19697_c0_g1_i2	1	p2	(CT)9	18	728	745
DN22081_c1_g2_i1	1	c	(AG)9attc(AG)12cgagagagggagagg(GA)8	77	51	127
DN18660_c0_g1_i1	1	p1	(A)12	12	1832	1843
DN23153_c0_g3_i2	1	p2	(CT)14	28	1931	1958
DN23780_c0_g1_i5	1	p2	(AG)13	26	1915	1940
DN24519_c0_g1_i3	1	p2	(AG)18	36	1929	1964
DN23721_c1_g2_i2	1	p2	(GA)7	14	1934	1947
DN23574_c1_g1_i4	1	p2	(CT)13	26	188	213
DN23552_c1_g3_i4	1	p3	(AAC)5	15	1688	1702
DN19871_c1_g1_i1	1	p3	(CTG)6	18	1937	1954
DN17586_c0_g1_i1	1	p2	(TC)17	34	1960	1993
DN24842_c1_g2_i1	1	p3	(TTC)6	18	571	588
DN24842_c1_g2_i1	2	p3	(TTG)5	15	1897	1911
DN19580_c1_g1_i2	1	p1	(A)18	18	275	292
DN17359_c0_g2_i1	1	p2	(CT)8	16	42	57
DN23300_c0_g1_i1	1	p1	(T)10	10	205	214
DN19966_c0_g1_i2	1	p3	(AGA)5	15	1577	1591
DN19966_c0_g1_i2	2	p2	(TC)6	12	1766	1777
DN24122_c0_g1_i1	1	p2	(TC)9	18	21	38
DN19293_c0_g3_i1	1	p1	(A)12	12	13	24
DN16174_c0_g1_i1	1	p3	(AAG)5	15	223	237
DN24646_c0_g2_i10	1	p4	(CTCC)5	20	23	42
DN20026_c2_g1_i1	1	p3	(TTC)6	18	1591	1608
DN19254_c0_g1_i1	1	p1	(T)18	18	1926	1943
DN22205_c0_g1_i2	1	p1	(A)14	14	164	177
DN22205_c0_g1_i2	2	p2	(GA)8	16	1882	1897
DN19887_c0_g2_i1	1	p2	(TC)6	12	69	80
DN19887_c0_g2_i1	2	p3	(CGC)5	15	1579	1593
DN23127_c3_g1_i3	1	p3	(GGC)8	24	1882	1905
DN21433_c0_g1_i1	1	p3	(GGC)8	24	39	62
DN24405_c1_g2_i4	1	p3	(TCT)7	21	267	287
DN20659_c0_g1_i3	1	c	(TTC)7(T)20gggggggaagtttgaaa(T)10	68	1902	1969
DN22631_c0_g1_i1	1	p1	(T)10	10	109	118
DN17685_c0_g1_i1	1	p3	(GCT)8	24	2	25
DN17685_c0_g1_i1	2	p2	(CA)6	12	1938	1949
DN24365_c0_g2_i2	1	c	(A)11ggtagaagg(A)15(GAA)5	50	36	85
DN22506_c0_g1_i4	1	p3	(CCT)10	30	1942	1971
DN23341_c0_g1_i3	1	p1	(A)10	10	201	210
DN23341_c0_g1_i3	2	p2	(CT)9	18	1925	1942
DN18999_c0_g1_i1	1	p1	(T)10	10	1937	1946
DN18303_c0_g2_i1	1	p2	(GA)10	20	1894	1913
DN17662_c0_g1_i1	1	p1	(C)11	11	85	95
DN21751_c0_g1_i1	1	p3	(GGA)5	15	97	111
DN21819_c0_g1_i5	1	p1	(A)10	10	1786	1795
DN19339_c0_g1_i1	1	p2	(CT)6	12	564	575
DN24386_c1_g2_i5	1	p2	(CT)8	16	1809	1824
DN24138_c0_g1_i2	1	p1	(T)15	15	572	586
DN24138_c0_g1_i2	2	p2	(AC)6	12	1940	1951
DN24857_c1_g3_i1	1	p2	(TC)8	16	1908	1923
DN21518_c4_g1_i1	1	p2	(CA)11	22	5	26
DN21557_c0_g1_i1	1	c	(CTC)5aatctcactgctgtggctatggcggctgctgctgc(TCT)6	68	108	175
DN20117_c0_g1_i2	1	p3	(TGG)5	15	1884	1898
DN21719_c0_g2_i1	1	c	(T)11cctctagttttctttaatttcccgctcttttttctcc(T)10	58	112	169
DN15193_c0_g1_i1	1	p4	(GAGC)5	20	66	85
DN23050_c0_g1_i2	1	p2	(TC)9	18	81	98
DN23050_c0_g1_i2	2	p1	(T)10	10	1912	1921
DN24036_c0_g1_i3	1	p1	(T)11	11	1792	1802
DN18407_c0_g1_i1	1	p3	(GCG)6	18	33	50
DN18407_c0_g1_i1	2	p3	(GGA)5	15	361	375
DN20916_c0_g2_i2	1	p2	(TC)16	32	316	347
DN23193_c1_g1_i8	1	p3	(ATA)8	24	235	258
DN23124_c0_g1_i3	1	p2	(TC)10	20	35	54
DN16418_c0_g1_i1	1	p2	(GA)15	30	1	30
DN21475_c0_g1_i1	1	c	(CCT)6ccggtggccattgagtgttctacagagttctcc(AG)6	63	1749	1811
DN23589_c1_g1_i1	1	p2	(TC)7	14	50	63
DN24235_c2_g1_i5	1	p3	(AAG)5	15	1373	1387
DN10197_c0_g1_i1	1	p3	(GGA)5	15	1728	1742
DN23159_c1_g2_i1	1	p3	(GGC)6	18	1928	1945
DN23788_c0_g1_i3	1	p1	(T)11	11	338	348
DN10197_c0_g2_i1	1	p3	(GGA)5	15	1728	1742
DN22747_c0_g1_i1	1	p1	(A)16	16	67	82
DN18600_c0_g1_i1	1	p3	(GGC)6	18	1698	1715
DN22451_c0_g2_i2	1	p2	(AT)7	14	1860	1873
DN23644_c0_g1_i3	1	p3	(GAA)5	15	550	564
DN23349_c1_g2_i1	1	p2	(CA)8	16	66	81
DN23349_c1_g2_i1	2	p3	(GTG)5	15	779	793
DN24097_c0_g3_i2	1	p2	(AG)15	30	61	90
DN17458_c0_g1_i1	1	p3	(CTG)6	18	69	86
DN21400_c1_g1_i1	1	p1	(A)10	10	1946	1955
DN21233_c0_g1_i1	1	p3	(AAC)5	15	165	179
DN21233_c0_g1_i1	2	c	(TG)11(AG)15	52	1904	1955
DN22281_c0_g1_i1	1	p3	(GCA)8	24	40	63
DN21324_c1_g1_i3	1	p2	(GA)6	12	1810	1821
DN20546_c0_g1_i2	1	p1	(A)10	10	255	264
DN22766_c1_g1_i2	1	p2	(TC)14	28	16	43
DN19814_c0_g1_i2	1	p1	(T)10	10	1866	1875
DN21080_c0_g1_i1	1	p2	(GA)17	34	33	66
DN20854_c0_g1_i1	1	p2	(GA)7	14	1889	1902
DN20804_c0_g2_i8	1	p3	(GAT)6	18	1933	1950
DN24420_c0_g2_i1	1	p1	(T)11	11	18	28
DN22774_c0_g2_i1	1	p5	(TTCTT)5	25	1869	1893
DN17937_c0_g1_i1	1	p2	(CA)8	16	52	67
DN16965_c0_g1_i1	1	p2	(GA)12	24	1895	1918
DN15547_c0_g1_i1	1	p2	(CT)13	26	34	59
DN19505_c0_g1_i3	1	p1	(A)19	19	74	92
DN22895_c0_g1_i1	1	p1	(A)10	10	468	477
DN23526_c1_g1_i2	1	p2	(AG)12	24	1875	1898
DN17566_c0_g1_i1	1	p1	(T)10	10	1696	1705
DN21009_c0_g1_i1	1	p1	(T)14	14	1924	1937
DN20225_c1_g1_i1	1	p1	(T)10	10	50	59
DN21009_c0_g2_i1	1	p1	(T)14	14	1923	1936
DN23563_c0_g1_i1	1	p1	(A)10	10	125	134
DN23563_c0_g1_i1	2	p1	(T)10	10	1878	1887
DN23129_c0_g2_i2	1	p2	(GA)10	20	1865	1884
DN21413_c6_g2_i6	1	p3	(ATC)8	24	1074	1097
DN23449_c0_g1_i2	1	p2	(GA)7	14	1806	1819
DN14535_c0_g1_i1	1	p3	(GAG)5	15	1844	1858
DN14535_c0_g1_i1	2	p2	(CT)7	14	1918	1931
DN24085_c1_g2_i1	1	c	(T)11cc(T)16	29	1867	1895
DN23768_c1_g4_i2	1	p2	(TC)9	18	1581	1598
DN24088_c2_g1_i2	1	p1	(T)12	12	1828	1839
DN22467_c0_g1_i3	1	p2	(GA)6	12	39	50
DN24239_c1_g1_i2	1	p3	(GCG)5	15	1719	1733
DN22067_c0_g1_i1	1	c	(A)20ctaaaaaaact(A)12	43	4	46
DN21399_c0_g1_i1	1	c	(CT)7tctg(CTT)6	36	49	84
DN24582_c1_g1_i4	1	p1	(A)12	12	55	66
DN22004_c1_g2_i2	1	p1	(T)11	11	103	113
DN22004_c1_g2_i2	2	p1	(T)10	10	1897	1906
DN22524_c0_g1_i2	1	p1	(A)12	12	1547	1558
DN24692_c1_g1_i11	1	p2	(GA)6	12	31	42
DN23214_c1_g1_i4	1	p3	(CCT)5	15	589	603
DN23214_c1_g1_i4	2	p3	(CTG)6	18	1601	1618
DN22120_c0_g1_i3	1	p1	(T)10	10	141	150
DN22120_c0_g1_i3	2	c	(T)11ccttcggcttcttttgtattatgatagtag(TGT)7	62	1797	1858
DN22053_c0_g1_i2	1	c	(GAG)5(GAA)5	30	33	62
DN22053_c0_g1_i2	2	p3	(AAG)5	15	915	929
DN631_c0_g1_i1	1	p1	(A)10	10	143	152
DN23921_c1_g1_i1	1	p1	(T)11	11	1819	1829
DN19963_c0_g1_i1	1	p1	(T)22	22	1784	1805
DN17925_c0_g2_i3	1	p1	(T)12	12	1863	1874
DN23330_c0_g3_i1	1	p2	(AG)7	14	1802	1815
DN15157_c0_g2_i1	1	p3	(CAG)5	15	211	225
DN23229_c2_g2_i5	1	p2	(AG)14	28	1838	1865
DN24147_c1_g2_i3	1	p3	(AGC)5	15	347	361
DN19052_c0_g1_i1	1	c	(ATG)7agagattcgaagtagcagtaactgctgatggtgatgctgctatcaat(CTG)5	83	1331	1413
DN19210_c0_g1_i1	1	p3	(CAG)5	15	1557	1571
DN22109_c0_g1_i2	1	p2	(CT)7	14	1839	1852
DN23782_c0_g2_i3	1	c	(GT)6(GA)8aactgtaattg(T)17	56	1723	1778
DN23464_c1_g2_i1	1	p1	(T)10	10	1796	1805
DN17316_c0_g1_i1	1	p3	(CGT)6	18	1720	1737
DN21348_c0_g1_i6	1	p2	(AG)6	12	85	96
DN21348_c0_g1_i6	2	p3	(GAT)5	15	1304	1318
DN21734_c0_g1_i2	1	p3	(AAG)5	15	1784	1798
DN23577_c4_g2_i3	1	p3	(CGG)5	15	461	475
DN23577_c4_g2_i3	2	c	(GCT)6(GCG)6	36	1573	1608
DN23027_c1_g1_i2	1	p3	(TCA)5	15	554	568
DN23811_c0_g1_i3	1	p1	(T)16	16	1768	1783
DN23362_c1_g1_i6	1	p2	(GA)8	16	1871	1886
DN22104_c2_g1_i1	1	p2	(CT)6	12	216	227
DN19994_c0_g1_i1	1	p1	(T)10	10	202	211
DN22720_c0_g1_i1	1	p2	(CT)13	26	15	40
DN21441_c0_g1_i1	1	p3	(TAA)6	18	1633	1650
DN21232_c2_g2_i1	1	p1	(A)10	10	101	110
DN20534_c0_g1_i3	1	c	(GGA)6gaaggcggtggaggcagcagcggaggtgctttcccc(TCT)8	78	620	697
DN21354_c3_g1_i1	1	c	(GAG)5(GAT)6	33	379	411
DN23137_c0_g1_i3	1	p1	(T)17	17	38	54
DN15170_c0_g1_i1	1	p1	(A)17	17	63	79
DN15170_c0_g1_i1	2	p2	(GA)6	12	1859	1870
DN23485_c2_g1_i7	1	p1	(A)13	13	70	82
DN23485_c2_g1_i7	2	p2	(AC)8	16	1888	1903
DN8863_c0_g1_i1	1	p3	(GGC)5	15	69	83
DN8863_c0_g1_i1	2	c	(TAT)5t(A)10	26	1883	1908
DN44021_c0_g1_i1	1	p1	(A)11	11	1520	1530
DN4070_c0_g1_i1	1	c	(A)20gaat(A)10	34	1873	1906
DN20124_c0_g1_i1	1	p1	(A)11	11	111	121
DN22171_c1_g1_i3	1	p3	(TTG)5	15	1811	1825
DN24454_c0_g2_i11	1	p1	(A)10	10	11	20
DN24454_c0_g2_i11	2	p1	(T)10	10	1073	1082
DN22486_c0_g2_i4	1	p3	(TGT)5	15	1751	1765
DN16691_c1_g1_i1	1	p2	(GC)7	14	365	378
DN20544_c0_g1_i1	1	p1	(T)11	11	1783	1793
DN20990_c0_g1_i1	1	p1	(A)10	10	165	174
DN20990_c0_g1_i1	2	p4	(CGAA)5	20	1818	1837
DN23885_c0_g1_i7	1	p3	(CTT)7	21	1816	1836
DN22691_c8_g2_i1	1	p1	(A)10	10	356	365
DN22691_c8_g2_i1	2	p3	(CCG)6	18	1158	1175
DN22691_c8_g2_i1	3	p2	(TC)6	12	1574	1585
DN22691_c8_g2_i1	4	p2	(AG)6	12	1709	1720
DN22691_c8_g2_i1	5	c	(GA)6aaaaaaagaataataaaaagg(A)11	44	1818	1861
DN23438_c1_g1_i1	1	p3	(CCG)5	15	1758	1772
DN15551_c0_g1_i1	1	p3	(AAT)5	15	124	138
DN15551_c0_g1_i1	2	p3	(AGG)5	15	1785	1799
DN20967_c0_g1_i3	1	p2	(TC)6	12	174	185
DN23219_c3_g3_i12	1	p1	(T)16	16	441	456
DN19956_c0_g1_i2	1	p2	(GC)7	14	1690	1703
DN8870_c0_g1_i1	1	p3	(CCT)5	15	912	926
DN15700_c0_g1_i1	1	p1	(A)10	10	52	61
DN23345_c0_g1_i1	1	p1	(A)10	10	108	117
DN23345_c0_g1_i1	2	c	(TG)6(AG)7ac(AG)6	40	1810	1849
DN21993_c0_g2_i3	1	p1	(T)14	14	1828	1841
DN21766_c0_g1_i5	1	p2	(CG)6	12	199	210
DN21766_c0_g1_i5	2	p1	(T)10	10	304	313
DN23454_c0_g1_i3	1	p1	(A)16	16	1701	1716
DN24297_c0_g1_i1	1	c	(GA)7ggaga(G)11	30	1820	1849
DN23025_c0_g1_i2	1	p1	(A)10	10	125	134
DN21146_c0_g1_i1	1	p3	(ATC)5	15	428	442
DN21786_c1_g1_i1	1	p1	(A)11	11	74	84
DN21786_c1_g1_i1	2	p1	(A)12	12	1878	1889
DN23737_c0_g1_i2	1	p3	(CCG)5	15	234	248
DN9346_c0_g1_i1	1	p1	(T)12	12	1443	1454
DN19999_c0_g2_i2	1	p2	(TA)7	14	321	334
DN19999_c0_g2_i2	2	p2	(GT)8	16	1856	1871
DN20832_c0_g2_i1	1	p1	(A)11	11	144	154
DN21211_c0_g1_i2	1	p2	(AG)10	20	55	74
DN21232_c2_g1_i1	1	p1	(A)11	11	40	50
DN22573_c3_g1_i2	1	p3	(CGG)6	18	168	185
DN15706_c0_g2_i1	1	p1	(A)12	12	1731	1742
DN20920_c0_g1_i1	1	p3	(CTC)5	15	277	291
DN23422_c0_g1_i1	1	c	(GAG)5aggaagagagaggagctt(GA)6	45	1780	1824
DN23040_c0_g1_i6	1	p3	(GAG)5	15	1554	1568
DN18671_c0_g1_i1	1	c	(GCC)6gcgcgagtt(TTC)5	42	1641	1682
DN19002_c0_g1_i1	1	c	(TCT)7tattcattcttctcctg(TTC)5tttttt(A)11	70	31	100
DN15068_c0_g1_i1	1	p1	(A)14	14	34	47
DN18720_c0_g1_i2	1	c	(T)10c(T)11c(T)11	34	1845	1878
DN22321_c2_g2_i2	1	p3	(TTG)6	18	1627	1644
DN19446_c0_g1_i1	1	c	(A)11tcctataaacggcgggcaaattcttttgctcatcattttcctcaccc(A)15	73	8	80
DN22756_c0_g1_i5	1	p1	(T)11	11	1623	1633
DN21168_c2_g1_i2	1	p3	(TGA)6	18	6	23
DN21661_c0_g1_i1	1	p2	(CT)8	16	85	100
DN21661_c0_g1_i1	2	p3	(AAG)6	18	393	410
DN21972_c0_g1_i2	1	p2	(TC)18	36	1838	1873
DN22385_c0_g1_i1	1	p1	(T)11	11	1	11
DN23311_c1_g1_i5	1	p2	(GA)8	16	1854	1869
DN22904_c0_g3_i4	1	p2	(TC)12	24	19	42
DN24691_c1_g9_i1	1	p2	(GA)9	18	1819	1836
DN12379_c0_g1_i1	1	p1	(A)13	13	1858	1870
DN23698_c0_g1_i1	1	p1	(T)11	11	1850	1860
DN23414_c2_g1_i3	1	p2	(GA)12	24	1834	1857
DN23019_c1_g1_i1	1	p3	(TGA)12	36	1	36
DN17106_c0_g1_i1	1	p3	(TCC)6	18	81	98
DN17106_c0_g1_i1	2	p3	(TCC)5	15	1749	1763
DN24484_c2_g4_i3	1	p3	(TTC)8	24	1418	1441
DN24484_c2_g4_i3	2	p2	(AG)22	44	1704	1747
DN24688_c2_g2_i15	1	p2	(GC)7	14	5	18
DN24111_c0_g1_i2	1	c	(TC)7ta(TC)9	34	29	62
DN24111_c0_g1_i2	2	p1	(A)10	10	1859	1868
DN20798_c0_g1_i1	1	p3	(TAT)5	15	1829	1843
DN21655_c1_g2_i2	1	p1	(T)10	10	1737	1746
DN21070_c1_g1_i4	1	p1	(T)13	13	247	259
DN21070_c1_g1_i4	2	p1	(T)14	14	1282	1295
DN18880_c0_g1_i1	1	p2	(TC)8	16	5	20
DN23646_c4_g1_i7	1	c*	(CA)6(A)15*	26	246	271
DN23646_c4_g1_i7	2	p2	(CT)7	14	1050	1063
DN23646_c4_g1_i7	3	c	(TC)6atggcgacgtcttcttctctgtccaccctcctcctctct(CTC)5	66	1129	1194
DN23646_c4_g1_i7	4	p1	(A)15	15	1646	1660
DN21835_c0_g1_i2	1	p1	(T)10	10	1762	1771
DN16862_c0_g1_i1	1	p2	(CT)21	42	1822	1863
DN22966_c0_g1_i1	1	p3	(TTG)5	15	1626	1640
DN23875_c0_g2_i5	1	p1	(T)17	17	1653	1669
DN22038_c0_g2_i2	1	p3	(CTC)5	15	1742	1756
DN12943_c0_g1_i1	1	p2	(GA)6	12	1676	1687
DN21613_c0_g1_i1	1	p2	(TC)12	24	66	89
DN17459_c0_g1_i2	1	p3	(AAG)7	21	23	43
DN17459_c0_g1_i2	2	p1	(A)10	10	946	955
DN23795_c2_g1_i1	1	p2	(CT)17	34	86	119
DN23795_c2_g1_i1	2	p3	(CCT)5	15	944	958
DN23795_c2_g1_i1	3	p3	(GAG)5	15	1081	1095
DN23795_c2_g1_i1	4	p1	(T)11	11	1791	1801
DN21546_c0_g1_i1	1	p3	(CCT)5	15	415	429
DN21546_c0_g1_i1	2	p2	(TG)6	12	1498	1509
DN18259_c0_g1_i1	1	p3	(CTC)6	18	1654	1671
DN15104_c0_g1_i1	1	p1	(A)13	13	8	20
DN19224_c0_g1_i1	1	p2	(TG)14	28	35	62
DN22865_c0_g1_i2	1	p1	(T)11	11	1	11
DN23453_c1_g1_i2	1	p2	(CT)10	20	38	57
DN21661_c1_g1_i1	1	p3	(GAA)7	21	1788	1808
DN19250_c0_g1_i1	1	p3	(AGC)6	18	703	720
DN19035_c0_g1_i1	1	p3	(CAG)6	18	615	632
DN24068_c0_g1_i2	1	c	(T)12gttattttcattgaatattacgct(AAACC)5	61	7	67
DN12539_c0_g1_i1	1	p3	(AGA)5	15	126	140
DN20774_c0_g1_i3	1	c	(A)28gaaagaaag(A)10	47	120	166
DN15804_c0_g1_i2	1	p3	(GTT)7	21	1656	1676
DN15804_c0_g1_i2	2	p2	(GA)7	14	1831	1844
DN19766_c0_g1_i1	1	p2	(TC)10	20	47	66
DN19766_c0_g1_i1	2	p1	(T)10	10	1722	1731
DN20401_c1_g1_i1	1	p6	(GAGGCG)5	30	1817	1846
DN23872_c0_g1_i10	1	p3	(CTC)5	15	872	886
DN17238_c0_g1_i1	1	p5	(TATTT)5	25	1810	1834
DN23567_c0_g1_i7	1	p6	(GCTGCG)5	30	455	484
DN23567_c0_g1_i7	2	p1	(T)10	10	1816	1825
DN16535_c0_g1_i1	1	c	(CT)8taaaatctcttctttatttctttctttc(T)12	56	1761	1816
DN20472_c0_g1_i2	1	p2	(AG)6	12	30	41
DN24563_c4_g3_i1	1	p1	(T)11	11	1494	1504
DN23012_c0_g1_i2	1	p1	(T)16	16	1758	1773
DN19667_c0_g1_i1	1	p2	(AG)7	14	1761	1774
DN17019_c1_g1_i1	1	p1	(T)14	14	1698	1711
DN22743_c2_g1_i2	1	p3	(CAG)5	15	213	227
DN15597_c0_g1_i1	1	p3	(GAG)6	18	52	69
DN18251_c1_g1_i1	1	p1	(A)10	10	1309	1318
DN18251_c1_g1_i1	2	p1	(T)11	11	1800	1810
DN21965_c0_g1_i4	1	p2	(GA)6	12	959	970
DN21199_c1_g1_i4	1	p1	(A)10	10	1762	1771
DN23208_c1_g2_i2	1	p1	(A)11	11	1719	1729
DN18935_c0_g1_i1	1	p3	(GCT)8	24	1673	1696
DN23400_c5_g1_i4	1	p2	(GA)16	32	1	32
DN23400_c5_g1_i4	2	p1	(T)10	10	146	155
DN22323_c2_g1_i1	1	p1	(T)12	12	1657	1668
DN24055_c0_g1_i9	1	p1	(T)15	15	1631	1645
DN19488_c1_g1_i3	1	c	(CAG)5ctattttcgcacagctccccgtttccctccttcactcaa(CAG)6	72	5	76
DN19488_c1_g1_i3	2	p3	(CAG)5	15	140	154
DN22667_c2_g1_i1	1	p2	(CT)10	20	54	73
DN22667_c2_g1_i1	2	p3	(GAG)5	15	1563	1577
DN20974_c0_g1_i2	1	p3	(AAC)7	21	234	254
DN20974_c0_g1_i2	2	p3	(AGC)5	15	1359	1373
DN23227_c1_g1_i6	1	p3	(TGC)6	18	1619	1636
DN23346_c0_g1_i2	1	c	(T)21gg(T)11	34	62	95
DN23091_c0_g1_i6	1	p2	(CT)7	14	1780	1793
DN19850_c0_g1_i2	1	p3	(TGA)5	15	64	78
DN22072_c0_g1_i4	1	p2	(GA)6	12	1402	1413
DN11244_c0_g1_i2	1	p1	(A)14	14	15	28
DN22803_c0_g1_i2	1	c	(GA)17cggctggggttttctttgggagaattgagagac(GA)9	85	1744	1828
DN19407_c0_g1_i2	1	p2	(CT)6	12	389	400
DN23757_c2_g3_i4	1	p2	(TC)25	50	1780	1829
DN20874_c0_g1_i1	1	p2	(GA)17	34	1795	1828
DN21086_c1_g1_i3	1	p1	(T)10	10	336	345
DN22687_c0_g1_i1	1	p2	(GA)17	34	1	34
DN15473_c0_g1_i1	1	p1	(A)10	10	166	175
DN15473_c0_g1_i1	2	p1	(T)12	12	1663	1674
DN21905_c0_g1_i3	1	p2	(CT)14	28	25	52
DN21905_c0_g1_i3	2	p1	(A)13	13	1815	1827
DN22725_c0_g1_i1	1	p2	(CT)8	16	81	96
DN22881_c1_g2_i1	1	p2	(CT)10	20	178	197
DN22881_c1_g2_i1	2	p1	(A)11	11	1816	1826
DN16335_c0_g1_i1	1	c	(T)11a(AG)8	28	68	95
DN22124_c0_g1_i1	1	p3	(CTC)5	15	95	109
DN22547_c0_g1_i1	1	p3	(TTC)6	18	1544	1561
DN24205_c0_g1_i4	1	p2	(AT)11	22	1803	1824
DN18898_c1_g1_i1	1	p1	(T)10	10	237	246
DN21976_c0_g1_i1	1	p1	(T)16	16	1795	1810
DN21577_c0_g2_i2	1	p2	(AG)21	42	1783	1824
DN21829_c0_g1_i1	1	p2	(CT)11	22	1739	1760
DN23682_c0_g1_i1	1	p1	(T)10	10	1733	1742
DN19555_c0_g1_i1	1	p3	(CGC)5	15	230	244
DN22915_c0_g2_i1	1	c	(CT)7caatactactctactacttgtacaccttgta(CT)7	59	30	88
DN22915_c0_g2_i1	2	p3	(CTC)5	15	203	217
DN17447_c0_g1_i1	1	p1	(A)15	15	1	15
DN19226_c0_g1_i1	1	p3	(AGC)5	15	1624	1638
DN19098_c0_g1_i1	1	p3	(GCT)6	18	1802	1819
DN18714_c0_g1_i1	1	c	(AG)13g(GA)6	39	1728	1766
DN15339_c1_g1_i1	1	p3	(CGA)5	15	1676	1690
DN15339_c1_g1_i1	2	p1	(T)11	11	1795	1805
DN20940_c0_g1_i1	1	p2	(AG)8	16	1768	1783
DN18318_c0_g1_i1	1	c	(CT)6cccctcgctca(CT)9	41	14	54
DN7962_c0_g1_i1	1	p1	(A)10	10	218	227
DN15267_c0_g1_i2	1	p3	(ATG)6	18	1264	1281
DN21620_c0_g1_i5	1	p2	(GA)8	16	1660	1675
DN23899_c0_g2_i4	1	p1	(A)10	10	1579	1588
DN23069_c0_g1_i3	1	p2	(GA)7	14	1748	1761
DN22284_c0_g1_i1	1	p3	(TGA)5	15	332	346
DN20063_c0_g1_i1	1	c	(GGA)5aggaggtgatgagggcgaggatggctatggctattgagagag(GA)7tccattgat(GA)10	100	1682	1781
DN22955_c0_g1_i2	1	p2	(AG)9	18	366	383
DN15877_c0_g1_i1	1	c	(TGC)5ttgttcttcaatactct(GAA)5	47	152	198
DN15877_c0_g1_i1	2	p3	(TGC)5	15	276	290
DN21430_c1_g2_i1	1	p3	(GGA)5	15	1345	1359
DN21430_c1_g2_i1	2	p2	(GA)8	16	1566	1581
DN22948_c0_g1_i1	1	p1	(T)10	10	1630	1639
DN21711_c2_g3_i6	1	p2	(GA)6	12	1682	1693
DN23352_c0_g1_i4	1	p3	(GGA)5	15	1272	1286
DN23361_c0_g1_i1	1	p2	(TC)20	40	1739	1778
DN24704_c2_g2_i2	1	p1	(A)16	16	20	35
DN24704_c2_g2_i2	2	p1	(T)18	18	1729	1746
DN19965_c0_g1_i1	1	p3	(GTG)6	18	1403	1420
DN19965_c0_g1_i1	2	p3	(GGT)8	24	1745	1768
DN21067_c2_g1_i1	1	p2	(TC)11	22	61	82
DN21067_c2_g1_i1	2	p3	(GAG)7	21	218	238
DN22540_c0_g1_i2	1	p1	(T)11	11	17	27
DN22540_c0_g1_i2	2	p1	(T)12	12	1794	1805
DN20608_c2_g1_i2	1	p3	(TCT)7	21	215	235
DN16805_c0_g1_i1	1	p1	(A)10	10	1792	1801
DN23481_c0_g1_i2	1	p2	(TC)11	22	27	48
DN21854_c0_g3_i2	1	p1	(T)11	11	142	152
DN18349_c0_g1_i1	1	p1	(T)10	10	1	10
DN19910_c0_g1_i1	1	p3	(GGA)5	15	740	754
DN20273_c0_g3_i2	1	p1	(A)12	12	210	221
DN20273_c0_g3_i2	2	p3	(CTT)6	18	1205	1222
DN16928_c0_g1_i1	1	p1	(T)12	12	482	493
DN21245_c1_g1_i2	1	p3	(CAC)7	21	1197	1217
DN22176_c1_g1_i2	1	p2	(GA)8	16	85	100
DN22176_c1_g1_i2	2	p1	(A)14	14	1463	1476
DN22609_c0_g1_i2	1	p1	(A)11	11	126	136
DN21443_c0_g1_i1	1	p2	(AG)6	12	1582	1593
DN18598_c0_g1_i2	1	p3	(CAT)5	15	726	740
DN20551_c0_g1_i1	1	p2	(TC)7	14	49	62
DN22627_c0_g1_i2	1	p1	(T)11	11	182	192
DN22627_c0_g1_i2	2	p3	(GCT)6	18	651	668
DN23015_c0_g1_i3	1	p3	(GAA)5	15	1280	1294
DN23015_c0_g1_i3	2	p4	(AAGA)5	20	1420	1439
DN23015_c0_g1_i3	3	p1	(A)12	12	1581	1592
DN23015_c0_g1_i3	4	p1	(A)11	11	1758	1768
DN24066_c2_g2_i1	1	p3	(CTC)5	15	184	198
DN21391_c0_g1_i2	1	c	(CT)8g(TC)6	29	36	64
DN21391_c0_g1_i2	2	p1	(T)15	15	1671	1685
DN20835_c0_g1_i1	1	p1	(T)18	18	1	18
DN19436_c0_g1_i1	1	p1	(T)11	11	100	110
DN19436_c0_g1_i1	2	p3	(CTC)5	15	240	254
DN22789_c4_g1_i3	1	p2	(AG)18	36	39	74
DN22959_c0_g2_i1	1	c	(TC)9ggagatcagatct(GCA)5	46	58	103
DN24563_c4_g2_i3	1	p1	(A)11	11	39	49
DN1109_c0_g1_i1	1	p1	(A)13	13	1667	1679
DN24244_c3_g1_i1	1	p3	(GAG)6	18	1534	1551
DN21284_c0_g2_i3	1	p3	(GCC)6	18	1421	1438
DN21284_c0_g2_i3	2	p3	(GGA)5	15	1673	1687
DN18823_c0_g1_i1	1	p1	(T)10	10	1747	1756
DN22938_c2_g1_i1	1	p2	(TC)22	44	1	44
DN21619_c0_g1_i1	1	p3	(CCG)5	15	1575	1589
DN22636_c0_g1_i3	1	p1	(A)18	18	27	44
DN18505_c0_g1_i1	1	p3	(GGA)6	18	1270	1287
DN23966_c2_g2_i2	1	p2	(TG)10	20	1737	1756
DN22707_c0_g1_i2	1	c	(C)13(A)21	34	23	56
DN19620_c0_g2_i3	1	p1	(A)10	10	1198	1207
DN19620_c0_g2_i3	2	p1	(T)19	19	1696	1714
DN23757_c1_g1_i2	1	p2	(TC)10	20	71	90
DN21043_c0_g1_i2	1	p2	(GA)12	24	1739	1762
DN24217_c1_g1_i1	1	p2	(AG)12	24	1632	1655
DN14595_c0_g1_i1	1	p2	(TC)12	24	31	54
DN23417_c0_g1_i2	1	p1	(A)10	10	43	52
DN19356_c0_g1_i1	1	p1	(A)11	11	37	47
DN17306_c0_g1_i1	1	p2	(GA)8	16	19	34
DN17306_c0_g1_i1	2	p1	(A)12	12	1497	1508
DN20399_c0_g1_i1	1	p3	(TTC)9	27	1753	1779
DN20771_c1_g1_i1	1	p1	(T)10	10	1697	1706
DN22279_c0_g1_i3	1	p1	(T)10	10	240	249
DN23442_c0_g1_i7	1	p1	(A)10	10	58	67
DN19938_c0_g1_i1	1	c	(T)11aatttgggggttta(T)11	36	1708	1743
DN14228_c0_g2_i1	1	p2	(GA)15	30	28	57
DN10121_c0_g2_i1	1	p1	(T)10	10	1644	1653
DN20775_c0_g1_i4	1	p2	(AG)7	14	1723	1736
DN19061_c0_g1_i1	1	p2	(GA)8	16	68	83
DN15752_c0_g1_i1	1	p3	(AAG)8	24	1719	1742
DN23271_c3_g2_i5	1	p3	(AGC)6	18	1247	1264
DN23608_c0_g2_i2	1	p1	(A)14	14	1718	1731
DN22956_c1_g1_i1	1	c	(TTC)5ttttcaaagtttgatatttaggata(T)11	51	1677	1727
DN22793_c0_g3_i1	1	p1	(T)10	10	62	71
DN22194_c0_g1_i2	1	p1	(T)20	20	1684	1703
DN24053_c1_g1_i2	1	p2	(CT)11	22	1723	1744
DN22432_c0_g2_i1	1	p2	(GA)7	14	1640	1653
DN19891_c0_g1_i1	1	p3	(AAC)5	15	6	20
DN22690_c0_g1_i2	1	p2	(AG)10	20	16	35
DN22581_c0_g1_i1	1	p2	(TC)16	32	1	32
DN20513_c0_g1_i1	1	p1	(A)10	10	1661	1670
DN14066_c0_g1_i1	1	p2	(TC)16	32	12	43
DN14066_c0_g1_i1	2	p1	(A)26	26	1688	1713
DN21518_c3_g1_i1	1	p3	(AAG)5	15	1444	1458
DN21518_c3_g1_i1	2	p3	(AAG)7	21	1582	1602
DN22586_c0_g1_i2	1	p2	(CT)9	18	27	44
DN21463_c2_g2_i1	1	p2	(TA)9	18	4	21
DN21350_c0_g1_i1	1	p2	(CT)15	30	1727	1756
DN24194_c0_g1_i4	1	p1	(A)11	11	9	19
DN19229_c0_g1_i2	1	p1	(T)12	12	297	308
DN22631_c0_g2_i5	1	p1	(A)10	10	1635	1644
DN21772_c0_g1_i1	1	c	(T)10cag(T)10gggatttgggggg(GA)9	54	1674	1727
DN23779_c3_g1_i2	1	p2	(CT)12	24	35	58
DN23663_c0_g1_i1	1	p1	(T)27	27	1735	1761
DN24489_c1_g1_i1	1	p2	(TC)8	16	189	204
DN22993_c1_g1_i1	1	p3	(CTG)7	21	3	23
DN21874_c1_g2_i4	1	p3	(TTC)6	18	1514	1531
DN20418_c0_g1_i1	1	p1	(A)11	11	92	102
DN22721_c0_g1_i1	1	p2	(CT)10	20	71	90
DN23145_c0_g1_i2	1	p2	(GA)12	24	1730	1753
DN17166_c0_g1_i1	1	p1	(T)11	11	79	89
DN21433_c1_g1_i6	1	p3	(GGC)5	15	89	103
DN965_c0_g1_i1	1	p1	(A)35	35	1722	1756
DN23531_c0_g1_i9	1	p2	(GA)14	28	1727	1754
DN20554_c0_g1_i1	1	c	(CT)8(CA)7	30	12	41
DN23169_c2_g1_i2	1	p1	(T)10	10	1673	1682
DN22770_c1_g1_i3	1	p3	(TCA)6	18	437	454
DN21003_c4_g8_i1	1	p1	(A)23	23	1	23
DN21003_c4_g8_i1	2	p1	(T)10	10	323	332
DN18273_c0_g1_i1	1	c	(A)12gataataaaaatcaagcatagcactgaagatgaacttgaacaagtggg(A)12	72	169	240
DN18273_c0_g1_i1	2	p3	(GGA)5	15	1711	1725
DN24347_c1_g1_i6	1	p3	(GTG)6	18	577	594
DN23071_c0_g1_i3	1	p3	(GAA)7	21	1727	1747
DN21994_c0_g1_i2	1	p2	(GA)6	12	23	34
DN22129_c1_g1_i1	1	p1	(T)19	19	1678	1696
DN23297_c2_g4_i4	1	p2	(AG)6	12	1625	1636
DN23297_c2_g4_i4	2	p2	(CT)6	12	1716	1727
DN23402_c0_g2_i2	1	c	(CT)7(CA)6	26	63	88
DN24080_c2_g2_i2	1	p1	(A)11	11	14	24
DN24080_c2_g2_i2	2	p1	(T)15	15	176	190
DN23237_c0_g1_i1	1	p3	(AGG)5	15	384	398
DN21719_c0_g1_i1	1	c	(T)14ccc(T)24	41	1698	1738
DN23515_c1_g1_i6	1	p2	(CT)11	22	67	88
DN18758_c0_g2_i2	1	c	(T)26ggttatgattgatattttc(T)10	55	1681	1735
DN22940_c0_g1_i2	1	p2	(CT)14	28	15	42
DN20111_c0_g2_i2	1	p2	(TC)10	20	1693	1712
DN22538_c0_g1_i2	1	c	(CT)6caataataatttc(TCT)8	49	3	51
DN17446_c0_g2_i1	1	p1	(C)10	10	323	332
DN23185_c4_g1_i3	1	p5	(TTTTA)5	25	293	317
DN23185_c4_g1_i3	2	p3	(CAT)5	15	956	970
DN23185_c4_g1_i3	3	p1	(T)24	24	1707	1730
DN20157_c0_g1_i4	1	p2	(GA)17	34	1689	1722
DN23056_c0_g1_i3	1	p2	(CT)10	20	51	70
DN23056_c0_g1_i3	2	p1	(A)17	17	1605	1621
DN21345_c0_g2_i1	1	p1	(T)10	10	1686	1695
DN17369_c0_g1_i1	1	c	(TC)6(CT)10	32	26	57
DN22110_c1_g1_i2	1	p1	(T)31	31	1657	1687
DN22849_c1_g1_i1	1	p2	(CT)10	20	1647	1666
DN23489_c0_g1_i5	1	c	(A)10cactcccaatcctggaa(T)20	47	44	90
DN21703_c0_g1_i1	1	p3	(CTC)6	18	181	198
DN21703_c0_g1_i1	2	p3	(GGC)5	15	276	290
DN12981_c0_g1_i1	1	p2	(CT)29	58	406	463
DN12981_c0_g1_i1	2	p3	(AAC)7	21	1715	1735
DN18328_c0_g2_i1	1	p1	(A)11	11	234	244
DN16743_c0_g1_i1	1	p1	(A)16	16	1709	1724
DN23141_c0_g1_i2	1	p2	(CT)12	24	30	53
DN24020_c1_g1_i1	1	p3	(TAC)5	15	136	150
DN24020_c1_g1_i1	2	p3	(GCT)5	15	516	530
DN24020_c1_g1_i1	3	p2	(GA)9	18	1600	1617
DN18637_c0_g1_i1	1	p3	(TGT)8	24	1690	1713
DN13433_c0_g1_i1	1	p3	(CCT)5	15	188	202
DN13683_c0_g1_i1	1	p2	(AT)6	12	75	86
DN13683_c0_g1_i1	2	p1	(A)10	10	1128	1137
DN13683_c0_g1_i1	3	p1	(A)12	12	1651	1662
DN22279_c0_g2_i1	1	p3	(TGC)5	15	762	776
DN24846_c2_g2_i4	1	p1	(T)14	14	1241	1254
DN23299_c0_g1_i5	1	p1	(T)17	17	12	28
DN23299_c0_g1_i5	2	p3	(CGG)5	15	372	386
DN16195_c0_g1_i1	1	p2	(TC)20	40	12	51
DN16195_c0_g1_i1	2	p3	(TCT)6	18	173	190
DN18817_c0_g1_i1	1	p1	(T)26	26	1709	1734
DN19545_c2_g1_i1	1	p2	(AG)6	12	1679	1690
DN17894_c0_g1_i1	1	p3	(TTC)5	15	1554	1568
DN20292_c0_g2_i7	1	p1	(A)17	17	8	24
DN23203_c0_g1_i3	1	p1	(T)10	10	1660	1669
DN24779_c2_g1_i1	1	p2	(AG)17	34	51	84
DN20446_c2_g1_i1	1	p2	(AG)24	48	1	48
DN20446_c2_g1_i1	2	p3	(CAG)5	15	1185	1199
DN20446_c2_g1_i1	3	p1	(A)11	11	1655	1665
DN21360_c0_g1_i1	1	p2	(CT)6	12	1688	1699
DN23801_c0_g1_i1	1	p2	(CT)8	16	63	78
DN23958_c0_g2_i3	1	p3	(GCG)7	21	36	56
DN22646_c0_g2_i1	1	p2	(TC)7	14	179	192
DN18737_c0_g1_i1	1	p3	(AGC)5	15	1481	1495
DN24033_c1_g1_i3	1	p2	(GA)23	46	1683	1728
DN22974_c1_g1_i1	1	p1	(T)11	11	1700	1710
DN20059_c0_g1_i2	1	p1	(A)18	18	13	30
DN24439_c0_g1_i4	1	p2	(AG)10	20	1641	1660
DN20130_c0_g1_i1	1	p1	(T)10	10	232	241
DN21192_c0_g1_i1	1	p3	(GAA)5	15	91	105
DN19187_c0_g1_i1	1	c	(A)11gcgag(A)12	28	151	178
DN19187_c0_g1_i1	2	p2	(AG)13	26	1662	1687
DN21165_c0_g1_i1	1	c	(CT)15ac(CT)11	54	1	54
DN21165_c0_g1_i1	2	p3	(TTG)5	15	192	206
DN22394_c0_g1_i1	1	p3	(TGG)6	18	1546	1563
DN22394_c0_g1_i1	2	p2	(GA)11	22	1660	1681
DN21846_c0_g1_i5	1	p1	(T)12	12	1612	1623
DN16464_c0_g1_i1	1	p3	(GTT)5	15	1224	1238
DN21695_c0_g1_i4	1	p2	(GA)6	12	41	52
DN21016_c0_g1_i1	1	p1	(T)12	12	1	12
DN22735_c1_g1_i2	1	p2	(CT)13	26	1659	1684
DN23114_c0_g1_i5	1	p2	(TC)17	34	51	84
DN23107_c1_g2_i3	1	p3	(GCC)5	15	306	320
DN19561_c0_g4_i1	1	p1	(A)17	17	41	57
DN18818_c0_g1_i1	1	p1	(T)10	10	1664	1673
DN24359_c1_g1_i2	1	p2	(TC)9	18	39	56
DN23058_c0_g2_i2	1	p1	(T)14	14	1548	1561
DN16136_c0_g1_i2	1	p1	(T)10	10	500	509
DN22021_c1_g1_i1	1	p1	(G)12	12	1685	1696
DN24409_c0_g1_i5	1	p2	(AG)8	16	1689	1704
DN18415_c0_g1_i1	1	p2	(GA)12	24	39	62
DN23061_c1_g1_i1	1	c	(TG)11(AG)17	56	1662	1717
DN22927_c0_g3_i1	1	p3	(TAA)13	39	1667	1705
DN19434_c0_g1_i1	1	p1	(T)12	12	1687	1698
DN22465_c0_g1_i1	1	p1	(T)11	11	1686	1696
DN17245_c0_g1_i1	1	p1	(A)33	33	88	120
DN23882_c1_g1_i4	1	p1	(A)10	10	1488	1497
DN22181_c0_g1_i1	1	p3	(AAG)5	15	1621	1635
DN18721_c1_g1_i1	1	p1	(T)12	12	1536	1547
DN22768_c2_g1_i3	1	p2	(TC)16	32	37	68
DN22768_c2_g1_i3	2	p3	(TGG)7	21	933	953
DN22768_c2_g1_i3	3	p3	(CAG)6	18	1216	1233
DN22768_c2_g1_i3	4	p3	(TAT)5	15	1460	1474
DN13962_c0_g1_i1	1	p1	(T)12	12	277	288
DN23031_c2_g1_i3	1	p1	(A)14	14	189	202
DN23031_c2_g1_i3	2	p2	(CT)6	12	280	291
DN17557_c0_g1_i1	1	p1	(T)13	13	98	110
DN18718_c0_g2_i1	1	p1	(A)13	13	124	136
DN24391_c1_g1_i2	1	p2	(GA)18	36	1674	1709
DN23564_c0_g1_i2	1	p2	(AG)11	22	31	52
DN18846_c0_g1_i1	1	p1	(A)10	10	1577	1586
DN20850_c0_g1_i1	1	p3	(CCG)5	15	304	318
DN20850_c0_g1_i1	2	p1	(T)16	16	1651	1666
DN20409_c1_g2_i2	1	p3	(ATC)9	27	1651	1677
DN19986_c0_g1_i3	1	p1	(T)11	11	1687	1697
DN21742_c1_g1_i2	1	p1	(T)16	16	1669	1684
DN19008_c0_g1_i2	1	p2	(AT)6	12	103	114
DN22684_c0_g1_i12	1	p3	(GAG)6	18	1094	1111
DN17247_c0_g1_i1	1	p2	(CT)7	14	1	14
DN18902_c0_g1_i1	1	p3	(CAA)6	18	60	77
DN18441_c0_g3_i1	1	p3	(GAA)5	15	317	331
DN18441_c0_g3_i1	2	p2	(AG)8	16	1558	1573
DN22196_c0_g1_i3	1	p3	(GAG)8	24	461	484
DN22196_c0_g1_i3	2	c	(A)30(G)23	53	1652	1704
DN19273_c0_g1_i3	1	p1	(T)10	10	137	146
DN19273_c0_g1_i3	2	p1	(T)15	15	328	342
DN24188_c1_g1_i1	1	p1	(T)11	11	1441	1451
DN21042_c0_g2_i1	1	p1	(T)11	11	72	82
DN21042_c0_g2_i1	2	p1	(T)11	11	1551	1561
DN21665_c1_g1_i4	1	p1	(T)13	13	130	142
DN22018_c1_g2_i13	1	p2	(CT)9	18	149	166
DN22018_c1_g2_i13	2	p1	(T)14	14	249	262
DN22954_c2_g2_i4	1	c	(TC)7(AC)11	36	167	202
DN17583_c0_g1_i1	1	c	(CAA)5cgataacagcgccggaat(CAA)5	48	276	323
DN23336_c0_g1_i2	1	p1	(A)12	12	63	74
DN23336_c0_g1_i2	2	p2	(GA)11	22	1635	1656
DN24045_c4_g1_i2	1	p1	(T)17	17	1483	1499
DN20710_c0_g1_i1	1	p1	(T)10	10	1442	1451
DN22647_c1_g1_i1	1	p1	(T)10	10	1676	1685
DN15466_c0_g1_i1	1	p2	(TC)7	14	20	33
DN47555_c0_g1_i1	1	c	(GA)7gtac(AGCT)6	42	1655	1696
DN1724_c1_g1_i1	1	p3	(CAG)8	24	1608	1631
DN23086_c0_g1_i4	1	p2	(TC)10	20	48	67
DN20417_c0_g1_i12	1	p1	(A)10	10	261	270
DN22016_c0_g1_i2	1	p2	(CT)6	12	34	45
DN22016_c0_g1_i2	2	p3	(GAC)5	15	240	254
DN20756_c0_g1_i4	1	p3	(GGT)5	15	259	273
DN20756_c0_g1_i4	2	p1	(G)13	13	1527	1539
DN21086_c0_g1_i1	1	p1	(T)10	10	286	295
DN21086_c0_g1_i1	2	p2	(GT)6	12	1399	1410
DN17663_c0_g1_i1	1	p3	(GGC)5	15	1578	1592
DN20708_c0_g1_i1	1	p3	(CCG)7	21	78	98
DN23562_c0_g1_i2	1	p1	(T)10	10	3	12
DN23562_c0_g1_i2	2	p1	(A)10	10	106	115
DN23562_c0_g1_i2	3	p1	(T)16	16	219	234
DN16122_c0_g1_i1	1	p1	(T)13	13	1640	1652
DN17017_c0_g2_i1	1	p1	(A)13	13	446	458
DN21121_c3_g1_i1	1	p3	(TCT)6	18	140	157
DN21121_c3_g1_i1	2	p3	(CCT)5	15	722	736
DN21121_c3_g1_i1	3	c	(TCC)5(GCC)5	30	847	876
DN21121_c3_g1_i1	4	p1	(T)10	10	1597	1606
DN19523_c0_g1_i1	1	p1	(T)15	15	1675	1689
DN20958_c0_g1_i2	1	p2	(GT)6	12	1649	1660
DN20884_c0_g1_i1	1	p2	(GA)6	12	112	123
DN20884_c0_g1_i1	2	p3	(TTC)5	15	317	331
DN20884_c0_g1_i1	3	p3	(TTC)7	21	1637	1657
DN20562_c0_g1_i1	1	c	(AG)18caatggaggaggagagggatgaagtgagggccccactgttgaagag(GGA)5	97	1	97
DN20562_c0_g1_i1	2	p2	(AG)19	38	1650	1687
DN21320_c0_g1_i1	1	p1	(T)17	17	197	213
DN21320_c0_g1_i1	2	p1	(A)18	18	410	427
DN21320_c0_g1_i1	3	p2	(AT)6	12	1604	1615
DN20456_c2_g2_i4	1	p1	(A)10	10	791	800
DN20355_c0_g1_i1	1	p2	(GA)19	38	1584	1621
DN23029_c0_g1_i3	1	c	(AG)6ccgg(GA)7gtcgctgcg(GA)15	69	1615	1683
DN17682_c0_g1_i1	1	p2	(GA)12	24	20	43
DN18740_c0_g1_i1	1	p3	(GAA)7	21	1640	1660
DN19928_c0_g1_i1	1	p1	(A)10	10	1674	1683
DN23575_c3_g1_i1	1	p2	(CT)6	12	51	62
DN23575_c3_g1_i1	2	p3	(AGA)8	24	242	265
DN21656_c0_g1_i1	1	p2	(TC)18	36	1	36
DN8720_c0_g1_i1	1	p2	(CT)7	14	18	31
DN21859_c0_g1_i2	1	p1	(T)15	15	1488	1502
DN21804_c0_g1_i3	1	p2	(CT)6	12	1511	1522
DN14547_c0_g1_i1	1	p1	(A)10	10	65	74
DN24092_c1_g1_i2	1	p3	(GGA)5	15	1498	1512
DN22534_c0_g2_i3	1	p1	(A)11	11	112	122
DN21982_c0_g1_i4	1	p3	(TTC)5	15	202	216
DN23468_c0_g1_i2	1	p1	(A)10	10	46	55
DN23759_c1_g1_i3	1	c	(A)14gaggagaaaagggggaaaaaaattttcta(C)11taattctttttaatcagcaggagcccccgcc(A)20	105	17	121
DN20485_c0_g1_i1	1	p2	(CT)7	14	33	46
DN20712_c0_g1_i1	1	p2	(AG)14	28	32	59
DN18813_c0_g1_i1	1	p1	(A)15	15	69	83
DN23996_c1_g1_i1	1	p2	(CT)7	14	189	202
DN20176_c0_g1_i1	1	p1	(C)10	10	53	62
DN21266_c0_g1_i1	1	p2	(TC)9	18	28	45
DN23846_c4_g2_i3	1	p3	(GAT)5	15	1142	1156
DN23846_c4_g2_i3	2	p3	(TAG)5	15	1281	1295
DN18126_c0_g1_i1	1	p1	(T)18	18	1481	1498
DN21087_c1_g1_i2	1	p2	(AG)6	12	1464	1475
DN21087_c1_g1_i2	2	c	(T)10gtgtgtctccca(CT)16	54	1618	1671
DN16758_c0_g1_i1	1	p2	(AG)18	36	1636	1671
DN17580_c0_g1_i1	1	p3	(CTC)7	21	28	48
DN21081_c0_g1_i1	1	p3	(CAG)5	15	1277	1291
DN21929_c0_g1_i1	1	p1	(T)12	12	1	12
DN21929_c0_g1_i1	2	p2	(CT)16	32	1606	1637
DN23777_c1_g1_i1	1	p2	(GA)11	22	1606	1627
DN17921_c0_g1_i1	1	p3	(TTC)5	15	273	287
DN17921_c0_g1_i1	2	p3	(GAG)7	21	1360	1380
DN24648_c2_g3_i4	1	p2	(GA)11	22	1648	1669
DN22479_c1_g1_i3	1	p2	(CA)6	12	107	118
DN3980_c0_g1_i1	1	p3	(GCT)5	15	1350	1364
DN24598_c3_g1_i3	1	p3	(GAG)8	24	1577	1600
DN21920_c2_g1_i1	1	p2	(GA)9	18	1622	1639
DN19393_c0_g1_i1	1	p3	(AGC)6	18	1451	1468
DN18655_c1_g1_i1	1	p1	(A)10	10	43	52
DN21865_c2_g1_i1	1	p1	(T)12	12	184	195
DN21887_c1_g1_i2	1	p1	(A)12	12	32	43
DN21887_c1_g1_i2	2	p3	(GGA)7	21	1389	1409
[truncated: 10,280 more rows]
