# Supplementary material for: De novo assembly of Agave sisalana transcriptome in response to drought stress provides insight into the tolerance mechanisms
Source: Sci Rep. 2019 Jan 23;9:396. doi: 10.1038/s41598-018-35891-6 (PMC6344536; doi:10.1038/s41598-018-35891-6)
Supplement: Supplementary file 10 — Supplementary Dataset 6 [file 41598_2018_35891_MOESM10_ESM.xlsx]

## Sheet: title
		Supplementary dataset 6: data for SNPs
		De novo assembly of Agave sisalana transcriptome in response to drought stress provides insight into the tolerance mechanisms
		1,2Muhammad Bilal Sarwar, Zarnab Ahmad1, * Bushra Rashid1, 1Sameera Hassan, 2Per L. Gregersen, 2Maria De la O Leyva, 2Istvan Nagy, 2Torben Asp, 1Tayyab Husnain
		1Plant Genomics Lab, Center of Excellence in Molecular Biology, University of the Punjab, 87-West Canal Bank Road Thokar Niaz Baig, Lahore-53700, Pakistan.
		2 Department of Molecular Biology and Genetics, Aarhus University, Forsøgsvej 1, Slagelse Denmark.
		*Corresponding author: Bushra Rashid
		Tel.: +92 (42) 35293141-46; Fax: +92 (42) 35293149
		E-mail: bushra.cemb@pu.edu.pk

## Sheet: variants_combine
##fileformat=VCFv4.1
##source=VarScan2
##INFO=<ID=ADP,Number=1,Type=Integer,Description="Average per-sample depth of bases with Phred score >= 15">
##INFO=<ID=WT,Number=1,Type=Integer,Description="Number of samples called reference (wild-type)">
##INFO=<ID=HET,Number=1,Type=Integer,Description="Number of samples called heterozygous-variant">
##INFO=<ID=HOM,Number=1,Type=Integer,Description="Number of samples called homozygous-variant">
##INFO=<ID=NC,Number=1,Type=Integer,Description="Number of samples not called">
##FILTER=<ID=str10,Description="Less than 10% or more than 90% of variant supporting reads on one strand">
##FILTER=<ID=indelError,Description="Likely artifact due to indel reads at this position">
##FORMAT=<ID=GT,Number=1,Type=String,Description="Genotype">
##FORMAT=<ID=GQ,Number=1,Type=Integer,Description="Genotype Quality">
##FORMAT=<ID=SDP,Number=1,Type=Integer,Description="Raw Read Depth as reported by SAMtools">
##FORMAT=<ID=DP,Number=1,Type=Integer,Description="Quality Read Depth of bases with Phred score >= 15">
##FORMAT=<ID=RD,Number=1,Type=Integer,Description="Depth of reference-supporting bases (reads1)">
##FORMAT=<ID=AD,Number=1,Type=Integer,Description="Depth of variant-supporting bases (reads2)">
##FORMAT=<ID=FREQ,Number=1,Type=String,Description="Variant allele frequency">
##FORMAT=<ID=PVAL,Number=1,Type=String,Description="P-value from Fisher's Exact Test">
##FORMAT=<ID=RBQ,Number=1,Type=Integer,Description="Average quality of reference-supporting bases (qual1)">
##FORMAT=<ID=ABQ,Number=1,Type=Integer,Description="Average quality of variant-supporting bases (qual2)">
##FORMAT=<ID=RDF,Number=1,Type=Integer,Description="Depth of reference-supporting bases on forward strand (reads1plus)">
##FORMAT=<ID=RDR,Number=1,Type=Integer,Description="Depth of reference-supporting bases on reverse strand (reads1minus)">
##FORMAT=<ID=ADF,Number=1,Type=Integer,Description="Depth of variant-supporting bases on forward strand (reads2plus)">
##FORMAT=<ID=ADR,Number=1,Type=Integer,Description="Depth of variant-supporting bases on reverse strand (reads2minus)">
#CHROM	POS	ID	REF	ALT	QUAL	FILTER	INFO	FORMAT	Sample1
DN24706_c0_g1_i1	3281	.	T	A	.	PASS	ADP=253;WT=0;HET=0;HOM=1;NC=0	GT:GQ:SDP:DP:RD:AD:FREQ:PVAL:RBQ:ABQ:RDF:RDR:ADF:ADR	1/1:255:253:253:47:206:81.42%:3.0798E-96:38:38:23:24:117:89
DN24706_c0_g1_i1	3284	.	G	A	.	PASS	ADP=254;WT=0;HET=0;HOM=1;NC=0	GT:GQ:SDP:DP:RD:AD:FREQ:PVAL:RBQ:ABQ:RDF:RDR:ADF:ADR	1/1:255:254:254:46:207:81.82%:4.8251E-97:38:38:21:25:119:88
DN24706_c0_g1_i1	3295	.	G	A	.	PASS	ADP=288;WT=0;HET=0;HOM=1;NC=0	GT:GQ:SDP:DP:RD:AD:FREQ:PVAL:RBQ:ABQ:RDF:RDR:ADF:ADR	1/1:255:288:288:52:236:81.94%:1.0692E-110:38:38:20:32:121:115
DN24706_c0_g1_i1	3300	.	A	C	.	PASS	ADP=274;WT=0;HET=0;HOM=1;NC=0	GT:GQ:SDP:DP:RD:AD:FREQ:PVAL:RBQ:ABQ:RDF:RDR:ADF:ADR	1/1:255:274:274:50:224:81.75%:6.5271E-105:38:38:20:30:113:111
DN24706_c0_g1_i1	3302	.	G	A	.	PASS	ADP=277;WT=0;HET=0;HOM=1;NC=0	GT:GQ:SDP:DP:RD:AD:FREQ:PVAL:RBQ:ABQ:RDF:RDR:ADF:ADR	1/1:255:277:277:51:226:81.59%:1.0868E-105:38:38:20:31:112:114
DN24669_c0_g1_i1	5565	.	A	C	.	PASS	ADP=212;WT=0;HET=0;HOM=1;NC=0	GT:GQ:SDP:DP:RD:AD:FREQ:PVAL:RBQ:ABQ:RDF:RDR:ADF:ADR	1/1:255:213:212:34:178:83.96%:3.6159E-85:38:38:16:18:94:84
DN24669_c0_g1_i1	6785	.	T	C	.	PASS	ADP=204;WT=0;HET=0;HOM=1;NC=0	GT:GQ:SDP:DP:RD:AD:FREQ:PVAL:RBQ:ABQ:RDF:RDR:ADF:ADR	1/1:255:204:204:37:167:81.86%:2.0583E-78:38:38:20:17:88:79
DN24669_c0_g1_i1	7370	.	C	T	.	PASS	ADP=39;WT=0;HET=0;HOM=1;NC=0	GT:GQ:SDP:DP:RD:AD:FREQ:PVAL:RBQ:ABQ:RDF:RDR:ADF:ADR	1/1:167:39:39:4:34:87.18%:1.6239E-17:38:38:3:1:6:28
DN24669_c0_g1_i1	7371	.	G	A	.	PASS	ADP=39;WT=0;HET=0;HOM=1;NC=0	GT:GQ:SDP:DP:RD:AD:FREQ:PVAL:RBQ:ABQ:RDF:RDR:ADF:ADR	1/1:163:40:39:5:34:87.18%:3.9902E-17:37:37:3:2:6:28
DN24669_c0_g1_i1	7372	.	G	A	.	PASS	ADP=40;WT=0;HET=0;HOM=1;NC=0	GT:GQ:SDP:DP:RD:AD:FREQ:PVAL:RBQ:ABQ:RDF:RDR:ADF:ADR	1/1:160:40:40:6:34:85%:8.7127E-17:37:38:4:2:6:28
DN24669_c0_g1_i1	7376	.	T	C	.	PASS	ADP=36;WT=0;HET=0;HOM=1;NC=0	GT:GQ:SDP:DP:RD:AD:FREQ:PVAL:RBQ:ABQ:RDF:RDR:ADF:ADR	1/1:139:39:36:6:30:83.33%:1.1855E-14:38:36:4:2:6:24
DN24669_c0_g1_i1	7379	.	T	A	.	PASS	ADP=34;WT=0;HET=0;HOM=1;NC=0	GT:GQ:SDP:DP:RD:AD:FREQ:PVAL:RBQ:ABQ:RDF:RDR:ADF:ADR	1/1:128:34:34:6:28:82.35%:1.349E-13:39:36:4:2:6:22
DN24669_c0_g1_i1	7398	.	C	A	.	PASS	ADP=25;WT=0;HET=0;HOM=1;NC=0	GT:GQ:SDP:DP:RD:AD:FREQ:PVAL:RBQ:ABQ:RDF:RDR:ADF:ADR	1/1:97:25:25:4:21:84%:1.8789E-10:37:38:2:2:4:17
DN24791_c0_g1_i1	48	.	A	C	.	PASS	ADP=84;WT=0;HET=0;HOM=1;NC=0	GT:GQ:SDP:DP:RD:AD:FREQ:PVAL:RBQ:ABQ:RDF:RDR:ADF:ADR	1/1:255:84:84:4:80:95.24%:1.014E-43:38:38:3:1:75:5
DN24791_c0_g1_i1	57	.	G	T	.	PASS	ADP=100;WT=0;HET=0;HOM=1;NC=0	GT:GQ:SDP:DP:RD:AD:FREQ:PVAL:RBQ:ABQ:RDF:RDR:ADF:ADR	1/1:255:100:100:4:96:96%:5.0781E-53:38:38:3:1:86:10
DN21709_c0_g2_i1	712	.	G	T	.	PASS	ADP=75;WT=0;HET=0;HOM=1;NC=0	GT:GQ:SDP:DP:RD:AD:FREQ:PVAL:RBQ:ABQ:RDF:RDR:ADF:ADR	1/1:255:75:75:1:74:98.67%:8.1874E-43:16:39:0:1:41:33
DN24845_c2_g2_i2	5753	.	T	C	.	PASS	ADP=1348;WT=0;HET=0;HOM=1;NC=0	GT:GQ:SDP:DP:RD:AD:FREQ:PVAL:RBQ:ABQ:RDF:RDR:ADF:ADR	1/1:255:1348:1348:263:1084:80.42%:0E0:38:38:127:136:623:461
DN24845_c2_g2_i2	5756	.	T	C	.	PASS	ADP=1371;WT=0;HET=0;HOM=1;NC=0	GT:GQ:SDP:DP:RD:AD:FREQ:PVAL:RBQ:ABQ:RDF:RDR:ADF:ADR	1/1:255:1371:1371:269:1101:80.31%:0E0:38:38:118:151:622:479
DN24845_c2_g2_i2	5762	.	A	G	.	PASS	ADP=1354;WT=0;HET=0;HOM=1;NC=0	GT:GQ:SDP:DP:RD:AD:FREQ:PVAL:RBQ:ABQ:RDF:RDR:ADF:ADR	1/1:255:1354:1354:261:1090:80.5%:0E0:38:38:103:158:585:505
DN24845_c2_g2_i2	5784	.	A	T	.	PASS	ADP=1468;WT=0;HET=0;HOM=1;NC=0	GT:GQ:SDP:DP:RD:AD:FREQ:PVAL:RBQ:ABQ:RDF:RDR:ADF:ADR	1/1:255:1468:1468:239:1228:83.71%:0E0:38:38:52:187:594:634
DN23439_c0_g2_i1	6330	.	T	G	.	PASS	ADP=19;WT=0;HET=0;HOM=1;NC=0	GT:GQ:SDP:DP:RD:AD:FREQ:PVAL:RBQ:ABQ:RDF:RDR:ADF:ADR	1/1:105:19:19:0:19:100%:2.8292E-11:0:35:0:0:0:19
DN24840_c0_g1_i9	3436	.	A	G	.	PASS	ADP=342;WT=0;HET=0;HOM=1;NC=0	GT:GQ:SDP:DP:RD:AD:FREQ:PVAL:RBQ:ABQ:RDF:RDR:ADF:ADR	1/1:255:342:342:67:275:80.41%:3.5342E-127:37:38:42:25:128:147
DN23143_c0_g1_i2	51	.	G	A	.	PASS	ADP=44;WT=0;HET=0;HOM=1;NC=0	GT:GQ:SDP:DP:RD:AD:FREQ:PVAL:RBQ:ABQ:RDF:RDR:ADF:ADR	1/1:248:44:44:0:43:97.73%:1.5066E-25:0:37:0:0:33:10
DN24865_c2_g2_i8	2140	.	A	G	.	PASS	ADP=328;WT=0;HET=0;HOM=1;NC=0	GT:GQ:SDP:DP:RD:AD:FREQ:PVAL:RBQ:ABQ:RDF:RDR:ADF:ADR	1/1:255:328:328:64:264:80.49%:3.4115E-122:38:38:32:32:153:111
DN24865_c2_g2_i8	2731	.	A	G	.	PASS	ADP=414;WT=0;HET=0;HOM=1;NC=0	GT:GQ:SDP:DP:RD:AD:FREQ:PVAL:RBQ:ABQ:RDF:RDR:ADF:ADR	1/1:255:414:414:65:348:84.06%:1.4836E-166:37:38:40:25:187:161
DN24865_c2_g2_i8	2793	.	A	G	.	PASS	ADP=467;WT=0;HET=0;HOM=1;NC=0	GT:GQ:SDP:DP:RD:AD:FREQ:PVAL:RBQ:ABQ:RDF:RDR:ADF:ADR	1/1:255:467:467:78:389:83.3%:1.9543E-184:38:38:37:41:180:209
DN23967_c2_g1_i2	20	.	CTCAATGGATT	C	.	PASS	ADP=19;WT=0;HET=0;HOM=1;NC=0	GT:GQ:SDP:DP:RD:AD:FREQ:PVAL:RBQ:ABQ:RDF:RDR:ADF:ADR	1/1:82:19:19:2:17:89.47%:5.9414E-9:34:38:2:0:17:0
DN23967_c2_g1_i2	694	.	G	T	.	PASS	ADP=949;WT=0;HET=0;HOM=1;NC=0	GT:GQ:SDP:DP:RD:AD:FREQ:PVAL:RBQ:ABQ:RDF:RDR:ADF:ADR	1/1:255:949:949:159:790:83.25%:0E0:38:38:84:75:389:401
DN23967_c2_g1_i2	4189	.	G	A	.	PASS	ADP=303;WT=0;HET=0;HOM=1;NC=0	GT:GQ:SDP:DP:RD:AD:FREQ:PVAL:RBQ:ABQ:RDF:RDR:ADF:ADR	1/1:255:304:303:52:250:82.51%:3.9466E-118:36:38:23:29:127:123
DN24697_c1_g1_i1	4514	.	G	A	.	PASS	ADP=160;WT=0;HET=0;HOM=1;NC=0	GT:GQ:SDP:DP:RD:AD:FREQ:PVAL:RBQ:ABQ:RDF:RDR:ADF:ADR	1/1:255:160:160:25:135:84.38%:5.9216E-65:37:38:11:14:60:75
DN24697_c1_g1_i1	5317	.	G	A	.	PASS	ADP=250;WT=0;HET=0;HOM=1;NC=0	GT:GQ:SDP:DP:RD:AD:FREQ:PVAL:RBQ:ABQ:RDF:RDR:ADF:ADR	1/1:255:250:250:41:209:83.6%:1.3902E-99:37:38:24:17:110:99
DN24697_c1_g1_i1	5335	.	T	G	.	PASS	ADP=252;WT=0;HET=0;HOM=1;NC=0	GT:GQ:SDP:DP:RD:AD:FREQ:PVAL:RBQ:ABQ:RDF:RDR:ADF:ADR	1/1:255:252:252:46:205:81.35%:5.5022E-96:38:38:24:22:112:93
DN24697_c1_g1_i1	5757	.	C	A	.	PASS	ADP=52;WT=0;HET=0;HOM=1;NC=0	GT:GQ:SDP:DP:RD:AD:FREQ:PVAL:RBQ:ABQ:RDF:RDR:ADF:ADR	1/1:255:52:52:1:51:98.08%:3.3479E-29:15:38:0:1:17:34
DN24697_c1_g1_i1	5761	.	A	C	.	PASS	ADP=51;WT=0;HET=0;HOM=1;NC=0	GT:GQ:SDP:DP:RD:AD:FREQ:PVAL:RBQ:ABQ:RDF:RDR:ADF:ADR	1/1:255:52:51:1:50:98.04%:1.3013E-28:15:37:0:1:16:34
DN18018_c0_g1_i1	3100	.	C	T	.	PASS	ADP=119;WT=0;HET=0;HOM=1;NC=0	GT:GQ:SDP:DP:RD:AD:FREQ:PVAL:RBQ:ABQ:RDF:RDR:ADF:ADR	1/1:255:119:119:22:97:81.51%:1.3274E-45:37:35:18:4:48:49
DN24841_c1_g2_i1	20	.	T	A	.	PASS	ADP=6;WT=0;HET=0;HOM=1;NC=0	GT:GQ:SDP:DP:RD:AD:FREQ:PVAL:RBQ:ABQ:RDF:RDR:ADF:ADR	1/1:29:6:6:0:6:100%:1.0823E-3:0:38:0:0:5:1
DN24841_c1_g2_i1	22	.	T	G	.	PASS	ADP=6;WT=0;HET=0;HOM=1;NC=0	GT:GQ:SDP:DP:RD:AD:FREQ:PVAL:RBQ:ABQ:RDF:RDR:ADF:ADR	1/1:29:6:6:0:6:100%:1.0823E-3:0:38:0:0:5:1
DN24841_c1_g2_i1	33	.	C	G	.	PASS	ADP=8;WT=0;HET=0;HOM=1;NC=0	GT:GQ:SDP:DP:RD:AD:FREQ:PVAL:RBQ:ABQ:RDF:RDR:ADF:ADR	1/1:41:8:8:0:8:100%:7.77E-5:0:38:0:0:7:1
DN24841_c1_g2_i1	56	.	C	G	.	PASS	ADP=17;WT=0;HET=0;HOM=1;NC=0	GT:GQ:SDP:DP:RD:AD:FREQ:PVAL:RBQ:ABQ:RDF:RDR:ADF:ADR	1/1:76:18:17:0:14:82.35%:2.4927E-8:0:36:0:0:13:1
DN24841_c1_g2_i1	77	.	T	G	.	PASS	ADP=34;WT=0;HET=0;HOM=1;NC=0	GT:GQ:SDP:DP:RD:AD:FREQ:PVAL:RBQ:ABQ:RDF:RDR:ADF:ADR	1/1:194:34:34:0:34:100%:3.5146E-20:0:36:0:0:28:6
DN24841_c1_g2_i1	3737	.	A	C	.	PASS	ADP=762;WT=0;HET=0;HOM=1;NC=0	GT:GQ:SDP:DP:RD:AD:FREQ:PVAL:RBQ:ABQ:RDF:RDR:ADF:ADR	1/1:255:762:762:120:642:84.25%:7.3204E-307:37:37:55:65:270:372
DN24875_c1_g1_i3	285	.	A	T	.	PASS	ADP=1051;WT=0;HET=0;HOM=1;NC=0	GT:GQ:SDP:DP:RD:AD:FREQ:PVAL:RBQ:ABQ:RDF:RDR:ADF:ADR	1/1:255:1051:1051:164:886:84.3%:0E0:38:38:79:85:399:487
DN24875_c1_g1_i3	813	.	G	A	.	PASS	ADP=874;WT=0;HET=0;HOM=1;NC=0	GT:GQ:SDP:DP:RD:AD:FREQ:PVAL:RBQ:ABQ:RDF:RDR:ADF:ADR	1/1:255:874:874:167:707:80.89%:0E0:38:38:94:73:377:330
DN24875_c1_g1_i3	4224	.	G	T	.	PASS	ADP=3031;WT=0;HET=0;HOM=1;NC=0	GT:GQ:SDP:DP:RD:AD:FREQ:PVAL:RBQ:ABQ:RDF:RDR:ADF:ADR	1/1:255:3045:3031:550:2477:81.72%:0E0:38:37:214:336:914:1563
DN24520_c0_g2_i1	15	.	T	A	.	PASS	ADP=9;WT=0;HET=0;HOM=1;NC=0	GT:GQ:SDP:DP:RD:AD:FREQ:PVAL:RBQ:ABQ:RDF:RDR:ADF:ADR	1/1:36:9:9:1:8:88.89%:2.0568E-4:40:38:1:0:7:1
DN24520_c0_g2_i1	16	.	C	A	.	PASS	ADP=9;WT=0;HET=0;HOM=1;NC=0	GT:GQ:SDP:DP:RD:AD:FREQ:PVAL:RBQ:ABQ:RDF:RDR:ADF:ADR	1/1:36:9:9:1:8:88.89%:2.0568E-4:40:37:1:0:7:1
DN23878_c0_g1_i1	2098	.	T	C	.	PASS	ADP=219;WT=0;HET=0;HOM=1;NC=0	GT:GQ:SDP:DP:RD:AD:FREQ:PVAL:RBQ:ABQ:RDF:RDR:ADF:ADR	1/1:255:219:219:39:180:82.19%:9.9317E-85:37:38:19:20:80:100
DN16594_c0_g1_i2	34	.	A	T	.	PASS	ADP=13;WT=0;HET=0;HOM=1;NC=0	GT:GQ:SDP:DP:RD:AD:FREQ:PVAL:RBQ:ABQ:RDF:RDR:ADF:ADR	1/1:58:13:13:1:12:85.71%:1.3461E-6:16:39:1:0:10:2
DN24279_c0_g1_i1	2777	.	A	G	.	PASS	ADP=9;WT=0;HET=0;HOM=1;NC=0	GT:GQ:SDP:DP:RD:AD:FREQ:PVAL:RBQ:ABQ:RDF:RDR:ADF:ADR	1/1:36:9:9:1:8:88.89%:2.0568E-4:35:34:0:1:0:8
DN24703_c0_g2_i2	410	.	C	T	.	PASS	ADP=150;WT=0;HET=0;HOM=1;NC=0	GT:GQ:SDP:DP:RD:AD:FREQ:PVAL:RBQ:ABQ:RDF:RDR:ADF:ADR	1/1:255:150:150:28:120:80%:4.3042E-56:38:38:19:9:54:66
DN24703_c0_g2_i2	1935	.	A	T	.	PASS	ADP=263;WT=0;HET=0;HOM=1;NC=0	GT:GQ:SDP:DP:RD:AD:FREQ:PVAL:RBQ:ABQ:RDF:RDR:ADF:ADR	1/1:255:263:263:50:213:80.99%:4.1112E-99:39:37:25:25:110:103
DN22446_c0_g1_i2	4023	.	A	C	.	PASS	ADP=511;WT=0;HET=0;HOM=1;NC=0	GT:GQ:SDP:DP:RD:AD:FREQ:PVAL:RBQ:ABQ:RDF:RDR:ADF:ADR	1/1:255:511:511:40:471:92.17%:1.134E-245:38:37:21:19:252:219
DN22446_c0_g1_i2	4041	.	G	A	.	PASS	ADP=480;WT=0;HET=0;HOM=1;NC=0	GT:GQ:SDP:DP:RD:AD:FREQ:PVAL:RBQ:ABQ:RDF:RDR:ADF:ADR	1/1:255:480:480:39:440:91.67%:1.3006E-228:37:38:15:24:252:188
DN22446_c0_g1_i2	4044	.	G	A	.	PASS	ADP=476;WT=0;HET=0;HOM=1;NC=0	GT:GQ:SDP:DP:RD:AD:FREQ:PVAL:RBQ:ABQ:RDF:RDR:ADF:ADR	1/1:255:476:476:37:439:92.23%:3.6716E-229:38:38:15:22:251:188
DN22446_c0_g1_i2	4050	.	A	G	.	PASS	ADP=483;WT=0;HET=0;HOM=1;NC=0	GT:GQ:SDP:DP:RD:AD:FREQ:PVAL:RBQ:ABQ:RDF:RDR:ADF:ADR	1/1:255:483:483:41:442:91.51%:1.1641E-228:37:38:18:23:252:190
DN22446_c0_g1_i2	4051	.	A	T	.	PASS	ADP=478;WT=0;HET=0;HOM=1;NC=0	GT:GQ:SDP:DP:RD:AD:FREQ:PVAL:RBQ:ABQ:RDF:RDR:ADF:ADR	1/1:255:478:478:41:437:91.42%:7.8779E-226:37:38:18:23:252:185
DN24507_c0_g1_i1	50	.	C	T	.	PASS	ADP=8;WT=0;HET=0;HOM=1;NC=0	GT:GQ:SDP:DP:RD:AD:FREQ:PVAL:RBQ:ABQ:RDF:RDR:ADF:ADR	1/1:41:8:8:0:8:100%:7.77E-5:0:34:0:0:5:3
DN24879_c3_g1_i1	1475	.	C	T	.	PASS	ADP=1138;WT=0;HET=0;HOM=1;NC=0	GT:GQ:SDP:DP:RD:AD:FREQ:PVAL:RBQ:ABQ:RDF:RDR:ADF:ADR	1/1:255:1138:1138:216:921:80.93%:0E0:38:38:119:97:479:442
DN24879_c3_g1_i1	5272	.	G	A	.	PASS	ADP=18;WT=0;HET=0;HOM=1;NC=0	GT:GQ:SDP:DP:RD:AD:FREQ:PVAL:RBQ:ABQ:RDF:RDR:ADF:ADR	1/1:76:18:18:2:16:88.89%:2.0936E-8:37:37:0:2:1:15
DN13113_c0_g1_i1	2985	.	GA	G	.	PASS	ADP=58;WT=0;HET=0;HOM=1;NC=0	GT:GQ:SDP:DP:RD:AD:FREQ:PVAL:RBQ:ABQ:RDF:RDR:ADF:ADR	1/1:223:58:58:10:48:82.76%:4.7344E-23:39:38:6:4:22:26
DN23655_c1_g1_i3	2628	.	C	T	.	PASS	ADP=256;WT=0;HET=0;HOM=1;NC=0	GT:GQ:SDP:DP:RD:AD:FREQ:PVAL:RBQ:ABQ:RDF:RDR:ADF:ADR	1/1:255:257:256:42:214:83.59%:5.9908E-102:39:38:21:21:105:109
DN23655_c1_g1_i3	2690	.	T	G	.	PASS	ADP=287;WT=0;HET=0;HOM=1;NC=0	GT:GQ:SDP:DP:RD:AD:FREQ:PVAL:RBQ:ABQ:RDF:RDR:ADF:ADR	1/1:255:287:287:53:233:81.18%:7.8193E-109:38:38:21:32:112:121
DN23655_c1_g1_i3	2994	.	G	A	.	PASS	ADP=252;WT=0;HET=0;HOM=1;NC=0	GT:GQ:SDP:DP:RD:AD:FREQ:PVAL:RBQ:ABQ:RDF:RDR:ADF:ADR	1/1:255:252:252:43:209:82.94%:5.6665E-99:38:38:23:20:109:100
DN23655_c1_g1_i3	3006	.	C	G	.	PASS	ADP=264;WT=0;HET=0;HOM=1;NC=0	GT:GQ:SDP:DP:RD:AD:FREQ:PVAL:RBQ:ABQ:RDF:RDR:ADF:ADR	1/1:255:264:264:46:217:82.2%:2.4135E-102:38:38:24:22:115:102
DN24775_c0_g1_i1	3206	.	A	C	.	PASS	ADP=1310;WT=0;HET=0;HOM=1;NC=0	GT:GQ:SDP:DP:RD:AD:FREQ:PVAL:RBQ:ABQ:RDF:RDR:ADF:ADR	1/1:255:1310:1310:235:1074:81.98%:0E0:38:38:119:116:538:536
DN24775_c0_g1_i1	4355	.	A	G	.	PASS	ADP=1768;WT=0;HET=0;HOM=1;NC=0	GT:GQ:SDP:DP:RD:AD:FREQ:PVAL:RBQ:ABQ:RDF:RDR:ADF:ADR	1/1:255:1768:1768:348:1417:80.15%:0E0:38:38:160:188:606:811
DN24775_c0_g1_i1	5020	.	GA	G	.	PASS	ADP=265;WT=0;HET=0;HOM=1;NC=0	GT:GQ:SDP:DP:RD:AD:FREQ:PVAL:RBQ:ABQ:RDF:RDR:ADF:ADR	1/1:255:266:265:40:225:84.91%:1.6326E-108:39:38:13:27:67:158
DN24686_c1_g2_i1	1768	.	C	A	.	PASS	ADP=661;WT=0;HET=0;HOM=1;NC=0	GT:GQ:SDP:DP:RD:AD:FREQ:PVAL:RBQ:ABQ:RDF:RDR:ADF:ADR	1/1:255:661:661:83:576:87.14%:3.0059E-284:38:38:44:39:266:310
DN24219_c4_g1_i1	2234	.	CA	C	.	PASS	ADP=208;WT=0;HET=0;HOM=1;NC=0	GT:GQ:SDP:DP:RD:AD:FREQ:PVAL:RBQ:ABQ:RDF:RDR:ADF:ADR	1/1:255:209:208:28:178:85.58%:3.1955E-87:38:39:12:16:92:86
DN24219_c4_g1_i1	4689	.	G	A	.	PASS	ADP=147;WT=0;HET=0;HOM=1;NC=0	GT:GQ:SDP:DP:RD:AD:FREQ:PVAL:RBQ:ABQ:RDF:RDR:ADF:ADR	1/1:255:147:147:15:132:89.8%:3.679E-67:37:37:11:4:78:54
DN24219_c4_g1_i1	4699	.	T	C	.	PASS	ADP=152;WT=0;HET=0;HOM=1;NC=0	GT:GQ:SDP:DP:RD:AD:FREQ:PVAL:RBQ:ABQ:RDF:RDR:ADF:ADR	1/1:255:152:152:28:124:81.58%:3.3717E-58:37:37:16:12:68:56
DN24219_c4_g1_i1	4725	.	G	A	.	PASS	ADP=154;WT=0;HET=0;HOM=1;NC=0	GT:GQ:SDP:DP:RD:AD:FREQ:PVAL:RBQ:ABQ:RDF:RDR:ADF:ADR	1/1:255:154:154:16:138:89.61%:4.739E-70:39:38:10:6:68:70
DN24219_c4_g1_i1	4818	.	A	C	.	PASS	ADP=89;WT=0;HET=0;HOM=1;NC=0	GT:GQ:SDP:DP:RD:AD:FREQ:PVAL:RBQ:ABQ:RDF:RDR:ADF:ADR	1/1:255:89:89:7:82:92.13%:5.2094E-43:35:38:3:4:35:47
DN24219_c4_g1_i1	4826	.	T	C	.	PASS	ADP=94;WT=0;HET=0;HOM=1;NC=0	GT:GQ:SDP:DP:RD:AD:FREQ:PVAL:RBQ:ABQ:RDF:RDR:ADF:ADR	1/1:255:94:94:9:85:90.43%:1.1008E-43:39:38:4:5:34:51
DN24219_c4_g1_i1	4836	.	C	A	.	PASS	ADP=80;WT=0;HET=0;HOM=1;NC=0	GT:GQ:SDP:DP:RD:AD:FREQ:PVAL:RBQ:ABQ:RDF:RDR:ADF:ADR	1/1:255:80:80:9:71:88.75%:6.9056E-36:38:39:4:5:29:42
DN24219_c4_g1_i1	4839	.	C	T	.	PASS	ADP=78;WT=0;HET=0;HOM=1;NC=0	GT:GQ:SDP:DP:RD:AD:FREQ:PVAL:RBQ:ABQ:RDF:RDR:ADF:ADR	1/1:255:78:78:9:69:88.46%:8.8041E-35:38:39:4:5:29:40
DN24219_c4_g1_i1	4847	.	T	C	.	PASS	ADP=80;WT=0;HET=0;HOM=1;NC=0	GT:GQ:SDP:DP:RD:AD:FREQ:PVAL:RBQ:ABQ:RDF:RDR:ADF:ADR	1/1:255:80:80:9:71:88.75%:6.9056E-36:36:39:5:4:29:42
DN24219_c4_g1_i1	4848	.	G	A	.	PASS	ADP=82;WT=0;HET=0;HOM=1;NC=0	GT:GQ:SDP:DP:RD:AD:FREQ:PVAL:RBQ:ABQ:RDF:RDR:ADF:ADR	1/1:255:82:82:10:72:87.8%:4.9568E-36:38:39:5:5:29:43
DN24219_c4_g1_i1	4852	.	C	T	.	PASS	ADP=80;WT=0;HET=0;HOM=1;NC=0	GT:GQ:SDP:DP:RD:AD:FREQ:PVAL:RBQ:ABQ:RDF:RDR:ADF:ADR	1/1:255:80:80:6:74:92.5%:5.1079E-39:35:38:3:3:28:46
DN24219_c4_g1_i1	4854	.	T	A	.	PASS	ADP=81;WT=0;HET=0;HOM=1;NC=0	GT:GQ:SDP:DP:RD:AD:FREQ:PVAL:RBQ:ABQ:RDF:RDR:ADF:ADR	1/1:255:81:81:10:70:86.42%:6.215E-35:38:38:5:5:25:45
DN24219_c4_g1_i1	4860	.	T	G	.	PASS	ADP=78;WT=0;HET=0;HOM=1;NC=0	GT:GQ:SDP:DP:RD:AD:FREQ:PVAL:RBQ:ABQ:RDF:RDR:ADF:ADR	1/1:255:78:78:11:67:85.9%:6.2685E-33:39:38:5:6:24:43
DN24590_c0_g1_i1	936	.	T	C	.	PASS	ADP=210;WT=0;HET=0;HOM=1;NC=0	GT:GQ:SDP:DP:RD:AD:FREQ:PVAL:RBQ:ABQ:RDF:RDR:ADF:ADR	1/1:255:210:210:1:209:99.52%:2.0028E-123:40:38:1:0:126:83
DN24590_c0_g1_i1	4987	.	T	A	.	PASS	ADP=36;WT=0;HET=0;HOM=1;NC=0	GT:GQ:SDP:DP:RD:AD:FREQ:PVAL:RBQ:ABQ:RDF:RDR:ADF:ADR	1/1:151:36:36:4:31:86.11%:7.3316E-16:39:33:2:2:0:31
DN21294_c1_g2_i5	91	.	T	C	.	PASS	ADP=117;WT=0;HET=0;HOM=1;NC=0	GT:GQ:SDP:DP:RD:AD:FREQ:PVAL:RBQ:ABQ:RDF:RDR:ADF:ADR	1/1:255:118:117:14:103:88.03%:1.7017E-51:38:38:10:4:89:14
DN21294_c1_g2_i5	144	.	C	T	.	PASS	ADP=168;WT=0;HET=0;HOM=1;NC=0	GT:GQ:SDP:DP:RD:AD:FREQ:PVAL:RBQ:ABQ:RDF:RDR:ADF:ADR	1/1:255:168:168:19:149:88.69%:7.6639E-75:39:38:12:7:101:48
DN21294_c1_g2_i5	164	.	T	C	.	PASS	ADP=191;WT=0;HET=0;HOM=1;NC=0	GT:GQ:SDP:DP:RD:AD:FREQ:PVAL:RBQ:ABQ:RDF:RDR:ADF:ADR	1/1:255:191:191:26:165:86.39%:7.2564E-81:39:38:17:9:119:46
DN21294_c1_g2_i5	2340	.	C	T	.	PASS	ADP=149;WT=0;HET=0;HOM=1;NC=0	GT:GQ:SDP:DP:RD:AD:FREQ:PVAL:RBQ:ABQ:RDF:RDR:ADF:ADR	1/1:255:149:149:7:142:95.3%:1.6548E-77:39:38:4:3:49:93
DN21294_c1_g2_i5	2618	.	A	G	.	PASS	ADP=292;WT=0;HET=0;HOM=1;NC=0	GT:GQ:SDP:DP:RD:AD:FREQ:PVAL:RBQ:ABQ:RDF:RDR:ADF:ADR	1/1:255:292:292:47:243:83.22%:6.4049E-116:38:38:22:25:153:90
DN21294_c1_g2_i5	2724	.	C	G	.	PASS	ADP=334;WT=0;HET=0;HOM=1;NC=0	GT:GQ:SDP:DP:RD:AD:FREQ:PVAL:RBQ:ABQ:RDF:RDR:ADF:ADR	1/1:255:335:334:16:291:87.13%:2.1015E-157:38:38:6:10:144:147
DN21294_c1_g2_i5	2740	.	T	C	.	PASS	ADP=320;WT=0;HET=0;HOM=1;NC=0	GT:GQ:SDP:DP:RD:AD:FREQ:PVAL:RBQ:ABQ:RDF:RDR:ADF:ADR	1/1:255:322:320:26:203:84.58%:8.8812E-102:38:38:14:12:96:107
DN21294_c1_g2_i5	3604	.	A	G	.	PASS	ADP=175;WT=0;HET=0;HOM=1;NC=0	GT:GQ:SDP:DP:RD:AD:FREQ:PVAL:RBQ:ABQ:RDF:RDR:ADF:ADR	1/1:255:177:175:33:142:81.14%:2.5264E-66:39:38:13:20:94:48
DN21294_c1_g2_i5	3621	.	A	G	.	PASS	ADP=206;WT=0;HET=0;HOM=1;NC=0	GT:GQ:SDP:DP:RD:AD:FREQ:PVAL:RBQ:ABQ:RDF:RDR:ADF:ADR	1/1:255:206:206:31:170:84.58%:7.7653E-82:39:37:14:17:105:65
DN21294_c1_g2_i5	3627	.	A	G	.	PASS	ADP=216;WT=0;HET=0;HOM=1;NC=0	GT:GQ:SDP:DP:RD:AD:FREQ:PVAL:RBQ:ABQ:RDF:RDR:ADF:ADR	1/1:255:216:216:38:178:82.41%:5.8925E-84:38:37:17:21:115:63
DN24381_c1_g2_i4	1793	.	T	C	.	PASS	ADP=415;WT=0;HET=0;HOM=1;NC=0	GT:GQ:SDP:DP:RD:AD:FREQ:PVAL:RBQ:ABQ:RDF:RDR:ADF:ADR	1/1:255:420:415:69:346:83.37%:3.2493E-164:38:38:31:38:172:174
DN24381_c1_g2_i4	4019	.	A	C	.	PASS	ADP=269;WT=0;HET=0;HOM=1;NC=0	GT:GQ:SDP:DP:RD:AD:FREQ:PVAL:RBQ:ABQ:RDF:RDR:ADF:ADR	1/1:255:269:269:53:216:80.3%:6.7026E-100:37:38:24:29:111:105
DN24740_c1_g1_i6	35	.	A	G	.	PASS	ADP=41;WT=0;HET=0;HOM=1;NC=0	GT:GQ:SDP:DP:RD:AD:FREQ:PVAL:RBQ:ABQ:RDF:RDR:ADF:ADR	1/1:174:41:41:5:36:87.8%:3.2269E-18:38:38:5:0:32:4
DN24740_c1_g1_i6	39	.	A	G	.	PASS	ADP=48;WT=0;HET=0;HOM=1;NC=0	GT:GQ:SDP:DP:RD:AD:FREQ:PVAL:RBQ:ABQ:RDF:RDR:ADF:ADR	1/1:203:49:48:6:42:87.5%:4.0135E-21:37:38:6:0:38:4
DN24740_c1_g1_i6	42	.	G	A	.	PASS	ADP=54;WT=0;HET=0;HOM=1;NC=0	GT:GQ:SDP:DP:RD:AD:FREQ:PVAL:RBQ:ABQ:RDF:RDR:ADF:ADR	1/1:227:54:54:7:47:87.04%:1.7551E-23:39:37:7:0:43:4
DN24740_c1_g1_i6	2264	.	A	G	.	PASS	ADP=587;WT=0;HET=0;HOM=1;NC=0	GT:GQ:SDP:DP:RD:AD:FREQ:PVAL:RBQ:ABQ:RDF:RDR:ADF:ADR	1/1:255:587:587:116:471:80.24%:3.7427E-217:38:38:66:50:261:210
DN16245_c0_g1_i1	2636	.	CT	C	.	PASS	ADP=199;WT=0;HET=0;HOM=1;NC=0	GT:GQ:SDP:DP:RD:AD:FREQ:PVAL:RBQ:ABQ:RDF:RDR:ADF:ADR	1/1:255:199:199:7:190:95.48%:1.622E-105:38:38:4:3:103:87
DN16245_c0_g1_i1	4682	.	C	T	.	PASS	ADP=36;WT=0;HET=0;HOM=1;NC=0	GT:GQ:SDP:DP:RD:AD:FREQ:PVAL:RBQ:ABQ:RDF:RDR:ADF:ADR	1/1:206:36:36:0:36:100%:2.2598E-21:0:37:0:0:9:27
DN24854_c3_g2_i6	8	.	C	CCT	.	PASS	ADP=9;WT=0;HET=0;HOM=1;NC=0	GT:GQ:SDP:DP:RD:AD:FREQ:PVAL:RBQ:ABQ:RDF:RDR:ADF:ADR	1/1:41:9:9:0:8:88.89%:7.77E-5:0:34:0:0:8:0
DN24854_c3_g2_i6	4109	.	C	T	.	PASS	ADP=585;WT=0;HET=0;HOM=1;NC=0	GT:GQ:SDP:DP:RD:AD:FREQ:PVAL:RBQ:ABQ:RDF:RDR:ADF:ADR	1/1:255:590:585:113:470:80.34%:2.0722E-217:38:38:59:54:258:212
DN23338_c1_g1_i1	810	.	A	C	.	PASS	ADP=162;WT=0;HET=0;HOM=1;NC=0	GT:GQ:SDP:DP:RD:AD:FREQ:PVAL:RBQ:ABQ:RDF:RDR:ADF:ADR	1/1:255:162:162:23:139:85.8%:8.5668E-68:38:38:12:11:62:77
DN23338_c1_g1_i1	841	.	C	A	.	PASS	ADP=163;WT=0;HET=0;HOM=1;NC=0	GT:GQ:SDP:DP:RD:AD:FREQ:PVAL:RBQ:ABQ:RDF:RDR:ADF:ADR	1/1:255:163:163:26:137:84.05%:1.0441E-65:38:37:13:13:65:72
DN23338_c1_g1_i1	2448	.	C	A	.	PASS	ADP=131;WT=0;HET=0;HOM=1;NC=0	GT:GQ:SDP:DP:RD:AD:FREQ:PVAL:RBQ:ABQ:RDF:RDR:ADF:ADR	1/1:255:132:131:9:120:93.02%:1.6673E-63:37:37:5:4:59:61
DN23338_c1_g1_i1	2457	.	A	C	.	PASS	ADP=153;WT=0;HET=0;HOM=1;NC=0	GT:GQ:SDP:DP:RD:AD:FREQ:PVAL:RBQ:ABQ:RDF:RDR:ADF:ADR	1/1:255:153:153:10:143:93.46%:4.6335E-76:38:38:5:5:78:65
DN23338_c1_g1_i1	2462	.	C	T	.	PASS	ADP=148;WT=0;HET=0;HOM=1;NC=0	GT:GQ:SDP:DP:RD:AD:FREQ:PVAL:RBQ:ABQ:RDF:RDR:ADF:ADR	1/1:255:148:148:10:137:92.57%:1.2646E-72:39:38:4:6:74:63
DN23338_c1_g1_i1	3393	.	T	G	.	PASS	ADP=83;WT=0;HET=0;HOM=1;NC=0	GT:GQ:SDP:DP:RD:AD:FREQ:PVAL:RBQ:ABQ:RDF:RDR:ADF:ADR	1/1:255:83:83:12:71:85.54%:9.4503E-35:37:37:4:8:23:48
DN23338_c1_g1_i1	3511	.	A	C	.	PASS	ADP=115;WT=0;HET=0;HOM=1;NC=0	GT:GQ:SDP:DP:RD:AD:FREQ:PVAL:RBQ:ABQ:RDF:RDR:ADF:ADR	1/1:255:115:115:17:98:85.22%:1.1853E-47:37:38:9:8:61:37
DN23338_c1_g1_i1	3523	.	C	G	.	PASS	ADP=135;WT=0;HET=0;HOM=1;NC=0	GT:GQ:SDP:DP:RD:AD:FREQ:PVAL:RBQ:ABQ:RDF:RDR:ADF:ADR	1/1:255:135:135:20:115:85.19%:7.9497E-56:37:38:12:8:75:40
DN23338_c1_g1_i1	3607	.	C	T	.	PASS	ADP=143;WT=0;HET=0;HOM=1;NC=0	GT:GQ:SDP:DP:RD:AD:FREQ:PVAL:RBQ:ABQ:RDF:RDR:ADF:ADR	1/1:255:143:143:24:119:83.22%:1.0728E-56:35:37:13:11:63:56
DN23338_c1_g1_i1	3610	.	C	T	.	PASS	ADP=148;WT=0;HET=0;HOM=1;NC=0	GT:GQ:SDP:DP:RD:AD:FREQ:PVAL:RBQ:ABQ:RDF:RDR:ADF:ADR	1/1:255:149:148:23:125:84.46%:3.1832E-60:38:36:12:11:64:61
DN23338_c1_g1_i1	3612	.	G	C	.	PASS	ADP=155;WT=0;HET=0;HOM=1;NC=0	GT:GQ:SDP:DP:RD:AD:FREQ:PVAL:RBQ:ABQ:RDF:RDR:ADF:ADR	1/1:255:155:155:24:131:84.52%:3.9767E-63:38:38:13:11:71:60
DN23338_c1_g1_i1	4471	.	C	T	.	PASS	ADP=112;WT=0;HET=0;HOM=1;NC=0	GT:GQ:SDP:DP:RD:AD:FREQ:PVAL:RBQ:ABQ:RDF:RDR:ADF:ADR	1/1:255:112:112:21:91:81.25%:1.0269E-42:37:39:13:8:46:45
DN23769_c0_g1_i2	2024	.	G	A	.	PASS	ADP=564;WT=0;HET=0;HOM=1;NC=0	GT:GQ:SDP:DP:RD:AD:FREQ:PVAL:RBQ:ABQ:RDF:RDR:ADF:ADR	1/1:255:564:564:91:470:83.33%:9.3245E-224:38:38:46:45:231:239
DN22485_c0_g2_i1	2048	.	C	T	.	PASS	ADP=157;WT=0;HET=0;HOM=1;NC=0	GT:GQ:SDP:DP:RD:AD:FREQ:PVAL:RBQ:ABQ:RDF:RDR:ADF:ADR	1/1:255:157:157:28:129:82.17%:7.677E-61:39:38:13:15:54:75
DN22485_c0_g2_i1	4339	.	G	A	.	PASS	ADP=93;WT=0;HET=0;HOM=1;NC=0	GT:GQ:SDP:DP:RD:AD:FREQ:PVAL:RBQ:ABQ:RDF:RDR:ADF:ADR	1/1:255:93:93:1:92:98.92%:1.6404E-53:39:38:0:1:42:50
DN22485_c0_g2_i1	4575	.	T	A	.	PASS	ADP=43;WT=0;HET=0;HOM=1;NC=0	GT:GQ:SDP:DP:RD:AD:FREQ:PVAL:RBQ:ABQ:RDF:RDR:ADF:ADR	1/1:168:43:43:7:36:83.72%:1.5048E-17:39:39:3:4:11:25
DN22485_c0_g2_i1	4590	.	A	G	.	PASS	ADP=39;WT=0;HET=0;HOM=1;NC=0	GT:GQ:SDP:DP:RD:AD:FREQ:PVAL:RBQ:ABQ:RDF:RDR:ADF:ADR	1/1:155:39:39:6:33:84.62%:2.9926E-16:39:38:2:4:10:23
DN22485_c0_g2_i1	4597	.	T	C	.	PASS	ADP=39;WT=0;HET=0;HOM=1;NC=0	GT:GQ:SDP:DP:RD:AD:FREQ:PVAL:RBQ:ABQ:RDF:RDR:ADF:ADR	1/1:155:39:39:6:33:84.62%:2.9926E-16:38:39:2:4:11:22
DN22485_c0_g2_i1	4670	.	G	A	.	PASS	ADP=18;WT=0;HET=0;HOM=1;NC=0	GT:GQ:SDP:DP:RD:AD:FREQ:PVAL:RBQ:ABQ:RDF:RDR:ADF:ADR	1/1:76:18:18:2:16:88.89%:2.0936E-8:37:39:0:2:3:13
DN22485_c0_g2_i1	4722	.	G	A	.	PASS	ADP=8;WT=0;HET=0;HOM=1;NC=0	GT:GQ:SDP:DP:RD:AD:FREQ:PVAL:RBQ:ABQ:RDF:RDR:ADF:ADR	1/1:31:8:8:1:7:87.5%:6.993E-4:40:36:0:1:0:7
DN22485_c0_g2_i1	4725	.	T	C	.	PASS	ADP=7;WT=0;HET=0;HOM=1;NC=0	GT:GQ:SDP:DP:RD:AD:FREQ:PVAL:RBQ:ABQ:RDF:RDR:ADF:ADR	1/1:26:7:7:1:6:85.71%:2.331E-3:40:37:0:1:0:6
DN24805_c0_g1_i3	411	.	G	A	.	PASS	ADP=413;WT=0;HET=0;HOM=1;NC=0	GT:GQ:SDP:DP:RD:AD:FREQ:PVAL:RBQ:ABQ:RDF:RDR:ADF:ADR	1/1:255:413:413:81:332:80.39%:2.0771E-153:39:38:41:40:170:162
DN22178_c2_g1_i3	1869	.	A	G	.	PASS	ADP=325;WT=0;HET=0;HOM=1;NC=0	GT:GQ:SDP:DP:RD:AD:FREQ:PVAL:RBQ:ABQ:RDF:RDR:ADF:ADR	1/1:255:325:325:37:288:88.62%:3.4783E-144:39:38:19:18:127:161
DN22178_c2_g1_i3	1881	.	G	A	.	PASS	ADP=347;WT=0;HET=0;HOM=1;NC=0	GT:GQ:SDP:DP:RD:AD:FREQ:PVAL:RBQ:ABQ:RDF:RDR:ADF:ADR	1/1:255:347:347:47:299:86.17%:3.0521E-146:38:38:25:22:128:171
DN22178_c2_g1_i3	1904	.	G	A	.	PASS	ADP=360;WT=0;HET=0;HOM=1;NC=0	GT:GQ:SDP:DP:RD:AD:FREQ:PVAL:RBQ:ABQ:RDF:RDR:ADF:ADR	1/1:255:360:360:26:334:92.78%:1.1401E-175:39:38:15:11:150:184
DN22178_c2_g1_i3	1905	.	C	T	.	PASS	ADP=362;WT=0;HET=0;HOM=1;NC=0	GT:GQ:SDP:DP:RD:AD:FREQ:PVAL:RBQ:ABQ:RDF:RDR:ADF:ADR	1/1:255:362:362:56:305:84.25%:2.3955E-146:38:38:33:23:131:174
DN22178_c2_g1_i3	1906	.	T	C	.	PASS	ADP=383;WT=0;HET=0;HOM=1;NC=0	GT:GQ:SDP:DP:RD:AD:FREQ:PVAL:RBQ:ABQ:RDF:RDR:ADF:ADR	1/1:255:383:383:57:326:85.12%:2.3603E-157:38:38:33:24:151:175
DN22178_c2_g1_i3	1934	.	T	G	.	PASS	ADP=372;WT=0;HET=0;HOM=1;NC=0	GT:GQ:SDP:DP:RD:AD:FREQ:PVAL:RBQ:ABQ:RDF:RDR:ADF:ADR	1/1:255:375:372:71:301:80.91%:9.0343E-140:38:38:39:32:137:164
DN22178_c2_g1_i3	2017	.	C	A	.	PASS	ADP=321;WT=0;HET=0;HOM=1;NC=0	GT:GQ:SDP:DP:RD:AD:FREQ:PVAL:RBQ:ABQ:RDF:RDR:ADF:ADR	1/1:255:321:321:32:288:90%:1.9065E-146:36:38:16:16:142:146
DN22178_c2_g1_i3	2018	.	ATT	A	.	PASS	ADP=329;WT=0;HET=0;HOM=1;NC=0	GT:GQ:SDP:DP:RD:AD:FREQ:PVAL:RBQ:ABQ:RDF:RDR:ADF:ADR	1/1:255:329:329:56:266:81.1%:1.837E-125:37:38:30:26:134:132
DN22178_c2_g1_i3	2021	.	T	A	.	PASS	ADP=328;WT=0;HET=0;HOM=1;NC=0	GT:GQ:SDP:DP:RD:AD:FREQ:PVAL:RBQ:ABQ:RDF:RDR:ADF:ADR	1/1:255:328:328:39:285:85.59%:1.1059E-141:37:38:20:19:140:145
DN22178_c2_g1_i3	2032	.	T	C	.	PASS	ADP=324;WT=0;HET=0;HOM=1;NC=0	GT:GQ:SDP:DP:RD:AD:FREQ:PVAL:RBQ:ABQ:RDF:RDR:ADF:ADR	1/1:255:324:324:34:290:89.51%:1.2462E-146:38:38:18:16:141:149
DN21790_c0_g1_i2	159	.	A	G	.	PASS	ADP=438;WT=0;HET=0;HOM=1;NC=0	GT:GQ:SDP:DP:RD:AD:FREQ:PVAL:RBQ:ABQ:RDF:RDR:ADF:ADR	1/1:255:466:438:22:164:81.19%:7.0346E-82:31:32:22:0:77:87
DN21790_c0_g1_i2	178	.	A	G	.	PASS	ADP=495;WT=0;HET=0;HOM=1;NC=0	GT:GQ:SDP:DP:RD:AD:FREQ:PVAL:RBQ:ABQ:RDF:RDR:ADF:ADR	1/1:255:498:495:26:466:94.14%:1.1777E-251:17:35:26:0:285:181
DN24847_c3_g1_i1	1748	.	G	A	.	PASS	ADP=258;WT=0;HET=0;HOM=1;NC=0	GT:GQ:SDP:DP:RD:AD:FREQ:PVAL:RBQ:ABQ:RDF:RDR:ADF:ADR	1/1:255:258:258:39:219:84.88%:1.3103E-105:38:38:29:10:131:88
DN24847_c3_g1_i1	3148	.	T	A	.	PASS	ADP=534;WT=0;HET=0;HOM=1;NC=0	GT:GQ:SDP:DP:RD:AD:FREQ:PVAL:RBQ:ABQ:RDF:RDR:ADF:ADR	1/1:255:534:534:89:444:83.15%:1.8608E-210:38:38:34:55:198:246
DN24847_c3_g1_i1	3156	.	T	G	.	PASS	ADP=516;WT=0;HET=0;HOM=1;NC=0	GT:GQ:SDP:DP:RD:AD:FREQ:PVAL:RBQ:ABQ:RDF:RDR:ADF:ADR	1/1:255:516:516:92:424:82.17%:6.5154E-199:37:38:38:54:184:240
DN24847_c3_g1_i1	3255	.	C	T	.	PASS	ADP=409;WT=0;HET=0;HOM=1;NC=0	GT:GQ:SDP:DP:RD:AD:FREQ:PVAL:RBQ:ABQ:RDF:RDR:ADF:ADR	1/1:255:411:409:78:327:80.74%:1.4275E-151:38:38:41:37:171:156
DN24847_c3_g1_i1	4355	.	T	C	.	PASS	ADP=537;WT=0;HET=0;HOM=1;NC=0	GT:GQ:SDP:DP:RD:AD:FREQ:PVAL:RBQ:ABQ:RDF:RDR:ADF:ADR	1/1:255:537:537:72:465:86.59%:1.3011E-227:38:38:35:37:217:248
DN20251_c0_g1_i2	22	.	C	T	.	PASS	ADP=10;WT=0;HET=0;HOM=1;NC=0	GT:GQ:SDP:DP:RD:AD:FREQ:PVAL:RBQ:ABQ:RDF:RDR:ADF:ADR	1/1:42:10:10:1:9:90%:5.9538E-5:15:39:1:0:9:0
DN21295_c0_g1_i1	1867	.	C	T	.	PASS	ADP=134;WT=0;HET=0;HOM=1;NC=0	GT:GQ:SDP:DP:RD:AD:FREQ:PVAL:RBQ:ABQ:RDF:RDR:ADF:ADR	1/1:255:136:134:15:119:88.81%:6.3285E-60:38:38:6:9:65:54
DN24479_c0_g1_i1	461	.	C	T	.	PASS	ADP=169;WT=0;HET=0;HOM=1;NC=0	GT:GQ:SDP:DP:RD:AD:FREQ:PVAL:RBQ:ABQ:RDF:RDR:ADF:ADR	1/1:255:170:169:0:168:99.41%:1.6424E-100:0:38:0:0:94:74
DN24441_c0_g1_i1	140	.	G	A	.	PASS	ADP=625;WT=0;HET=0;HOM=1;NC=0	GT:GQ:SDP:DP:RD:AD:FREQ:PVAL:RBQ:ABQ:RDF:RDR:ADF:ADR	1/1:255:625:625:45:580:92.8%:6.2841E-305:38:38:27:18:336:244
DN24441_c0_g1_i1	141	.	G	T	.	PASS	ADP=625;WT=0;HET=0;HOM=1;NC=0	GT:GQ:SDP:DP:RD:AD:FREQ:PVAL:RBQ:ABQ:RDF:RDR:ADF:ADR	1/1:255:625:625:45:580:92.8%:6.2841E-305:38:38:27:18:336:244
DN24441_c0_g1_i1	344	.	T	A	.	PASS	ADP=853;WT=0;HET=0;HOM=1;NC=0	GT:GQ:SDP:DP:RD:AD:FREQ:PVAL:RBQ:ABQ:RDF:RDR:ADF:ADR	1/1:255:853:853:66:787:92.26%:0E0:38:38:29:37:391:396
DN24441_c0_g1_i1	359	.	G	T	.	PASS	ADP=881;WT=0;HET=0;HOM=1;NC=0	GT:GQ:SDP:DP:RD:AD:FREQ:PVAL:RBQ:ABQ:RDF:RDR:ADF:ADR	1/1:255:881:881:59:822:93.3%:0E0:39:38:25:34:434:388
DN24701_c0_g3_i1	3346	.	T	C	.	PASS	ADP=499;WT=0;HET=0;HOM=1;NC=0	GT:GQ:SDP:DP:RD:AD:FREQ:PVAL:RBQ:ABQ:RDF:RDR:ADF:ADR	1/1:255:499:499:87:412:82.57%:5.4085E-194:38:38:43:44:191:221
DN24830_c1_g1_i1	3885	.	T	C	.	PASS	ADP=200;WT=0;HET=0;HOM=1;NC=0	GT:GQ:SDP:DP:RD:AD:FREQ:PVAL:RBQ:ABQ:RDF:RDR:ADF:ADR	1/1:255:200:200:37:163:81.5%:2.6664E-76:37:37:12:25:54:109
DN24792_c0_g1_i1	4365	.	A	G	.	PASS	ADP=5;WT=0;HET=0;HOM=1;NC=0	GT:GQ:SDP:DP:RD:AD:FREQ:PVAL:RBQ:ABQ:RDF:RDR:ADF:ADR	1/1:24:5:5:0:5:100%:3.9683E-3:0:39:0:0:0:5
DN24743_c1_g1_i1	4362	.	C	CTGTT	.	PASS	ADP=39;WT=0;HET=0;HOM=1;NC=0	GT:GQ:SDP:DP:RD:AD:FREQ:PVAL:RBQ:ABQ:RDF:RDR:ADF:ADR	1/1:166:39:39:3:33:84.62%:2.0653E-17:35:38:0:3:0:33
DN24743_c1_g1_i1	4366	.	A	G	.	PASS	ADP=37;WT=0;HET=0;HOM=1;NC=0	GT:GQ:SDP:DP:RD:AD:FREQ:PVAL:RBQ:ABQ:RDF:RDR:ADF:ADR	1/1:166:37:37:3:33:89.19%:2.0653E-17:34:34:0:3:0:33
DN24743_c1_g1_i1	4368	.	C	G	.	PASS	ADP=22;WT=0;HET=0;HOM=1;NC=0	GT:GQ:SDP:DP:RD:AD:FREQ:PVAL:RBQ:ABQ:RDF:RDR:ADF:ADR	1/1:93:22:22:2:19:86.36%:4.7003E-10:33:34:0:2:0:19
DN24743_c1_g1_i1	4370	.	A	G	.	PASS	ADP=15;WT=0;HET=0;HOM=1;NC=0	GT:GQ:SDP:DP:RD:AD:FREQ:PVAL:RBQ:ABQ:RDF:RDR:ADF:ADR	1/1:60:15:15:2:13:86.67%:8.7675E-7:33:34:0:2:0:13
DN22503_c1_g1_i10	4060	.	T	C	.	PASS	ADP=293;WT=0;HET=0;HOM=1;NC=0	GT:GQ:SDP:DP:RD:AD:FREQ:PVAL:RBQ:ABQ:RDF:RDR:ADF:ADR	1/1:255:295:293:52:241:82.25%:2.396E-113:38:38:31:21:128:113
DN24626_c0_g1_i1	3562	.	C	A	.	PASS	ADP=201;WT=0;HET=0;HOM=1;NC=0	GT:GQ:SDP:DP:RD:AD:FREQ:PVAL:RBQ:ABQ:RDF:RDR:ADF:ADR	1/1:255:203:201:39:162:80.6%:3.0626E-75:37:37:15:24:99:63
DN24736_c2_g1_i1	2432	.	C	T	.	PASS	ADP=535;WT=0;HET=0;HOM=1;NC=0	GT:GQ:SDP:DP:RD:AD:FREQ:PVAL:RBQ:ABQ:RDF:RDR:ADF:ADR	1/1:255:535:535:97:438:81.87%:6.6243E-205:38:38:38:59:197:241
DN24736_c2_g1_i1	3279	.	A	G	.	PASS	ADP=424;WT=0;HET=0;HOM=1;NC=0	GT:GQ:SDP:DP:RD:AD:FREQ:PVAL:RBQ:ABQ:RDF:RDR:ADF:ADR	1/1:255:424:424:73:351:82.78%:1.1366E-165:38:38:31:42:158:193
DN21554_c0_g2_i1	1603	.	CCTG	C	.	PASS	ADP=264;WT=0;HET=0;HOM=1;NC=0	GT:GQ:SDP:DP:RD:AD:FREQ:PVAL:RBQ:ABQ:RDF:RDR:ADF:ADR	1/1:255:264:264:23:238:90.15%:8.6247E-123:37:38:12:11:132:106
DN19644_c0_g1_i1	3	.	G	C	.	PASS	ADP=17;WT=0;HET=0;HOM=1;NC=0	GT:GQ:SDP:DP:RD:AD:FREQ:PVAL:RBQ:ABQ:RDF:RDR:ADF:ADR	1/1:69:17:17:1:14:82.35%:1.0315E-7:31:35:1:0:13:1
DN19644_c0_g1_i1	5	.	T	A	.	PASS	ADP=22;WT=0;HET=0;HOM=1;NC=0	GT:GQ:SDP:DP:RD:AD:FREQ:PVAL:RBQ:ABQ:RDF:RDR:ADF:ADR	1/1:81:22:22:4:18:81.82%:7.1052E-9:35:34:4:0:17:1
DN19644_c0_g1_i1	4082	.	CA	C	.	PASS	ADP=86;WT=0;HET=0;HOM=1;NC=0	GT:GQ:SDP:DP:RD:AD:FREQ:PVAL:RBQ:ABQ:RDF:RDR:ADF:ADR	1/1:255:86:86:2:84:97.67%:1.0526E-47:40:38:1:1:33:51
DN23724_c2_g1_i1	2440	.	A	G	.	PASS	ADP=1042;WT=0;HET=0;HOM=1;NC=0	GT:GQ:SDP:DP:RD:AD:FREQ:PVAL:RBQ:ABQ:RDF:RDR:ADF:ADR	1/1:255:1042:1042:105:935:89.73%:0E0:38:38:46:59:450:485
DN24821_c1_g2_i2	3484	.	A	G	.	PASS	ADP=2500;WT=0;HET=0;HOM=1;NC=0	GT:GQ:SDP:DP:RD:AD:FREQ:PVAL:RBQ:ABQ:RDF:RDR:ADF:ADR	1/1:255:2500:2500:463:2037:81.48%:0E0:38:38:243:220:1250:787
DN24553_c1_g1_i9	3391	.	T	C	.	PASS	ADP=743;WT=0;HET=0;HOM=1;NC=0	GT:GQ:SDP:DP:RD:AD:FREQ:PVAL:RBQ:ABQ:RDF:RDR:ADF:ADR	1/1:255:743:743:136:606:81.56%:8.1836E-283:39:38:79:57:366:240
DN23569_c0_g1_i1	1811	.	A	G	.	PASS	ADP=585;WT=0;HET=0;HOM=1;NC=0	GT:GQ:SDP:DP:RD:AD:FREQ:PVAL:RBQ:ABQ:RDF:RDR:ADF:ADR	1/1:255:590:585:93:490:83.76%:7.3998E-234:38:38:44:49:238:252
DN23569_c0_g1_i1	2405	.	C	G	.	PASS	ADP=649;WT=0;HET=0;HOM=1;NC=0	GT:GQ:SDP:DP:RD:AD:FREQ:PVAL:RBQ:ABQ:RDF:RDR:ADF:ADR	1/1:255:649:649:119:530:81.66%:2.1765E-247:38:38:57:62:246:284
DN23569_c0_g1_i1	3077	.	A	G	.	PASS	ADP=674;WT=0;HET=0;HOM=1;NC=0	GT:GQ:SDP:DP:RD:AD:FREQ:PVAL:RBQ:ABQ:RDF:RDR:ADF:ADR	1/1:255:682:674:91:583:86.5%:5.4262E-285:38:38:50:41:389:194
DN24426_c0_g1_i2	959	.	A	G	.	PASS	ADP=138;WT=0;HET=0;HOM=1;NC=0	GT:GQ:SDP:DP:RD:AD:FREQ:PVAL:RBQ:ABQ:RDF:RDR:ADF:ADR	1/1:255:138:138:23:115:83.33%:7.2853E-55:39:38:12:11:53:62
DN24426_c0_g1_i2	963	.	A	C	.	PASS	ADP=141;WT=0;HET=0;HOM=1;NC=0	GT:GQ:SDP:DP:RD:AD:FREQ:PVAL:RBQ:ABQ:RDF:RDR:ADF:ADR	1/1:255:141:141:27:114:80.85%:3.3132E-53:38:38:14:13:54:60
DN24528_c1_g1_i3	4100	.	T	A	.	PASS	ADP=63;WT=0;HET=0;HOM=1;NC=0	GT:GQ:SDP:DP:RD:AD:FREQ:PVAL:RBQ:ABQ:RDF:RDR:ADF:ADR	1/1:255:63:63:1:59:93.65%:6.3137E-34:15:37:0:1:15:44
DN24868_c2_g1_i1	2945	.	T	C	.	PASS	ADP=1876;WT=0;HET=0;HOM=1;NC=0	GT:GQ:SDP:DP:RD:AD:FREQ:PVAL:RBQ:ABQ:RDF:RDR:ADF:ADR	1/1:255:1877:1876:321:1551:82.68%:0E0:38:38:162:159:707:844
DN24868_c2_g1_i1	3437	.	T	A	.	PASS	ADP=1947;WT=0;HET=0;HOM=1;NC=0	GT:GQ:SDP:DP:RD:AD:FREQ:PVAL:RBQ:ABQ:RDF:RDR:ADF:ADR	1/1:255:1947:1947:248:1693:86.95%:0E0:38:38:92:156:769:924
DN23614_c0_g2_i2	2282	.	CT	C	.	PASS	ADP=149;WT=0;HET=0;HOM=1;NC=0	GT:GQ:SDP:DP:RD:AD:FREQ:PVAL:RBQ:ABQ:RDF:RDR:ADF:ADR	1/1:255:149:149:26:122:81.88%:1.0565E-57:36:38:5:21:56:66
DN23614_c0_g2_i2	4105	.	C	T	.	PASS	ADP=28;WT=0;HET=0;HOM=1;NC=0	GT:GQ:SDP:DP:RD:AD:FREQ:PVAL:RBQ:ABQ:RDF:RDR:ADF:ADR	1/1:113:28:28:4:24:85.71%:4.7015E-12:31:38:0:4:6:18
DN24000_c0_g1_i10	2495	.	C	CAT	.	PASS	ADP=175;WT=0;HET=0;HOM=1;NC=0	GT:GQ:SDP:DP:RD:AD:FREQ:PVAL:RBQ:ABQ:RDF:RDR:ADF:ADR	1/1:255:175:175:7:166:94.86%:1.7568E-91:37:38:3:4:72:94
DN23730_c2_g3_i5	9	.	A	G	.	PASS	ADP=10;WT=0;HET=0;HOM=1;NC=0	GT:GQ:SDP:DP:RD:AD:FREQ:PVAL:RBQ:ABQ:RDF:RDR:ADF:ADR	1/1:34:10:10:2:8:80%:3.5723E-4:37:35:1:1:8:0
DN23730_c2_g3_i5	10	.	A	C	.	PASS	ADP=10;WT=0;HET=0;HOM=1;NC=0	GT:GQ:SDP:DP:RD:AD:FREQ:PVAL:RBQ:ABQ:RDF:RDR:ADF:ADR	1/1:34:10:10:2:8:80%:3.5723E-4:37:35:1:1:8:0
DN24878_c4_g1_i5	1712	.	A	C	.	PASS	ADP=1008;WT=0;HET=0;HOM=1;NC=0	GT:GQ:SDP:DP:RD:AD:FREQ:PVAL:RBQ:ABQ:RDF:RDR:ADF:ADR	1/1:255:1008:1008:112:895:88.79%:0E0:37:38:79:33:460:435
DN24878_c4_g1_i5	2051	.	G	A	.	PASS	ADP=646;WT=0;HET=0;HOM=1;NC=0	GT:GQ:SDP:DP:RD:AD:FREQ:PVAL:RBQ:ABQ:RDF:RDR:ADF:ADR	1/1:255:646:646:101:524:81.11%:1.4741E-249:38:37:65:36:317:207
DN24878_c4_g1_i5	2862	.	G	C	.	PASS	ADP=1039;WT=0;HET=0;HOM=1;NC=0	GT:GQ:SDP:DP:RD:AD:FREQ:PVAL:RBQ:ABQ:RDF:RDR:ADF:ADR	1/1:255:1046:1039:169:870:83.73%:0E0:38:38:129:40:687:183
DN24878_c4_g1_i5	3022	.	G	T	.	PASS	ADP=779;WT=0;HET=0;HOM=1;NC=0	GT:GQ:SDP:DP:RD:AD:FREQ:PVAL:RBQ:ABQ:RDF:RDR:ADF:ADR	1/1:255:779:779:126:652:83.7%:2.642E-310:38:37:19:107:170:482
DN24618_c0_g1_i2	100	.	A	G	.	PASS	ADP=98;WT=0;HET=0;HOM=1;NC=0	GT:GQ:SDP:DP:RD:AD:FREQ:PVAL:RBQ:ABQ:RDF:RDR:ADF:ADR	1/1:255:100:98:1:97:98.98%:1.7318E-56:16:38:0:1:65:32
DN24628_c0_g1_i4	956	.	G	A	.	PASS	ADP=471;WT=0;HET=0;HOM=1;NC=0	GT:GQ:SDP:DP:RD:AD:FREQ:PVAL:RBQ:ABQ:RDF:RDR:ADF:ADR	1/1:255:471:471:54:416:88.32%:7.3881E-208:38:38:29:25:250:166
DN24628_c0_g1_i4	967	.	T	A	.	PASS	ADP=457;WT=0;HET=0;HOM=1;NC=0	GT:GQ:SDP:DP:RD:AD:FREQ:PVAL:RBQ:ABQ:RDF:RDR:ADF:ADR	1/1:255:457:457:51:406:88.84%:1.311E-203:37:38:29:22:258:148
DN24628_c0_g1_i4	991	.	T	C	.	PASS	ADP=521;WT=0;HET=0;HOM=1;NC=0	GT:GQ:SDP:DP:RD:AD:FREQ:PVAL:RBQ:ABQ:RDF:RDR:ADF:ADR	1/1:255:524:521:48:473:90.79%:1.5825E-242:37:38:26:22:274:199
DN24628_c0_g1_i4	1055	.	T	C	.	PASS	ADP=636;WT=0;HET=0;HOM=1;NC=0	GT:GQ:SDP:DP:RD:AD:FREQ:PVAL:RBQ:ABQ:RDF:RDR:ADF:ADR	1/1:255:638:636:59:576:90.57%:5.4702E-295:36:38:29:30:271:305
DN24860_c0_g1_i1	781	.	GT	G	.	PASS	ADP=176;WT=0;HET=0;HOM=1;NC=0	GT:GQ:SDP:DP:RD:AD:FREQ:PVAL:RBQ:ABQ:RDF:RDR:ADF:ADR	1/1:255:176:176:29:145:82.39%:4.6689E-69:38:38:13:16:62:83
DN24860_c0_g1_i1	881	.	G	A	.	PASS	ADP=119;WT=0;HET=0;HOM=1;NC=0	GT:GQ:SDP:DP:RD:AD:FREQ:PVAL:RBQ:ABQ:RDF:RDR:ADF:ADR	1/1:255:119:119:23:96:80.67%:8.1955E-45:38:38:14:9:57:39
DN24860_c0_g1_i1	1860	.	C	T	.	PASS	ADP=268;WT=0;HET=0;HOM=1;NC=0	GT:GQ:SDP:DP:RD:AD:FREQ:PVAL:RBQ:ABQ:RDF:RDR:ADF:ADR	1/1:255:268:268:44:224:83.58%:1.1125E-106:39:38:15:29:95:129
DN24860_c0_g1_i1	3979	.	T	C	.	PASS	ADP=166;WT=0;HET=0;HOM=1;NC=0	GT:GQ:SDP:DP:RD:AD:FREQ:PVAL:RBQ:ABQ:RDF:RDR:ADF:ADR	1/1:255:166:166:5:161:96.99%:3.0004E-90:39:38:0:5:50:111
DN22101_c0_g1_i1	4073	.	A	G	.	PASS	ADP=22;WT=0;HET=0;HOM=1;NC=0	GT:GQ:SDP:DP:RD:AD:FREQ:PVAL:RBQ:ABQ:RDF:RDR:ADF:ADR	1/1:98:22:22:2:20:90.91%:1.3117E-10:39:36:0:2:0:20
DN20696_c0_g1_i1	900	.	GA	G	.	PASS	ADP=156;WT=0;HET=0;HOM=1;NC=0	GT:GQ:SDP:DP:RD:AD:FREQ:PVAL:RBQ:ABQ:RDF:RDR:ADF:ADR	1/1:255:156:156:25:130:83.87%:2.8633E-62:37:39:10:15:60:70
DN24748_c1_g1_i12	932	.	C	G	.	PASS	ADP=650;WT=0;HET=0;HOM=1;NC=0	GT:GQ:SDP:DP:RD:AD:FREQ:PVAL:RBQ:ABQ:RDF:RDR:ADF:ADR	1/1:255:650:650:63:551:84.77%:5.1818E-279:38:38:39:24:334:217
DN24748_c1_g1_i12	1238	.	C	T	.	PASS	ADP=621;WT=0;HET=0;HOM=1;NC=0	GT:GQ:SDP:DP:RD:AD:FREQ:PVAL:RBQ:ABQ:RDF:RDR:ADF:ADR	1/1:255:621:621:34:587:94.52%:4.6721E-316:37:38:17:17:213:374
DN24748_c1_g1_i12	1364	.	C	A	.	PASS	ADP=514;WT=0;HET=0;HOM=1;NC=0	GT:GQ:SDP:DP:RD:AD:FREQ:PVAL:RBQ:ABQ:RDF:RDR:ADF:ADR	1/1:255:514:514:54:457:88.91%:1.1511E-230:38:38:29:25:245:212
DN24748_c1_g1_i12	1527	.	C	T	.	PASS	ADP=773;WT=0;HET=0;HOM=1;NC=0	GT:GQ:SDP:DP:RD:AD:FREQ:PVAL:RBQ:ABQ:RDF:RDR:ADF:ADR	1/1:255:773:773:99:672:87.16%:0E0:37:38:46:53:305:367
DN24748_c1_g1_i12	1540	.	T	C	.	PASS	ADP=717;WT=0;HET=0;HOM=1;NC=0	GT:GQ:SDP:DP:RD:AD:FREQ:PVAL:RBQ:ABQ:RDF:RDR:ADF:ADR	1/1:255:717:717:110:604:84.36%:1.1116E-289:38:38:43:67:252:352
DN24748_c1_g1_i12	1641	.	T	G	.	PASS	ADP=590;WT=0;HET=0;HOM=1;NC=0	GT:GQ:SDP:DP:RD:AD:FREQ:PVAL:RBQ:ABQ:RDF:RDR:ADF:ADR	1/1:255:590:590:62:515:88.03%:2.2659E-259:37:38:28:34:283:232
DN24748_c1_g1_i12	2631	.	G	C	.	PASS	ADP=41;WT=0;HET=0;HOM=1;NC=0	GT:GQ:SDP:DP:RD:AD:FREQ:PVAL:RBQ:ABQ:RDF:RDR:ADF:ADR	1/1:206:41:41:0:36:90%:2.2598E-21:0:37:0:0:4:32
DN24748_c1_g1_i12	2637	.	T	C	.	PASS	ADP=29;WT=0;HET=0;HOM=1;NC=0	GT:GQ:SDP:DP:RD:AD:FREQ:PVAL:RBQ:ABQ:RDF:RDR:ADF:ADR	1/1:118:29:29:4:25:86.21%:1.3609E-12:36:37:0:4:2:23
DN24748_c1_g1_i12	2661	.	A	G	.	PASS	ADP=27;WT=0;HET=0;HOM=1;NC=0	GT:GQ:SDP:DP:RD:AD:FREQ:PVAL:RBQ:ABQ:RDF:RDR:ADF:ADR	1/1:102:27:27:4:22:81.48%:5.5261E-11:34:36:1:3:19:3
DN24748_c1_g1_i12	2664	.	T	TC	.	PASS	ADP=25;WT=0;HET=0;HOM=1;NC=0	GT:GQ:SDP:DP:RD:AD:FREQ:PVAL:RBQ:ABQ:RDF:RDR:ADF:ADR	1/1:100:25:25:3:21:84%:9.0704E-11:38:39:2:1:18:3
DN24748_c1_g1_i12	4053	.	T	A	.	PASS	ADP=19;WT=0;HET=0;HOM=1;NC=0	GT:GQ:SDP:DP:RD:AD:FREQ:PVAL:RBQ:ABQ:RDF:RDR:ADF:ADR	1/1:82:19:19:2:17:89.47%:5.9414E-9:40:38:0:2:2:15
DN24748_c1_g1_i12	4054	.	C	T	.	PASS	ADP=19;WT=0;HET=0;HOM=1;NC=0	GT:GQ:SDP:DP:RD:AD:FREQ:PVAL:RBQ:ABQ:RDF:RDR:ADF:ADR	1/1:82:19:19:2:17:89.47%:5.9414E-9:40:38:0:2:2:15
DN24609_c0_g1_i2	2430	.	T	C	.	PASS	ADP=594;WT=0;HET=0;HOM=1;NC=0	GT:GQ:SDP:DP:RD:AD:FREQ:PVAL:RBQ:ABQ:RDF:RDR:ADF:ADR	1/1:255:594:594:104:490:82.49%:1.7761E-230:39:38:51:53:238:252
DN24819_c1_g1_i1	3975	.	C	G	.	PASS	ADP=18;WT=0;HET=0;HOM=1;NC=0	GT:GQ:SDP:DP:RD:AD:FREQ:PVAL:RBQ:ABQ:RDF:RDR:ADF:ADR	1/1:68:18:18:3:15:83.33%:1.4655E-7:36:36:0:3:2:13
DN24819_c1_g1_i1	3976	.	T	C	.	PASS	ADP=16;WT=0;HET=0;HOM=1;NC=0	GT:GQ:SDP:DP:RD:AD:FREQ:PVAL:RBQ:ABQ:RDF:RDR:ADF:ADR	1/1:57:16:16:3:13:81.25%:1.6121E-6:38:36:0:3:2:11
DN24819_c1_g1_i1	3977	.	T	A	.	PASS	ADP=16;WT=0;HET=0;HOM=1;NC=0	GT:GQ:SDP:DP:RD:AD:FREQ:PVAL:RBQ:ABQ:RDF:RDR:ADF:ADR	1/1:57:16:16:3:13:81.25%:1.6121E-6:36:37:0:3:2:11
DN24819_c1_g1_i1	3987	.	G	T	.	PASS	ADP=12;WT=0;HET=0;HOM=1;NC=0	GT:GQ:SDP:DP:RD:AD:FREQ:PVAL:RBQ:ABQ:RDF:RDR:ADF:ADR	1/1:44:12:12:2:10:83.33%:3.3652E-5:25:38:0:2:1:9
DN24819_c1_g1_i1	4002	.	T	A	.	PASS	ADP=8;WT=0;HET=0;HOM=1;NC=0	GT:GQ:SDP:DP:RD:AD:FREQ:PVAL:RBQ:ABQ:RDF:RDR:ADF:ADR	1/1:31:8:8:1:7:87.5%:6.993E-4:30:37:0:1:0:7
DN24819_c1_g1_i1	4007	.	T	C	.	PASS	ADP=8;WT=0;HET=0;HOM=1;NC=0	GT:GQ:SDP:DP:RD:AD:FREQ:PVAL:RBQ:ABQ:RDF:RDR:ADF:ADR	1/1:26:8:8:1:6:85.71%:2.331E-3:34:34:0:1:0:6
DN24482_c0_g1_i8	1	.	G	C	.	PASS	ADP=7;WT=0;HET=0;HOM=1;NC=0	GT:GQ:SDP:DP:RD:AD:FREQ:PVAL:RBQ:ABQ:RDF:RDR:ADF:ADR	1/1:26:7:7:1:6:85.71%:2.331E-3:35:34:1:0:6:0
DN23807_c0_g1_i1	1528	.	A	G	.	PASS	ADP=268;WT=0;HET=0;HOM=1;NC=0	GT:GQ:SDP:DP:RD:AD:FREQ:PVAL:RBQ:ABQ:RDF:RDR:ADF:ADR	1/1:255:268:268:53:215:80.22%:2.2356E-99:39:38:26:27:109:106
DN21801_c0_g1_i1	1635	.	G	T	.	PASS	ADP=148;WT=0;HET=0;HOM=1;NC=0	GT:GQ:SDP:DP:RD:AD:FREQ:PVAL:RBQ:ABQ:RDF:RDR:ADF:ADR	1/1:255:148:148:24:124:83.78%:2.2813E-59:38:38:13:11:73:51
DN24784_c2_g1_i8	2930	.	G	A	.	PASS	ADP=798;WT=0;HET=0;HOM=1;NC=0	GT:GQ:SDP:DP:RD:AD:FREQ:PVAL:RBQ:ABQ:RDF:RDR:ADF:ADR	1/1:255:798:798:67:731:91.6%:0E0:38:38:35:32:346:385
DN20712_c1_g1_i1	766	.	A	G	.	PASS	ADP=446;WT=0;HET=0;HOM=1;NC=0	GT:GQ:SDP:DP:RD:AD:FREQ:PVAL:RBQ:ABQ:RDF:RDR:ADF:ADR	1/1:255:446:446:75:371:83.18%:9.7894E-176:38:38:28:47:165:206
DN24799_c1_g1_i5	67	.	C	T	.	PASS	ADP=371;WT=0;HET=0;HOM=1;NC=0	GT:GQ:SDP:DP:RD:AD:FREQ:PVAL:RBQ:ABQ:RDF:RDR:ADF:ADR	1/1:255:373:371:64:307:82.75%:6.4645E-145:38:38:47:17:223:84
DN23486_c1_g1_i1	3911	.	A	C	.	PASS	ADP=9;WT=0;HET=0;HOM=1;NC=0	GT:GQ:SDP:DP:RD:AD:FREQ:PVAL:RBQ:ABQ:RDF:RDR:ADF:ADR	1/1:46:9:9:0:9:100%:2.0568E-5:0:34:0:0:0:9
DN23486_c1_g1_i1	3912	.	G	T	.	PASS	ADP=9;WT=0;HET=0;HOM=1;NC=0	GT:GQ:SDP:DP:RD:AD:FREQ:PVAL:RBQ:ABQ:RDF:RDR:ADF:ADR	1/1:46:9:9:0:9:100%:2.0568E-5:0:34:0:0:0:9
DN23486_c1_g1_i1	3913	.	A	C	.	PASS	ADP=9;WT=0;HET=0;HOM=1;NC=0	GT:GQ:SDP:DP:RD:AD:FREQ:PVAL:RBQ:ABQ:RDF:RDR:ADF:ADR	1/1:46:9:9:0:9:100%:2.0568E-5:0:34:0:0:0:9
DN23486_c1_g1_i1	3914	.	T	C	.	PASS	ADP=9;WT=0;HET=0;HOM=1;NC=0	GT:GQ:SDP:DP:RD:AD:FREQ:PVAL:RBQ:ABQ:RDF:RDR:ADF:ADR	1/1:36:9:9:1:8:88.89%:2.0568E-4:33:35:0:1:0:8
DN22945_c0_g1_i3	2864	.	C	G	.	PASS	ADP=209;WT=0;HET=0;HOM=1;NC=0	GT:GQ:SDP:DP:RD:AD:FREQ:PVAL:RBQ:ABQ:RDF:RDR:ADF:ADR	1/1:255:209:209:37:172:82.3%:4.6299E-81:38:38:18:19:152:20
DN24593_c0_g1_i10	41	.	T	A	.	PASS	ADP=10;WT=0;HET=0;HOM=1;NC=0	GT:GQ:SDP:DP:RD:AD:FREQ:PVAL:RBQ:ABQ:RDF:RDR:ADF:ADR	1/1:46:10:10:0:9:81.82%:2.0568E-5:0:35:0:0:9:0
DN24808_c0_g1_i1	667	.	T	A	.	PASS	ADP=874;WT=0;HET=0;HOM=1;NC=0	GT:GQ:SDP:DP:RD:AD:FREQ:PVAL:RBQ:ABQ:RDF:RDR:ADF:ADR	1/1:255:874:874:156:718:82.15%:0E0:38:38:58:98:354:364
DN24808_c0_g1_i1	681	.	G	A	.	PASS	ADP=802;WT=0;HET=0;HOM=1;NC=0	GT:GQ:SDP:DP:RD:AD:FREQ:PVAL:RBQ:ABQ:RDF:RDR:ADF:ADR	1/1:255:802:802:148:653:81.42%:2.6303E-304:38:38:58:90:324:329
DN24808_c0_g1_i1	1087	.	C	T	.	PASS	ADP=667;WT=0;HET=0;HOM=1;NC=0	GT:GQ:SDP:DP:RD:AD:FREQ:PVAL:RBQ:ABQ:RDF:RDR:ADF:ADR	1/1:255:667:667:131:536:80.36%:2.5791E-247:38:38:67:64:265:271
DN24808_c0_g1_i1	2878	.	T	A	.	PASS	ADP=525;WT=0;HET=0;HOM=1;NC=0	GT:GQ:SDP:DP:RD:AD:FREQ:PVAL:RBQ:ABQ:RDF:RDR:ADF:ADR	1/1:255:525:525:103:421:80.19%:2.4942E-194:38:38:50:53:203:218
DN22086_c0_g6_i1	3881	.	A	G	.	PASS	ADP=19;WT=0;HET=0;HOM=1;NC=0	GT:GQ:SDP:DP:RD:AD:FREQ:PVAL:RBQ:ABQ:RDF:RDR:ADF:ADR	1/1:82:19:19:2:17:89.47%:5.9414E-9:37:39:0:2:3:14
DN17315_c0_g1_i1	2	.	C	T	.	PASS	ADP=7;WT=0;HET=0;HOM=1;NC=0	GT:GQ:SDP:DP:RD:AD:FREQ:PVAL:RBQ:ABQ:RDF:RDR:ADF:ADR	1/1:26:7:7:1:6:85.71%:2.331E-3:35:34:1:0:6:0
DN17315_c0_g1_i1	3	.	G	C	.	PASS	ADP=7;WT=0;HET=0;HOM=1;NC=0	GT:GQ:SDP:DP:RD:AD:FREQ:PVAL:RBQ:ABQ:RDF:RDR:ADF:ADR	1/1:26:7:7:1:6:85.71%:2.331E-3:35:34:1:0:6:0
DN24555_c3_g1_i2	2559	.	T	C	.	PASS	ADP=328;WT=0;HET=0;HOM=1;NC=0	GT:GQ:SDP:DP:RD:AD:FREQ:PVAL:RBQ:ABQ:RDF:RDR:ADF:ADR	1/1:255:329:328:47:281:85.67%:1.9528E-136:38:38:16:31:108:173
DN23986_c0_g1_i4	714	.	A	T	.	PASS	ADP=168;WT=0;HET=0;HOM=1;NC=0	GT:GQ:SDP:DP:RD:AD:FREQ:PVAL:RBQ:ABQ:RDF:RDR:ADF:ADR	1/1:255:168:168:29:137:81.55%:8.5046E-65:38:38:15:14:71:66
DN23986_c0_g1_i4	727	.	A	G	.	PASS	ADP=174;WT=0;HET=0;HOM=1;NC=0	GT:GQ:SDP:DP:RD:AD:FREQ:PVAL:RBQ:ABQ:RDF:RDR:ADF:ADR	1/1:255:174:174:33:141:81.03%:8.4779E-66:38:38:19:14:73:68
DN23986_c0_g1_i4	728	.	G	A	.	PASS	ADP=172;WT=0;HET=0;HOM=1;NC=0	GT:GQ:SDP:DP:RD:AD:FREQ:PVAL:RBQ:ABQ:RDF:RDR:ADF:ADR	1/1:255:172:172:33:139:80.81%:9.5205E-65:38:38:19:14:71:68
DN23986_c0_g1_i4	1192	.	C	G	.	PASS	ADP=233;WT=0;HET=0;HOM=1;NC=0	GT:GQ:SDP:DP:RD:AD:FREQ:PVAL:RBQ:ABQ:RDF:RDR:ADF:ADR	1/1:255:233:233:33:200:85.84%:2.1649E-97:37:37:18:15:91:109
DN23986_c0_g1_i4	1203	.	G	A	.	PASS	ADP=227;WT=0;HET=0;HOM=1;NC=0	GT:GQ:SDP:DP:RD:AD:FREQ:PVAL:RBQ:ABQ:RDF:RDR:ADF:ADR	1/1:255:227:227:34:193:85.02%:3.0104E-93:36:38:18:16:100:93
DN23986_c0_g1_i4	1206	.	T	G	.	PASS	ADP=216;WT=0;HET=0;HOM=1;NC=0	GT:GQ:SDP:DP:RD:AD:FREQ:PVAL:RBQ:ABQ:RDF:RDR:ADF:ADR	1/1:255:216:216:34:182:84.26%:2.5682E-87:37:38:18:16:100:82
DN23986_c0_g1_i4	1248	.	C	T	.	PASS	ADP=211;WT=0;HET=0;HOM=1;NC=0	GT:GQ:SDP:DP:RD:AD:FREQ:PVAL:RBQ:ABQ:RDF:RDR:ADF:ADR	1/1:255:217:211:38:173:81.99%:2.6338E-81:37:38:22:16:96:77
DN24385_c0_g1_i1	3762	.	A	C	.	PASS	ADP=92;WT=0;HET=0;HOM=1;NC=0	GT:GQ:SDP:DP:RD:AD:FREQ:PVAL:RBQ:ABQ:RDF:RDR:ADF:ADR	1/1:255:92:92:9:83:90.22%:1.4499E-42:33:38:1:8:22:61
DN24385_c0_g1_i1	3783	.	G	A	.	PASS	ADP=78;WT=0;HET=0;HOM=1;NC=0	GT:GQ:SDP:DP:RD:AD:FREQ:PVAL:RBQ:ABQ:RDF:RDR:ADF:ADR	1/1:255:78:78:7:71:91.03%:8.4723E-37:38:38:1:6:14:57
DN24385_c0_g1_i1	3837	.	G	T	.	PASS	ADP=30;WT=0;HET=0;HOM=1;NC=0	GT:GQ:SDP:DP:RD:AD:FREQ:PVAL:RBQ:ABQ:RDF:RDR:ADF:ADR	1/1:143:30:30:2:28:93.33%:4.194E-15:39:38:1:1:0:28
DN24385_c0_g1_i1	3855	.	A	G	.	PASS	ADP=16;WT=0;HET=0;HOM=1;NC=0	GT:GQ:SDP:DP:RD:AD:FREQ:PVAL:RBQ:ABQ:RDF:RDR:ADF:ADR	1/1:65:16:16:2:14:87.5%:2.5454E-7:37:37:0:2:0:14
DN23736_c0_g1_i1	2677	.	T	C	.	PASS	ADP=548;WT=0;HET=0;HOM=1;NC=0	GT:GQ:SDP:DP:RD:AD:FREQ:PVAL:RBQ:ABQ:RDF:RDR:ADF:ADR	1/1:255:548:548:96:452:82.48%:1.2774E-212:38:38:44:52:205:247
DN12972_c0_g1_i1	12	.	T	G	.	PASS	ADP=8;WT=0;HET=0;HOM=1;NC=0	GT:GQ:SDP:DP:RD:AD:FREQ:PVAL:RBQ:ABQ:RDF:RDR:ADF:ADR	1/1:31:8:8:1:7:87.5%:6.993E-4:40:36:1:0:6:1
DN12972_c0_g1_i1	19	.	G	C	.	PASS	ADP=9;WT=0;HET=0;HOM=1;NC=0	GT:GQ:SDP:DP:RD:AD:FREQ:PVAL:RBQ:ABQ:RDF:RDR:ADF:ADR	1/1:36:9:9:1:8:88.89%:2.0568E-4:40:38:1:0:7:1
DN24860_c0_g2_i4	35	.	C	T	.	PASS	ADP=73;WT=0;HET=0;HOM=1;NC=0	GT:GQ:SDP:DP:RD:AD:FREQ:PVAL:RBQ:ABQ:RDF:RDR:ADF:ADR	1/1:255:74:73:4:69:94.52%:2.3014E-37:39:38:4:0:63:6
DN24860_c0_g2_i4	3782	.	C	T	.	PASS	ADP=117;WT=0;HET=0;HOM=1;NC=0	GT:GQ:SDP:DP:RD:AD:FREQ:PVAL:RBQ:ABQ:RDF:RDR:ADF:ADR	1/1:255:117:117:0:117:100%:6.952E-70:0:36:0:0:32:85
DN23105_c0_g1_i1	128	.	T	A	.	PASS	ADP=55;WT=0;HET=0;HOM=1;NC=0	GT:GQ:SDP:DP:RD:AD:FREQ:PVAL:RBQ:ABQ:RDF:RDR:ADF:ADR	1/1:199:55:55:11:44:80%:1.0901E-20:38:39:6:5:34:10
DN23105_c0_g1_i1	131	.	G	T	.	PASS	ADP=56;WT=0;HET=0;HOM=1;NC=0	GT:GQ:SDP:DP:RD:AD:FREQ:PVAL:RBQ:ABQ:RDF:RDR:ADF:ADR	1/1:204:56:56:11:45:80.36%:3.2901E-21:38:39:6:5:36:9
DN23105_c0_g1_i1	143	.	T	A	.	PASS	ADP=59;WT=0;HET=0;HOM=1;NC=0	GT:GQ:SDP:DP:RD:AD:FREQ:PVAL:RBQ:ABQ:RDF:RDR:ADF:ADR	1/1:220:59:59:11:48:81.36%:8.884E-23:39:39:6:5:38:10
DN23105_c0_g1_i1	145	.	C	T	.	PASS	ADP=61;WT=0;HET=0;HOM=1;NC=0	GT:GQ:SDP:DP:RD:AD:FREQ:PVAL:RBQ:ABQ:RDF:RDR:ADF:ADR	1/1:231:61:61:11:50:81.97%:7.8851E-24:37:39:6:5:38:12
DN23105_c0_g1_i1	148	.	A	G	.	PASS	ADP=59;WT=0;HET=0;HOM=1;NC=0	GT:GQ:SDP:DP:RD:AD:FREQ:PVAL:RBQ:ABQ:RDF:RDR:ADF:ADR	1/1:228:59:59:10:49:83.05%:1.3961E-23:38:39:5:5:37:12
DN23105_c0_g1_i1	155	.	G	A	.	PASS	ADP=64;WT=0;HET=0;HOM=1;NC=0	GT:GQ:SDP:DP:RD:AD:FREQ:PVAL:RBQ:ABQ:RDF:RDR:ADF:ADR	1/1:255:64:64:10:54:84.38%:2.9995E-26:38:38:4:6:38:16
DN23105_c0_g1_i1	160	.	A	G	.	PASS	ADP=63;WT=0;HET=0;HOM=1;NC=0	GT:GQ:SDP:DP:RD:AD:FREQ:PVAL:RBQ:ABQ:RDF:RDR:ADF:ADR	1/1:249:63:63:10:53:84.13%:1.0295E-25:38:39:4:6:36:17
DN24365_c0_g1_i4	3857	.	A	G	.	PASS	ADP=7;WT=0;HET=0;HOM=1;NC=0	GT:GQ:SDP:DP:RD:AD:FREQ:PVAL:RBQ:ABQ:RDF:RDR:ADF:ADR	1/1:29:7:7:0:6:85.71%:1.0823E-3:0:35:0:0:0:6
DN24786_c0_g3_i3	2563	.	T	C	.	PASS	ADP=173;WT=0;HET=0;HOM=1;NC=0	GT:GQ:SDP:DP:RD:AD:FREQ:PVAL:RBQ:ABQ:RDF:RDR:ADF:ADR	1/1:255:173:173:29:141:81.5%:6.3454E-67:38:36:25:4:77:64
DN24061_c0_g1_i2	42	.	T	A	.	PASS	ADP=11;WT=0;HET=0;HOM=1;NC=0	GT:GQ:SDP:DP:RD:AD:FREQ:PVAL:RBQ:ABQ:RDF:RDR:ADF:ADR	1/1:46:11:11:0:9:81.82%:2.0568E-5:0:33:0:0:9:0
DN24061_c0_g1_i2	43	.	T	A	.	PASS	ADP=12;WT=0;HET=0;HOM=1;NC=0	GT:GQ:SDP:DP:RD:AD:FREQ:PVAL:RBQ:ABQ:RDF:RDR:ADF:ADR	1/1:44:12:12:2:10:83.33%:3.3652E-5:40:35:2:0:10:0
DN23993_c2_g1_i1	2501	.	T	C	.	PASS	ADP=338;WT=0;HET=0;HOM=1;NC=0	GT:GQ:SDP:DP:RD:AD:FREQ:PVAL:RBQ:ABQ:RDF:RDR:ADF:ADR	1/1:255:338:338:2:336:99.41%:5.9919E-198:40:37:1:1:191:145
DN19322_c0_g1_i2	91	.	CAA	C	.	PASS	ADP=35;WT=0;HET=0;HOM=1;NC=0	GT:GQ:SDP:DP:RD:AD:FREQ:PVAL:RBQ:ABQ:RDF:RDR:ADF:ADR	1/1:145:35:35:4:30:85.71%:2.5943E-15:39:39:4:0:25:5
DN24823_c0_g1_i3	52	.	T	A	.	PASS	ADP=6;WT=0;HET=0;HOM=1;NC=0	GT:GQ:SDP:DP:RD:AD:FREQ:PVAL:RBQ:ABQ:RDF:RDR:ADF:ADR	1/1:29:6:6:0:6:100%:1.0823E-3:0:34:0:0:6:0
DN24823_c0_g1_i3	53	.	C	A	.	PASS	ADP=6;WT=0;HET=0;HOM=1;NC=0	GT:GQ:SDP:DP:RD:AD:FREQ:PVAL:RBQ:ABQ:RDF:RDR:ADF:ADR	1/1:29:6:6:0:6:100%:1.0823E-3:0:34:0:0:6:0
DN24823_c0_g1_i3	56	.	T	C	.	PASS	ADP=7;WT=0;HET=0;HOM=1;NC=0	GT:GQ:SDP:DP:RD:AD:FREQ:PVAL:RBQ:ABQ:RDF:RDR:ADF:ADR	1/1:35:7:7:0:7:100%:2.9138E-4:0:38:0:0:7:0
DN24823_c0_g1_i3	57	.	C	G	.	PASS	ADP=7;WT=0;HET=0;HOM=1;NC=0	GT:GQ:SDP:DP:RD:AD:FREQ:PVAL:RBQ:ABQ:RDF:RDR:ADF:ADR	1/1:35:7:7:0:7:100%:2.9138E-4:0:38:0:0:7:0
DN24823_c0_g1_i3	59	.	C	CA	.	PASS	ADP=7;WT=0;HET=0;HOM=1;NC=0	GT:GQ:SDP:DP:RD:AD:FREQ:PVAL:RBQ:ABQ:RDF:RDR:ADF:ADR	1/1:35:7:7:0:7:100%:2.9138E-4:0:39:0:0:7:0
DN24823_c0_g1_i3	2259	.	C	A	.	PASS	ADP=992;WT=0;HET=0;HOM=1;NC=0	GT:GQ:SDP:DP:RD:AD:FREQ:PVAL:RBQ:ABQ:RDF:RDR:ADF:ADR	1/1:255:992:992:197:795:80.14%:0E0:38:38:92:105:431:364
DN21036_c0_g1_i1	38	.	ACT	A	.	PASS	ADP=90;WT=0;HET=0;HOM=1;NC=0	GT:GQ:SDP:DP:RD:AD:FREQ:PVAL:RBQ:ABQ:RDF:RDR:ADF:ADR	1/1:255:90:90:9:74:82.22%:1.5021E-37:37:36:7:2:67:7
DN24469_c0_g1_i6	1376	.	A	G	.	PASS	ADP=564;WT=0;HET=0;HOM=1;NC=0	GT:GQ:SDP:DP:RD:AD:FREQ:PVAL:RBQ:ABQ:RDF:RDR:ADF:ADR	1/1:255:565:564:104:460:81.56%:1.4095E-214:38:38:46:58:232:228
DN24583_c0_g1_i4	3748	.	A	G	.	PASS	ADP=41;WT=0;HET=0;HOM=1;NC=0	GT:GQ:SDP:DP:RD:AD:FREQ:PVAL:RBQ:ABQ:RDF:RDR:ADF:ADR	1/1:236:41:41:0:41:100%:2.3541E-24:0:33:0:0:0:41
DN24583_c0_g1_i4	3749	.	G	C	.	PASS	ADP=40;WT=0;HET=0;HOM=1;NC=0	GT:GQ:SDP:DP:RD:AD:FREQ:PVAL:RBQ:ABQ:RDF:RDR:ADF:ADR	1/1:230:40:40:0:40:100%:9.3017E-24:0:33:0:0:0:40
DN24583_c0_g1_i4	3750	.	A	G	.	PASS	ADP=34;WT=0;HET=0;HOM=1;NC=0	GT:GQ:SDP:DP:RD:AD:FREQ:PVAL:RBQ:ABQ:RDF:RDR:ADF:ADR	1/1:194:34:34:0:34:100%:3.5146E-20:0:34:0:0:0:34
DN24658_c0_g1_i2	37	.	A	G	.	PASS	ADP=26;WT=0;HET=0;HOM=1;NC=0	GT:GQ:SDP:DP:RD:AD:FREQ:PVAL:RBQ:ABQ:RDF:RDR:ADF:ADR	1/1:102:26:26:4:22:84.62%:5.5261E-11:39:36:3:1:20:2
DN24658_c0_g1_i2	1847	.	A	G	.	PASS	ADP=280;WT=0;HET=0;HOM=1;NC=0	GT:GQ:SDP:DP:RD:AD:FREQ:PVAL:RBQ:ABQ:RDF:RDR:ADF:ADR	1/1:255:280:280:21:257:92.45%:1.1658E-134:39:38:8:13:144:113
DN24658_c0_g1_i2	2266	.	C	T	.	PASS	ADP=306;WT=0;HET=0;HOM=1;NC=0	GT:GQ:SDP:DP:RD:AD:FREQ:PVAL:RBQ:ABQ:RDF:RDR:ADF:ADR	1/1:255:306:306:60:245:80.07%:2.8131E-113:38:38:28:32:104:141
DN24658_c0_g1_i2	3666	.	A	G	.	PASS	ADP=621;WT=0;HET=0;HOM=1;NC=0	GT:GQ:SDP:DP:RD:AD:FREQ:PVAL:RBQ:ABQ:RDF:RDR:ADF:ADR	1/1:255:622:621:111:509:82.1%:1.5533E-238:38:38:30:81:137:372
DN24180_c0_g1_i2	259	.	G	A	.	PASS	ADP=40;WT=0;HET=0;HOM=1;NC=0	GT:GQ:SDP:DP:RD:AD:FREQ:PVAL:RBQ:ABQ:RDF:RDR:ADF:ADR	1/1:214:40:40:1:39:92.86%:3.8137E-22:40:37:0:1:20:19
DN23830_c1_g1_i2	525	.	A	G	.	PASS	ADP=416;WT=0;HET=0;HOM=1;NC=0	GT:GQ:SDP:DP:RD:AD:FREQ:PVAL:RBQ:ABQ:RDF:RDR:ADF:ADR	1/1:255:416:416:72:344:82.69%:3.0605E-162:39:38:32:40:168:176
DN24866_c2_g2_i1	1031	.	T	C	.	PASS	ADP=448;WT=0;HET=0;HOM=1;NC=0	GT:GQ:SDP:DP:RD:AD:FREQ:PVAL:RBQ:ABQ:RDF:RDR:ADF:ADR	1/1:255:453:448:82:364:81.25%:5.6161E-170:38:38:41:41:162:202
DN24866_c2_g2_i1	2849	.	G	T	.	PASS	ADP=457;WT=0;HET=0;HOM=1;NC=0	GT:GQ:SDP:DP:RD:AD:FREQ:PVAL:RBQ:ABQ:RDF:RDR:ADF:ADR	1/1:255:457:457:68:389:85.12%:1.1036E-187:37:38:30:38:192:197
DN24866_c2_g2_i1	3297	.	T	C	.	PASS	ADP=634;WT=0;HET=0;HOM=1;NC=0	GT:GQ:SDP:DP:RD:AD:FREQ:PVAL:RBQ:ABQ:RDF:RDR:ADF:ADR	1/1:255:634:634:110:524:82.65%:8.5264E-247:38:38:56:54:314:210
DN23671_c3_g1_i1	3731	.	A	G	.	PASS	ADP=12;WT=0;HET=0;HOM=1;NC=0	GT:GQ:SDP:DP:RD:AD:FREQ:PVAL:RBQ:ABQ:RDF:RDR:ADF:ADR	1/1:64:12:12:0:12:100%:3.698E-7:0:36:0:0:0:12
DN24709_c2_g1_i1	767	.	G	A	.	PASS	ADP=450;WT=0;HET=0;HOM=1;NC=0	GT:GQ:SDP:DP:RD:AD:FREQ:PVAL:RBQ:ABQ:RDF:RDR:ADF:ADR	1/1:255:450:450:83:365:81.11%:3.151E-170:38:38:48:35:193:172
DN12114_c0_g1_i1	3721	.	A	G	.	PASS	ADP=13;WT=0;HET=0;HOM=1;NC=0	GT:GQ:SDP:DP:RD:AD:FREQ:PVAL:RBQ:ABQ:RDF:RDR:ADF:ADR	1/1:53:13:13:1:11:91.67%:4.8074E-6:40:36:0:1:0:11
DN24442_c1_g1_i3	167	.	G	C	.	PASS	ADP=211;WT=0;HET=0;HOM=1;NC=0	GT:GQ:SDP:DP:RD:AD:FREQ:PVAL:RBQ:ABQ:RDF:RDR:ADF:ADR	1/1:255:211:211:34:177:83.89%:1.2435E-84:38:37:20:14:124:53
DN24442_c1_g1_i3	3746	.	T	A	.	PASS	ADP=10;WT=0;HET=0;HOM=1;NC=0	GT:GQ:SDP:DP:RD:AD:FREQ:PVAL:RBQ:ABQ:RDF:RDR:ADF:ADR	1/1:42:10:10:1:9:90%:5.9538E-5:35:34:0:1:0:9
DN24667_c0_g2_i1	1369	.	G	A	.	PASS	ADP=549;WT=0;HET=0;HOM=1;NC=0	GT:GQ:SDP:DP:RD:AD:FREQ:PVAL:RBQ:ABQ:RDF:RDR:ADF:ADR	1/1:255:549:549:100:449:81.79%:7.0144E-210:38:38:46:54:228:221
DN24667_c0_g2_i1	1879	.	T	A	.	PASS	ADP=403;WT=0;HET=0;HOM=1;NC=0	GT:GQ:SDP:DP:RD:AD:FREQ:PVAL:RBQ:ABQ:RDF:RDR:ADF:ADR	1/1:255:403:403:76:327:81.14%:4.1654E-152:38:38:33:43:131:196
DN24667_c0_g2_i1	2877	.	C	T	.	PASS	ADP=317;WT=0;HET=0;HOM=1;NC=0	GT:GQ:SDP:DP:RD:AD:FREQ:PVAL:RBQ:ABQ:RDF:RDR:ADF:ADR	1/1:255:317:317:51:266:83.91%:5.4348E-127:38:38:26:25:148:118
DN24333_c0_g2_i2	2532	.	TA	T	.	PASS	ADP=429;WT=0;HET=0;HOM=1;NC=0	GT:GQ:SDP:DP:RD:AD:FREQ:PVAL:RBQ:ABQ:RDF:RDR:ADF:ADR	1/1:255:429:429:63:365:85.08%:2.079E-176:37:38:29:34:173:192
DN20112_c0_g1_i1	3642	.	G	C	.	PASS	ADP=6;WT=0;HET=0;HOM=1;NC=0	GT:GQ:SDP:DP:RD:AD:FREQ:PVAL:RBQ:ABQ:RDF:RDR:ADF:ADR	1/1:29:6:6:0:6:100%:1.0823E-3:0:37:0:0:0:6
DN23916_c2_g2_i7	1241	.	A	G	.	PASS	ADP=193;WT=0;HET=0;HOM=1;NC=0	GT:GQ:SDP:DP:RD:AD:FREQ:PVAL:RBQ:ABQ:RDF:RDR:ADF:ADR	1/1:255:193:193:33:160:82.9%:7.4791E-76:38:38:23:10:87:73
DN24021_c0_g1_i1	3639	.	G	T	.	PASS	ADP=24;WT=0;HET=0;HOM=1;NC=0	GT:GQ:SDP:DP:RD:AD:FREQ:PVAL:RBQ:ABQ:RDF:RDR:ADF:ADR	1/1:100:24:24:3:21:84%:9.0704E-11:38:35:1:2:1:20
DN24693_c0_g1_i5	1458	.	A	G	.	PASS	ADP=312;WT=0;HET=0;HOM=1;NC=0	GT:GQ:SDP:DP:RD:AD:FREQ:PVAL:RBQ:ABQ:RDF:RDR:ADF:ADR	1/1:255:312:312:53:259:83.01%:1.2569E-122:39:38:9:44:40:219
DN24693_c0_g1_i5	1565	.	C	T	.	PASS	ADP=511;WT=0;HET=0;HOM=1;NC=0	GT:GQ:SDP:DP:RD:AD:FREQ:PVAL:RBQ:ABQ:RDF:RDR:ADF:ADR	1/1:255:512:511:23:488:95.5%:1.1547E-266:39:38:9:14:398:90
DN24693_c0_g1_i5	1762	.	C	T	.	PASS	ADP=897;WT=0;HET=0;HOM=1;NC=0	GT:GQ:SDP:DP:RD:AD:FREQ:PVAL:RBQ:ABQ:RDF:RDR:ADF:ADR	1/1:255:897:897:133:763:85.06%:0E0:38:38:71:62:453:310
DN24693_c0_g1_i5	1953	.	A	G	.	PASS	ADP=895;WT=0;HET=0;HOM=1;NC=0	GT:GQ:SDP:DP:RD:AD:FREQ:PVAL:RBQ:ABQ:RDF:RDR:ADF:ADR	1/1:255:895:895:160:734:82.01%:0E0:38:38:75:85:376:358
DN24693_c0_g1_i5	3686	.	A	G	.	PASS	ADP=38;WT=0;HET=0;HOM=1;NC=0	GT:GQ:SDP:DP:RD:AD:FREQ:PVAL:RBQ:ABQ:RDF:RDR:ADF:ADR	1/1:218:38:38:0:38:100%:1.4508E-22:0:37:0:0:0:38
DN24693_c0_g1_i5	3696	.	C	CT	.	PASS	ADP=18;WT=0;HET=0;HOM=1;NC=0	GT:GQ:SDP:DP:RD:AD:FREQ:PVAL:RBQ:ABQ:RDF:RDR:ADF:ADR	1/1:68:18:18:3:15:83.33%:1.4655E-7:35:38:0:3:0:15
DN24693_c0_g1_i5	3699	.	A	C	.	PASS	ADP=17;WT=0;HET=0;HOM=1;NC=0	GT:GQ:SDP:DP:RD:AD:FREQ:PVAL:RBQ:ABQ:RDF:RDR:ADF:ADR	1/1:93:17:17:0:17:100%:4.2852E-10:0:37:0:0:0:17
DN24693_c0_g1_i5	3701	.	C	T	.	PASS	ADP=13;WT=0;HET=0;HOM=1;NC=0	GT:GQ:SDP:DP:RD:AD:FREQ:PVAL:RBQ:ABQ:RDF:RDR:ADF:ADR	1/1:70:13:13:0:13:100%:9.6148E-8:0:38:0:0:0:13
DN22012_c2_g2_i1	194	.	C	T	.	PASS	ADP=49;WT=0;HET=0;HOM=1;NC=0	GT:GQ:SDP:DP:RD:AD:FREQ:PVAL:RBQ:ABQ:RDF:RDR:ADF:ADR	1/1:209:49:49:6:43:87.76%:1.1378E-21:36:38:3:3:35:8
DN22012_c2_g2_i1	196	.	T	A	.	PASS	ADP=54;WT=0;HET=0;HOM=1;NC=0	GT:GQ:SDP:DP:RD:AD:FREQ:PVAL:RBQ:ABQ:RDF:RDR:ADF:ADR	1/1:246:54:54:5:49:90.74%:2.014E-25:39:37:3:2:39:10
DN22012_c2_g2_i1	197	.	C	A	.	PASS	ADP=54;WT=0;HET=0;HOM=1;NC=0	GT:GQ:SDP:DP:RD:AD:FREQ:PVAL:RBQ:ABQ:RDF:RDR:ADF:ADR	1/1:246:54:54:5:49:90.74%:2.014E-25:38:37:3:2:39:10
DN22012_c2_g2_i1	1207	.	A	G	.	PASS	ADP=68;WT=0;HET=0;HOM=1;NC=0	GT:GQ:SDP:DP:RD:AD:FREQ:PVAL:RBQ:ABQ:RDF:RDR:ADF:ADR	1/1:255:68:68:8:60:88.24%:3.1695E-30:36:37:1:7:18:42
DN23409_c1_g1_i1	147	.	A	G	.	PASS	ADP=101;WT=0;HET=0;HOM=1;NC=0	GT:GQ:SDP:DP:RD:AD:FREQ:PVAL:RBQ:ABQ:RDF:RDR:ADF:ADR	1/1:255:101:101:1:100:99.01%:2.8302E-58:40:38:1:0:60:40
DN21955_c0_g1_i2	3293	.	A	G	.	PASS	ADP=145;WT=0;HET=0;HOM=1;NC=0	GT:GQ:SDP:DP:RD:AD:FREQ:PVAL:RBQ:ABQ:RDF:RDR:ADF:ADR	1/1:255:145:145:9:136:93.79%:1.1361E-72:34:38:4:5:55:81
DN21955_c0_g1_i2	3306	.	T	C	.	PASS	ADP=153;WT=0;HET=0;HOM=1;NC=0	GT:GQ:SDP:DP:RD:AD:FREQ:PVAL:RBQ:ABQ:RDF:RDR:ADF:ADR	1/1:255:153:153:10:143:93.46%:4.6335E-76:36:38:4:6:63:80
DN21955_c0_g1_i2	3311	.	G	T	.	PASS	ADP=144;WT=0;HET=0;HOM=1;NC=0	GT:GQ:SDP:DP:RD:AD:FREQ:PVAL:RBQ:ABQ:RDF:RDR:ADF:ADR	1/1:255:144:144:10:134:93.06%:6.5666E-71:33:38:4:6:60:74
DN23968_c0_g1_i1	3602	.	G	A	.	PASS	ADP=220;WT=0;HET=0;HOM=1;NC=0	GT:GQ:SDP:DP:RD:AD:FREQ:PVAL:RBQ:ABQ:RDF:RDR:ADF:ADR	1/1:255:220:220:7:212:96.36%:2.0114E-118:37:37:3:4:43:169
DN23968_c0_g1_i1	3614	.	CG	C	.	PASS	ADP=165;WT=0;HET=0;HOM=1;NC=0	GT:GQ:SDP:DP:RD:AD:FREQ:PVAL:RBQ:ABQ:RDF:RDR:ADF:ADR	1/1:255:165:165:16:149:90.3%:3.3378E-76:37:38:9:7:27:122
DN23072_c3_g1_i2	2128	.	A	G	.	PASS	ADP=801;WT=0;HET=0;HOM=1;NC=0	GT:GQ:SDP:DP:RD:AD:FREQ:PVAL:RBQ:ABQ:RDF:RDR:ADF:ADR	1/1:255:801:801:36:747:93.84%:0E0:39:38:20:16:469:278
DN24294_c0_g1_i1	11	.	C	G	.	PASS	ADP=5;WT=0;HET=0;HOM=1;NC=0	GT:GQ:SDP:DP:RD:AD:FREQ:PVAL:RBQ:ABQ:RDF:RDR:ADF:ADR	1/1:24:5:5:0:5:100%:3.9683E-3:0:34:0:0:5:0
DN23730_c2_g5_i1	1	.	G	C	.	PASS	ADP=9;WT=0;HET=0;HOM=1;NC=0	GT:GQ:SDP:DP:RD:AD:FREQ:PVAL:RBQ:ABQ:RDF:RDR:ADF:ADR	1/1:46:9:9:0:9:100%:2.0568E-5:0:34:0:0:9:0
DN23730_c2_g5_i1	973	.	G	A	.	PASS	ADP=224;WT=0;HET=0;HOM=1;NC=0	GT:GQ:SDP:DP:RD:AD:FREQ:PVAL:RBQ:ABQ:RDF:RDR:ADF:ADR	1/1:255:224:224:33:191:85.27%:1.6564E-92:39:38:16:17:83:108
DN23730_c2_g5_i1	1547	.	G	A	.	PASS	ADP=277;WT=0;HET=0;HOM=1;NC=0	GT:GQ:SDP:DP:RD:AD:FREQ:PVAL:RBQ:ABQ:RDF:RDR:ADF:ADR	1/1:255:277:277:47:230:83.03%:5.7357E-109:39:38:23:24:100:130
DN23588_c1_g1_i2	3395	.	AT	A	.	PASS	ADP=338;WT=0;HET=0;HOM=1;NC=0	GT:GQ:SDP:DP:RD:AD:FREQ:PVAL:RBQ:ABQ:RDF:RDR:ADF:ADR	1/1:255:338:338:44:294:86.98%:1.2142E-144:38:38:16:28:134:160
DN20459_c0_g1_i3	3634	.	C	T	.	PASS	ADP=11;WT=0;HET=0;HOM=1;NC=0	GT:GQ:SDP:DP:RD:AD:FREQ:PVAL:RBQ:ABQ:RDF:RDR:ADF:ADR	1/1:58:11:11:0:11:100%:1.4176E-6:0:38:0:0:3:8
DN24456_c1_g1_i1	3673	.	A	T	.	PASS	ADP=8;WT=0;HET=0;HOM=1;NC=0	GT:GQ:SDP:DP:RD:AD:FREQ:PVAL:RBQ:ABQ:RDF:RDR:ADF:ADR	1/1:35:8:8:0:7:87.5%:2.9138E-4:0:35:0:0:0:7
DN23796_c0_g2_i1	454	.	A	G	.	PASS	ADP=612;WT=0;HET=0;HOM=1;NC=0	GT:GQ:SDP:DP:RD:AD:FREQ:PVAL:RBQ:ABQ:RDF:RDR:ADF:ADR	1/1:255:612:612:112:500:81.7%:1.7387E-233:38:38:56:56:319:181
DN21097_c0_g1_i2	3307	.	G	C	.	PASS	ADP=373;WT=0;HET=0;HOM=1;NC=0	GT:GQ:SDP:DP:RD:AD:FREQ:PVAL:RBQ:ABQ:RDF:RDR:ADF:ADR	1/1:255:373:373:20:353:94.64%:1.7964E-190:38:38:8:12:144:209
DN21097_c0_g1_i2	3321	.	G	C	.	PASS	ADP=334;WT=0;HET=0;HOM=1;NC=0	GT:GQ:SDP:DP:RD:AD:FREQ:PVAL:RBQ:ABQ:RDF:RDR:ADF:ADR	1/1:255:339:334:13:318:95.21%:2.0328E-175:37:38:4:9:115:203
DN21097_c0_g1_i2	3328	.	A	G	.	PASS	ADP=324;WT=0;HET=0;HOM=1;NC=0	GT:GQ:SDP:DP:RD:AD:FREQ:PVAL:RBQ:ABQ:RDF:RDR:ADF:ADR	1/1:255:324:324:15:308:95.06%:5.228E-168:39:38:6:9:109:199
DN21097_c0_g1_i2	3348	.	T	C	.	PASS	ADP=321;WT=0;HET=0;HOM=1;NC=0	GT:GQ:SDP:DP:RD:AD:FREQ:PVAL:RBQ:ABQ:RDF:RDR:ADF:ADR	1/1:255:321:321:13:308:95.95%:1.4205E-169:39:39:3:10:98:210
DN21097_c0_g1_i2	3356	.	T	C	.	PASS	ADP=318;WT=0;HET=0;HOM=1;NC=0	GT:GQ:SDP:DP:RD:AD:FREQ:PVAL:RBQ:ABQ:RDF:RDR:ADF:ADR	1/1:255:320:318:14:304:95.6%:1.9042E-166:37:38:3:11:91:213
DN24327_c0_g1_i3	3350	.	T	G	.	PASS	ADP=187;WT=0;HET=0;HOM=1;NC=0	GT:GQ:SDP:DP:RD:AD:FREQ:PVAL:RBQ:ABQ:RDF:RDR:ADF:ADR	1/1:255:187:187:35:152:81.28%:4.7669E-71:39:38:6:29:76:76
DN24051_c0_g1_i1	2165	.	G	T	.	PASS	ADP=234;WT=0;HET=0;HOM=1;NC=0	GT:GQ:SDP:DP:RD:AD:FREQ:PVAL:RBQ:ABQ:RDF:RDR:ADF:ADR	1/1:255:236:234:42:192:82.05%:3.1157E-90:38:38:20:22:108:84
DN24019_c1_g1_i2	46	.	G	T	.	PASS	ADP=6;WT=0;HET=0;HOM=1;NC=0	GT:GQ:SDP:DP:RD:AD:FREQ:PVAL:RBQ:ABQ:RDF:RDR:ADF:ADR	1/1:29:6:6:0:6:100%:1.0823E-3:0:35:0:0:6:0
DN24019_c1_g1_i2	49	.	G	T	.	PASS	ADP=7;WT=0;HET=0;HOM=1;NC=0	GT:GQ:SDP:DP:RD:AD:FREQ:PVAL:RBQ:ABQ:RDF:RDR:ADF:ADR	1/1:29:7:7:0:6:85.71%:1.0823E-3:0:37:0:0:6:0
DN24143_c0_g1_i1	515	.	A	T	.	PASS	ADP=309;WT=0;HET=0;HOM=1;NC=0	GT:GQ:SDP:DP:RD:AD:FREQ:PVAL:RBQ:ABQ:RDF:RDR:ADF:ADR	1/1:255:309:309:61:248:80.26%:1.3687E-114:38:38:20:41:120:128
DN22509_c0_g1_i1	1386	.	A	T	.	PASS	ADP=478;WT=0;HET=0;HOM=1;NC=0	GT:GQ:SDP:DP:RD:AD:FREQ:PVAL:RBQ:ABQ:RDF:RDR:ADF:ADR	1/1:255:481:478:65:413:86.4%:8.2358E-202:39:38:38:27:251:162
DN22509_c0_g1_i1	1389	.	A	G	.	PASS	ADP=471;WT=0;HET=0;HOM=1;NC=0	GT:GQ:SDP:DP:RD:AD:FREQ:PVAL:RBQ:ABQ:RDF:RDR:ADF:ADR	1/1:255:474:471:66:405:85.99%:4.4406E-197:38:38:38:28:236:169
DN22509_c0_g1_i1	1395	.	G	C	.	PASS	ADP=475;WT=0;HET=0;HOM=1;NC=0	GT:GQ:SDP:DP:RD:AD:FREQ:PVAL:RBQ:ABQ:RDF:RDR:ADF:ADR	1/1:255:475:475:67:408:85.89%:2.3749E-198:38:38:39:28:232:176
DN22509_c0_g1_i1	1410	.	T	G	.	PASS	ADP=483;WT=0;HET=0;HOM=1;NC=0	GT:GQ:SDP:DP:RD:AD:FREQ:PVAL:RBQ:ABQ:RDF:RDR:ADF:ADR	1/1:255:483:483:62:421:87.16%:2.4399E-207:38:38:36:26:225:196
DN22509_c0_g1_i1	1428	.	G	T	.	PASS	ADP=536;WT=0;HET=0;HOM=1;NC=0	GT:GQ:SDP:DP:RD:AD:FREQ:PVAL:RBQ:ABQ:RDF:RDR:ADF:ADR	1/1:255:536:536:65:469:87.5%:1.4572E-232:38:38:33:32:249:220
DN24073_c0_g1_i3	42	.	G	C	.	PASS	ADP=8;WT=0;HET=0;HOM=1;NC=0	GT:GQ:SDP:DP:RD:AD:FREQ:PVAL:RBQ:ABQ:RDF:RDR:ADF:ADR	1/1:41:8:8:0:8:100%:7.77E-5:0:35:0:0:8:0
DN24073_c0_g1_i3	3412	.	T	C	.	PASS	ADP=270;WT=0;HET=0;HOM=1;NC=0	GT:GQ:SDP:DP:RD:AD:FREQ:PVAL:RBQ:ABQ:RDF:RDR:ADF:ADR	1/1:255:271:270:13:257:95.19%:7.3401E-140:39:38:8:5:134:123
DN24561_c0_g1_i2	118	.	A	T	.	PASS	ADP=586;WT=0;HET=0;HOM=1;NC=0	GT:GQ:SDP:DP:RD:AD:FREQ:PVAL:RBQ:ABQ:RDF:RDR:ADF:ADR	1/1:255:586:586:110:475:81.06%:7.6648E-221:38:38:70:40:309:166
DN24561_c0_g1_i2	398	.	A	T	.	PASS	ADP=953;WT=0;HET=0;HOM=1;NC=0	GT:GQ:SDP:DP:RD:AD:FREQ:PVAL:RBQ:ABQ:RDF:RDR:ADF:ADR	1/1:255:953:953:148:805:84.47%:0E0:38:38:78:70:439:366
DN24561_c0_g1_i2	2378	.	G	A	.	PASS	ADP=398;WT=0;HET=0;HOM=1;NC=0	GT:GQ:SDP:DP:RD:AD:FREQ:PVAL:RBQ:ABQ:RDF:RDR:ADF:ADR	1/1:255:398:398:1:396:99.5%:1.3495E-235:16:38:0:1:164:232
DN24561_c0_g1_i2	3133	.	C	G	.	PASS	ADP=405;WT=0;HET=0;HOM=1;NC=0	GT:GQ:SDP:DP:RD:AD:FREQ:PVAL:RBQ:ABQ:RDF:RDR:ADF:ADR	1/1:255:405:405:76:327:80.74%:4.1654E-152:38:38:33:43:154:173
DN21864_c0_g3_i1	3524	.	T	C	.	PASS	ADP=29;WT=0;HET=0;HOM=1;NC=0	GT:GQ:SDP:DP:RD:AD:FREQ:PVAL:RBQ:ABQ:RDF:RDR:ADF:ADR	1/1:164:29:29:0:29:100%:3.3259E-17:0:38:0:0:0:29
DN21864_c0_g3_i1	3525	.	G	T	.	PASS	ADP=29;WT=0;HET=0;HOM=1;NC=0	GT:GQ:SDP:DP:RD:AD:FREQ:PVAL:RBQ:ABQ:RDF:RDR:ADF:ADR	1/1:164:29:29:0:29:100%:3.3259E-17:0:38:0:0:0:29
DN21864_c0_g3_i1	3535	.	T	C	.	PASS	ADP=16;WT=0;HET=0;HOM=1;NC=0	GT:GQ:SDP:DP:RD:AD:FREQ:PVAL:RBQ:ABQ:RDF:RDR:ADF:ADR	1/1:87:16:16:0:16:100%:1.6637E-9:0:38:0:0:0:16
DN17755_c0_g1_i1	126	.	A	G	.	PASS	ADP=31;WT=0;HET=0;HOM=1;NC=0	GT:GQ:SDP:DP:RD:AD:FREQ:PVAL:RBQ:ABQ:RDF:RDR:ADF:ADR	1/1:113:31:31:6:25:80.65%:4.9949E-12:39:38:2:4:22:3
DN24136_c0_g1_i9	2982	.	A	G	.	PASS	ADP=186;WT=0;HET=0;HOM=1;NC=0	GT:GQ:SDP:DP:RD:AD:FREQ:PVAL:RBQ:ABQ:RDF:RDR:ADF:ADR	1/1:255:186:186:26:160:86.02%:3.8492E-78:39:38:19:7:78:82
DN22049_c0_g1_i1	1022	.	CA	C	.	PASS	ADP=444;WT=0;HET=0;HOM=1;NC=0	GT:GQ:SDP:DP:RD:AD:FREQ:PVAL:RBQ:ABQ:RDF:RDR:ADF:ADR	1/1:255:446:444:61:381:85.62%:8.0083E-186:36:38:41:20:189:192
DN24434_c1_g1_i2	3339	.	T	C	.	PASS	ADP=252;WT=0;HET=0;HOM=1;NC=0	GT:GQ:SDP:DP:RD:AD:FREQ:PVAL:RBQ:ABQ:RDF:RDR:ADF:ADR	1/1:255:252:252:3:249:98.81%:1.468E-144:39:38:0:3:129:120
DN23578_c0_g1_i2	2951	.	A	G	.	PASS	ADP=275;WT=0;HET=0;HOM=1;NC=0	GT:GQ:SDP:DP:RD:AD:FREQ:PVAL:RBQ:ABQ:RDF:RDR:ADF:ADR	1/1:255:275:275:45:229:83.27%:4.7943E-109:39:38:22:23:117:112
DN23906_c0_g1_i1	668	.	C	G	.	PASS	ADP=719;WT=0;HET=0;HOM=1;NC=0	GT:GQ:SDP:DP:RD:AD:FREQ:PVAL:RBQ:ABQ:RDF:RDR:ADF:ADR	1/1:255:719:719:107:612:85.12%:5.073E-295:38:38:60:47:276:336
DN23906_c0_g1_i1	679	.	A	G	.	PASS	ADP=700;WT=0;HET=0;HOM=1;NC=0	GT:GQ:SDP:DP:RD:AD:FREQ:PVAL:RBQ:ABQ:RDF:RDR:ADF:ADR	1/1:255:700:700:106:589:84.51%:6.3748E-283:37:38:57:49:270:319
DN23906_c0_g1_i1	681	.	G	A	.	PASS	ADP=645;WT=0;HET=0;HOM=1;NC=0	GT:GQ:SDP:DP:RD:AD:FREQ:PVAL:RBQ:ABQ:RDF:RDR:ADF:ADR	1/1:255:645:645:104:539:83.57%:1.1807E-256:38:38:62:42:270:269
DN23906_c0_g1_i1	701	.	A	G	.	PASS	ADP=662;WT=0;HET=0;HOM=1;NC=0	GT:GQ:SDP:DP:RD:AD:FREQ:PVAL:RBQ:ABQ:RDF:RDR:ADF:ADR	1/1:255:662:662:110:552:83.38%:9.7275E-262:38:37:67:43:287:265
DN23906_c0_g1_i1	785	.	A	G	.	PASS	ADP=574;WT=0;HET=0;HOM=1;NC=0	GT:GQ:SDP:DP:RD:AD:FREQ:PVAL:RBQ:ABQ:RDF:RDR:ADF:ADR	1/1:255:574:574:108:465:81.01%:4.0695E-216:37:37:54:54:189:276
DN23906_c0_g1_i1	798	.	T	C	.	PASS	ADP=564;WT=0;HET=0;HOM=1;NC=0	GT:GQ:SDP:DP:RD:AD:FREQ:PVAL:RBQ:ABQ:RDF:RDR:ADF:ADR	1/1:255:564:564:97:464:82.42%:1.0396E-218:37:38:49:48:202:262
DN23906_c0_g1_i1	824	.	G	A	.	PASS	ADP=578;WT=0;HET=0;HOM=1;NC=0	GT:GQ:SDP:DP:RD:AD:FREQ:PVAL:RBQ:ABQ:RDF:RDR:ADF:ADR	1/1:255:578:578:108:470:81.31%:9.4253E-219:38:38:47:61:198:272
DN23906_c0_g1_i1	826	.	A	G	.	PASS	ADP=550;WT=0;HET=0;HOM=1;NC=0	GT:GQ:SDP:DP:RD:AD:FREQ:PVAL:RBQ:ABQ:RDF:RDR:ADF:ADR	1/1:255:550:550:103:446:81.09%:1.8238E-207:38:38:47:56:206:240
DN23906_c0_g1_i1	1012	.	T	C	.	PASS	ADP=547;WT=0;HET=0;HOM=1;NC=0	GT:GQ:SDP:DP:RD:AD:FREQ:PVAL:RBQ:ABQ:RDF:RDR:ADF:ADR	1/1:255:547:547:105:441:80.62%:2.6905E-204:38:38:50:55:228:213
DN23906_c0_g1_i1	1297	.	T	G	.	PASS	ADP=577;WT=0;HET=0;HOM=1;NC=0	GT:GQ:SDP:DP:RD:AD:FREQ:PVAL:RBQ:ABQ:RDF:RDR:ADF:ADR	1/1:255:577:577:95:480:83.19%:7.3491E-228:39:38:47:48:210:270
DN23906_c0_g1_i1	1322	.	A	T	.	PASS	ADP=501;WT=0;HET=0;HOM=1;NC=0	GT:GQ:SDP:DP:RD:AD:FREQ:PVAL:RBQ:ABQ:RDF:RDR:ADF:ADR	1/1:255:501:501:76:425:84.83%:1.9731E-204:38:38:37:39:189:236
DN23906_c0_g1_i1	1879	.	C	T	.	PASS	ADP=402;WT=0;HET=0;HOM=1;NC=0	GT:GQ:SDP:DP:RD:AD:FREQ:PVAL:RBQ:ABQ:RDF:RDR:ADF:ADR	1/1:255:402:402:76:326:81.09%:1.4001E-151:38:38:34:42:148:178
DN23906_c0_g1_i1	1880	.	A	T	.	PASS	ADP=393;WT=0;HET=0;HOM=1;NC=0	GT:GQ:SDP:DP:RD:AD:FREQ:PVAL:RBQ:ABQ:RDF:RDR:ADF:ADR	1/1:255:393:393:71:321:81.68%:2.5425E-150:38:38:34:37:147:174
DN23906_c0_g1_i1	3202	.	G	A	.	PASS	ADP=288;WT=0;HET=0;HOM=1;NC=0	GT:GQ:SDP:DP:RD:AD:FREQ:PVAL:RBQ:ABQ:RDF:RDR:ADF:ADR	1/1:255:288:288:57:231:80.21%:1.0102E-106:38:38:21:36:113:118
DN23906_c0_g1_i1	3203	.	C	A	.	PASS	ADP=284;WT=0;HET=0;HOM=1;NC=0	GT:GQ:SDP:DP:RD:AD:FREQ:PVAL:RBQ:ABQ:RDF:RDR:ADF:ADR	1/1:255:285:284:55:229:80.63%:3.4215E-106:38:38:21:34:112:117
DN23906_c0_g1_i1	3206	.	A	G	.	PASS	ADP=275;WT=0;HET=0;HOM=1;NC=0	GT:GQ:SDP:DP:RD:AD:FREQ:PVAL:RBQ:ABQ:RDF:RDR:ADF:ADR	1/1:255:278:275:51:222:81.32%:1.4001E-103:38:38:18:33:115:107
DN23906_c0_g1_i1	3218	.	A	G	.	PASS	ADP=266;WT=0;HET=0;HOM=1;NC=0	GT:GQ:SDP:DP:RD:AD:FREQ:PVAL:RBQ:ABQ:RDF:RDR:ADF:ADR	1/1:255:267:266:44:222:83.46%:1.3078E-105:37:38:15:29:128:94
DN23906_c0_g1_i1	3227	.	C	T	.	PASS	ADP=285;WT=0;HET=0;HOM=1;NC=0	GT:GQ:SDP:DP:RD:AD:FREQ:PVAL:RBQ:ABQ:RDF:RDR:ADF:ADR	1/1:255:287:285:43:241:84.56%:3.8009E-116:38:38:12:31:142:99
DN24161_c0_g1_i1	3486	.	T	A	.	PASS	ADP=70;WT=0;HET=0;HOM=1;NC=0	GT:GQ:SDP:DP:RD:AD:FREQ:PVAL:RBQ:ABQ:RDF:RDR:ADF:ADR	1/1:255:70:70:2:68:97.14%:2.7243E-38:40:38:1:1:13:55
DN24734_c0_g1_i1	729	.	G	A	.	PASS	ADP=469;WT=0;HET=0;HOM=1;NC=0	GT:GQ:SDP:DP:RD:AD:FREQ:PVAL:RBQ:ABQ:RDF:RDR:ADF:ADR	1/1:255:469:469:47:421:89.77%:8.3496E-214:38:38:21:26:194:227
DN24162_c0_g2_i1	3516	.	C	T	.	PASS	ADP=84;WT=0;HET=0;HOM=1;NC=0	GT:GQ:SDP:DP:RD:AD:FREQ:PVAL:RBQ:ABQ:RDF:RDR:ADF:ADR	1/1:255:84:84:0:84:100%:4.3483E-50:0:38:0:0:13:71
DN24162_c0_g2_i1	3562	.	C	T	.	PASS	ADP=14;WT=0;HET=0;HOM=1;NC=0	GT:GQ:SDP:DP:RD:AD:FREQ:PVAL:RBQ:ABQ:RDF:RDR:ADF:ADR	1/1:55:14:14:2:12:85.71%:2.9913E-6:33:33:0:2:0:12
DN24536_c1_g2_i1	1635	.	T	C	.	PASS	ADP=460;WT=0;HET=0;HOM=1;NC=0	GT:GQ:SDP:DP:RD:AD:FREQ:PVAL:RBQ:ABQ:RDF:RDR:ADF:ADR	1/1:255:460:460:88:371:80.65%:4.9313E-172:38:38:45:43:163:208
DN24536_c1_g2_i1	1647	.	T	C	.	PASS	ADP=430;WT=0;HET=0;HOM=1;NC=0	GT:GQ:SDP:DP:RD:AD:FREQ:PVAL:RBQ:ABQ:RDF:RDR:ADF:ADR	1/1:255:431:430:84:346:80.47%:5.7658E-160:38:38:43:41:147:199
DN23259_c0_g1_i1	281	.	G	A	.	PASS	ADP=262;WT=0;HET=0;HOM=1;NC=0	GT:GQ:SDP:DP:RD:AD:FREQ:PVAL:RBQ:ABQ:RDF:RDR:ADF:ADR	1/1:255:262:262:42:220:83.97%:3.6397E-105:38:38:25:17:100:120
DN23259_c0_g1_i1	360	.	G	A	.	PASS	ADP=242;WT=0;HET=0;HOM=1;NC=0	GT:GQ:SDP:DP:RD:AD:FREQ:PVAL:RBQ:ABQ:RDF:RDR:ADF:ADR	1/1:255:242:242:48:194:80.17%:1.1311E-89:39:39:27:21:102:92
DN23259_c0_g1_i1	3484	.	A	G	.	PASS	ADP=108;WT=0;HET=0;HOM=1;NC=0	GT:GQ:SDP:DP:RD:AD:FREQ:PVAL:RBQ:ABQ:RDF:RDR:ADF:ADR	1/1:255:108:108:20:88:81.48%:2.0953E-41:38:38:3:17:18:70
DN17616_c0_g1_i1	31	.	TA	T	.	PASS	ADP=31;WT=0;HET=0;HOM=1;NC=0	GT:GQ:SDP:DP:RD:AD:FREQ:PVAL:RBQ:ABQ:RDF:RDR:ADF:ADR	1/1:149:31:31:2:29:93.55%:1.1344E-15:39:38:2:0:29:0
DN23917_c1_g3_i6	181	.	C	T	.	PASS	ADP=249;WT=0;HET=0;HOM=1;NC=0	GT:GQ:SDP:DP:RD:AD:FREQ:PVAL:RBQ:ABQ:RDF:RDR:ADF:ADR	1/1:255:249:249:31:218:87.55%:5.3936E-108:38:38:28:3:114:104
DN23917_c1_g3_i6	1773	.	G	A	.	PASS	ADP=233;WT=0;HET=0;HOM=1;NC=0	GT:GQ:SDP:DP:RD:AD:FREQ:PVAL:RBQ:ABQ:RDF:RDR:ADF:ADR	1/1:255:233:233:44:189:81.12%:4.2604E-88:38:38:20:24:58:131
DN23917_c1_g3_i6	1777	.	C	T	.	PASS	ADP=239;WT=0;HET=0;HOM=1;NC=0	GT:GQ:SDP:DP:RD:AD:FREQ:PVAL:RBQ:ABQ:RDF:RDR:ADF:ADR	1/1:255:239:239:45:194:81.17%:1.8507E-90:38:38:20:25:62:132
DN23917_c1_g3_i6	2299	.	A	G	.	PASS	ADP=376;WT=0;HET=0;HOM=1;NC=0	GT:GQ:SDP:DP:RD:AD:FREQ:PVAL:RBQ:ABQ:RDF:RDR:ADF:ADR	1/1:255:376:376:66:310:82.45%:6.3615E-146:38:38:34:32:154:156
DN23917_c1_g3_i6	3205	.	T	C	.	PASS	ADP=31;WT=0;HET=0;HOM=1;NC=0	GT:GQ:SDP:DP:RD:AD:FREQ:PVAL:RBQ:ABQ:RDF:RDR:ADF:ADR	1/1:176:31:31:0:31:100%:2.1486E-18:0:37:0:0:5:26
DN23917_c1_g3_i6	3215	.	C	T	.	PASS	ADP=17;WT=0;HET=0;HOM=1;NC=0	GT:GQ:SDP:DP:RD:AD:FREQ:PVAL:RBQ:ABQ:RDF:RDR:ADF:ADR	1/1:93:17:17:0:17:100%:4.2852E-10:0:38:0:0:2:15
DN23917_c1_g3_i6	3216	.	A	G	.	PASS	ADP=17;WT=0;HET=0;HOM=1;NC=0	GT:GQ:SDP:DP:RD:AD:FREQ:PVAL:RBQ:ABQ:RDF:RDR:ADF:ADR	1/1:93:17:17:0:17:100%:4.2852E-10:0:38:0:0:2:15
DN23917_c1_g3_i6	3219	.	C	T	.	PASS	ADP=12;WT=0;HET=0;HOM=1;NC=0	GT:GQ:SDP:DP:RD:AD:FREQ:PVAL:RBQ:ABQ:RDF:RDR:ADF:ADR	1/1:35:12:12:0:7:87.5%:2.9138E-4:0:38:0:0:0:7
DN23917_c1_g3_i6	3228	.	A	C	.	PASS	ADP=9;WT=0;HET=0;HOM=1;NC=0	GT:GQ:SDP:DP:RD:AD:FREQ:PVAL:RBQ:ABQ:RDF:RDR:ADF:ADR	1/1:46:9:9:0:9:100%:2.0568E-5:0:37:0:0:0:9
DN24451_c0_g2_i3	3058	.	G	A	.	PASS	ADP=821;WT=0;HET=0;HOM=1;NC=0	GT:GQ:SDP:DP:RD:AD:FREQ:PVAL:RBQ:ABQ:RDF:RDR:ADF:ADR	1/1:255:821:821:156:661:80.71%:2.4251E-306:37:38:66:90:332:329
DN24451_c0_g2_i3	3406	.	AT	A	.	PASS	ADP=199;WT=0;HET=0;HOM=1;NC=0	GT:GQ:SDP:DP:RD:AD:FREQ:PVAL:RBQ:ABQ:RDF:RDR:ADF:ADR	1/1:255:199:199:32:166:83.42%:2.301E-79:36:39:23:9:31:135
DN24451_c0_g2_i3	3419	.	C	T	.	PASS	ADP=177;WT=0;HET=0;HOM=1;NC=0	GT:GQ:SDP:DP:RD:AD:FREQ:PVAL:RBQ:ABQ:RDF:RDR:ADF:ADR	1/1:255:177:177:27:150:84.75%:2.2356E-72:38:38:15:12:16:134
DN20605_c2_g1_i1	17	.	T	G	.	PASS	ADP=13;WT=0;HET=0;HOM=1;NC=0	GT:GQ:SDP:DP:RD:AD:FREQ:PVAL:RBQ:ABQ:RDF:RDR:ADF:ADR	1/1:70:14:13:0:13:100%:9.6148E-8:0:38:0:0:11:2
DN22612_c1_g1_i6	19	.	G	C	.	PASS	ADP=10;WT=0;HET=0;HOM=1;NC=0	GT:GQ:SDP:DP:RD:AD:FREQ:PVAL:RBQ:ABQ:RDF:RDR:ADF:ADR	1/1:42:10:10:1:9:90%:5.9538E-5:39:36:1:0:8:1
DN22612_c1_g1_i6	21	.	A	T	.	PASS	ADP=11;WT=0;HET=0;HOM=1;NC=0	GT:GQ:SDP:DP:RD:AD:FREQ:PVAL:RBQ:ABQ:RDF:RDR:ADF:ADR	1/1:39:11:11:2:9:81.82%:1.1057E-4:39:35:1:1:8:1
DN22612_c1_g1_i6	27	.	A	T	.	PASS	ADP=11;WT=0;HET=0;HOM=1;NC=0	GT:GQ:SDP:DP:RD:AD:FREQ:PVAL:RBQ:ABQ:RDF:RDR:ADF:ADR	1/1:39:11:11:2:9:81.82%:1.1057E-4:23:39:1:1:8:1
DN24601_c0_g1_i3	3473	.	G	C	.	PASS	ADP=11;WT=0;HET=0;HOM=1;NC=0	GT:GQ:SDP:DP:RD:AD:FREQ:PVAL:RBQ:ABQ:RDF:RDR:ADF:ADR	1/1:58:11:11:0:11:100%:1.4176E-6:0:35:0:0:0:11
DN24601_c0_g1_i3	3475	.	T	A	.	PASS	ADP=11;WT=0;HET=0;HOM=1;NC=0	GT:GQ:SDP:DP:RD:AD:FREQ:PVAL:RBQ:ABQ:RDF:RDR:ADF:ADR	1/1:39:11:11:2:9:81.82%:1.1057E-4:40:36:0:2:0:9
DN24774_c0_g1_i6	450	.	C	T	.	PASS	ADP=782;WT=0;HET=0;HOM=1;NC=0	GT:GQ:SDP:DP:RD:AD:FREQ:PVAL:RBQ:ABQ:RDF:RDR:ADF:ADR	1/1:255:792:782:65:715:91.43%:0E0:37:36:38:27:404:311
DN24774_c0_g1_i6	3434	.	T	C	.	PASS	ADP=26;WT=0;HET=0;HOM=1;NC=0	GT:GQ:SDP:DP:RD:AD:FREQ:PVAL:RBQ:ABQ:RDF:RDR:ADF:ADR	1/1:94:26:26:5:21:80.77%:3.4262E-10:37:38:0:5:0:21
DN24874_c4_g1_i3	1002	.	T	C	.	PASS	ADP=173;WT=0;HET=0;HOM=1;NC=0	GT:GQ:SDP:DP:RD:AD:FREQ:PVAL:RBQ:ABQ:RDF:RDR:ADF:ADR	1/1:255:173:173:28:144:83.24%:7.8664E-69:39:38:15:13:64:80
DN19577_c0_g1_i1	3505	.	C	T	.	PASS	ADP=25;WT=0;HET=0;HOM=1;NC=0	GT:GQ:SDP:DP:RD:AD:FREQ:PVAL:RBQ:ABQ:RDF:RDR:ADF:ADR	1/1:91:25:25:4:20:80%:6.3493E-10:29:34:0:4:2:18
DN24461_c0_g3_i1	1985	.	A	C	.	PASS	ADP=316;WT=0;HET=0;HOM=1;NC=0	GT:GQ:SDP:DP:RD:AD:FREQ:PVAL:RBQ:ABQ:RDF:RDR:ADF:ADR	1/1:255:316:316:60:256:81.01%:4.7537E-119:38:38:23:37:122:134
DN20993_c0_g1_i3	3242	.	C	T	.	PASS	ADP=279;WT=0;HET=0;HOM=1;NC=0	GT:GQ:SDP:DP:RD:AD:FREQ:PVAL:RBQ:ABQ:RDF:RDR:ADF:ADR	1/1:255:279:279:46:231:82.8%:8.3203E-110:38:38:23:23:110:121
DN23367_c0_g1_i1	3486	.	A	G	.	PASS	ADP=11;WT=0;HET=0;HOM=1;NC=0	GT:GQ:SDP:DP:RD:AD:FREQ:PVAL:RBQ:ABQ:RDF:RDR:ADF:ADR	1/1:39:11:11:2:9:81.82%:1.1057E-4:35:35:0:2:0:9
DN24473_c1_g3_i6	157	.	G	C	.	PASS	ADP=13;WT=0;HET=0;HOM=1;NC=0	GT:GQ:SDP:DP:RD:AD:FREQ:PVAL:RBQ:ABQ:RDF:RDR:ADF:ADR	1/1:49:13:13:2:11:84.62%:1.0096E-5:38:38:2:0:4:7
DN24473_c1_g3_i6	190	.	T	TA	.	PASS	ADP=16;WT=0;HET=0;HOM=1;NC=0	GT:GQ:SDP:DP:RD:AD:FREQ:PVAL:RBQ:ABQ:RDF:RDR:ADF:ADR	1/1:60:16:16:2:13:81.25%:8.7675E-7:33:38:0:2:7:6
DN13832_c0_g1_i1	44	.	C	CCG	.	PASS	ADP=12;WT=0;HET=0;HOM=1;NC=0	GT:GQ:SDP:DP:RD:AD:FREQ:PVAL:RBQ:ABQ:RDF:RDR:ADF:ADR	1/1:64:12:12:0:12:100%:3.698E-7:0:38:0:0:8:4
DN24668_c2_g1_i1	2347	.	G	A	.	PASS	ADP=689;WT=0;HET=0;HOM=1;NC=0	GT:GQ:SDP:DP:RD:AD:FREQ:PVAL:RBQ:ABQ:RDF:RDR:ADF:ADR	1/1:255:689:689:135:554:80.41%:1.0439E-255:38:38:50:85:246:308
DN23912_c1_g1_i2	63	.	G	T	.	PASS	ADP=11;WT=0;HET=0;HOM=1;NC=0	GT:GQ:SDP:DP:RD:AD:FREQ:PVAL:RBQ:ABQ:RDF:RDR:ADF:ADR	1/1:39:12:11:2:9:81.82%:1.1057E-4:40:36:2:0:7:2
DN23912_c1_g1_i2	68	.	G	T	.	PASS	ADP=19;WT=0;HET=0;HOM=1;NC=0	GT:GQ:SDP:DP:RD:AD:FREQ:PVAL:RBQ:ABQ:RDF:RDR:ADF:ADR	1/1:73:19:19:3:16:84.21%:4.357E-8:35:36:3:0:14:2
DN24559_c1_g1_i4	3428	.	G	T	.	PASS	ADP=25;WT=0;HET=0;HOM=1;NC=0	GT:GQ:SDP:DP:RD:AD:FREQ:PVAL:RBQ:ABQ:RDF:RDR:ADF:ADR	1/1:115:25:25:2:23:92%:2.7767E-12:40:38:0:2:1:22
DN24559_c1_g1_i4	3434	.	G	T	.	PASS	ADP=18;WT=0;HET=0;HOM=1;NC=0	GT:GQ:SDP:DP:RD:AD:FREQ:PVAL:RBQ:ABQ:RDF:RDR:ADF:ADR	1/1:99:18:18:0:18:100%:1.1019E-10:0:36:0:0:0:18
DN23006_c2_g2_i3	3335	.	A	G	.	PASS	ADP=1723;WT=0;HET=0;HOM=1;NC=0	GT:GQ:SDP:DP:RD:AD:FREQ:PVAL:RBQ:ABQ:RDF:RDR:ADF:ADR	1/1:255:1732:1723:122:1600:92.86%:0E0:38:38:36:86:551:1049
DN24252_c1_g1_i1	404	.	A	G	.	PASS	ADP=1538;WT=0;HET=0;HOM=1;NC=0	GT:GQ:SDP:DP:RD:AD:FREQ:PVAL:RBQ:ABQ:RDF:RDR:ADF:ADR	1/1:255:1550:1538:56:1481:96.29%:0E0:38:38:31:25:768:713
DN20577_c0_g1_i1	1	.	A	T	.	PASS	ADP=9;WT=0;HET=0;HOM=1;NC=0	GT:GQ:SDP:DP:RD:AD:FREQ:PVAL:RBQ:ABQ:RDF:RDR:ADF:ADR	1/1:36:9:9:1:8:88.89%:2.0568E-4:35:33:1:0:8:0
DN24807_c0_g1_i6	2437	.	T	G	.	PASS	ADP=661;WT=0;HET=0;HOM=1;NC=0	GT:GQ:SDP:DP:RD:AD:FREQ:PVAL:RBQ:ABQ:RDF:RDR:ADF:ADR	1/1:255:661:661:85:576:87.14%:1.8558E-283:39:38:38:47:257:319
DN24807_c0_g1_i6	2710	.	T	C	.	PASS	ADP=684;WT=0;HET=0;HOM=1;NC=0	GT:GQ:SDP:DP:RD:AD:FREQ:PVAL:RBQ:ABQ:RDF:RDR:ADF:ADR	1/1:255:684:684:113:568:83.04%:2.2708E-269:38:38:56:57:292:276
DN24431_c1_g2_i2	3453	.	C	G	.	PASS	ADP=15;WT=0;HET=0;HOM=1;NC=0	GT:GQ:SDP:DP:RD:AD:FREQ:PVAL:RBQ:ABQ:RDF:RDR:ADF:ADR	1/1:76:15:15:0:14:93.33%:2.4927E-8:0:34:0:0:0:14
DN24781_c0_g1_i2	1740	.	G	A	.	PASS	ADP=376;WT=0;HET=0;HOM=1;NC=0	GT:GQ:SDP:DP:RD:AD:FREQ:PVAL:RBQ:ABQ:RDF:RDR:ADF:ADR	1/1:255:376:376:50:326:86.7%:7.0618E-160:38:39:31:19:150:176
DN24781_c0_g1_i2	2527	.	A	T	.	PASS	ADP=354;WT=0;HET=0;HOM=1;NC=0	GT:GQ:SDP:DP:RD:AD:FREQ:PVAL:RBQ:ABQ:RDF:RDR:ADF:ADR	1/1:255:354:354:41:313:88.42%:2.4887E-156:38:38:25:16:151:162
DN24781_c0_g1_i2	2564	.	T	C	.	PASS	ADP=328;WT=0;HET=0;HOM=1;NC=0	GT:GQ:SDP:DP:RD:AD:FREQ:PVAL:RBQ:ABQ:RDF:RDR:ADF:ADR	1/1:255:328:328:41:287:87.5%:5.6516E-142:38:38:19:22:133:154
DN24781_c0_g1_i2	2698	.	T	C	.	PASS	ADP=271;WT=0;HET=0;HOM=1;NC=0	GT:GQ:SDP:DP:RD:AD:FREQ:PVAL:RBQ:ABQ:RDF:RDR:ADF:ADR	1/1:255:271:271:46:225:83.03%:1.3305E-106:39:39:23:23:125:100
DN24781_c0_g1_i2	2703	.	T	A	.	PASS	ADP=265;WT=0;HET=0;HOM=1;NC=0	GT:GQ:SDP:DP:RD:AD:FREQ:PVAL:RBQ:ABQ:RDF:RDR:ADF:ADR	1/1:255:265:265:45:220:83.02%:3.0864E-104:39:38:22:23:122:98
DN24781_c0_g1_i2	3229	.	C	T	.	PASS	ADP=279;WT=0;HET=0;HOM=1;NC=0	GT:GQ:SDP:DP:RD:AD:FREQ:PVAL:RBQ:ABQ:RDF:RDR:ADF:ADR	1/1:255:283:279:35:244:87.46%:1.0478E-120:39:38:13:22:84:160
DN24436_c0_g2_i2	2496	.	T	C	.	PASS	ADP=576;WT=0;HET=0;HOM=1;NC=0	GT:GQ:SDP:DP:RD:AD:FREQ:PVAL:RBQ:ABQ:RDF:RDR:ADF:ADR	1/1:255:576:576:97:479:83.16%:1.0404E-226:38:38:54:43:282:197
DN24146_c1_g2_i6	2849	.	T	C	.	PASS	ADP=222;WT=0;HET=0;HOM=1;NC=0	GT:GQ:SDP:DP:RD:AD:FREQ:PVAL:RBQ:ABQ:RDF:RDR:ADF:ADR	1/1:255:222:222:25:197:88.74%:7.0083E-99:37:37:13:12:96:101
DN24146_c1_g2_i6	3168	.	A	G	.	PASS	ADP=215;WT=0;HET=0;HOM=1;NC=0	GT:GQ:SDP:DP:RD:AD:FREQ:PVAL:RBQ:ABQ:RDF:RDR:ADF:ADR	1/1:255:215:215:26:189:87.91%:4.9145E-94:38:38:10:16:65:124
DN19725_c0_g2_i1	260	.	C	CAGA	.	PASS	ADP=323;WT=0;HET=0;HOM=1;NC=0	GT:GQ:SDP:DP:RD:AD:FREQ:PVAL:RBQ:ABQ:RDF:RDR:ADF:ADR	1/1:255:323:323:19:295:91.33%:1.16E-157:38:38:7:12:155:140
DN22913_c1_g1_i5	3421	.	C	T	.	PASS	ADP=5;WT=0;HET=0;HOM=1;NC=0	GT:GQ:SDP:DP:RD:AD:FREQ:PVAL:RBQ:ABQ:RDF:RDR:ADF:ADR	1/1:24:5:5:0:5:100%:3.9683E-3:0:37:0:0:0:5
DN22559_c1_g1_i2	267	.	A	C	.	PASS	ADP=1137;WT=0;HET=0;HOM=1;NC=0	GT:GQ:SDP:DP:RD:AD:FREQ:PVAL:RBQ:ABQ:RDF:RDR:ADF:ADR	1/1:255:1137:1137:196:940:82.67%:0E0:38:38:99:97:464:476
DN22559_c1_g1_i2	3397	.	A	G	.	PASS	ADP=35;WT=0;HET=0;HOM=1;NC=0	GT:GQ:SDP:DP:RD:AD:FREQ:PVAL:RBQ:ABQ:RDF:RDR:ADF:ADR	1/1:200:35:35:0:35:100%:8.9137E-21:0:35:0:0:0:35
DN22559_c1_g1_i2	3401	.	A	G	.	PASS	ADP=15;WT=0;HET=0;HOM=1;NC=0	GT:GQ:SDP:DP:RD:AD:FREQ:PVAL:RBQ:ABQ:RDF:RDR:ADF:ADR	1/1:42:15:15:1:9:90%:5.9538E-5:40:34:0:1:0:9
DN20574_c0_g1_i3	3164	.	A	G	.	PASS	ADP=185;WT=0;HET=0;HOM=1;NC=0	GT:GQ:SDP:DP:RD:AD:FREQ:PVAL:RBQ:ABQ:RDF:RDR:ADF:ADR	1/1:255:187:185:12:173:93.51%:5.0839E-92:38:38:7:5:72:101
DN20574_c0_g1_i3	3187	.	G	A	.	PASS	ADP=200;WT=0;HET=0;HOM=1;NC=0	GT:GQ:SDP:DP:RD:AD:FREQ:PVAL:RBQ:ABQ:RDF:RDR:ADF:ADR	1/1:255:200:200:14:186:93%:3.0483E-98:39:38:8:6:81:105
DN20574_c0_g1_i3	3198	.	A	C	.	PASS	ADP=191;WT=0;HET=0;HOM=1;NC=0	GT:GQ:SDP:DP:RD:AD:FREQ:PVAL:RBQ:ABQ:RDF:RDR:ADF:ADR	1/1:255:191:191:16:175:91.62%:7.4564E-91:38:38:8:8:84:91
DN20574_c0_g1_i3	3200	.	G	A	.	PASS	ADP=190;WT=0;HET=0;HOM=1;NC=0	GT:GQ:SDP:DP:RD:AD:FREQ:PVAL:RBQ:ABQ:RDF:RDR:ADF:ADR	1/1:255:190:190:15:174:91.58%:7.8828E-91:38:38:8:7:84:90
DN20574_c0_g1_i3	3410	.	A	T	.	PASS	ADP=18;WT=0;HET=0;HOM=1;NC=0	GT:GQ:SDP:DP:RD:AD:FREQ:PVAL:RBQ:ABQ:RDF:RDR:ADF:ADR	1/1:76:18:18:2:16:88.89%:2.0936E-8:37:37:0:2:2:14
DN20574_c0_g1_i3	3415	.	G	T	.	PASS	ADP=10;WT=0;HET=0;HOM=1;NC=0	GT:GQ:SDP:DP:RD:AD:FREQ:PVAL:RBQ:ABQ:RDF:RDR:ADF:ADR	1/1:42:10:10:1:9:90%:5.9538E-5:40:39:0:1:0:9
DN24141_c0_g1_i1	457	.	A	G	.	PASS	ADP=512;WT=0;HET=0;HOM=1;NC=0	GT:GQ:SDP:DP:RD:AD:FREQ:PVAL:RBQ:ABQ:RDF:RDR:ADF:ADR	1/1:255:518:512:94:418:81.64%:3.6085E-195:37:38:58:36:219:199
DN24141_c0_g1_i1	459	.	C	G	.	PASS	ADP=523;WT=0;HET=0;HOM=1;NC=0	GT:GQ:SDP:DP:RD:AD:FREQ:PVAL:RBQ:ABQ:RDF:RDR:ADF:ADR	1/1:255:525:523:101:421:80.5%:7.4917E-195:36:38:65:36:219:202
DN24637_c0_g1_i2	1234	.	C	T	.	PASS	ADP=260;WT=0;HET=0;HOM=1;NC=0	GT:GQ:SDP:DP:RD:AD:FREQ:PVAL:RBQ:ABQ:RDF:RDR:ADF:ADR	1/1:255:260:260:43:217:83.46%:3.0348E-103:37:38:26:17:82:135
DN24637_c0_g1_i2	1256	.	C	T	.	PASS	ADP=252;WT=0;HET=0;HOM=1;NC=0	GT:GQ:SDP:DP:RD:AD:FREQ:PVAL:RBQ:ABQ:RDF:RDR:ADF:ADR	1/1:255:252:252:44:208:82.54%:3.812E-98:37:37:21:23:82:126
DN23847_c1_g1_i8	1189	.	C	T	.	PASS	ADP=118;WT=0;HET=0;HOM=1;NC=0	GT:GQ:SDP:DP:RD:AD:FREQ:PVAL:RBQ:ABQ:RDF:RDR:ADF:ADR	1/1:255:118:118:17:100:84.75%:9.812E-49:37:37:15:2:32:68
DN23847_c1_g1_i8	1190	.	A	G	.	PASS	ADP=116;WT=0;HET=0;HOM=1;NC=0	GT:GQ:SDP:DP:RD:AD:FREQ:PVAL:RBQ:ABQ:RDF:RDR:ADF:ADR	1/1:255:116:116:18:98:84.48%:2.5402E-47:37:37:15:3:32:66
DN16926_c0_g1_i1	1046	.	C	CAGGT	.	PASS	ADP=129;WT=0;HET=0;HOM=1;NC=0	GT:GQ:SDP:DP:RD:AD:FREQ:PVAL:RBQ:ABQ:RDF:RDR:ADF:ADR	1/1:255:129:129:15:109:84.5%:2.1326E-54:38:38:10:5:58:51
DN16926_c0_g1_i1	3295	.	C	CT	.	PASS	ADP=56;WT=0;HET=0;HOM=1;NC=0	GT:GQ:SDP:DP:RD:AD:FREQ:PVAL:RBQ:ABQ:RDF:RDR:ADF:ADR	1/1:255:56:56:2:51:89.47%:2.3675E-28:37:36:2:0:15:36
DN18124_c0_g1_i1	114	.	T	G	.	PASS	ADP=66;WT=0;HET=0;HOM=1;NC=0	GT:GQ:SDP:DP:RD:AD:FREQ:PVAL:RBQ:ABQ:RDF:RDR:ADF:ADR	1/1:255:66:66:2:64:96.97%:6.0362E-36:28:37:2:0:45:19
DN18124_c0_g1_i1	1406	.	C	A	.	PASS	ADP=167;WT=0;HET=0;HOM=1;NC=0	GT:GQ:SDP:DP:RD:AD:FREQ:PVAL:RBQ:ABQ:RDF:RDR:ADF:ADR	1/1:255:167:167:18:149:89.22%:2.8049E-75:36:37:8:10:74:75
DN23654_c0_g1_i1	2	.	A	C	.	PASS	ADP=7;WT=0;HET=0;HOM=1;NC=0	GT:GQ:SDP:DP:RD:AD:FREQ:PVAL:RBQ:ABQ:RDF:RDR:ADF:ADR	1/1:35:7:7:0:7:100%:2.9138E-4:0:32:0:0:7:0
DN21141_c0_g1_i1	1845	.	CT	C	.	PASS	ADP=590;WT=0;HET=0;HOM=1;NC=0	GT:GQ:SDP:DP:RD:AD:FREQ:PVAL:RBQ:ABQ:RDF:RDR:ADF:ADR	1/1:255:591:590:83:495:84.47%:6.0872E-240:37:38:18:65:290:205
DN24853_c1_g1_i3	2110	.	A	G	.	PASS	ADP=246;WT=0;HET=0;HOM=1;NC=0	GT:GQ:SDP:DP:RD:AD:FREQ:PVAL:RBQ:ABQ:RDF:RDR:ADF:ADR	1/1:255:246:246:40:205:83.33%:9.4009E-98:38:38:15:25:96:109
DN24077_c0_g1_i1	2425	.	A	G	.	PASS	ADP=537;WT=0;HET=0;HOM=1;NC=0	GT:GQ:SDP:DP:RD:AD:FREQ:PVAL:RBQ:ABQ:RDF:RDR:ADF:ADR	1/1:255:537:537:99:438:81.56%:2.4074E-204:38:38:48:51:192:246
DN24864_c0_g1_i3	3296	.	C	T	.	PASS	ADP=104;WT=0;HET=0;HOM=1;NC=0	GT:GQ:SDP:DP:RD:AD:FREQ:PVAL:RBQ:ABQ:RDF:RDR:ADF:ADR	1/1:255:104:104:1:103:99.04%:4.6192E-60:16:38:0:1:18:85
DN23201_c0_g1_i4	31	.	A	C	.	PASS	ADP=8;WT=0;HET=0;HOM=1;NC=0	GT:GQ:SDP:DP:RD:AD:FREQ:PVAL:RBQ:ABQ:RDF:RDR:ADF:ADR	1/1:31:8:8:1:7:87.5%:6.993E-4:39:37:1:0:6:1
DN23201_c0_g1_i4	2301	.	GA	G	.	PASS	ADP=464;WT=0;HET=0;HOM=1;NC=0	GT:GQ:SDP:DP:RD:AD:FREQ:PVAL:RBQ:ABQ:RDF:RDR:ADF:ADR	1/1:255:464:464:78:384:82.76%:9.1668E-182:38:38:38:40:212:172
DN23201_c0_g1_i4	3213	.	T	A	.	PASS	ADP=25;WT=0;HET=0;HOM=1;NC=0	GT:GQ:SDP:DP:RD:AD:FREQ:PVAL:RBQ:ABQ:RDF:RDR:ADF:ADR	1/1:115:25:25:2:23:92%:2.7767E-12:37:38:2:0:3:20
DN23201_c0_g1_i4	3220	.	T	C	.	PASS	ADP=23;WT=0;HET=0;HOM=1;NC=0	GT:GQ:SDP:DP:RD:AD:FREQ:PVAL:RBQ:ABQ:RDF:RDR:ADF:ADR	1/1:95:23:23:3:20:86.96%:3.1579E-10:38:37:2:1:3:17
DN19789_c0_g1_i1	1273	.	GT	G	.	PASS	ADP=2589;WT=0;HET=0;HOM=1;NC=0	GT:GQ:SDP:DP:RD:AD:FREQ:PVAL:RBQ:ABQ:RDF:RDR:ADF:ADR	1/1:255:2591:2589:477:2074:80.08%:0E0:38:38:298:179:1356:718
DN19789_c0_g1_i1	3216	.	C	A	.	PASS	ADP=1104;WT=0;HET=0;HOM=1;NC=0	GT:GQ:SDP:DP:RD:AD:FREQ:PVAL:RBQ:ABQ:RDF:RDR:ADF:ADR	1/1:255:1104:1104:117:985:89.3%:0E0:37:38:73:44:449:536
DN19789_c0_g1_i1	3220	.	C	A	.	PASS	ADP=1072;WT=0;HET=0;HOM=1;NC=0	GT:GQ:SDP:DP:RD:AD:FREQ:PVAL:RBQ:ABQ:RDF:RDR:ADF:ADR	1/1:255:1072:1072:119:952:88.81%:0E0:37:38:71:48:408:544
DN19789_c0_g1_i1	3221	.	A	G	.	PASS	ADP=1079;WT=0;HET=0;HOM=1;NC=0	GT:GQ:SDP:DP:RD:AD:FREQ:PVAL:RBQ:ABQ:RDF:RDR:ADF:ADR	1/1:255:1080:1079:122:957:88.69%:0E0:37:38:70:52:403:554
DN19789_c0_g1_i1	3228	.	T	G	.	PASS	ADP=1227;WT=0;HET=0;HOM=1;NC=0	GT:GQ:SDP:DP:RD:AD:FREQ:PVAL:RBQ:ABQ:RDF:RDR:ADF:ADR	1/1:255:1229:1227:143:1083:88.26%:0E0:36:37:68:75:393:690
DN24831_c0_g1_i5	2771	.	C	T	.	PASS	ADP=793;WT=0;HET=0;HOM=1;NC=0	GT:GQ:SDP:DP:RD:AD:FREQ:PVAL:RBQ:ABQ:RDF:RDR:ADF:ADR	1/1:255:796:793:156:636:80.2%:3.2075E-293:38:38:56:100:323:313
DN18894_c0_g1_i1	2456	.	AT	A	.	PASS	ADP=146;WT=0;HET=0;HOM=1;NC=0	GT:GQ:SDP:DP:RD:AD:FREQ:PVAL:RBQ:ABQ:RDF:RDR:ADF:ADR	1/1:255:146:146:22:121:82.88%:2.1362E-58:37:39:4:18:65:56
DN22795_c0_g1_i1	138	.	GA	G	.	PASS	ADP=731;WT=0;HET=0;HOM=1;NC=0	GT:GQ:SDP:DP:RD:AD:FREQ:PVAL:RBQ:ABQ:RDF:RDR:ADF:ADR	1/1:255:732:731:128:601:82.1%:1.8782E-282:37:37:91:37:349:252
DN24855_c1_g1_i1	1	.	G	C	.	PASS	ADP=21;WT=0;HET=0;HOM=1;NC=0	GT:GQ:SDP:DP:RD:AD:FREQ:PVAL:RBQ:ABQ:RDF:RDR:ADF:ADR	1/1:84:21:21:3:18:85.71%:3.7603E-9:33:33:3:0:18:0
DN24855_c1_g1_i1	1443	.	A	C	.	PASS	ADP=1643;WT=0;HET=0;HOM=1;NC=0	GT:GQ:SDP:DP:RD:AD:FREQ:PVAL:RBQ:ABQ:RDF:RDR:ADF:ADR	1/1:255:1643:1643:309:1334:81.19%:0E0:37:38:160:149:665:669
DN20179_c0_g1_i1	505	.	T	A	.	PASS	ADP=118;WT=0;HET=0;HOM=1;NC=0	GT:GQ:SDP:DP:RD:AD:FREQ:PVAL:RBQ:ABQ:RDF:RDR:ADF:ADR	1/1:255:118:118:2:116:98.31%:1.2462E-66:37:38:1:1:62:54
DN24655_c0_g1_i3	3292	.	A	G	.	PASS	ADP=18;WT=0;HET=0;HOM=1;NC=0	GT:GQ:SDP:DP:RD:AD:FREQ:PVAL:RBQ:ABQ:RDF:RDR:ADF:ADR	1/1:99:18:18:0:18:100%:1.1019E-10:0:38:0:0:0:18
DN24655_c0_g1_i3	3299	.	A	T	.	PASS	ADP=16;WT=0;HET=0;HOM=1;NC=0	GT:GQ:SDP:DP:RD:AD:FREQ:PVAL:RBQ:ABQ:RDF:RDR:ADF:ADR	1/1:87:16:16:0:16:100%:1.6637E-9:0:38:0:0:0:16
DN24655_c0_g1_i3	3300	.	A	G	.	PASS	ADP=16;WT=0;HET=0;HOM=1;NC=0	GT:GQ:SDP:DP:RD:AD:FREQ:PVAL:RBQ:ABQ:RDF:RDR:ADF:ADR	1/1:87:16:16:0:16:100%:1.6637E-9:0:37:0:0:0:16
DN23711_c1_g2_i1	11	.	G	A	.	PASS	ADP=6;WT=0;HET=0;HOM=1;NC=0	GT:GQ:SDP:DP:RD:AD:FREQ:PVAL:RBQ:ABQ:RDF:RDR:ADF:ADR	1/1:29:6:6:0:6:100%:1.0823E-3:0:35:0:0:5:1
DN23711_c1_g2_i1	21	.	G	A	.	PASS	ADP=16;WT=0;HET=0;HOM=1;NC=0	GT:GQ:SDP:DP:RD:AD:FREQ:PVAL:RBQ:ABQ:RDF:RDR:ADF:ADR	1/1:87:16:16:0:16:100%:1.6637E-9:0:36:0:0:14:2
DN23711_c1_g2_i1	48	.	T	C	.	PASS	ADP=31;WT=0;HET=0;HOM=1;NC=0	GT:GQ:SDP:DP:RD:AD:FREQ:PVAL:RBQ:ABQ:RDF:RDR:ADF:ADR	1/1:161:31:31:1:30:96.77%:6.8754E-17:35:35:1:0:27:3
DN24121_c0_g1_i2	1450	.	A	C	.	PASS	ADP=918;WT=0;HET=0;HOM=1;NC=0	GT:GQ:SDP:DP:RD:AD:FREQ:PVAL:RBQ:ABQ:RDF:RDR:ADF:ADR	1/1:255:918:918:105:813:88.56%:0E0:39:38:54:51:431:382
DN24121_c0_g1_i2	1462	.	T	C	.	PASS	ADP=909;WT=0;HET=0;HOM=1;NC=0	GT:GQ:SDP:DP:RD:AD:FREQ:PVAL:RBQ:ABQ:RDF:RDR:ADF:ADR	1/1:255:909:909:97:811:89.22%:0E0:38:38:50:47:446:365
DN24500_c0_g1_i1	2747	.	C	T	.	PASS	ADP=462;WT=0;HET=0;HOM=1;NC=0	GT:GQ:SDP:DP:RD:AD:FREQ:PVAL:RBQ:ABQ:RDF:RDR:ADF:ADR	1/1:255:462:462:91:371:80.3%:3.0127E-171:38:38:47:44:194:177
DN24742_c1_g2_i3	87	.	T	C	.	PASS	ADP=24;WT=0;HET=0;HOM=1;NC=0	GT:GQ:SDP:DP:RD:AD:FREQ:PVAL:RBQ:ABQ:RDF:RDR:ADF:ADR	1/1:100:24:24:3:21:87.5%:9.0704E-11:40:37:3:0:20:1
DN24742_c1_g2_i3	96	.	C	A	.	PASS	ADP=27;WT=0;HET=0;HOM=1;NC=0	GT:GQ:SDP:DP:RD:AD:FREQ:PVAL:RBQ:ABQ:RDF:RDR:ADF:ADR	1/1:99:27:27:5:22:81.48%:1.0343E-10:38:39:5:0:21:1
DN20643_c1_g1_i1	3240	.	A	C	.	PASS	ADP=20;WT=0;HET=0;HOM=1;NC=0	GT:GQ:SDP:DP:RD:AD:FREQ:PVAL:RBQ:ABQ:RDF:RDR:ADF:ADR	1/1:78:20:20:3:17:85%:1.2848E-8:38:38:0:3:1:16
DN20643_c1_g1_i1	3241	.	G	A	.	PASS	ADP=19;WT=0;HET=0;HOM=1;NC=0	GT:GQ:SDP:DP:RD:AD:FREQ:PVAL:RBQ:ABQ:RDF:RDR:ADF:ADR	1/1:76:19:19:2:16:84.21%:2.0936E-8:37:37:0:2:0:16
DN20643_c1_g1_i1	3246	.	T	C	.	PASS	ADP=11;WT=0;HET=0;HOM=1;NC=0	GT:GQ:SDP:DP:RD:AD:FREQ:PVAL:RBQ:ABQ:RDF:RDR:ADF:ADR	1/1:47:11:11:1:10:90.91%:1.7011E-5:40:37:0:1:0:10
DN20643_c1_g1_i1	3249	.	T	C	.	PASS	ADP=10;WT=0;HET=0;HOM=1;NC=0	GT:GQ:SDP:DP:RD:AD:FREQ:PVAL:RBQ:ABQ:RDF:RDR:ADF:ADR	1/1:42:10:10:1:9:90%:5.9538E-5:40:35:0:1:0:9
DN23126_c0_g1_i1	3256	.	G	A	.	PASS	ADP=105;WT=0;HET=0;HOM=1;NC=0	GT:GQ:SDP:DP:RD:AD:FREQ:PVAL:RBQ:ABQ:RDF:RDR:ADF:ADR	1/1:255:105:105:16:88:83.81%:1.3657E-42:38:38:1:15:1:87
DN24683_c0_g1_i1	1099	.	T	C	.	PASS	ADP=1019;WT=0;HET=0;HOM=1;NC=0	GT:GQ:SDP:DP:RD:AD:FREQ:PVAL:RBQ:ABQ:RDF:RDR:ADF:ADR	1/1:255:1019:1019:119:900:88.32%:0E0:38:38:50:69:478:422
DN22378_c0_g2_i1	1199	.	T	A	.	PASS	ADP=355;WT=0;HET=0;HOM=1;NC=0	GT:GQ:SDP:DP:RD:AD:FREQ:PVAL:RBQ:ABQ:RDF:RDR:ADF:ADR	1/1:255:355:355:62:293:82.54%:4.6666E-138:38:38:28:34:132:161
DN22378_c0_g2_i1	1211	.	C	T	.	PASS	ADP=321;WT=0;HET=0;HOM=1;NC=0	GT:GQ:SDP:DP:RD:AD:FREQ:PVAL:RBQ:ABQ:RDF:RDR:ADF:ADR	1/1:255:321:321:60:261:81.31%:1.1076E-121:38:38:25:35:103:158
DN24355_c0_g1_i3	3219	.	T	A	.	PASS	ADP=8;WT=0;HET=0;HOM=1;NC=0	GT:GQ:SDP:DP:RD:AD:FREQ:PVAL:RBQ:ABQ:RDF:RDR:ADF:ADR	1/1:31:8:8:1:7:87.5%:6.993E-4:40:39:0:1:0:7
DN24355_c0_g1_i3	3230	.	T	A	.	PASS	ADP=7;WT=0;HET=0;HOM=1;NC=0	GT:GQ:SDP:DP:RD:AD:FREQ:PVAL:RBQ:ABQ:RDF:RDR:ADF:ADR	1/1:29:7:7:0:6:100%:1.0823E-3:0:37:0:0:0:6
DN19809_c0_g1_i1	3205	.	A	G	.	PASS	ADP=38;WT=0;HET=0;HOM=1;NC=0	GT:GQ:SDP:DP:RD:AD:FREQ:PVAL:RBQ:ABQ:RDF:RDR:ADF:ADR	1/1:202:38:38:1:37:97.37%:5.6582E-21:16:37:0:1:9:28
DN23956_c0_g1_i5	2749	.	C	T	.	PASS	ADP=179;WT=0;HET=0;HOM=1;NC=0	GT:GQ:SDP:DP:RD:AD:FREQ:PVAL:RBQ:ABQ:RDF:RDR:ADF:ADR	1/1:255:179:179:3:176:98.32%:3.9943E-101:39:38:1:2:87:89
DN23956_c0_g1_i5	2762	.	C	A	.	PASS	ADP=186;WT=0;HET=0;HOM=1;NC=0	GT:GQ:SDP:DP:RD:AD:FREQ:PVAL:RBQ:ABQ:RDF:RDR:ADF:ADR	1/1:255:186:186:11:175:94.09%:8.2219E-94:36:38:8:3:74:101
DN23956_c0_g1_i5	2763	.	A	G	.	PASS	ADP=184;WT=0;HET=0;HOM=1;NC=0	GT:GQ:SDP:DP:RD:AD:FREQ:PVAL:RBQ:ABQ:RDF:RDR:ADF:ADR	1/1:255:184:184:4:173:94.02%:2.7814E-98:38:38:1:3:73:100
DN23956_c0_g1_i5	2772	.	A	C	.	PASS	ADP=168;WT=0;HET=0;HOM=1;NC=0	GT:GQ:SDP:DP:RD:AD:FREQ:PVAL:RBQ:ABQ:RDF:RDR:ADF:ADR	1/1:255:168:168:5:163:97.02%:2.0008E-91:39:38:2:3:78:85
DN23956_c0_g1_i5	2780	.	C	G	.	PASS	ADP=173;WT=0;HET=0;HOM=1;NC=0	GT:GQ:SDP:DP:RD:AD:FREQ:PVAL:RBQ:ABQ:RDF:RDR:ADF:ADR	1/1:255:173:173:3:170:98.27%:1.4537E-97:38:38:1:2:81:89
DN23956_c0_g1_i5	2789	.	G	A	.	PASS	ADP=155;WT=0;HET=0;HOM=1;NC=0	GT:GQ:SDP:DP:RD:AD:FREQ:PVAL:RBQ:ABQ:RDF:RDR:ADF:ADR	1/1:255:155:155:2:152:98.06%:5.1036E-88:40:38:1:1:70:82
DN23956_c0_g1_i5	2906	.	T	C	.	PASS	ADP=157;WT=0;HET=0;HOM=1;NC=0	GT:GQ:SDP:DP:RD:AD:FREQ:PVAL:RBQ:ABQ:RDF:RDR:ADF:ADR	1/1:255:157:157:12:145:92.36%:5.0602E-76:39:39:8:4:53:92
DN23956_c0_g1_i5	2925	.	G	A	.	PASS	ADP=138;WT=0;HET=0;HOM=1;NC=0	GT:GQ:SDP:DP:RD:AD:FREQ:PVAL:RBQ:ABQ:RDF:RDR:ADF:ADR	1/1:255:138:138:16:122:88.41%:3.6641E-61:37:39:9:7:41:81
DN23956_c0_g1_i5	2928	.	G	T	.	PASS	ADP=142;WT=0;HET=0;HOM=1;NC=0	GT:GQ:SDP:DP:RD:AD:FREQ:PVAL:RBQ:ABQ:RDF:RDR:ADF:ADR	1/1:255:142:142:16:126:88.73%:2.235E-63:37:38:9:7:42:84
DN23592_c0_g2_i5	171	.	C	T	.	PASS	ADP=1131;WT=0;HET=0;HOM=1;NC=0	GT:GQ:SDP:DP:RD:AD:FREQ:PVAL:RBQ:ABQ:RDF:RDR:ADF:ADR	1/1:255:1131:1131:160:970:85.76%:0E0:38:38:80:80:514:456
DN23592_c0_g2_i5	942	.	C	T	.	PASS	ADP=383;WT=0;HET=0;HOM=1;NC=0	GT:GQ:SDP:DP:RD:AD:FREQ:PVAL:RBQ:ABQ:RDF:RDR:ADF:ADR	1/1:255:384:383:41:342:89.3%:1.9094E-172:38:38:19:22:164:178
DN23592_c0_g2_i5	1659	.	T	C	.	PASS	ADP=608;WT=0;HET=0;HOM=1;NC=0	GT:GQ:SDP:DP:RD:AD:FREQ:PVAL:RBQ:ABQ:RDF:RDR:ADF:ADR	1/1:255:608:608:113:495:81.41%:1.4431E-230:37:38:59:54:206:289
DN23592_c0_g2_i5	1707	.	T	C	.	PASS	ADP=659;WT=0;HET=0;HOM=1;NC=0	GT:GQ:SDP:DP:RD:AD:FREQ:PVAL:RBQ:ABQ:RDF:RDR:ADF:ADR	1/1:255:660:659:124:535:81.18%:1.1956E-248:38:38:62:62:400:135
DN23592_c0_g2_i5	3240	.	C	G	.	PASS	ADP=38;WT=0;HET=0;HOM=1;NC=0	GT:GQ:SDP:DP:RD:AD:FREQ:PVAL:RBQ:ABQ:RDF:RDR:ADF:ADR	1/1:166:38:38:3:33:86.84%:2.0653E-17:35:33:0:3:0:33
DN24758_c3_g2_i2	1811	.	G	T	.	PASS	ADP=846;WT=0;HET=0;HOM=1;NC=0	GT:GQ:SDP:DP:RD:AD:FREQ:PVAL:RBQ:ABQ:RDF:RDR:ADF:ADR	1/1:255:846:846:164:682:80.61%:2.9935E-315:38:38:77:87:289:393
DN24758_c3_g2_i2	2592	.	T	C	.	PASS	ADP=740;WT=0;HET=0;HOM=1;NC=0	GT:GQ:SDP:DP:RD:AD:FREQ:PVAL:RBQ:ABQ:RDF:RDR:ADF:ADR	1/1:255:740:740:114:626:84.59%:3.2249E-300:38:38:53:61:307:319
DN23501_c0_g1_i1	667	.	A	G	.	PASS	ADP=253;WT=0;HET=0;HOM=1;NC=0	GT:GQ:SDP:DP:RD:AD:FREQ:PVAL:RBQ:ABQ:RDF:RDR:ADF:ADR	1/1:255:256:253:49:204:80.63%:1.1903E-94:38:38:22:27:98:106
DN23501_c0_g1_i1	670	.	G	A	.	PASS	ADP=250;WT=0;HET=0;HOM=1;NC=0	GT:GQ:SDP:DP:RD:AD:FREQ:PVAL:RBQ:ABQ:RDF:RDR:ADF:ADR	1/1:255:250:250:46:204:81.6%:1.8563E-95:38:38:23:23:102:102
DN23501_c0_g1_i1	676	.	T	A	.	PASS	ADP=239;WT=0;HET=0;HOM=1;NC=0	GT:GQ:SDP:DP:RD:AD:FREQ:PVAL:RBQ:ABQ:RDF:RDR:ADF:ADR	1/1:255:239:239:42:197:82.43%:6.9523E-93:39:38:22:20:93:104
DN23501_c0_g1_i1	681	.	C	T	.	PASS	ADP=248;WT=0;HET=0;HOM=1;NC=0	GT:GQ:SDP:DP:RD:AD:FREQ:PVAL:RBQ:ABQ:RDF:RDR:ADF:ADR	1/1:255:248:248:44:204:82.26%:5.0676E-96:39:38:23:21:100:104
DN23501_c0_g1_i1	691	.	A	G	.	PASS	ADP=262;WT=0;HET=0;HOM=1;NC=0	GT:GQ:SDP:DP:RD:AD:FREQ:PVAL:RBQ:ABQ:RDF:RDR:ADF:ADR	1/1:255:262:262:42:220:83.97%:3.6397E-105:38:37:19:23:86:134
DN23501_c0_g1_i1	697	.	G	A	.	PASS	ADP=246;WT=0;HET=0;HOM=1;NC=0	GT:GQ:SDP:DP:RD:AD:FREQ:PVAL:RBQ:ABQ:RDF:RDR:ADF:ADR	1/1:255:246:246:41:205:83.33%:1.9166E-97:38:37:19:22:94:111
DN24443_c2_g1_i2	3209	.	T	A	.	PASS	ADP=31;WT=0;HET=0;HOM=1;NC=0	GT:GQ:SDP:DP:RD:AD:FREQ:PVAL:RBQ:ABQ:RDF:RDR:ADF:ADR	1/1:113:31:31:6:25:80.65%:4.9949E-12:35:37:2:4:0:25
DN24782_c1_g1_i4	1236	.	T	A	.	PASS	ADP=497;WT=0;HET=0;HOM=1;NC=0	GT:GQ:SDP:DP:RD:AD:FREQ:PVAL:RBQ:ABQ:RDF:RDR:ADF:ADR	1/1:255:497:497:37:193:80.08%:2.8955E-92:37:37:14:23:79:114
DN24782_c1_g1_i4	1915	.	T	C	.	PASS	ADP=818;WT=0;HET=0;HOM=1;NC=0	GT:GQ:SDP:DP:RD:AD:FREQ:PVAL:RBQ:ABQ:RDF:RDR:ADF:ADR	1/1:255:818:818:148:669:81.78%:9.0808E-313:39:38:80:68:391:278
DN23821_c1_g3_i12	2186	.	C	A	.	PASS	ADP=5093;WT=0;HET=0;HOM=1;NC=0	GT:GQ:SDP:DP:RD:AD:FREQ:PVAL:RBQ:ABQ:RDF:RDR:ADF:ADR	1/1:255:5093:5093:245:4833:95.04%:0E0:37:37:162:83:1909:2924
DN23821_c1_g3_i12	2192	.	C	G	.	PASS	ADP=5254;WT=0;HET=0;HOM=1;NC=0	GT:GQ:SDP:DP:RD:AD:FREQ:PVAL:RBQ:ABQ:RDF:RDR:ADF:ADR	1/1:255:5254:5254:963:4287:81.58%:0E0:38:38:310:653:1665:2622
DN23821_c1_g3_i12	2203	.	G	A	.	PASS	ADP=4888;WT=0;HET=0;HOM=1;NC=0	GT:GQ:SDP:DP:RD:AD:FREQ:PVAL:RBQ:ABQ:RDF:RDR:ADF:ADR	1/1:255:4888:4888:237:4646:95.13%:0E0:38:38:127:110:1323:3323
DN23821_c1_g3_i12	2214	.	A	G	.	PASS	ADP=4273;WT=0;HET=0;HOM=1;NC=0	GT:GQ:SDP:DP:RD:AD:FREQ:PVAL:RBQ:ABQ:RDF:RDR:ADF:ADR	1/1:255:4313:4273:624:3644:85.28%:0E0:37:38:381:243:1040:2604
DN23821_c1_g3_i12	2316	.	T	C	.	PASS	ADP=3466;WT=0;HET=0;HOM=1;NC=0	GT:GQ:SDP:DP:RD:AD:FREQ:PVAL:RBQ:ABQ:RDF:RDR:ADF:ADR	1/1:255:3467:3466:443:3022:87.19%:0E0:38:38:261:182:1753:1269
DN23821_c1_g3_i12	2378	.	G	C	.	PASS	ADP=5011;WT=0;HET=0;HOM=1;NC=0	GT:GQ:SDP:DP:RD:AD:FREQ:PVAL:RBQ:ABQ:RDF:RDR:ADF:ADR	1/1:255:5011:5011:947:4057:80.96%:0E0:38:38:450:497:2352:1705
DN20841_c0_g1_i2	798	.	T	C	.	PASS	ADP=249;WT=0;HET=0;HOM=1;NC=0	GT:GQ:SDP:DP:RD:AD:FREQ:PVAL:RBQ:ABQ:RDF:RDR:ADF:ADR	1/1:255:249:249:43:206:82.73%:2.2432E-97:38:38:28:15:127:79
DN20841_c0_g1_i2	799	.	C	T	.	PASS	ADP=252;WT=0;HET=0;HOM=1;NC=0	GT:GQ:SDP:DP:RD:AD:FREQ:PVAL:RBQ:ABQ:RDF:RDR:ADF:ADR	1/1:255:252:252:45:207:82.14%:2.5159E-97:38:38:30:15:127:80
DN20841_c0_g1_i2	817	.	C	T	.	PASS	ADP=272;WT=0;HET=0;HOM=1;NC=0	GT:GQ:SDP:DP:RD:AD:FREQ:PVAL:RBQ:ABQ:RDF:RDR:ADF:ADR	1/1:255:273:272:51:221:81.25%:4.7103E-103:38:38:32:19:122:99
DN16029_c0_g1_i2	261	.	A	C	.	PASS	ADP=162;WT=0;HET=0;HOM=1;NC=0	GT:GQ:SDP:DP:RD:AD:FREQ:PVAL:RBQ:ABQ:RDF:RDR:ADF:ADR	1/1:255:162:162:21:141:87.04%:1.2734E-69:39:37:7:14:64:77
DN16029_c0_g1_i2	3197	.	G	T	.	PASS	ADP=17;WT=0;HET=0;HOM=1;NC=0	GT:GQ:SDP:DP:RD:AD:FREQ:PVAL:RBQ:ABQ:RDF:RDR:ADF:ADR	1/1:63:17:17:3:14:82.35%:4.8851E-7:34:36:0:3:1:13
DN16029_c0_g1_i2	3200	.	G	T	.	PASS	ADP=13;WT=0;HET=0;HOM=1;NC=0	GT:GQ:SDP:DP:RD:AD:FREQ:PVAL:RBQ:ABQ:RDF:RDR:ADF:ADR	1/1:70:13:13:0:13:100%:9.6148E-8:0:38:0:0:1:12
DN16029_c0_g1_i2	3206	.	A	AT	.	PASS	ADP=10;WT=0;HET=0;HOM=1;NC=0	GT:GQ:SDP:DP:RD:AD:FREQ:PVAL:RBQ:ABQ:RDF:RDR:ADF:ADR	1/1:52:10:10:0:10:100%:5.4125E-6:0:38:0:0:0:10
DN16029_c0_g1_i2	3213	.	A	C	.	PASS	ADP=5;WT=0;HET=0;HOM=1;NC=0	GT:GQ:SDP:DP:RD:AD:FREQ:PVAL:RBQ:ABQ:RDF:RDR:ADF:ADR	1/1:24:5:5:0:5:100%:3.9683E-3:0:34:0:0:0:5
DN24522_c0_g1_i10	2944	.	A	G	.	PASS	ADP=419;WT=0;HET=0;HOM=1;NC=0	GT:GQ:SDP:DP:RD:AD:FREQ:PVAL:RBQ:ABQ:RDF:RDR:ADF:ADR	1/1:255:421:419:81:338:80.67%:1.4835E-156:39:38:45:36:157:181
DN23023_c0_g2_i2	3051	.	A	G	.	PASS	ADP=59;WT=0;HET=0;HOM=1;NC=0	GT:GQ:SDP:DP:RD:AD:FREQ:PVAL:RBQ:ABQ:RDF:RDR:ADF:ADR	1/1:255:59:59:3:56:94.92%:1.5528E-30:39:37:2:1:5:51
DN24856_c1_g4_i2	2746	.	A	G	.	PASS	ADP=739;WT=0;HET=0;HOM=1;NC=0	GT:GQ:SDP:DP:RD:AD:FREQ:PVAL:RBQ:ABQ:RDF:RDR:ADF:ADR	1/1:255:739:739:142:597:80.78%:1.9674E-276:38:38:69:73:365:232
DN24864_c1_g1_i7	61	.	C	A	.	PASS	ADP=8;WT=0;HET=0;HOM=1;NC=0	GT:GQ:SDP:DP:RD:AD:FREQ:PVAL:RBQ:ABQ:RDF:RDR:ADF:ADR	1/1:41:8:8:0:8:100%:7.77E-5:0:35:0:0:8:0
DN23647_c0_g1_i1	3188	.	G	C	.	PASS	ADP=7;WT=0;HET=0;HOM=1;NC=0	GT:GQ:SDP:DP:RD:AD:FREQ:PVAL:RBQ:ABQ:RDF:RDR:ADF:ADR	1/1:35:7:7:0:7:100%:2.9138E-4:0:36:0:0:0:7
DN23647_c0_g1_i1	3189	.	A	C	.	PASS	ADP=7;WT=0;HET=0;HOM=1;NC=0	GT:GQ:SDP:DP:RD:AD:FREQ:PVAL:RBQ:ABQ:RDF:RDR:ADF:ADR	1/1:35:7:7:0:7:100%:2.9138E-4:0:34:0:0:0:7
DN23647_c0_g1_i1	3191	.	C	T	.	PASS	ADP=7;WT=0;HET=0;HOM=1;NC=0	GT:GQ:SDP:DP:RD:AD:FREQ:PVAL:RBQ:ABQ:RDF:RDR:ADF:ADR	1/1:35:7:7:0:7:100%:2.9138E-4:0:34:0:0:0:7
DN24123_c0_g4_i2	937	.	A	T	.	PASS	ADP=364;WT=0;HET=0;HOM=1;NC=0	GT:GQ:SDP:DP:RD:AD:FREQ:PVAL:RBQ:ABQ:RDF:RDR:ADF:ADR	1/1:255:364:364:61:303:83.24%:1.0965E-143:39:38:39:22:180:123
DN24123_c0_g4_i2	3191	.	C	G	.	PASS	ADP=5;WT=0;HET=0;HOM=1;NC=0	GT:GQ:SDP:DP:RD:AD:FREQ:PVAL:RBQ:ABQ:RDF:RDR:ADF:ADR	1/1:24:5:5:0:5:100%:3.9683E-3:0:34:0:0:0:5
DN17398_c0_g1_i1	1	.	A	C	.	PASS	ADP=11;WT=0;HET=0;HOM=1;NC=0	GT:GQ:SDP:DP:RD:AD:FREQ:PVAL:RBQ:ABQ:RDF:RDR:ADF:ADR	1/1:47:11:11:1:10:90.91%:1.7011E-5:35:34:1:0:10:0
DN24768_c0_g1_i4	1272	.	G	A	.	PASS	ADP=1945;WT=0;HET=0;HOM=1;NC=0	GT:GQ:SDP:DP:RD:AD:FREQ:PVAL:RBQ:ABQ:RDF:RDR:ADF:ADR	1/1:255:1946:1945:169:1755:91.17%:0E0:38:38:113:56:999:756
DN24768_c0_g1_i4	1437	.	A	G	.	PASS	ADP=1775;WT=0;HET=0;HOM=1;NC=0	GT:GQ:SDP:DP:RD:AD:FREQ:PVAL:RBQ:ABQ:RDF:RDR:ADF:ADR	1/1:255:1776:1775:290:1485:83.66%:0E0:37:38:144:146:765:720
DN24768_c0_g1_i4	1585	.	T	C	.	PASS	ADP=1662;WT=0;HET=0;HOM=1;NC=0	GT:GQ:SDP:DP:RD:AD:FREQ:PVAL:RBQ:ABQ:RDF:RDR:ADF:ADR	1/1:255:1670:1662:267:1395:83.94%:0E0:38:38:131:136:664:731
DN24768_c0_g1_i4	2513	.	C	T	.	PASS	ADP=3113;WT=0;HET=0;HOM=1;NC=0	GT:GQ:SDP:DP:RD:AD:FREQ:PVAL:RBQ:ABQ:RDF:RDR:ADF:ADR	1/1:255:3113:3113:603:2501:80.42%:0E0:38:38:234:369:1320:1181
DN24589_c0_g2_i5	833	.	C	G	.	PASS	ADP=491;WT=0;HET=0;HOM=1;NC=0	GT:GQ:SDP:DP:RD:AD:FREQ:PVAL:RBQ:ABQ:RDF:RDR:ADF:ADR	1/1:255:491:491:80:410:83.5%:4.6937E-195:39:38:51:29:217:193
DN24589_c0_g2_i5	1979	.	T	G	.	PASS	ADP=548;WT=0;HET=0;HOM=1;NC=0	GT:GQ:SDP:DP:RD:AD:FREQ:PVAL:RBQ:ABQ:RDF:RDR:ADF:ADR	1/1:255:548:548:21:526:95.99%:1.8251E-290:37:38:18:3:287:239
DN20368_c0_g1_i2	475	.	C	T	.	PASS	ADP=551;WT=0;HET=0;HOM=1;NC=0	GT:GQ:SDP:DP:RD:AD:FREQ:PVAL:RBQ:ABQ:RDF:RDR:ADF:ADR	1/1:255:551:551:53:498:90.38%:4.2401E-254:37:38:29:24:244:254
DN20368_c0_g1_i2	497	.	C	A	.	PASS	ADP=588;WT=0;HET=0;HOM=1;NC=0	GT:GQ:SDP:DP:RD:AD:FREQ:PVAL:RBQ:ABQ:RDF:RDR:ADF:ADR	1/1:255:588:588:63:517:87.93%:4.9159E-260:38:37:33:30:279:238
DN20368_c0_g1_i2	499	.	T	G	.	PASS	ADP=586;WT=0;HET=0;HOM=1;NC=0	GT:GQ:SDP:DP:RD:AD:FREQ:PVAL:RBQ:ABQ:RDF:RDR:ADF:ADR	1/1:255:586:586:60:524:89.42%:2.5682E-265:38:38:30:30:286:238
DN20368_c0_g1_i2	511	.	T	G	.	PASS	ADP=647;WT=0;HET=0;HOM=1;NC=0	GT:GQ:SDP:DP:RD:AD:FREQ:PVAL:RBQ:ABQ:RDF:RDR:ADF:ADR	1/1:255:652:647:66:580:89.64%:7.9502E-294:38:38:28:38:302:278
DN20368_c0_g1_i2	513	.	T	C	.	PASS	ADP=640;WT=0;HET=0;HOM=1;NC=0	GT:GQ:SDP:DP:RD:AD:FREQ:PVAL:RBQ:ABQ:RDF:RDR:ADF:ADR	1/1:255:640:640:55:585:91.41%:3.8515E-302:38:38:22:33:299:286
DN20368_c0_g1_i2	1269	.	T	A	.	PASS	ADP=367;WT=0;HET=0;HOM=1;NC=0	GT:GQ:SDP:DP:RD:AD:FREQ:PVAL:RBQ:ABQ:RDF:RDR:ADF:ADR	1/1:255:367:367:53:314:85.56%:3.0764E-152:38:38:34:19:177:137
DN20368_c0_g1_i2	1543	.	A	G	.	PASS	ADP=372;WT=0;HET=0;HOM=1;NC=0	GT:GQ:SDP:DP:RD:AD:FREQ:PVAL:RBQ:ABQ:RDF:RDR:ADF:ADR	1/1:255:372:372:35:337:90.59%:1.7203E-172:38:38:20:15:166:171
DN20368_c0_g1_i2	1607	.	G	A	.	PASS	ADP=302;WT=0;HET=0;HOM=1;NC=0	GT:GQ:SDP:DP:RD:AD:FREQ:PVAL:RBQ:ABQ:RDF:RDR:ADF:ADR	1/1:255:302:302:44:258:85.43%:5.2582E-125:39:37:18:26:107:151
DN20368_c0_g1_i2	3122	.	T	C	.	PASS	ADP=66;WT=0;HET=0;HOM=1;NC=0	GT:GQ:SDP:DP:RD:AD:FREQ:PVAL:RBQ:ABQ:RDF:RDR:ADF:ADR	1/1:255:66:66:8:57:86.36%:1.414E-28:37:38:0:8:7:50
DN20368_c0_g1_i2	3125	.	T	C	.	PASS	ADP=55;WT=0;HET=0;HOM=1;NC=0	GT:GQ:SDP:DP:RD:AD:FREQ:PVAL:RBQ:ABQ:RDF:RDR:ADF:ADR	1/1:242:55:55:6:49:89.09%:5.6355E-25:37:37:0:6:4:45
DN20368_c0_g1_i2	3130	.	C	A	.	PASS	ADP=49;WT=0;HET=0;HOM=1;NC=0	GT:GQ:SDP:DP:RD:AD:FREQ:PVAL:RBQ:ABQ:RDF:RDR:ADF:ADR	1/1:229:49:49:4:45:91.84%:1.1493E-23:39:36:0:4:4:41
DN24645_c1_g1_i1	2034	.	G	A	.	PASS	ADP=1522;WT=0;HET=0;HOM=1;NC=0	GT:GQ:SDP:DP:RD:AD:FREQ:PVAL:RBQ:ABQ:RDF:RDR:ADF:ADR	1/1:255:1522:1522:283:1236:81.21%:0E0:38:38:161:122:687:549
DN24271_c1_g1_i2	182	.	G	C	.	PASS	ADP=354;WT=0;HET=0;HOM=1;NC=0	GT:GQ:SDP:DP:RD:AD:FREQ:PVAL:RBQ:ABQ:RDF:RDR:ADF:ADR	1/1:255:354:354:57:297:83.9%:1.0132E-141:38:37:39:18:176:121
DN24271_c1_g1_i2	2525	.	GA	G	.	PASS	ADP=987;WT=0;HET=0;HOM=1;NC=0	GT:GQ:SDP:DP:RD:AD:FREQ:PVAL:RBQ:ABQ:RDF:RDR:ADF:ADR	1/1:255:987:987:170:808:82.28%:0E0:36:38:53:117:412:396
DN23151_c1_g1_i4	725	.	C	T	.	PASS	ADP=290;WT=0;HET=0;HOM=1;NC=0	GT:GQ:SDP:DP:RD:AD:FREQ:PVAL:RBQ:ABQ:RDF:RDR:ADF:ADR	1/1:255:290:290:45:245:84.48%:1.2229E-117:38:38:28:17:157:88
DN23965_c1_g1_i4	72	.	CT	C	.	PASS	ADP=1285;WT=0;HET=0;HOM=1;NC=0	GT:GQ:SDP:DP:RD:AD:FREQ:PVAL:RBQ:ABQ:RDF:RDR:ADF:ADR	1/1:255:1285:1285:193:1058:82.66%:0E0:37:38:169:24:883:175
DN23879_c0_g2_i3	49	.	C	T	.	PASS	ADP=5;WT=0;HET=0;HOM=1;NC=0	GT:GQ:SDP:DP:RD:AD:FREQ:PVAL:RBQ:ABQ:RDF:RDR:ADF:ADR	1/1:24:5:5:0:5:100%:3.9683E-3:0:38:0:0:5:0
DN23879_c0_g2_i3	476	.	AGTAG	A	.	PASS	ADP=347;WT=0;HET=0;HOM=1;NC=0	GT:GQ:SDP:DP:RD:AD:FREQ:PVAL:RBQ:ABQ:RDF:RDR:ADF:ADR	1/1:255:347:347:64:282:81.27%:1.1618E-131:36:39:35:29:151:131
DN24216_c2_g2_i2	1328	.	T	A	.	PASS	ADP=357;WT=0;HET=0;HOM=1;NC=0	GT:GQ:SDP:DP:RD:AD:FREQ:PVAL:RBQ:ABQ:RDF:RDR:ADF:ADR	1/1:255:357:357:68:286:80.11%:1.0974E-132:38:38:37:31:134:152
DN24222_c0_g1_i2	601	.	C	T	.	PASS	ADP=394;WT=0;HET=0;HOM=1;NC=0	GT:GQ:SDP:DP:RD:AD:FREQ:PVAL:RBQ:ABQ:RDF:RDR:ADF:ADR	1/1:255:394:394:77:317:80.46%:1.375E-146:38:38:46:31:150:167
DN24832_c3_g2_i2	2264	.	G	A	.	PASS	ADP=935;WT=0;HET=0;HOM=1;NC=0	GT:GQ:SDP:DP:RD:AD:FREQ:PVAL:RBQ:ABQ:RDF:RDR:ADF:ADR	1/1:255:946:935:168:764:81.71%:0E0:38:38:62:106:351:413
DN24672_c0_g2_i1	1418	.	C	A	.	PASS	ADP=641;WT=0;HET=0;HOM=1;NC=0	GT:GQ:SDP:DP:RD:AD:FREQ:PVAL:RBQ:ABQ:RDF:RDR:ADF:ADR	1/1:255:641:641:111:528:82.37%:1.2526E-248:38:37:58:53:263:265
DN24672_c0_g2_i1	3099	.	T	C	.	PASS	ADP=39;WT=0;HET=0;HOM=1;NC=0	GT:GQ:SDP:DP:RD:AD:FREQ:PVAL:RBQ:ABQ:RDF:RDR:ADF:ADR	1/1:147:39:39:7:32:82.05%:1.9666E-15:35:37:0:7:4:28
DN24672_c0_g2_i1	3107	.	T	C	.	PASS	ADP=23;WT=0;HET=0;HOM=1;NC=0	GT:GQ:SDP:DP:RD:AD:FREQ:PVAL:RBQ:ABQ:RDF:RDR:ADF:ADR	1/1:86:25:23:4:19:82.61%:2.1316E-9:38:38:0:4:2:17
DN24672_c0_g2_i1	3116	.	C	G	.	PASS	ADP=18;WT=0;HET=0;HOM=1;NC=0	GT:GQ:SDP:DP:RD:AD:FREQ:PVAL:RBQ:ABQ:RDF:RDR:ADF:ADR	1/1:68:19:18:3:15:83.33%:1.4655E-7:39:37:0:3:1:14
DN24753_c0_g2_i11	3048	.	A	C	.	PASS	ADP=16;WT=0;HET=0;HOM=1;NC=0	GT:GQ:SDP:DP:RD:AD:FREQ:PVAL:RBQ:ABQ:RDF:RDR:ADF:ADR	1/1:81:16:16:0:15:93.75%:6.4467E-9:0:32:0:0:0:15
DN24753_c0_g2_i11	3050	.	C	T	.	PASS	ADP=15;WT=0;HET=0;HOM=1;NC=0	GT:GQ:SDP:DP:RD:AD:FREQ:PVAL:RBQ:ABQ:RDF:RDR:ADF:ADR	1/1:60:15:15:2:13:86.67%:8.7675E-7:35:34:0:2:0:13
DN24753_c0_g2_i11	3052	.	G	C	.	PASS	ADP=9;WT=0;HET=0;HOM=1;NC=0	GT:GQ:SDP:DP:RD:AD:FREQ:PVAL:RBQ:ABQ:RDF:RDR:ADF:ADR	1/1:46:9:9:0:9:100%:2.0568E-5:0:31:0:0:0:9
DN24738_c0_g1_i4	3076	.	C	T	.	PASS	ADP=7;WT=0;HET=0;HOM=1;NC=0	GT:GQ:SDP:DP:RD:AD:FREQ:PVAL:RBQ:ABQ:RDF:RDR:ADF:ADR	1/1:26:7:7:1:6:85.71%:2.331E-3:27:31:1:0:0:6
DN24738_c0_g1_i4	3078	.	T	G	.	PASS	ADP=5;WT=0;HET=0;HOM=1;NC=0	GT:GQ:SDP:DP:RD:AD:FREQ:PVAL:RBQ:ABQ:RDF:RDR:ADF:ADR	1/1:24:5:5:0:5:100%:3.9683E-3:0:34:0:0:0:5
DN24571_c0_g2_i1	729	.	T	C	.	PASS	ADP=446;WT=0;HET=0;HOM=1;NC=0	GT:GQ:SDP:DP:RD:AD:FREQ:PVAL:RBQ:ABQ:RDF:RDR:ADF:ADR	1/1:255:446:446:79:367:82.29%:2.0389E-172:38:38:45:34:184:183
DN24571_c0_g2_i1	2029	.	G	A	.	PASS	ADP=419;WT=0;HET=0;HOM=1;NC=0	GT:GQ:SDP:DP:RD:AD:FREQ:PVAL:RBQ:ABQ:RDF:RDR:ADF:ADR	1/1:255:419:419:79:340:81.15%:3.853E-158:39:38:39:40:149:191
DN24744_c0_g1_i4	1356	.	C	T	.	PASS	ADP=1090;WT=0;HET=0;HOM=1;NC=0	GT:GQ:SDP:DP:RD:AD:FREQ:PVAL:RBQ:ABQ:RDF:RDR:ADF:ADR	1/1:255:1093:1090:133:956:87.71%:0E0:38:38:85:48:474:482
DN24744_c0_g1_i4	1755	.	G	C	.	PASS	ADP=747;WT=0;HET=0;HOM=1;NC=0	GT:GQ:SDP:DP:RD:AD:FREQ:PVAL:RBQ:ABQ:RDF:RDR:ADF:ADR	1/1:255:747:747:105:640:85.91%:6.2146E-311:38:37:53:52:350:290
DN24744_c0_g1_i4	1862	.	A	C	.	PASS	ADP=1006;WT=0;HET=0;HOM=1;NC=0	GT:GQ:SDP:DP:RD:AD:FREQ:PVAL:RBQ:ABQ:RDF:RDR:ADF:ADR	1/1:255:1007:1006:100:905:90.05%:0E0:37:38:50:50:499:406
DN24744_c0_g1_i4	1863	.	G	T	.	PASS	ADP=1027;WT=0;HET=0;HOM=1;NC=0	GT:GQ:SDP:DP:RD:AD:FREQ:PVAL:RBQ:ABQ:RDF:RDR:ADF:ADR	1/1:255:1028:1027:104:918:89.47%:0E0:36:37:50:54:496:422
DN21439_c1_g1_i4	1143	.	A	G	.	PASS	ADP=194;WT=0;HET=0;HOM=1;NC=0	GT:GQ:SDP:DP:RD:AD:FREQ:PVAL:RBQ:ABQ:RDF:RDR:ADF:ADR	1/1:255:194:194:30:164:84.54%:6.2207E-79:39:38:15:15:89:75
DN21242_c0_g1_i2	3097	.	C	T	.	PASS	ADP=21;WT=0;HET=0;HOM=1;NC=0	GT:GQ:SDP:DP:RD:AD:FREQ:PVAL:RBQ:ABQ:RDF:RDR:ADF:ADR	1/1:76:21:21:4:17:80.95%:2.3502E-8:39:37:1:3:1:16
DN24071_c0_g1_i4	133	.	G	A	.	PASS	ADP=54;WT=0;HET=0;HOM=1;NC=0	GT:GQ:SDP:DP:RD:AD:FREQ:PVAL:RBQ:ABQ:RDF:RDR:ADF:ADR	1/1:255:54:54:1:53:98.15%:2.2126E-30:35:37:1:0:47:6
DN24071_c0_g1_i4	141	.	G	GT	.	PASS	ADP=58;WT=0;HET=0;HOM=1;NC=0	GT:GQ:SDP:DP:RD:AD:FREQ:PVAL:RBQ:ABQ:RDF:RDR:ADF:ADR	1/1:223:58:58:10:48:82.76%:4.7344E-23:38:38:7:3:46:2
DN24071_c0_g1_i4	151	.	A	G	.	PASS	ADP=63;WT=0;HET=0;HOM=1;NC=0	GT:GQ:SDP:DP:RD:AD:FREQ:PVAL:RBQ:ABQ:RDF:RDR:ADF:ADR	1/1:255:63:63:3:60:95.24%:7.5825E-33:39:39:0:3:54:6
DN24071_c0_g1_i4	157	.	A	T	.	PASS	ADP=66;WT=0;HET=0;HOM=1;NC=0	GT:GQ:SDP:DP:RD:AD:FREQ:PVAL:RBQ:ABQ:RDF:RDR:ADF:ADR	1/1:255:66:66:6:60:90.91%:4.14E-31:38:39:3:3:54:6
DN24666_c2_g1_i3	3052	.	G	C	.	PASS	ADP=85;WT=0;HET=0;HOM=1;NC=0	GT:GQ:SDP:DP:RD:AD:FREQ:PVAL:RBQ:ABQ:RDF:RDR:ADF:ADR	1/1:255:86:85:0:85:100%:1.0935E-50:0:38:0:0:10:75
DN24666_c2_g1_i3	3109	.	T	C	.	PASS	ADP=5;WT=0;HET=0;HOM=1;NC=0	GT:GQ:SDP:DP:RD:AD:FREQ:PVAL:RBQ:ABQ:RDF:RDR:ADF:ADR	1/1:24:5:5:0:5:100%:3.9683E-3:0:35:0:0:0:5
DN24772_c0_g1_i1	7	.	A	T	.	PASS	ADP=53;WT=0;HET=0;HOM=1;NC=0	GT:GQ:SDP:DP:RD:AD:FREQ:PVAL:RBQ:ABQ:RDF:RDR:ADF:ADR	1/1:253:54:53:2:47:88.68%:5.0044E-26:37:34:1:1:46:1
DN24772_c0_g1_i1	10	.	T	G	.	PASS	ADP=77;WT=0;HET=0;HOM=1;NC=0	GT:GQ:SDP:DP:RD:AD:FREQ:PVAL:RBQ:ABQ:RDF:RDR:ADF:ADR	1/1:255:77:77:3:73:94.81%:2.1439E-40:38:36:2:1:72:1
DN24772_c0_g1_i1	2792	.	A	T	.	PASS	ADP=959;WT=0;HET=0;HOM=1;NC=0	GT:GQ:SDP:DP:RD:AD:FREQ:PVAL:RBQ:ABQ:RDF:RDR:ADF:ADR	1/1:255:961:959:138:821:85.61%:0E0:38:38:62:76:204:617
DN24772_c0_g1_i1	2800	.	C	G	.	PASS	ADP=894;WT=0;HET=0;HOM=1;NC=0	GT:GQ:SDP:DP:RD:AD:FREQ:PVAL:RBQ:ABQ:RDF:RDR:ADF:ADR	1/1:255:895:894:137:756:84.56%:0E0:38:37:62:75:161:595
DN24772_c0_g1_i1	2809	.	A	G	.	PASS	ADP=624;WT=0;HET=0;HOM=1;NC=0	GT:GQ:SDP:DP:RD:AD:FREQ:PVAL:RBQ:ABQ:RDF:RDR:ADF:ADR	1/1:255:628:624:115:509:81.57%:2.0921E-237:38:38:52:63:107:402
DN24072_c1_g1_i1	1028	.	T	A	.	PASS	ADP=7291;WT=0;HET=0;HOM=1;NC=0	GT:GQ:SDP:DP:RD:AD:FREQ:PVAL:RBQ:ABQ:RDF:RDR:ADF:ADR	1/1:255:7297:7291:1441:5840:80.11%:0E0:38:38:735:706:2867:2973
DN24072_c1_g1_i1	1536	.	A	G	.	PASS	ADP=7009;WT=0;HET=0;HOM=1;NC=0	GT:GQ:SDP:DP:RD:AD:FREQ:PVAL:RBQ:ABQ:RDF:RDR:ADF:ADR	1/1:255:7010:7009:1006:5993:85.54%:0E0:38:38:502:504:3130:2863
DN24072_c1_g1_i1	1545	.	C	T	.	PASS	ADP=7003;WT=0;HET=0;HOM=1;NC=0	GT:GQ:SDP:DP:RD:AD:FREQ:PVAL:RBQ:ABQ:RDF:RDR:ADF:ADR	1/1:255:7003:7003:987:5992:85.58%:0E0:38:38:511:476:3059:2933
DN24072_c1_g1_i1	1569	.	C	G	.	PASS	ADP=7878;WT=0;HET=0;HOM=1;NC=0	GT:GQ:SDP:DP:RD:AD:FREQ:PVAL:RBQ:ABQ:RDF:RDR:ADF:ADR	1/1:255:7878:7878:999:6872:87.23%:0E0:38:38:611:388:3521:3351
DN24072_c1_g1_i1	1570	.	C	T	.	PASS	ADP=7714;WT=0;HET=0;HOM=1;NC=0	GT:GQ:SDP:DP:RD:AD:FREQ:PVAL:RBQ:ABQ:RDF:RDR:ADF:ADR	1/1:255:7742:7714:1021:6688:86.7%:0E0:38:38:636:385:3394:3294
DN17658_c0_g1_i1	3100	.	A	T	.	PASS	ADP=18;WT=0;HET=0;HOM=1;NC=0	GT:GQ:SDP:DP:RD:AD:FREQ:PVAL:RBQ:ABQ:RDF:RDR:ADF:ADR	1/1:68:18:18:3:15:83.33%:1.4655E-7:35:34:0:3:0:15
DN24349_c0_g1_i2	10	.	C	T	.	PASS	ADP=6;WT=0;HET=0;HOM=1;NC=0	GT:GQ:SDP:DP:RD:AD:FREQ:PVAL:RBQ:ABQ:RDF:RDR:ADF:ADR	1/1:24:6:6:0:5:83.33%:3.9683E-3:0:35:0:0:5:0
DN24349_c0_g1_i2	489	.	T	C	.	PASS	ADP=650;WT=0;HET=0;HOM=1;NC=0	GT:GQ:SDP:DP:RD:AD:FREQ:PVAL:RBQ:ABQ:RDF:RDR:ADF:ADR	1/1:255:654:650:114:534:82.15%:6.1493E-251:37:38:47:67:255:279
DN23806_c0_g1_i1	2929	.	G	A	.	PASS	ADP=23;WT=0;HET=0;HOM=1;NC=0	GT:GQ:SDP:DP:RD:AD:FREQ:PVAL:RBQ:ABQ:RDF:RDR:ADF:ADR	1/1:129:23:23:0:23:100%:1.2146E-13:0:38:0:0:10:13
DN23806_c0_g1_i1	2951	.	A	G	.	PASS	ADP=22;WT=0;HET=0;HOM=1;NC=0	GT:GQ:SDP:DP:RD:AD:FREQ:PVAL:RBQ:ABQ:RDF:RDR:ADF:ADR	1/1:123:22:22:0:22:100%:4.7526E-13:0:38:0:0:9:13
DN24849_c2_g1_i3	1093	.	A	G	.	PASS	ADP=1258;WT=0;HET=0;HOM=1;NC=0	GT:GQ:SDP:DP:RD:AD:FREQ:PVAL:RBQ:ABQ:RDF:RDR:ADF:ADR	1/1:255:1263:1258:183:1074:85.37%:0E0:38:38:93:90:451:623
DN24794_c1_g1_i2	1498	.	T	C	.	PASS	ADP=866;WT=0;HET=0;HOM=1;NC=0	GT:GQ:SDP:DP:RD:AD:FREQ:PVAL:RBQ:ABQ:RDF:RDR:ADF:ADR	1/1:255:866:866:111:755:87.18%:0E0:38:38:65:46:380:375
DN23170_c0_g1_i1	323	.	T	C	.	PASS	ADP=257;WT=0;HET=0;HOM=1;NC=0	GT:GQ:SDP:DP:RD:AD:FREQ:PVAL:RBQ:ABQ:RDF:RDR:ADF:ADR	1/1:255:257:257:41:216:84.05%:2.4524E-103:37:37:25:16:121:95
DN23770_c0_g2_i5	14	.	C	T	.	PASS	ADP=6;WT=0;HET=0;HOM=1;NC=0	GT:GQ:SDP:DP:RD:AD:FREQ:PVAL:RBQ:ABQ:RDF:RDR:ADF:ADR	1/1:29:6:6:0:6:100%:1.0823E-3:0:34:0:0:6:0
DN23770_c0_g2_i5	15	.	G	T	.	PASS	ADP=6;WT=0;HET=0;HOM=1;NC=0	GT:GQ:SDP:DP:RD:AD:FREQ:PVAL:RBQ:ABQ:RDF:RDR:ADF:ADR	1/1:29:6:6:0:6:100%:1.0823E-3:0:35:0:0:6:0
DN23770_c0_g2_i5	18	.	G	T	.	PASS	ADP=10;WT=0;HET=0;HOM=1;NC=0	GT:GQ:SDP:DP:RD:AD:FREQ:PVAL:RBQ:ABQ:RDF:RDR:ADF:ADR	1/1:41:10:10:0:8:80%:7.77E-5:0:38:0:0:8:0
DN23770_c0_g2_i5	21	.	C	G	.	PASS	ADP=11;WT=0;HET=0;HOM=1;NC=0	GT:GQ:SDP:DP:RD:AD:FREQ:PVAL:RBQ:ABQ:RDF:RDR:ADF:ADR	1/1:46:11:11:0:9:81.82%:2.0568E-5:0:38:0:0:9:0
DN23770_c0_g2_i5	240	.	A	G	.	PASS	ADP=312;WT=0;HET=0;HOM=1;NC=0	GT:GQ:SDP:DP:RD:AD:FREQ:PVAL:RBQ:ABQ:RDF:RDR:ADF:ADR	1/1:255:312:312:59:253:81.09%:9.7004E-118:37:38:31:28:133:120
DN23770_c0_g2_i5	290	.	T	C	.	PASS	ADP=281;WT=0;HET=0;HOM=1;NC=0	GT:GQ:SDP:DP:RD:AD:FREQ:PVAL:RBQ:ABQ:RDF:RDR:ADF:ADR	1/1:255:282:281:55:226:80.43%:1.2785E-104:37:38:32:23:115:111
DN23770_c0_g2_i5	1578	.	G	T	.	PASS	ADP=418;WT=0;HET=0;HOM=1;NC=0	GT:GQ:SDP:DP:RD:AD:FREQ:PVAL:RBQ:ABQ:RDF:RDR:ADF:ADR	1/1:255:418:418:63:354:84.69%:1.8688E-170:37:38:29:34:178:176
DN23770_c0_g2_i5	2018	.	T	A	.	PASS	ADP=280;WT=0;HET=0;HOM=1;NC=0	GT:GQ:SDP:DP:RD:AD:FREQ:PVAL:RBQ:ABQ:RDF:RDR:ADF:ADR	1/1:255:280:280:56:224:80%:2.5616E-103:38:38:36:20:130:94
DN23467_c1_g1_i5	1215	.	C	T	.	PASS	ADP=11;WT=0;HET=0;HOM=1;NC=0	GT:GQ:SDP:DP:RD:AD:FREQ:PVAL:RBQ:ABQ:RDF:RDR:ADF:ADR	1/1:39:11:11:2:9:81.82%:1.1057E-4:37:36:1:1:8:1
DN23467_c1_g1_i5	3022	.	A	C	.	PASS	ADP=28;WT=0;HET=0;HOM=1;NC=0	GT:GQ:SDP:DP:RD:AD:FREQ:PVAL:RBQ:ABQ:RDF:RDR:ADF:ADR	1/1:144:28:28:1:27:96.43%:3.7915E-15:16:39:0:1:3:24
DN23467_c1_g1_i5	3026	.	C	T	.	PASS	ADP=28;WT=0;HET=0;HOM=1;NC=0	GT:GQ:SDP:DP:RD:AD:FREQ:PVAL:RBQ:ABQ:RDF:RDR:ADF:ADR	1/1:144:28:28:1:27:96.43%:3.7915E-15:16:38:0:1:3:24
DN24063_c1_g1_i1	2990	.	G	A	.	PASS	ADP=9;WT=0;HET=0;HOM=1;NC=0	GT:GQ:SDP:DP:RD:AD:FREQ:PVAL:RBQ:ABQ:RDF:RDR:ADF:ADR	1/1:36:9:9:1:8:88.89%:2.0568E-4:36:35:0:1:0:8
DN23448_c0_g1_i1	135	.	C	A	.	PASS	ADP=85;WT=0;HET=0;HOM=1;NC=0	GT:GQ:SDP:DP:RD:AD:FREQ:PVAL:RBQ:ABQ:RDF:RDR:ADF:ADR	1/1:255:88:85:0:82:96.47%:6.8742E-49:0:35:0:0:50:32
DN23448_c0_g1_i1	150	.	G	A	.	PASS	ADP=75;WT=0;HET=0;HOM=1;NC=0	GT:GQ:SDP:DP:RD:AD:FREQ:PVAL:RBQ:ABQ:RDF:RDR:ADF:ADR	1/1:255:89:75:6:68:90.67%:1.2863E-35:30:37:0:6:55:13
DN23448_c0_g1_i1	2532	.	A	G	.	PASS	ADP=238;WT=0;HET=0;HOM=1;NC=0	GT:GQ:SDP:DP:RD:AD:FREQ:PVAL:RBQ:ABQ:RDF:RDR:ADF:ADR	1/1:255:238:238:25:212:89.08%:3.1717E-107:38:38:8:17:81:131
DN23448_c0_g1_i1	2554	.	A	G	.	PASS	ADP=220;WT=0;HET=0;HOM=1;NC=0	GT:GQ:SDP:DP:RD:AD:FREQ:PVAL:RBQ:ABQ:RDF:RDR:ADF:ADR	1/1:255:220:220:39:180:82.19%:9.9317E-85:37:38:15:24:71:109
DN23448_c0_g1_i1	2555	.	T	G	.	PASS	ADP=218;WT=0;HET=0;HOM=1;NC=0	GT:GQ:SDP:DP:RD:AD:FREQ:PVAL:RBQ:ABQ:RDF:RDR:ADF:ADR	1/1:255:219:218:24:193:88.53%:4.2793E-97:37:38:10:14:76:117
DN24727_c1_g1_i2	610	.	C	T	.	PASS	ADP=716;WT=0;HET=0;HOM=1;NC=0	GT:GQ:SDP:DP:RD:AD:FREQ:PVAL:RBQ:ABQ:RDF:RDR:ADF:ADR	1/1:255:716:716:136:579:80.87%:1.4274E-268:38:38:81:55:374:205
DN24727_c1_g1_i2	2326	.	A	G	.	PASS	ADP=1116;WT=0;HET=0;HOM=1;NC=0	GT:GQ:SDP:DP:RD:AD:FREQ:PVAL:RBQ:ABQ:RDF:RDR:ADF:ADR	1/1:255:1116:1116:207:906:81.26%:0E0:38:38:142:65:626:280
DN20649_c0_g1_i1	1995	.	CA	C	.	PASS	ADP=430;WT=0;HET=0;HOM=1;NC=0	GT:GQ:SDP:DP:RD:AD:FREQ:PVAL:RBQ:ABQ:RDF:RDR:ADF:ADR	1/1:255:434:430:45:389:89.63%:7.6547E-197:38:38:31:14:193:196
DN24769_c1_g3_i3	2163	.	T	A	.	PASS	ADP=1141;WT=0;HET=0;HOM=1;NC=0	GT:GQ:SDP:DP:RD:AD:FREQ:PVAL:RBQ:ABQ:RDF:RDR:ADF:ADR	1/1:255:1141:1141:179:961:84.22%:0E0:38:38:93:86:498:463
DN20783_c1_g1_i3	3048	.	T	G	.	PASS	ADP=13;WT=0;HET=0;HOM=1;NC=0	GT:GQ:SDP:DP:RD:AD:FREQ:PVAL:RBQ:ABQ:RDF:RDR:ADF:ADR	1/1:70:13:13:0:13:100%:9.6148E-8:0:35:0:0:2:11
DN23937_c0_g1_i5	1130	.	T	C	.	PASS	ADP=272;WT=0;HET=0;HOM=1;NC=0	GT:GQ:SDP:DP:RD:AD:FREQ:PVAL:RBQ:ABQ:RDF:RDR:ADF:ADR	1/1:255:272:272:49:223:81.99%:1.1549E-104:38:38:28:21:135:88
DN24725_c1_g3_i5	1	.	A	C	.	PASS	ADP=29;WT=0;HET=0;HOM=1;NC=0	GT:GQ:SDP:DP:RD:AD:FREQ:PVAL:RBQ:ABQ:RDF:RDR:ADF:ADR	1/1:126:29:29:2:25:86.21%:2.0853E-13:37:34:1:1:25:0
DN24403_c0_g1_i2	27	.	C	A	.	PASS	ADP=36;WT=0;HET=0;HOM=1;NC=0	GT:GQ:SDP:DP:RD:AD:FREQ:PVAL:RBQ:ABQ:RDF:RDR:ADF:ADR	1/1:139:36:36:6:30:83.33%:1.1855E-14:38:39:5:1:29:1
DN24403_c0_g1_i2	28	.	T	C	.	PASS	ADP=36;WT=0;HET=0;HOM=1;NC=0	GT:GQ:SDP:DP:RD:AD:FREQ:PVAL:RBQ:ABQ:RDF:RDR:ADF:ADR	1/1:147:36:36:5:31:86.11%:1.6935E-15:38:38:4:1:30:1
DN24403_c0_g1_i2	57	.	A	C	.	PASS	ADP=98;WT=0;HET=0;HOM=1;NC=0	GT:GQ:SDP:DP:RD:AD:FREQ:PVAL:RBQ:ABQ:RDF:RDR:ADF:ADR	1/1:255:98:98:9:89:90.82%:6.272E-46:36:37:4:5:67:22
DN24403_c0_g1_i2	58	.	C	A	.	PASS	ADP=97;WT=0;HET=0;HOM=1;NC=0	GT:GQ:SDP:DP:RD:AD:FREQ:PVAL:RBQ:ABQ:RDF:RDR:ADF:ADR	1/1:255:98:97:9:88:90.72%:2.2861E-45:38:38:4:5:66:22
DN24403_c0_g1_i2	61	.	G	A	.	PASS	ADP=99;WT=0;HET=0;HOM=1;NC=0	GT:GQ:SDP:DP:RD:AD:FREQ:PVAL:RBQ:ABQ:RDF:RDR:ADF:ADR	1/1:255:99:99:8:90:91.84%:5.2755E-47:39:38:4:4:68:22
DN24403_c0_g1_i2	72	.	A	T	.	PASS	ADP=116;WT=0;HET=0;HOM=1;NC=0	GT:GQ:SDP:DP:RD:AD:FREQ:PVAL:RBQ:ABQ:RDF:RDR:ADF:ADR	1/1:255:116:116:9:107:92.24%:4.2338E-56:38:38:5:4:80:27
DN15470_c0_g1_i1	37	.	G	C	.	PASS	ADP=32;WT=0;HET=0;HOM=1;NC=0	GT:GQ:SDP:DP:RD:AD:FREQ:PVAL:RBQ:ABQ:RDF:RDR:ADF:ADR	1/1:149:32:32:2:29:90.62%:1.1344E-15:40:36:1:1:27:2
DN23849_c0_g1_i2	1297	.	GT	G	.	PASS	ADP=425;WT=0;HET=0;HOM=1;NC=0	GT:GQ:SDP:DP:RD:AD:FREQ:PVAL:RBQ:ABQ:RDF:RDR:ADF:ADR	1/1:255:425:425:57:364:86.05%:5.0396E-178:37:38:31:26:184:180
DN24707_c0_g1_i1	2913	.	T	C	.	PASS	ADP=20;WT=0;HET=0;HOM=1;NC=0	GT:GQ:SDP:DP:RD:AD:FREQ:PVAL:RBQ:ABQ:RDF:RDR:ADF:ADR	1/1:98:20:20:1:19:95%:1.5234E-10:40:39:0:1:6:13
DN24158_c0_g1_i1	1969	.	A	G	.	PASS	ADP=537;WT=0;HET=0;HOM=1;NC=0	GT:GQ:SDP:DP:RD:AD:FREQ:PVAL:RBQ:ABQ:RDF:RDR:ADF:ADR	1/1:255:537:537:106:430:80.07%:2.8769E-198:37:37:43:63:207:223
DN24158_c0_g1_i1	2143	.	C	A	.	PASS	ADP=572;WT=0;HET=0;HOM=1;NC=0	GT:GQ:SDP:DP:RD:AD:FREQ:PVAL:RBQ:ABQ:RDF:RDR:ADF:ADR	1/1:255:572:572:84:488:85.31%:8.6311E-236:37:38:40:44:210:278
DN24158_c0_g1_i1	2186	.	T	G	.	PASS	ADP=552;WT=0;HET=0;HOM=1;NC=0	GT:GQ:SDP:DP:RD:AD:FREQ:PVAL:RBQ:ABQ:RDF:RDR:ADF:ADR	1/1:255:562:552:69:483:87.5%:1.1695E-238:36:38:33:36:222:261
DN23410_c0_g1_i1	300	.	C	G	.	PASS	ADP=193;WT=0;HET=0;HOM=1;NC=0	GT:GQ:SDP:DP:RD:AD:FREQ:PVAL:RBQ:ABQ:RDF:RDR:ADF:ADR	1/1:255:193:193:32:161:83.42%:1.0921E-76:37:38:16:16:94:67
DN23410_c0_g1_i1	1923	.	C	T	.	PASS	ADP=256;WT=0;HET=0;HOM=1;NC=0	GT:GQ:SDP:DP:RD:AD:FREQ:PVAL:RBQ:ABQ:RDF:RDR:ADF:ADR	1/1:255:256:256:50:205:80.08%:6.4792E-95:38:38:21:29:91:114
DN23410_c0_g1_i1	3016	.	G	C	.	PASS	ADP=10;WT=0;HET=0;HOM=1;NC=0	GT:GQ:SDP:DP:RD:AD:FREQ:PVAL:RBQ:ABQ:RDF:RDR:ADF:ADR	1/1:42:10:10:1:9:90%:5.9538E-5:30:35:0:1:0:9
DN23410_c0_g1_i1	3019	.	C	G	.	PASS	ADP=9;WT=0;HET=0;HOM=1;NC=0	GT:GQ:SDP:DP:RD:AD:FREQ:PVAL:RBQ:ABQ:RDF:RDR:ADF:ADR	1/1:36:9:9:1:8:88.89%:2.0568E-4:27:33:0:1:0:8
DN24462_c0_g1_i1	520	.	T	G	.	PASS	ADP=623;WT=0;HET=0;HOM=1;NC=0	GT:GQ:SDP:DP:RD:AD:FREQ:PVAL:RBQ:ABQ:RDF:RDR:ADF:ADR	1/1:255:623:623:121:502:80.58%:4.241E-232:38:37:47:74:227:275
DN22502_c0_g1_i1	478	.	T	G	.	PASS	ADP=254;WT=0;HET=0;HOM=1;NC=0	GT:GQ:SDP:DP:RD:AD:FREQ:PVAL:RBQ:ABQ:RDF:RDR:ADF:ADR	1/1:255:255:254:35:219:86.22%:5.166E-107:37:38:21:14:118:101
DN22502_c0_g1_i1	2455	.	G	T	.	PASS	ADP=322;WT=0;HET=0;HOM=1;NC=0	GT:GQ:SDP:DP:RD:AD:FREQ:PVAL:RBQ:ABQ:RDF:RDR:ADF:ADR	1/1:255:322:322:61:261:81.06%:2.0658E-121:38:38:34:27:125:136
DN24379_c0_g1_i1	1868	.	G	A	.	PASS	ADP=1121;WT=0;HET=0;HOM=1;NC=0	GT:GQ:SDP:DP:RD:AD:FREQ:PVAL:RBQ:ABQ:RDF:RDR:ADF:ADR	1/1:255:1122:1121:193:927:82.69%:0E0:38:38:103:90:500:427
DN24446_c0_g1_i1	373	.	C	A	.	PASS	ADP=292;WT=0;HET=0;HOM=1;NC=0	GT:GQ:SDP:DP:RD:AD:FREQ:PVAL:RBQ:ABQ:RDF:RDR:ADF:ADR	1/1:255:292:292:52:238:81.51%:9.3305E-112:37:38:22:30:107:131
DN24446_c0_g1_i1	1500	.	A	G	.	PASS	ADP=193;WT=0;HET=0;HOM=1;NC=0	GT:GQ:SDP:DP:RD:AD:FREQ:PVAL:RBQ:ABQ:RDF:RDR:ADF:ADR	1/1:255:193:193:34:159:82.38%:4.9934E-75:39:38:16:18:81:78
DN24446_c0_g1_i1	1501	.	T	A	.	PASS	ADP=194;WT=0;HET=0;HOM=1;NC=0	GT:GQ:SDP:DP:RD:AD:FREQ:PVAL:RBQ:ABQ:RDF:RDR:ADF:ADR	1/1:255:194:194:34:159:81.96%:4.9934E-75:39:38:15:19:81:78
DN24446_c0_g1_i1	2158	.	C	T	.	PASS	ADP=185;WT=0;HET=0;HOM=1;NC=0	GT:GQ:SDP:DP:RD:AD:FREQ:PVAL:RBQ:ABQ:RDF:RDR:ADF:ADR	1/1:255:185:185:22:163:88.11%:2.5095E-81:38:38:12:10:75:88
DN24446_c0_g1_i1	2500	.	A	G	.	PASS	ADP=113;WT=0;HET=0;HOM=1;NC=0	GT:GQ:SDP:DP:RD:AD:FREQ:PVAL:RBQ:ABQ:RDF:RDR:ADF:ADR	1/1:255:113:113:22:91:80.53%:1.8765E-42:38:37:8:14:43:48
DN24844_c2_g2_i2	1282	.	G	A	.	PASS	ADP=1302;WT=0;HET=0;HOM=1;NC=0	GT:GQ:SDP:DP:RD:AD:FREQ:PVAL:RBQ:ABQ:RDF:RDR:ADF:ADR	1/1:255:1311:1302:257:1043:80.11%:0E0:38:38:131:126:512:531
DN23975_c0_g1_i1	48	.	T	A	.	PASS	ADP=5;WT=0;HET=0;HOM=1;NC=0	GT:GQ:SDP:DP:RD:AD:FREQ:PVAL:RBQ:ABQ:RDF:RDR:ADF:ADR	1/1:24:5:5:0:5:100%:3.9683E-3:0:38:0:0:5:0
DN24164_c1_g1_i3	20	.	G	A	.	PASS	ADP=23;WT=0;HET=0;HOM=1;NC=0	GT:GQ:SDP:DP:RD:AD:FREQ:PVAL:RBQ:ABQ:RDF:RDR:ADF:ADR	1/1:104:23:23:2:21:91.3%:3.6437E-11:38:38:1:1:19:2
DN24164_c1_g1_i3	2054	.	T	A	.	PASS	ADP=984;WT=0;HET=0;HOM=1;NC=0	GT:GQ:SDP:DP:RD:AD:FREQ:PVAL:RBQ:ABQ:RDF:RDR:ADF:ADR	1/1:255:984:984:189:790:80.28%:0E0:38:37:119:70:483:307
DN23787_c0_g1_i3	2507	.	C	T	.	PASS	ADP=453;WT=0;HET=0;HOM=1;NC=0	GT:GQ:SDP:DP:RD:AD:FREQ:PVAL:RBQ:ABQ:RDF:RDR:ADF:ADR	1/1:255:453:453:78:374:82.56%:1.9695E-176:38:38:54:24:110:264
DN23787_c0_g1_i3	2939	.	A	G	.	PASS	ADP=6;WT=0;HET=0;HOM=1;NC=0	GT:GQ:SDP:DP:RD:AD:FREQ:PVAL:RBQ:ABQ:RDF:RDR:ADF:ADR	1/1:29:6:6:0:6:100%:1.0823E-3:0:33:0:0:0:6
DN19589_c0_g1_i1	1	.	G	C	.	PASS	ADP=13;WT=0;HET=0;HOM=1;NC=0	GT:GQ:SDP:DP:RD:AD:FREQ:PVAL:RBQ:ABQ:RDF:RDR:ADF:ADR	1/1:49:13:13:2:11:84.62%:1.0096E-5:36:34:1:1:11:0
DN19130_c0_g1_i1	1937	.	A	C	.	PASS	ADP=112;WT=0;HET=0;HOM=1;NC=0	GT:GQ:SDP:DP:RD:AD:FREQ:PVAL:RBQ:ABQ:RDF:RDR:ADF:ADR	1/1:255:112:112:5:107:95.54%:1.1671E-58:39:39:2:3:49:58
DN22831_c1_g1_i6	831	.	C	T	.	PASS	ADP=129;WT=0;HET=0;HOM=1;NC=0	GT:GQ:SDP:DP:RD:AD:FREQ:PVAL:RBQ:ABQ:RDF:RDR:ADF:ADR	1/1:255:129:129:18:111:86.05%:2.3595E-54:38:37:8:10:81:30
DN20885_c0_g1_i1	264	.	T	C	.	PASS	ADP=84;WT=0;HET=0;HOM=1;NC=0	GT:GQ:SDP:DP:RD:AD:FREQ:PVAL:RBQ:ABQ:RDF:RDR:ADF:ADR	1/1:255:84:84:2:82:97.62%:1.5893E-46:39:38:1:1:41:41
DN20885_c0_g1_i1	266	.	C	T	.	PASS	ADP=81;WT=0;HET=0;HOM=1;NC=0	GT:GQ:SDP:DP:RD:AD:FREQ:PVAL:RBQ:ABQ:RDF:RDR:ADF:ADR	1/1:255:85:81:1:80:98.77%:2.241E-46:27:38:1:0:42:38
DN23896_c1_g1_i1	2582	.	T	C	.	PASS	ADP=445;WT=0;HET=0;HOM=1;NC=0	GT:GQ:SDP:DP:RD:AD:FREQ:PVAL:RBQ:ABQ:RDF:RDR:ADF:ADR	1/1:255:448:445:55:390:87.64%:4.5331E-193:38:38:33:22:191:199
DN23896_c1_g1_i1	2677	.	G	C	.	PASS	ADP=443;WT=0;HET=0;HOM=1;NC=0	GT:GQ:SDP:DP:RD:AD:FREQ:PVAL:RBQ:ABQ:RDF:RDR:ADF:ADR	1/1:255:443:443:51:391:88.26%:2.7658E-195:36:37:18:33:234:157
DN21575_c0_g1_i1	54	.	T	C	.	PASS	ADP=111;WT=0;HET=0;HOM=1;NC=0	GT:GQ:SDP:DP:RD:AD:FREQ:PVAL:RBQ:ABQ:RDF:RDR:ADF:ADR	1/1:255:113:111:20:91:81.98%:5.4786E-43:39:38:16:4:79:12
DN22076_c0_g1_i1	2358	.	G	A	.	PASS	ADP=1415;WT=0;HET=0;HOM=1;NC=0	GT:GQ:SDP:DP:RD:AD:FREQ:PVAL:RBQ:ABQ:RDF:RDR:ADF:ADR	1/1:255:1415:1415:250:1163:82.19%:0E0:38:38:129:121:692:471
DN24820_c0_g2_i1	587	.	A	T	.	PASS	ADP=1455;WT=0;HET=0;HOM=1;NC=0	GT:GQ:SDP:DP:RD:AD:FREQ:PVAL:RBQ:ABQ:RDF:RDR:ADF:ADR	1/1:255:1455:1455:226:1225:84.19%:0E0:38:38:102:124:548:677
DN24820_c0_g2_i1	1758	.	G	A	.	PASS	ADP=1196;WT=0;HET=0;HOM=1;NC=0	GT:GQ:SDP:DP:RD:AD:FREQ:PVAL:RBQ:ABQ:RDF:RDR:ADF:ADR	1/1:255:1196:1196:233:961:80.42%:0E0:38:38:120:113:431:530
DN24724_c1_g2_i4	2967	.	T	A	.	PASS	ADP=13;WT=0;HET=0;HOM=1;NC=0	GT:GQ:SDP:DP:RD:AD:FREQ:PVAL:RBQ:ABQ:RDF:RDR:ADF:ADR	1/1:49:13:13:2:11:84.62%:1.0096E-5:35:32:0:2:0:11
DN24724_c1_g2_i4	2968	.	T	A	.	PASS	ADP=13;WT=0;HET=0;HOM=1;NC=0	GT:GQ:SDP:DP:RD:AD:FREQ:PVAL:RBQ:ABQ:RDF:RDR:ADF:ADR	1/1:49:13:13:2:11:84.62%:1.0096E-5:35:32:0:2:0:11
DN24724_c1_g2_i4	2969	.	T	A	.	PASS	ADP=13;WT=0;HET=0;HOM=1;NC=0	GT:GQ:SDP:DP:RD:AD:FREQ:PVAL:RBQ:ABQ:RDF:RDR:ADF:ADR	1/1:64:13:13:0:12:92.31%:3.698E-7:0:33:0:0:0:12
DN20935_c1_g1_i3	2834	.	C	T	.	PASS	ADP=8;WT=0;HET=0;HOM=1;NC=0	GT:GQ:SDP:DP:RD:AD:FREQ:PVAL:RBQ:ABQ:RDF:RDR:ADF:ADR	1/1:26:8:8:1:6:85.71%:2.331E-3:33:36:0:1:0:6
DN20935_c1_g1_i3	2835	.	C	T	.	PASS	ADP=7;WT=0;HET=0;HOM=1;NC=0	GT:GQ:SDP:DP:RD:AD:FREQ:PVAL:RBQ:ABQ:RDF:RDR:ADF:ADR	1/1:29:7:7:0:6:100%:1.0823E-3:0:37:0:0:0:6
DN20935_c1_g1_i3	2838	.	C	A	.	PASS	ADP=8;WT=0;HET=0;HOM=1;NC=0	GT:GQ:SDP:DP:RD:AD:FREQ:PVAL:RBQ:ABQ:RDF:RDR:ADF:ADR	1/1:31:8:8:1:7:87.5%:6.993E-4:35:37:1:0:0:7
DN20935_c1_g1_i3	2839	.	T	A	.	PASS	ADP=8;WT=0;HET=0;HOM=1;NC=0	GT:GQ:SDP:DP:RD:AD:FREQ:PVAL:RBQ:ABQ:RDF:RDR:ADF:ADR	1/1:31:8:8:1:7:87.5%:6.993E-4:35:37:1:0:0:7
DN20935_c1_g1_i3	2844	.	T	G	.	PASS	ADP=8;WT=0;HET=0;HOM=1;NC=0	GT:GQ:SDP:DP:RD:AD:FREQ:PVAL:RBQ:ABQ:RDF:RDR:ADF:ADR	1/1:31:8:8:1:7:87.5%:6.993E-4:36:31:1:0:0:7
DN18173_c1_g1_i1	1672	.	T	C	.	PASS	ADP=168;WT=0;HET=0;HOM=1;NC=0	GT:GQ:SDP:DP:RD:AD:FREQ:PVAL:RBQ:ABQ:RDF:RDR:ADF:ADR	1/1:255:168:168:13:155:92.26%:3.7966E-81:36:39:11:2:84:71
DN18173_c1_g1_i1	1678	.	G	A	.	PASS	ADP=173;WT=0;HET=0;HOM=1;NC=0	GT:GQ:SDP:DP:RD:AD:FREQ:PVAL:RBQ:ABQ:RDF:RDR:ADF:ADR	1/1:255:173:173:22:151:87.28%:1.0163E-74:39:38:17:5:80:71
DN18173_c1_g1_i1	1741	.	T	A	.	PASS	ADP=155;WT=0;HET=0;HOM=1;NC=0	GT:GQ:SDP:DP:RD:AD:FREQ:PVAL:RBQ:ABQ:RDF:RDR:ADF:ADR	1/1:255:155:155:21:134:86.45%:8.5633E-66:37:38:11:10:61:73
DN18173_c1_g1_i1	1745	.	A	C	.	PASS	ADP=156;WT=0;HET=0;HOM=1;NC=0	GT:GQ:SDP:DP:RD:AD:FREQ:PVAL:RBQ:ABQ:RDF:RDR:ADF:ADR	1/1:255:156:156:29:127:81.41%:1.6572E-59:38:38:15:14:61:66
DN18173_c1_g1_i1	1746	.	T	C	.	PASS	ADP=158;WT=0;HET=0;HOM=1;NC=0	GT:GQ:SDP:DP:RD:AD:FREQ:PVAL:RBQ:ABQ:RDF:RDR:ADF:ADR	1/1:255:158:158:19:138:87.34%:9.2369E-69:37:38:10:9:66:72
DN18173_c1_g1_i1	1749	.	G	A	.	PASS	ADP=159;WT=0;HET=0;HOM=1;NC=0	GT:GQ:SDP:DP:RD:AD:FREQ:PVAL:RBQ:ABQ:RDF:RDR:ADF:ADR	1/1:255:160:159:30:129:81.13%:2.7303E-60:38:38:15:15:63:66
DN18173_c1_g1_i1	1763	.	A	G	.	PASS	ADP=157;WT=0;HET=0;HOM=1;NC=0	GT:GQ:SDP:DP:RD:AD:FREQ:PVAL:RBQ:ABQ:RDF:RDR:ADF:ADR	1/1:255:157:157:28:129:82.17%:7.677E-61:38:38:13:15:60:69
DN18173_c1_g1_i1	1790	.	C	T	.	PASS	ADP=147;WT=0;HET=0;HOM=1;NC=0	GT:GQ:SDP:DP:RD:AD:FREQ:PVAL:RBQ:ABQ:RDF:RDR:ADF:ADR	1/1:255:147:147:24:122:82.99%:2.6817E-58:39:38:9:15:58:64
DN18173_c1_g1_i1	1791	.	T	G	.	PASS	ADP=146;WT=0;HET=0;HOM=1;NC=0	GT:GQ:SDP:DP:RD:AD:FREQ:PVAL:RBQ:ABQ:RDF:RDR:ADF:ADR	1/1:255:146:146:26:120:82.19%:1.2134E-56:37:38:9:17:58:62
DN18173_c1_g1_i1	1800	.	C	T	.	PASS	ADP=137;WT=0;HET=0;HOM=1;NC=0	GT:GQ:SDP:DP:RD:AD:FREQ:PVAL:RBQ:ABQ:RDF:RDR:ADF:ADR	1/1:255:137:137:13:124:90.51%:1.2521E-63:39:38:3:10:53:71
DN18173_c1_g1_i1	1804	.	G	A	.	PASS	ADP=138;WT=0;HET=0;HOM=1;NC=0	GT:GQ:SDP:DP:RD:AD:FREQ:PVAL:RBQ:ABQ:RDF:RDR:ADF:ADR	1/1:255:138:138:21:116:84.06%:4.9502E-56:37:38:5:16:47:69
DN18173_c1_g1_i1	2730	.	G	C	.	PASS	ADP=142;WT=0;HET=0;HOM=1;NC=0	GT:GQ:SDP:DP:RD:AD:FREQ:PVAL:RBQ:ABQ:RDF:RDR:ADF:ADR	1/1:255:143:142:12:130:91.55%:1.6276E-67:38:38:6:6:43:87
DN18173_c1_g1_i1	2742	.	G	C	.	PASS	ADP=133;WT=0;HET=0;HOM=1;NC=0	GT:GQ:SDP:DP:RD:AD:FREQ:PVAL:RBQ:ABQ:RDF:RDR:ADF:ADR	1/1:255:133:133:11:122:91.73%:1.6132E-63:39:38:5:6:43:79
DN18173_c1_g1_i1	2747	.	A	G	.	PASS	ADP=124;WT=0;HET=0;HOM=1;NC=0	GT:GQ:SDP:DP:RD:AD:FREQ:PVAL:RBQ:ABQ:RDF:RDR:ADF:ADR	1/1:255:125:124:10:114:91.94%:1.5928E-59:38:38:4:6:39:75
DN18173_c1_g1_i1	2752	.	C	T	.	PASS	ADP=125;WT=0;HET=0;HOM=1;NC=0	GT:GQ:SDP:DP:RD:AD:FREQ:PVAL:RBQ:ABQ:RDF:RDR:ADF:ADR	1/1:255:126:125:7:118:94.4%:1.2921E-63:39:38:3:4:40:78
DN18173_c1_g1_i1	2759	.	G	C	.	PASS	ADP=105;WT=0;HET=0;HOM=1;NC=0	GT:GQ:SDP:DP:RD:AD:FREQ:PVAL:RBQ:ABQ:RDF:RDR:ADF:ADR	1/1:255:105:105:6:99:94.29%:2.5021E-53:39:38:1:5:32:67
DN18173_c1_g1_i1	2762	.	T	C	.	PASS	ADP=107;WT=0;HET=0;HOM=1;NC=0	GT:GQ:SDP:DP:RD:AD:FREQ:PVAL:RBQ:ABQ:RDF:RDR:ADF:ADR	1/1:255:107:107:6:101:94.39%:1.7615E-54:39:38:1:5:34:67
DN18173_c1_g1_i1	2765	.	C	A	.	PASS	ADP=104;WT=0;HET=0;HOM=1;NC=0	GT:GQ:SDP:DP:RD:AD:FREQ:PVAL:RBQ:ABQ:RDF:RDR:ADF:ADR	1/1:255:106:104:4:98:94.23%:3.4629E-54:40:38:0:4:33:65
DN24835_c5_g7_i1	349	.	A	G	.	PASS	ADP=5269;WT=0;HET=0;HOM=1;NC=0	GT:GQ:SDP:DP:RD:AD:FREQ:PVAL:RBQ:ABQ:RDF:RDR:ADF:ADR	1/1:255:5269:5269:861:4408:83.66%:0E0:38:38:265:596:1622:2786
DN24835_c5_g7_i1	364	.	T	G	.	PASS	ADP=5087;WT=0;HET=0;HOM=1;NC=0	GT:GQ:SDP:DP:RD:AD:FREQ:PVAL:RBQ:ABQ:RDF:RDR:ADF:ADR	1/1:255:5125:5087:814:4263:83.92%:0E0:38:38:245:569:1416:2847
DN24835_c5_g7_i1	384	.	T	C	.	PASS	ADP=4670;WT=0;HET=0;HOM=1;NC=0	GT:GQ:SDP:DP:RD:AD:FREQ:PVAL:RBQ:ABQ:RDF:RDR:ADF:ADR	1/1:255:4778:4670:748:3920:83.94%:0E0:38:38:224:524:1058:2862
DN24835_c5_g7_i1	2497	.	T	C	.	PASS	ADP=168;WT=0;HET=0;HOM=1;NC=0	GT:GQ:SDP:DP:RD:AD:FREQ:PVAL:RBQ:ABQ:RDF:RDR:ADF:ADR	1/1:255:169:168:19:149:88.69%:7.6639E-75:39:37:12:7:70:79
DN24835_c5_g7_i1	2498	.	T	C	.	PASS	ADP=170;WT=0;HET=0;HOM=1;NC=0	GT:GQ:SDP:DP:RD:AD:FREQ:PVAL:RBQ:ABQ:RDF:RDR:ADF:ADR	1/1:255:170:170:30:139:81.76%:1.4341E-65:37:37:22:8:59:80
DN24835_c5_g7_i1	2576	.	G	A	.	PASS	ADP=513;WT=0;HET=0;HOM=1;NC=0	GT:GQ:SDP:DP:RD:AD:FREQ:PVAL:RBQ:ABQ:RDF:RDR:ADF:ADR	1/1:255:513:513:16:497:96.88%:7.9826E-278:39:38:8:8:390:107
DN24835_c5_g7_i1	2579	.	A	G	.	PASS	ADP=521;WT=0;HET=0;HOM=1;NC=0	GT:GQ:SDP:DP:RD:AD:FREQ:PVAL:RBQ:ABQ:RDF:RDR:ADF:ADR	1/1:255:521:521:58:463:88.87%:3.2729E-232:38:38:18:40:389:74
DN24654_c0_g1_i7	333	.	G	A	.	PASS	ADP=249;WT=0;HET=0;HOM=1;NC=0	GT:GQ:SDP:DP:RD:AD:FREQ:PVAL:RBQ:ABQ:RDF:RDR:ADF:ADR	1/1:255:249:249:38:209:84.27%:1.5146E-100:38:38:24:14:118:91
DN24654_c0_g1_i7	2040	.	T	C	.	PASS	ADP=642;WT=0;HET=0;HOM=1;NC=0	GT:GQ:SDP:DP:RD:AD:FREQ:PVAL:RBQ:ABQ:RDF:RDR:ADF:ADR	1/1:255:648:642:98:544:84.74%:2.6273E-261:38:38:43:55:251:293
DN22192_c0_g3_i6	1642	.	A	G	.	PASS	ADP=335;WT=0;HET=0;HOM=1;NC=0	GT:GQ:SDP:DP:RD:AD:FREQ:PVAL:RBQ:ABQ:RDF:RDR:ADF:ADR	1/1:255:335:335:65:270:80.6%:4.448E-125:38:37:36:29:119:151
DN22192_c0_g3_i6	1717	.	C	T	.	PASS	ADP=248;WT=0;HET=0;HOM=1;NC=0	GT:GQ:SDP:DP:RD:AD:FREQ:PVAL:RBQ:ABQ:RDF:RDR:ADF:ADR	1/1:255:248:248:43:205:82.66%:7.6362E-97:38:38:26:17:120:85
DN22192_c0_g3_i6	2844	.	GT	G	.	PASS	ADP=137;WT=0;HET=0;HOM=1;NC=0	GT:GQ:SDP:DP:RD:AD:FREQ:PVAL:RBQ:ABQ:RDF:RDR:ADF:ADR	1/1:255:137:137:15:120:87.59%:1.7645E-60:37:39:9:6:36:84
DN22192_c0_g3_i6	2853	.	A	C	.	PASS	ADP=136;WT=0;HET=0;HOM=1;NC=0	GT:GQ:SDP:DP:RD:AD:FREQ:PVAL:RBQ:ABQ:RDF:RDR:ADF:ADR	1/1:255:137:136:8:128:94.12%:1.0257E-68:39:38:4:4:39:89
DN22192_c0_g3_i6	2855	.	T	C	.	PASS	ADP=141;WT=0;HET=0;HOM=1;NC=0	GT:GQ:SDP:DP:RD:AD:FREQ:PVAL:RBQ:ABQ:RDF:RDR:ADF:ADR	1/1:255:141:141:10:131:92.91%:3.3954E-69:39:37:4:6:40:91
DN22192_c0_g3_i6	2856	.	A	G	.	PASS	ADP=131;WT=0;HET=0;HOM=1;NC=0	GT:GQ:SDP:DP:RD:AD:FREQ:PVAL:RBQ:ABQ:RDF:RDR:ADF:ADR	1/1:255:132:131:9:121:92.37%:4.4739E-64:39:37:3:6:39:82
DN22192_c0_g3_i6	2857	.	T	C	.	PASS	ADP=127;WT=0;HET=0;HOM=1;NC=0	GT:GQ:SDP:DP:RD:AD:FREQ:PVAL:RBQ:ABQ:RDF:RDR:ADF:ADR	1/1:255:128:127:6:121:95.28%:4.7358E-66:40:37:3:3:38:83
DN22192_c0_g3_i6	2858	.	T	C	.	PASS	ADP=128;WT=0;HET=0;HOM=1;NC=0	GT:GQ:SDP:DP:RD:AD:FREQ:PVAL:RBQ:ABQ:RDF:RDR:ADF:ADR	1/1:255:128:128:6:120:92.31%:1.8017E-65:39:37:3:3:39:81
DN22192_c0_g3_i6	2860	.	G	A	.	PASS	ADP=132;WT=0;HET=0;HOM=1;NC=0	GT:GQ:SDP:DP:RD:AD:FREQ:PVAL:RBQ:ABQ:RDF:RDR:ADF:ADR	1/1:255:132:132:6:126:95.45%:5.9081E-69:39:38:3:3:39:87
DN24321_c0_g1_i1	2940	.	T	TG	.	PASS	ADP=52;WT=0;HET=0;HOM=1;NC=0	GT:GQ:SDP:DP:RD:AD:FREQ:PVAL:RBQ:ABQ:RDF:RDR:ADF:ADR	1/1:220:52:52:6:45:86.54%:9.0809E-23:33:38:0:6:4:41
DN19791_c0_g1_i2	6	.	T	G	.	PASS	ADP=7;WT=0;HET=0;HOM=1;NC=0	GT:GQ:SDP:DP:RD:AD:FREQ:PVAL:RBQ:ABQ:RDF:RDR:ADF:ADR	1/1:35:7:7:0:7:100%:2.9138E-4:0:32:0:0:7:0
DN24060_c0_g1_i1	51	.	T	C	.	PASS	ADP=103;WT=0;HET=0;HOM=1;NC=0	GT:GQ:SDP:DP:RD:AD:FREQ:PVAL:RBQ:ABQ:RDF:RDR:ADF:ADR	1/1:255:103:103:1:102:99.03%:1.8213E-59:16:38:1:0:91:11
DN24504_c0_g1_i6	2928	.	A	G	.	PASS	ADP=59;WT=0;HET=0;HOM=1;NC=0	GT:GQ:SDP:DP:RD:AD:FREQ:PVAL:RBQ:ABQ:RDF:RDR:ADF:ADR	1/1:255:59:59:3:56:94.92%:1.5528E-30:36:34:0:3:1:55
DN23319_c2_g1_i6	1746	.	A	G	.	PASS	ADP=391;WT=0;HET=0;HOM=1;NC=0	GT:GQ:SDP:DP:RD:AD:FREQ:PVAL:RBQ:ABQ:RDF:RDR:ADF:ADR	1/1:255:391:391:74:317:81.07%:2.2087E-147:38:38:42:32:164:153
DN23319_c2_g1_i6	1758	.	A	G	.	PASS	ADP=330;WT=0;HET=0;HOM=1;NC=0	GT:GQ:SDP:DP:RD:AD:FREQ:PVAL:RBQ:ABQ:RDF:RDR:ADF:ADR	1/1:255:330:330:59:271:82.12%:3.0151E-127:38:38:29:30:126:145
DN23546_c1_g1_i4	2943	.	A	G	.	PASS	ADP=10;WT=0;HET=0;HOM=1;NC=0	GT:GQ:SDP:DP:RD:AD:FREQ:PVAL:RBQ:ABQ:RDF:RDR:ADF:ADR	1/1:41:10:10:0:8:80%:7.77E-5:0:34:0:0:0:8
DN24202_c0_g1_i2	624	.	T	C	.	PASS	ADP=864;WT=0;HET=0;HOM=1;NC=0	GT:GQ:SDP:DP:RD:AD:FREQ:PVAL:RBQ:ABQ:RDF:RDR:ADF:ADR	1/1:255:864:864:112:752:87.04%:0E0:37:38:66:46:370:382
DN24202_c0_g1_i2	635	.	T	A	.	PASS	ADP=836;WT=0;HET=0;HOM=1;NC=0	GT:GQ:SDP:DP:RD:AD:FREQ:PVAL:RBQ:ABQ:RDF:RDR:ADF:ADR	1/1:255:836:836:116:718:85.89%:0E0:37:38:65:51:337:381
DN24202_c0_g1_i2	653	.	A	T	.	PASS	ADP=910;WT=0;HET=0;HOM=1;NC=0	GT:GQ:SDP:DP:RD:AD:FREQ:PVAL:RBQ:ABQ:RDF:RDR:ADF:ADR	1/1:255:913:910:135:775:85.16%:0E0:38:38:68:67:371:404
DN19448_c0_g1_i1	110	.	A	T	.	PASS	ADP=238;WT=0;HET=0;HOM=1;NC=0	GT:GQ:SDP:DP:RD:AD:FREQ:PVAL:RBQ:ABQ:RDF:RDR:ADF:ADR	1/1:255:238:238:2:236:99.16%:4.0215E-138:33:38:1:1:167:69
DN22113_c0_g1_i8	680	.	T	C	.	PASS	ADP=245;WT=0;HET=0;HOM=1;NC=0	GT:GQ:SDP:DP:RD:AD:FREQ:PVAL:RBQ:ABQ:RDF:RDR:ADF:ADR	1/1:255:245:245:48:197:80.41%:3.0478E-91:38:38:15:33:68:129
DN23423_c0_g1_i1	2920	.	A	G	.	PASS	ADP=56;WT=0;HET=0;HOM=1;NC=0	GT:GQ:SDP:DP:RD:AD:FREQ:PVAL:RBQ:ABQ:RDF:RDR:ADF:ADR	1/1:255:56:56:0:49:87.5%:3.925E-29:0:37:0:0:5:44
DN23423_c0_g1_i1	2925	.	G	C	.	PASS	ADP=36;WT=0;HET=0;HOM=1;NC=0	GT:GQ:SDP:DP:RD:AD:FREQ:PVAL:RBQ:ABQ:RDF:RDR:ADF:ADR	1/1:140:36:36:4:29:80.56%:9.1482E-15:34:31:0:4:1:28
DN23841_c0_g1_i1	1	.	T	C	.	PASS	ADP=8;WT=0;HET=0;HOM=1;NC=0	GT:GQ:SDP:DP:RD:AD:FREQ:PVAL:RBQ:ABQ:RDF:RDR:ADF:ADR	1/1:41:8:8:0:8:100%:7.77E-5:0:29:0:0:8:0
DN23841_c0_g1_i1	2	.	T	G	.	PASS	ADP=9;WT=0;HET=0;HOM=1;NC=0	GT:GQ:SDP:DP:RD:AD:FREQ:PVAL:RBQ:ABQ:RDF:RDR:ADF:ADR	1/1:41:9:9:0:8:88.89%:7.77E-5:0:33:0:0:8:0
DN23841_c0_g1_i1	1306	.	T	C	.	PASS	ADP=1001;WT=0;HET=0;HOM=1;NC=0	GT:GQ:SDP:DP:RD:AD:FREQ:PVAL:RBQ:ABQ:RDF:RDR:ADF:ADR	1/1:255:1001:1001:189:808:80.72%:0E0:38:38:96:93:351:457
DN24812_c1_g5_i1	2189	.	G	A	.	PASS	ADP=573;WT=0;HET=0;HOM=1;NC=0	GT:GQ:SDP:DP:RD:AD:FREQ:PVAL:RBQ:ABQ:RDF:RDR:ADF:ADR	1/1:255:573:573:78:491:85.69%:1.4099E-239:38:38:34:44:197:294
DN24812_c1_g5_i1	2789	.	A	G	.	PASS	ADP=234;WT=0;HET=0;HOM=1;NC=0	GT:GQ:SDP:DP:RD:AD:FREQ:PVAL:RBQ:ABQ:RDF:RDR:ADF:ADR	1/1:255:240:234:46:188:80.34%:4.7857E-87:38:38:10:36:67:121
DN24812_c1_g5_i1	2793	.	G	T	.	PASS	ADP=242;WT=0;HET=0;HOM=1;NC=0	GT:GQ:SDP:DP:RD:AD:FREQ:PVAL:RBQ:ABQ:RDF:RDR:ADF:ADR	1/1:255:243:242:45:196:80.99%:1.6369E-91:39:38:9:36:59:137
DN22131_c0_g1_i2	1758	.	T	A	.	PASS	ADP=477;WT=0;HET=0;HOM=1;NC=0	GT:GQ:SDP:DP:RD:AD:FREQ:PVAL:RBQ:ABQ:RDF:RDR:ADF:ADR	1/1:255:477:477:91:385:80.71%:1.3609E-178:38:37:43:48:158:227
DN24614_c0_g1_i12	2816	.	A	C	.	PASS	ADP=55;WT=0;HET=0;HOM=1;NC=0	GT:GQ:SDP:DP:RD:AD:FREQ:PVAL:RBQ:ABQ:RDF:RDR:ADF:ADR	1/1:255:55:55:3:52:94.55%:3.1317E-28:40:38:1:2:4:48
DN24614_c0_g1_i12	2824	.	A	G	.	PASS	ADP=37;WT=0;HET=0;HOM=1;NC=0	GT:GQ:SDP:DP:RD:AD:FREQ:PVAL:RBQ:ABQ:RDF:RDR:ADF:ADR	1/1:172:37:37:3:34:91.89%:5.6582E-18:40:37:1:2:3:31
DN24614_c0_g1_i12	2831	.	C	A	.	PASS	ADP=30;WT=0;HET=0;HOM=1;NC=0	GT:GQ:SDP:DP:RD:AD:FREQ:PVAL:RBQ:ABQ:RDF:RDR:ADF:ADR	1/1:133:30:30:3:27:90%:4.6134E-14:39:38:1:2:0:27
DN18876_c1_g1_i1	1130	.	G	T	.	PASS	ADP=173;WT=0;HET=0;HOM=1;NC=0	GT:GQ:SDP:DP:RD:AD:FREQ:PVAL:RBQ:ABQ:RDF:RDR:ADF:ADR	1/1:255:174:173:15:158:91.33%:9.0856E-82:36:39:7:8:87:71
DN18876_c1_g1_i1	1133	.	G	C	.	PASS	ADP=165;WT=0;HET=0;HOM=1;NC=0	GT:GQ:SDP:DP:RD:AD:FREQ:PVAL:RBQ:ABQ:RDF:RDR:ADF:ADR	1/1:255:165:165:11:154:93.33%:9.5221E-82:38:38:8:3:86:68
DN18876_c1_g1_i1	1157	.	G	T	.	PASS	ADP=182;WT=0;HET=0;HOM=1;NC=0	GT:GQ:SDP:DP:RD:AD:FREQ:PVAL:RBQ:ABQ:RDF:RDR:ADF:ADR	1/1:255:182:182:14:168:92.31%:5.6071E-88:36:38:9:5:95:73
DN18876_c1_g1_i1	1160	.	A	G	.	PASS	ADP=182;WT=0;HET=0;HOM=1;NC=0	GT:GQ:SDP:DP:RD:AD:FREQ:PVAL:RBQ:ABQ:RDF:RDR:ADF:ADR	1/1:255:182:182:13:169:92.86%:4.005E-89:38:38:9:4:94:75
DN18876_c1_g1_i1	1169	.	T	C	.	PASS	ADP=187;WT=0;HET=0;HOM=1;NC=0	GT:GQ:SDP:DP:RD:AD:FREQ:PVAL:RBQ:ABQ:RDF:RDR:ADF:ADR	1/1:255:187:187:13:173:92.51%:2.0767E-91:38:38:10:3:100:73
DN18876_c1_g1_i1	1191	.	A	T	.	PASS	ADP=199;WT=0;HET=0;HOM=1;NC=0	GT:GQ:SDP:DP:RD:AD:FREQ:PVAL:RBQ:ABQ:RDF:RDR:ADF:ADR	1/1:255:199:199:17:182:91.46%:2.7688E-94:39:38:11:6:112:70
DN18876_c1_g1_i1	1202	.	T	C	.	PASS	ADP=199;WT=0;HET=0;HOM=1;NC=0	GT:GQ:SDP:DP:RD:AD:FREQ:PVAL:RBQ:ABQ:RDF:RDR:ADF:ADR	1/1:255:199:199:24:124:83.22%:2.2813E-59:38:38:17:7:79:45
DN18876_c1_g1_i1	1203	.	C	A	.	PASS	ADP=200;WT=0;HET=0;HOM=1;NC=0	GT:GQ:SDP:DP:RD:AD:FREQ:PVAL:RBQ:ABQ:RDF:RDR:ADF:ADR	1/1:255:200:200:25:174:87%:3.5465E-86:39:39:18:7:109:65
DN18876_c1_g1_i1	1217	.	G	T	.	PASS	ADP=190;WT=0;HET=0;HOM=1;NC=0	GT:GQ:SDP:DP:RD:AD:FREQ:PVAL:RBQ:ABQ:RDF:RDR:ADF:ADR	1/1:255:190:190:23:167:87.89%:3.9998E-83:39:38:16:7:102:65
DN18876_c1_g1_i1	1277	.	G	A	.	PASS	ADP=270;WT=0;HET=0;HOM=1;NC=0	GT:GQ:SDP:DP:RD:AD:FREQ:PVAL:RBQ:ABQ:RDF:RDR:ADF:ADR	1/1:255:270:270:42:228:84.44%:1.8181E-109:39:38:24:18:127:101
DN18876_c1_g1_i1	1294	.	C	T	.	PASS	ADP=273;WT=0;HET=0;HOM=1;NC=0	GT:GQ:SDP:DP:RD:AD:FREQ:PVAL:RBQ:ABQ:RDF:RDR:ADF:ADR	1/1:255:273:273:41:232:84.98%:5.8593E-112:38:38:21:20:121:111
DN18876_c1_g1_i1	1697	.	CT	C	.	PASS	ADP=347;WT=0;HET=0;HOM=1;NC=0	GT:GQ:SDP:DP:RD:AD:FREQ:PVAL:RBQ:ABQ:RDF:RDR:ADF:ADR	1/1:255:347:347:41:301:88.01%:1.0802E-149:37:38:22:19:147:154
DN23702_c0_g2_i4	1587	.	G	A	.	PASS	ADP=575;WT=0;HET=0;HOM=1;NC=0	GT:GQ:SDP:DP:RD:AD:FREQ:PVAL:RBQ:ABQ:RDF:RDR:ADF:ADR	1/1:255:575:575:78:497:86.43%:7.4463E-243:38:38:24:54:225:272
DN23702_c0_g2_i4	1773	.	T	G	.	PASS	ADP=203;WT=0;HET=0;HOM=1;NC=0	GT:GQ:SDP:DP:RD:AD:FREQ:PVAL:RBQ:ABQ:RDF:RDR:ADF:ADR	1/1:255:208:203:20:176:86.7%:1.9958E-89:38:36:5:15:85:91
DN23702_c0_g2_i4	2846	.	G	A	.	PASS	ADP=71;WT=0;HET=0;HOM=1;NC=0	GT:GQ:SDP:DP:RD:AD:FREQ:PVAL:RBQ:ABQ:RDF:RDR:ADF:ADR	1/1:255:71:71:6:65:91.55%:6.3625E-34:38:38:0:6:9:56
DN23702_c0_g2_i4	2876	.	T	C	.	PASS	ADP=28;WT=0;HET=0;HOM=1;NC=0	GT:GQ:SDP:DP:RD:AD:FREQ:PVAL:RBQ:ABQ:RDF:RDR:ADF:ADR	1/1:122:28:28:3:25:89.29%:5.8768E-13:39:39:0:3:3:22
DN24843_c3_g1_i2	2436	.	T	C	.	PASS	ADP=171;WT=0;HET=0;HOM=1;NC=0	GT:GQ:SDP:DP:RD:AD:FREQ:PVAL:RBQ:ABQ:RDF:RDR:ADF:ADR	1/1:255:171:171:20:151:88.3%:1.5854E-75:37:38:4:16:86:65
DN18460_c0_g1_i1	690	.	CCTG	C	.	PASS	ADP=518;WT=0;HET=0;HOM=1;NC=0	GT:GQ:SDP:DP:RD:AD:FREQ:PVAL:RBQ:ABQ:RDF:RDR:ADF:ADR	1/1:255:518:518:52:466:89.96%:1.2457E-236:36:38:17:35:222:244
DN18460_c0_g1_i1	2785	.	T	C	.	PASS	ADP=161;WT=0;HET=0;HOM=1;NC=0	GT:GQ:SDP:DP:RD:AD:FREQ:PVAL:RBQ:ABQ:RDF:RDR:ADF:ADR	1/1:255:161:161:0:161:100%:2.6343E-96:0:38:0:0:64:97
DN23085_c0_g1_i1	943	.	G	A	.	PASS	ADP=276;WT=0;HET=0;HOM=1;NC=0	GT:GQ:SDP:DP:RD:AD:FREQ:PVAL:RBQ:ABQ:RDF:RDR:ADF:ADR	1/1:255:276:276:40:236:85.51%:1.8065E-114:39:38:22:18:142:94
DN23085_c0_g1_i1	945	.	T	A	.	PASS	ADP=276;WT=0;HET=0;HOM=1;NC=0	GT:GQ:SDP:DP:RD:AD:FREQ:PVAL:RBQ:ABQ:RDF:RDR:ADF:ADR	1/1:255:276:276:40:236:85.51%:1.8065E-114:38:38:21:19:141:95
DN24657_c1_g1_i6	1201	.	C	G	.	PASS	ADP=1162;WT=0;HET=0;HOM=1;NC=0	GT:GQ:SDP:DP:RD:AD:FREQ:PVAL:RBQ:ABQ:RDF:RDR:ADF:ADR	1/1:255:1162:1162:203:957:82.36%:0E0:38:37:106:97:423:534
DN24360_c2_g1_i3	1008	.	A	C	.	PASS	ADP=1019;WT=0;HET=0;HOM=1;NC=0	GT:GQ:SDP:DP:RD:AD:FREQ:PVAL:RBQ:ABQ:RDF:RDR:ADF:ADR	1/1:255:1019:1019:196:823:80.77%:0E0:37:37:121:75:525:298
DN20131_c0_g1_i1	62	.	A	T	.	PASS	ADP=33;WT=0;HET=0;HOM=1;NC=0	GT:GQ:SDP:DP:RD:AD:FREQ:PVAL:RBQ:ABQ:RDF:RDR:ADF:ADR	1/1:113:33:33:6:25:80.65%:4.9949E-12:34:35:5:1:24:1
DN20131_c0_g1_i1	63	.	A	C	.	PASS	ADP=35;WT=0;HET=0;HOM=1;NC=0	GT:GQ:SDP:DP:RD:AD:FREQ:PVAL:RBQ:ABQ:RDF:RDR:ADF:ADR	1/1:123:35:35:6:27:81.82%:4.5192E-13:37:37:5:1:26:1
DN20131_c0_g1_i1	88	.	C	A	.	PASS	ADP=51;WT=0;HET=0;HOM=1;NC=0	GT:GQ:SDP:DP:RD:AD:FREQ:PVAL:RBQ:ABQ:RDF:RDR:ADF:ADR	1/1:211:51:51:7:44:86.27%:7.5242E-22:39:38:5:2:37:7
DN20131_c0_g1_i1	103	.	T	C	.	PASS	ADP=58;WT=0;HET=0;HOM=1;NC=0	GT:GQ:SDP:DP:RD:AD:FREQ:PVAL:RBQ:ABQ:RDF:RDR:ADF:ADR	1/1:255:58:58:6:52:89.66%:1.2208E-26:39:39:4:2:42:10
DN20131_c0_g1_i1	110	.	G	A	.	PASS	ADP=70;WT=0;HET=0;HOM=1;NC=0	GT:GQ:SDP:DP:RD:AD:FREQ:PVAL:RBQ:ABQ:RDF:RDR:ADF:ADR	1/1:255:71:70:9:61:87.14%:2.1937E-30:39:38:6:3:46:15
DN22403_c0_g3_i1	1	.	A	C	.	PASS	ADP=7;WT=0;HET=0;HOM=1;NC=0	GT:GQ:SDP:DP:RD:AD:FREQ:PVAL:RBQ:ABQ:RDF:RDR:ADF:ADR	1/1:26:7:7:1:6:85.71%:2.331E-3:35:35:1:0:6:0
DN24801_c1_g2_i6	2290	.	C	T	.	PASS	ADP=1446;WT=0;HET=0;HOM=1;NC=0	GT:GQ:SDP:DP:RD:AD:FREQ:PVAL:RBQ:ABQ:RDF:RDR:ADF:ADR	1/1:255:1446:1446:288:1156:80%:0E0:38:38:186:102:655:501
DN24801_c1_g2_i6	2823	.	G	T	.	PASS	ADP=61;WT=0;HET=0;HOM=1;NC=0	GT:GQ:SDP:DP:RD:AD:FREQ:PVAL:RBQ:ABQ:RDF:RDR:ADF:ADR	1/1:255:61:61:1:60:98.36%:1.6176E-34:16:36:0:1:9:51
DN24801_c1_g2_i6	2828	.	G	T	.	PASS	ADP=40;WT=0;HET=0;HOM=1;NC=0	GT:GQ:SDP:DP:RD:AD:FREQ:PVAL:RBQ:ABQ:RDF:RDR:ADF:ADR	1/1:214:40:40:1:39:97.5%:3.8137E-22:16:36:0:1:7:32
DN24801_c1_g2_i6	2849	.	A	T	.	PASS	ADP=28;WT=0;HET=0;HOM=1;NC=0	GT:GQ:SDP:DP:RD:AD:FREQ:PVAL:RBQ:ABQ:RDF:RDR:ADF:ADR	1/1:92:28:28:1:18:94.74%:5.6585E-10:16:39:0:1:2:16
DN24167_c0_g2_i2	1804	.	C	T	.	PASS	ADP=342;WT=0;HET=0;HOM=1;NC=0	GT:GQ:SDP:DP:RD:AD:FREQ:PVAL:RBQ:ABQ:RDF:RDR:ADF:ADR	1/1:255:342:342:49:293:85.67%:3.0195E-142:38:38:13:36:160:133
DN24167_c0_g2_i2	2628	.	C	G	.	PASS	ADP=363;WT=0;HET=0;HOM=1;NC=0	GT:GQ:SDP:DP:RD:AD:FREQ:PVAL:RBQ:ABQ:RDF:RDR:ADF:ADR	1/1:255:364:363:58:305:84.02%:1.0702E-145:37:38:32:26:124:181
DN12451_c0_g1_i1	1926	.	TA	T	.	PASS	ADP=102;WT=0;HET=0;HOM=1;NC=0	GT:GQ:SDP:DP:RD:AD:FREQ:PVAL:RBQ:ABQ:RDF:RDR:ADF:ADR	1/1:255:102:102:12:90:88.24%:3.8501E-45:39:38:2:10:57:33
DN23735_c0_g1_i1	9	.	A	C	.	PASS	ADP=7;WT=0;HET=0;HOM=1;NC=0	GT:GQ:SDP:DP:RD:AD:FREQ:PVAL:RBQ:ABQ:RDF:RDR:ADF:ADR	1/1:26:7:7:1:6:85.71%:2.331E-3:40:37:1:0:6:0
DN23735_c0_g1_i1	1274	.	T	C	.	PASS	ADP=588;WT=0;HET=0;HOM=1;NC=0	GT:GQ:SDP:DP:RD:AD:FREQ:PVAL:RBQ:ABQ:RDF:RDR:ADF:ADR	1/1:255:589:588:115:473:80.44%:1.8475E-218:38:38:57:58:238:235
DN23775_c0_g1_i3	15	.	A	T	.	PASS	ADP=22;WT=0;HET=0;HOM=1;NC=0	GT:GQ:SDP:DP:RD:AD:FREQ:PVAL:RBQ:ABQ:RDF:RDR:ADF:ADR	1/1:81:22:22:4:18:81.82%:7.1052E-9:35:39:4:0:18:0
DN23554_c0_g1_i5	12	.	T	C	.	PASS	ADP=10;WT=0;HET=0;HOM=1;NC=0	GT:GQ:SDP:DP:RD:AD:FREQ:PVAL:RBQ:ABQ:RDF:RDR:ADF:ADR	1/1:42:10:10:1:9:90%:5.9538E-5:40:34:1:0:9:0
DN21981_c0_g1_i1	378	.	A	AG	.	PASS	ADP=133;WT=0;HET=0;HOM=1;NC=0	GT:GQ:SDP:DP:RD:AD:FREQ:PVAL:RBQ:ABQ:RDF:RDR:ADF:ADR	1/1:255:133:133:1:125:93.98%:3.4949E-73:39:38:0:1:54:71
DN21981_c0_g1_i1	1271	.	T	C	.	PASS	ADP=200;WT=0;HET=0;HOM=1;NC=0	GT:GQ:SDP:DP:RD:AD:FREQ:PVAL:RBQ:ABQ:RDF:RDR:ADF:ADR	1/1:255:200:200:30:170:85%:3.6024E-82:39:37:29:1:28:142
DN19637_c0_g1_i1	40	.	A	G	.	PASS	ADP=46;WT=0;HET=0;HOM=1;NC=0	GT:GQ:SDP:DP:RD:AD:FREQ:PVAL:RBQ:ABQ:RDF:RDR:ADF:ADR	1/1:212:46:46:4:42:91.3%:5.6062E-22:40:37:2:2:40:2
DN19637_c0_g1_i1	45	.	A	G	.	PASS	ADP=54;WT=0;HET=0;HOM=1;NC=0	GT:GQ:SDP:DP:RD:AD:FREQ:PVAL:RBQ:ABQ:RDF:RDR:ADF:ADR	1/1:255:54:54:4:50:92.59%:1.7068E-26:40:37:2:2:48:2
DN19637_c0_g1_i1	72	.	C	A	.	PASS	ADP=83;WT=0;HET=0;HOM=1;NC=0	GT:GQ:SDP:DP:RD:AD:FREQ:PVAL:RBQ:ABQ:RDF:RDR:ADF:ADR	1/1:255:83:83:8:75:90.36%:1.4694E-38:37:38:6:2:62:13
DN20288_c0_g1_i1	517	.	G	A	.	PASS	ADP=277;WT=0;HET=0;HOM=1;NC=0	GT:GQ:SDP:DP:RD:AD:FREQ:PVAL:RBQ:ABQ:RDF:RDR:ADF:ADR	1/1:255:277:277:51:226:81.59%:1.0868E-105:37:38:30:21:100:126
DN20288_c0_g1_i1	534	.	C	T	.	PASS	ADP=256;WT=0;HET=0;HOM=1;NC=0	GT:GQ:SDP:DP:RD:AD:FREQ:PVAL:RBQ:ABQ:RDF:RDR:ADF:ADR	1/1:255:256:256:47:209:81.64%:8.0409E-98:38:39:26:21:106:103
DN17440_c0_g1_i1	488	.	A	C	.	PASS	ADP=179;WT=0;HET=0;HOM=1;NC=0	GT:GQ:SDP:DP:RD:AD:FREQ:PVAL:RBQ:ABQ:RDF:RDR:ADF:ADR	1/1:255:179:179:29:150:83.8%:9.8752E-72:38:38:6:23:91:59
DN23839_c1_g1_i3	223	.	T	A	.	PASS	ADP=235;WT=0;HET=0;HOM=1;NC=0	GT:GQ:SDP:DP:RD:AD:FREQ:PVAL:RBQ:ABQ:RDF:RDR:ADF:ADR	1/1:255:235:235:2:233:99.15%:2.4939E-136:40:39:1:1:145:88
DN23839_c1_g1_i3	2838	.	C	G	.	PASS	ADP=26;WT=0;HET=0;HOM=1;NC=0	GT:GQ:SDP:DP:RD:AD:FREQ:PVAL:RBQ:ABQ:RDF:RDR:ADF:ADR	1/1:146:26:26:0:26:100%:2.0165E-15:0:38:0:0:0:26
DN24305_c1_g1_i3	1032	.	A	T	.	PASS	ADP=856;WT=0;HET=0;HOM=1;NC=0	GT:GQ:SDP:DP:RD:AD:FREQ:PVAL:RBQ:ABQ:RDF:RDR:ADF:ADR	1/1:255:856:856:171:685:80.02%:5.2268E-315:38:38:65:106:305:380
DN24091_c1_g1_i2	773	.	C	T	.	PASS	ADP=1315;WT=0;HET=0;HOM=1;NC=0	GT:GQ:SDP:DP:RD:AD:FREQ:PVAL:RBQ:ABQ:RDF:RDR:ADF:ADR	1/1:255:1317:1315:238:1076:81.83%:0E0:38:38:161:77:577:499
DN24700_c0_g1_i10	3	.	G	C	.	PASS	ADP=11;WT=0;HET=0;HOM=1;NC=0	GT:GQ:SDP:DP:RD:AD:FREQ:PVAL:RBQ:ABQ:RDF:RDR:ADF:ADR	1/1:46:11:11:0:9:81.82%:2.0568E-5:0:34:0:0:9:0
DN24700_c0_g1_i10	10	.	G	C	.	PASS	ADP=27;WT=0;HET=0;HOM=1;NC=0	GT:GQ:SDP:DP:RD:AD:FREQ:PVAL:RBQ:ABQ:RDF:RDR:ADF:ADR	1/1:107:27:27:4:23:85.19%:1.6161E-11:35:37:4:0:23:0
DN24700_c0_g1_i10	18	.	A	G	.	PASS	ADP=34;WT=0;HET=0;HOM=1;NC=0	GT:GQ:SDP:DP:RD:AD:FREQ:PVAL:RBQ:ABQ:RDF:RDR:ADF:ADR	1/1:140:34:34:4:29:85.29%:9.1482E-15:39:36:4:0:29:0
DN24700_c0_g1_i10	19	.	G	A	.	PASS	ADP=35;WT=0;HET=0;HOM=1;NC=0	GT:GQ:SDP:DP:RD:AD:FREQ:PVAL:RBQ:ABQ:RDF:RDR:ADF:ADR	1/1:133:35:35:6:29:82.86%:4.008E-14:38:36:6:0:29:0
DN24700_c0_g1_i10	2014	.	A	C	.	PASS	ADP=192;WT=0;HET=0;HOM=1;NC=0	GT:GQ:SDP:DP:RD:AD:FREQ:PVAL:RBQ:ABQ:RDF:RDR:ADF:ADR	1/1:255:192:192:33:159:82.81%:2.5482E-75:38:37:13:20:95:64
DN23096_c1_g1_i5	2835	.	T	A	.	PASS	ADP=65;WT=0;HET=0;HOM=1;NC=0	GT:GQ:SDP:DP:RD:AD:FREQ:PVAL:RBQ:ABQ:RDF:RDR:ADF:ADR	1/1:255:65:65:6:59:90.77%:1.5065E-30:36:37:0:6:2:57
DN24332_c0_g1_i1	2772	.	T	A	.	PASS	ADP=22;WT=0;HET=0;HOM=1;NC=0	GT:GQ:SDP:DP:RD:AD:FREQ:PVAL:RBQ:ABQ:RDF:RDR:ADF:ADR	1/1:93:22:22:2:19:86.36%:4.7003E-10:39:35:1:1:1:18
DN24332_c0_g1_i1	2779	.	C	T	.	PASS	ADP=11;WT=0;HET=0;HOM=1;NC=0	GT:GQ:SDP:DP:RD:AD:FREQ:PVAL:RBQ:ABQ:RDF:RDR:ADF:ADR	1/1:39:11:11:2:9:81.82%:1.1057E-4:40:37:1:1:0:9
DN23199_c0_g1_i1	2646	.	T	C	.	PASS	ADP=35;WT=0;HET=0;HOM=1;NC=0	GT:GQ:SDP:DP:RD:AD:FREQ:PVAL:RBQ:ABQ:RDF:RDR:ADF:ADR	1/1:161:37:35:3:32:86.49%:7.5196E-17:39:38:3:0:2:30
DN23199_c0_g1_i1	2649	.	T	C	.	PASS	ADP=34;WT=0;HET=0;HOM=1;NC=0	GT:GQ:SDP:DP:RD:AD:FREQ:PVAL:RBQ:ABQ:RDF:RDR:ADF:ADR	1/1:155:36:34:3:31:83.78%:2.7308E-16:38:38:3:0:2:29
DN24411_c2_g2_i1	624	.	A	T	.	PASS	ADP=283;WT=0;HET=0;HOM=1;NC=0	GT:GQ:SDP:DP:RD:AD:FREQ:PVAL:RBQ:ABQ:RDF:RDR:ADF:ADR	1/1:255:283:283:43:240:84.81%:1.3181E-115:39:38:20:23:117:123
DN23128_c0_g1_i1	857	.	A	G	.	PASS	ADP=331;WT=0;HET=0;HOM=1;NC=0	GT:GQ:SDP:DP:RD:AD:FREQ:PVAL:RBQ:ABQ:RDF:RDR:ADF:ADR	1/1:255:331:331:51:280:84.59%:1.5973E-134:38:38:25:26:152:128
DN23128_c0_g1_i1	1172	.	A	G	.	PASS	ADP=472;WT=0;HET=0;HOM=1;NC=0	GT:GQ:SDP:DP:RD:AD:FREQ:PVAL:RBQ:ABQ:RDF:RDR:ADF:ADR	1/1:255:472:472:84:388:82.2%:4.062E-182:37:37:52:32:186:202
DN23128_c0_g1_i1	1202	.	G	A	.	PASS	ADP=476;WT=0;HET=0;HOM=1;NC=0	GT:GQ:SDP:DP:RD:AD:FREQ:PVAL:RBQ:ABQ:RDF:RDR:ADF:ADR	1/1:255:476:476:84:391:82.14%:1.0387E-183:37:38:48:36:192:199
DN23128_c0_g1_i1	1973	.	G	A	.	PASS	ADP=663;WT=0;HET=0;HOM=1;NC=0	GT:GQ:SDP:DP:RD:AD:FREQ:PVAL:RBQ:ABQ:RDF:RDR:ADF:ADR	1/1:255:664:663:105:558:84.16%:1.5297E-266:38:38:56:49:253:305
DN23128_c0_g1_i1	2084	.	T	C	.	PASS	ADP=322;WT=0;HET=0;HOM=1;NC=0	GT:GQ:SDP:DP:RD:AD:FREQ:PVAL:RBQ:ABQ:RDF:RDR:ADF:ADR	1/1:255:323:322:60:262:81.37%:3.2901E-122:38:37:24:36:85:177
DN24859_c2_g3_i1	1426	.	G	A	.	PASS	ADP=1123;WT=0;HET=0;HOM=1;NC=0	GT:GQ:SDP:DP:RD:AD:FREQ:PVAL:RBQ:ABQ:RDF:RDR:ADF:ADR	1/1:255:1123:1123:146:977:87%:0E0:38:38:62:84:397:580
DN24859_c2_g3_i1	2032	.	G	A	.	PASS	ADP=837;WT=0;HET=0;HOM=1;NC=0	GT:GQ:SDP:DP:RD:AD:FREQ:PVAL:RBQ:ABQ:RDF:RDR:ADF:ADR	1/1:255:837:837:159:677:80.88%:5.9258E-314:38:38:79:80:507:170
DN14138_c0_g1_i4	2780	.	A	T	.	PASS	ADP=35;WT=0;HET=0;HOM=1;NC=0	GT:GQ:SDP:DP:RD:AD:FREQ:PVAL:RBQ:ABQ:RDF:RDR:ADF:ADR	1/1:140:35:35:4:29:82.86%:9.1482E-15:39:36:0:4:1:28
DN14138_c0_g1_i4	2791	.	A	T	.	PASS	ADP=6;WT=0;HET=0;HOM=1;NC=0	GT:GQ:SDP:DP:RD:AD:FREQ:PVAL:RBQ:ABQ:RDF:RDR:ADF:ADR	1/1:24:6:6:0:5:83.33%:3.9683E-3:0:36:0:0:1:4
DN24773_c0_g1_i2	1974	.	A	T	.	PASS	ADP=2391;WT=0;HET=0;HOM=1;NC=0	GT:GQ:SDP:DP:RD:AD:FREQ:PVAL:RBQ:ABQ:RDF:RDR:ADF:ADR	1/1:255:2391:2391:390:1989:83.19%:0E0:38:38:201:189:1041:948
DN24546_c0_g1_i2	24	.	A	T	.	PASS	ADP=58;WT=0;HET=0;HOM=1;NC=0	GT:GQ:SDP:DP:RD:AD:FREQ:PVAL:RBQ:ABQ:RDF:RDR:ADF:ADR	1/1:255:58:58:4:54:93.1%:9.0836E-29:38:39:4:0:47:7
DN24546_c0_g1_i2	111	.	CTTT	C	.	PASS	ADP=192;WT=0;HET=0;HOM=1;NC=0	GT:GQ:SDP:DP:RD:AD:FREQ:PVAL:RBQ:ABQ:RDF:RDR:ADF:ADR	1/1:255:192:192:24:105:81.4%:2.8281E-49:39:40:22:2:74:31
DN23549_c0_g1_i5	1848	.	G	A	.	PASS	ADP=410;WT=0;HET=0;HOM=1;NC=0	GT:GQ:SDP:DP:RD:AD:FREQ:PVAL:RBQ:ABQ:RDF:RDR:ADF:ADR	1/1:255:410:410:82:328:80%:4.6382E-151:37:38:30:52:151:177
DN24250_c0_g1_i6	222	.	G	A	.	PASS	ADP=47;WT=0;HET=0;HOM=1;NC=0	GT:GQ:SDP:DP:RD:AD:FREQ:PVAL:RBQ:ABQ:RDF:RDR:ADF:ADR	1/1:218:47:47:4:43:91.49%:1.5372E-22:36:38:2:2:26:17
DN24250_c0_g1_i6	242	.	C	T	.	PASS	ADP=49;WT=0;HET=0;HOM=1;NC=0	GT:GQ:SDP:DP:RD:AD:FREQ:PVAL:RBQ:ABQ:RDF:RDR:ADF:ADR	1/1:183:49:49:9:40:81.63%:4.1797E-19:35:38:4:5:27:13
DN24250_c0_g1_i6	248	.	C	T	.	PASS	ADP=49;WT=0;HET=0;HOM=1;NC=0	GT:GQ:SDP:DP:RD:AD:FREQ:PVAL:RBQ:ABQ:RDF:RDR:ADF:ADR	1/1:183:49:49:9:40:81.63%:4.1797E-19:39:38:4:5:28:12
DN23946_c0_g1_i1	2712	.	A	G	.	PASS	ADP=87;WT=0;HET=0;HOM=1;NC=0	GT:GQ:SDP:DP:RD:AD:FREQ:PVAL:RBQ:ABQ:RDF:RDR:ADF:ADR	1/1:255:88:87:17:70:80.46%:9.4983E-33:38:37:6:11:29:41
DN19793_c0_g2_i1	964	.	A	G	.	PASS	ADP=225;WT=0;HET=0;HOM=1;NC=0	GT:GQ:SDP:DP:RD:AD:FREQ:PVAL:RBQ:ABQ:RDF:RDR:ADF:ADR	1/1:255:226:225:32:193:85.78%:6.0872E-94:37:38:21:11:111:82
DN24059_c0_g1_i1	22	.	T	C	.	PASS	ADP=9;WT=0;HET=0;HOM=1;NC=0	GT:GQ:SDP:DP:RD:AD:FREQ:PVAL:RBQ:ABQ:RDF:RDR:ADF:ADR	1/1:41:9:9:0:8:80%:7.77E-5:0:36:0:0:7:1
DN19727_c0_g1_i1	51	.	T	G	.	PASS	ADP=6;WT=0;HET=0;HOM=1;NC=0	GT:GQ:SDP:DP:RD:AD:FREQ:PVAL:RBQ:ABQ:RDF:RDR:ADF:ADR	1/1:29:6:6:0:6:85.71%:1.0823E-3:0:36:0:0:5:1
DN24082_c0_g2_i4	2731	.	C	A	.	PASS	ADP=8;WT=0;HET=0;HOM=1;NC=0	GT:GQ:SDP:DP:RD:AD:FREQ:PVAL:RBQ:ABQ:RDF:RDR:ADF:ADR	1/1:41:8:8:0:8:100%:7.77E-5:0:38:0:0:0:8
DN42260_c0_g1_i1	11	.	C	A	.	PASS	ADP=8;WT=0;HET=0;HOM=1;NC=0	GT:GQ:SDP:DP:RD:AD:FREQ:PVAL:RBQ:ABQ:RDF:RDR:ADF:ADR	1/1:31:8:8:1:7:87.5%:6.993E-4:40:34:1:0:7:0
DN23432_c0_g1_i2	32	.	T	A	.	PASS	ADP=7;WT=0;HET=0;HOM=1;NC=0	GT:GQ:SDP:DP:RD:AD:FREQ:PVAL:RBQ:ABQ:RDF:RDR:ADF:ADR	1/1:26:7:7:1:6:85.71%:2.331E-3:35:31:1:0:6:0
DN23432_c0_g1_i2	33	.	C	A	.	PASS	ADP=7;WT=0;HET=0;HOM=1;NC=0	GT:GQ:SDP:DP:RD:AD:FREQ:PVAL:RBQ:ABQ:RDF:RDR:ADF:ADR	1/1:35:7:7:0:7:100%:2.9138E-4:0:33:0:0:7:0
DN23432_c0_g1_i2	34	.	G	A	.	PASS	ADP=7;WT=0;HET=0;HOM=1;NC=0	GT:GQ:SDP:DP:RD:AD:FREQ:PVAL:RBQ:ABQ:RDF:RDR:ADF:ADR	1/1:35:7:7:0:7:100%:2.9138E-4:0:34:0:0:7:0
DN23432_c0_g1_i2	35	.	C	A	.	PASS	ADP=8;WT=0;HET=0;HOM=1;NC=0	GT:GQ:SDP:DP:RD:AD:FREQ:PVAL:RBQ:ABQ:RDF:RDR:ADF:ADR	1/1:41:8:8:0:8:88.89%:7.77E-5:0:34:0:0:8:0
DN23432_c0_g1_i2	36	.	T	G	.	PASS	ADP=8;WT=0;HET=0;HOM=1;NC=0	GT:GQ:SDP:DP:RD:AD:FREQ:PVAL:RBQ:ABQ:RDF:RDR:ADF:ADR	1/1:31:8:8:1:7:87.5%:6.993E-4:35:34:1:0:7:0
DN24712_c2_g1_i2	2771	.	T	A	.	PASS	ADP=6;WT=0;HET=0;HOM=1;NC=0	GT:GQ:SDP:DP:RD:AD:FREQ:PVAL:RBQ:ABQ:RDF:RDR:ADF:ADR	1/1:29:6:6:0:6:100%:1.0823E-3:0:38:0:0:0:6
DN24712_c2_g1_i2	2780	.	T	C	.	PASS	ADP=6;WT=0;HET=0;HOM=1;NC=0	GT:GQ:SDP:DP:RD:AD:FREQ:PVAL:RBQ:ABQ:RDF:RDR:ADF:ADR	1/1:29:6:6:0:6:100%:1.0823E-3:0:36:0:0:0:6
DN24712_c2_g1_i2	2781	.	A	T	.	PASS	ADP=6;WT=0;HET=0;HOM=1;NC=0	GT:GQ:SDP:DP:RD:AD:FREQ:PVAL:RBQ:ABQ:RDF:RDR:ADF:ADR	1/1:29:6:6:0:6:100%:1.0823E-3:0:37:0:0:0:6
DN24490_c0_g1_i2	1307	.	A	G	.	PASS	ADP=258;WT=0;HET=0;HOM=1;NC=0	GT:GQ:SDP:DP:RD:AD:FREQ:PVAL:RBQ:ABQ:RDF:RDR:ADF:ADR	1/1:255:258:258:45:213:82.56%:1.645E-100:37:38:13:32:63:150
DN14555_c0_g1_i1	955	.	A	G	.	PASS	ADP=72;WT=0;HET=0;HOM=1;NC=0	GT:GQ:SDP:DP:RD:AD:FREQ:PVAL:RBQ:ABQ:RDF:RDR:ADF:ADR	1/1:255:72:72:2:70:97.22%:1.8247E-39:40:38:1:1:36:34
DN24173_c1_g1_i1	2538	.	C	A	.	PASS	ADP=41;WT=0;HET=0;HOM=1;NC=0	GT:GQ:SDP:DP:RD:AD:FREQ:PVAL:RBQ:ABQ:RDF:RDR:ADF:ADR	1/1:160:41:41:6:34:82.93%:8.7127E-17:39:38:4:2:11:23
DN23041_c0_g1_i2	1039	.	T	C	.	PASS	ADP=409;WT=0;HET=0;HOM=1;NC=0	GT:GQ:SDP:DP:RD:AD:FREQ:PVAL:RBQ:ABQ:RDF:RDR:ADF:ADR	1/1:255:411:409:56:353:86.31%:2.1793E-172:38:38:20:36:224:129
DN13635_c0_g2_i1	1300	.	G	A	.	PASS	ADP=134;WT=0;HET=0;HOM=1;NC=0	GT:GQ:SDP:DP:RD:AD:FREQ:PVAL:RBQ:ABQ:RDF:RDR:ADF:ADR	1/1:255:134:134:24:110:82.09%:6.4898E-52:39:39:15:9:41:69
DN23980_c0_g1_i1	2682	.	T	C	.	PASS	ADP=93;WT=0;HET=0;HOM=1;NC=0	GT:GQ:SDP:DP:RD:AD:FREQ:PVAL:RBQ:ABQ:RDF:RDR:ADF:ADR	1/1:255:93:93:1:91:97.85%:6.4569E-53:40:39:0:1:30:61
DN18437_c0_g1_i1	2398	.	T	A	.	PASS	ADP=56;WT=0;HET=0;HOM=1;NC=0	GT:GQ:SDP:DP:RD:AD:FREQ:PVAL:RBQ:ABQ:RDF:RDR:ADF:ADR	1/1:255:56:56:2:54:96.43%:4.2321E-30:27:37:1:1:28:26
DN21176_c1_g1_i2	691	.	T	C	.	PASS	ADP=298;WT=0;HET=0;HOM=1;NC=0	GT:GQ:SDP:DP:RD:AD:FREQ:PVAL:RBQ:ABQ:RDF:RDR:ADF:ADR	1/1:255:298:298:54:244:81.88%:2.2881E-114:38:38:27:27:128:116
DN21176_c1_g1_i2	2065	.	C	T	.	PASS	ADP=185;WT=0;HET=0;HOM=1;NC=0	GT:GQ:SDP:DP:RD:AD:FREQ:PVAL:RBQ:ABQ:RDF:RDR:ADF:ADR	1/1:255:185:185:31:154:83.24%:2.9652E-73:37:38:15:16:68:86
DN22724_c1_g1_i4	507	.	A	G	.	PASS	ADP=83;WT=0;HET=0;HOM=1;NC=0	GT:GQ:SDP:DP:RD:AD:FREQ:PVAL:RBQ:ABQ:RDF:RDR:ADF:ADR	1/1:255:84:83:2:80:96.39%:2.3964E-45:21:34:0:2:38:42
DN24318_c1_g1_i1	1992	.	G	A	.	PASS	ADP=543;WT=0;HET=0;HOM=1;NC=0	GT:GQ:SDP:DP:RD:AD:FREQ:PVAL:RBQ:ABQ:RDF:RDR:ADF:ADR	1/1:255:543:543:100:443:81.58%:1.0425E-206:38:38:52:48:204:239
DN23752_c0_g2_i1	40	.	T	C	.	PASS	ADP=6;WT=0;HET=0;HOM=1;NC=0	GT:GQ:SDP:DP:RD:AD:FREQ:PVAL:RBQ:ABQ:RDF:RDR:ADF:ADR	1/1:29:6:6:0:6:100%:1.0823E-3:0:38:0:0:5:1
DN23752_c0_g2_i1	520	.	A	T	.	PASS	ADP=418;WT=0;HET=0;HOM=1;NC=0	GT:GQ:SDP:DP:RD:AD:FREQ:PVAL:RBQ:ABQ:RDF:RDR:ADF:ADR	1/1:255:418:418:49:354:84.69%:1.1647E-175:39:38:26:23:191:163
DN23752_c0_g2_i1	1026	.	T	C	.	PASS	ADP=274;WT=0;HET=0;HOM=1;NC=0	GT:GQ:SDP:DP:RD:AD:FREQ:PVAL:RBQ:ABQ:RDF:RDR:ADF:ADR	1/1:255:274:274:20:245:90.74%:2.1326E-128:38:38:13:7:133:112
DN23752_c0_g2_i1	1567	.	C	T	.	PASS	ADP=341;WT=0;HET=0;HOM=1;NC=0	GT:GQ:SDP:DP:RD:AD:FREQ:PVAL:RBQ:ABQ:RDF:RDR:ADF:ADR	1/1:255:341:341:56:280:83.33%:6.2949E-133:38:38:36:20:141:139
DN23752_c0_g2_i1	1582	.	T	C	.	PASS	ADP=347;WT=0;HET=0;HOM=1;NC=0	GT:GQ:SDP:DP:RD:AD:FREQ:PVAL:RBQ:ABQ:RDF:RDR:ADF:ADR	1/1:255:347:347:69:278:80.12%:3.1068E-128:38:37:40:29:124:154
DN23752_c0_g2_i1	1598	.	A	C	.	PASS	ADP=354;WT=0;HET=0;HOM=1;NC=0	GT:GQ:SDP:DP:RD:AD:FREQ:PVAL:RBQ:ABQ:RDF:RDR:ADF:ADR	1/1:255:354:354:62:284:80.23%:2.7935E-133:39:38:36:26:133:151
DN23752_c0_g2_i1	1683	.	A	T	.	PASS	ADP=303;WT=0;HET=0;HOM=1;NC=0	GT:GQ:SDP:DP:RD:AD:FREQ:PVAL:RBQ:ABQ:RDF:RDR:ADF:ADR	1/1:255:307:303:58:245:80.86%:8.4342E-114:37:38:26:32:106:139
DN23752_c0_g2_i1	1823	.	T	A	.	PASS	ADP=204;WT=0;HET=0;HOM=1;NC=0	GT:GQ:SDP:DP:RD:AD:FREQ:PVAL:RBQ:ABQ:RDF:RDR:ADF:ADR	1/1:255:204:204:38:165:80.88%:4.4091E-77:36:38:17:21:79:86
DN23752_c0_g2_i1	2269	.	A	G	.	PASS	ADP=232;WT=0;HET=0;HOM=1;NC=0	GT:GQ:SDP:DP:RD:AD:FREQ:PVAL:RBQ:ABQ:RDF:RDR:ADF:ADR	1/1:255:233:232:43:188:81.39%:7.6786E-88:39:38:21:22:102:86
DN23752_c0_g2_i1	2453	.	T	C	.	PASS	ADP=31;WT=0;HET=0;HOM=1;NC=0	GT:GQ:SDP:DP:RD:AD:FREQ:PVAL:RBQ:ABQ:RDF:RDR:ADF:ADR	1/1:144:31:31:1:27:87.1%:3.7915E-15:40:37:0:1:5:22
DN23752_c0_g2_i1	2454	.	T	G	.	PASS	ADP=30;WT=0;HET=0;HOM=1;NC=0	GT:GQ:SDP:DP:RD:AD:FREQ:PVAL:RBQ:ABQ:RDF:RDR:ADF:ADR	1/1:143:30:30:2:28:93.33%:4.194E-15:35:37:1:1:5:23
DN23752_c0_g2_i1	2464	.	G	A	.	PASS	ADP=30;WT=0;HET=0;HOM=1;NC=0	GT:GQ:SDP:DP:RD:AD:FREQ:PVAL:RBQ:ABQ:RDF:RDR:ADF:ADR	1/1:138:30:30:1:26:86.67%:1.4382E-14:31:37:0:1:14:12
DN23752_c0_g2_i1	2482	.	A	G	.	PASS	ADP=27;WT=0;HET=0;HOM=1;NC=0	GT:GQ:SDP:DP:RD:AD:FREQ:PVAL:RBQ:ABQ:RDF:RDR:ADF:ADR	1/1:102:27:27:4:22:81.48%:5.5261E-11:35:37:3:1:20:2
DN21641_c0_g1_i1	2423	.	CA	C	.	PASS	ADP=2677;WT=0;HET=0;HOM=1;NC=0	GT:GQ:SDP:DP:RD:AD:FREQ:PVAL:RBQ:ABQ:RDF:RDR:ADF:ADR	1/1:255:2705:2677:459:2164:80.6%:0E0:38:38:257:202:998:1166
DN18149_c0_g1_i3	549	.	A	G	.	PASS	ADP=141;WT=0;HET=0;HOM=1;NC=0	GT:GQ:SDP:DP:RD:AD:FREQ:PVAL:RBQ:ABQ:RDF:RDR:ADF:ADR	1/1:255:141:141:14:127:90.07%:7.8457E-65:36:38:8:6:73:54
DN18149_c0_g1_i3	555	.	A	G	.	PASS	ADP=138;WT=0;HET=0;HOM=1;NC=0	GT:GQ:SDP:DP:RD:AD:FREQ:PVAL:RBQ:ABQ:RDF:RDR:ADF:ADR	1/1:255:138:138:14:124:89.86%:3.7322E-63:38:38:8:6:65:59
DN24499_c0_g2_i2	1392	.	T	C	.	PASS	ADP=456;WT=0;HET=0;HOM=1;NC=0	GT:GQ:SDP:DP:RD:AD:FREQ:PVAL:RBQ:ABQ:RDF:RDR:ADF:ADR	1/1:255:460:456:76:380:83.33%:3.0725E-180:38:38:43:33:203:177
DN24499_c0_g2_i2	2646	.	C	T	.	PASS	ADP=32;WT=0;HET=0;HOM=1;NC=0	GT:GQ:SDP:DP:RD:AD:FREQ:PVAL:RBQ:ABQ:RDF:RDR:ADF:ADR	1/1:118:32:32:6:26:81.25%:1.5064E-12:37:36:0:6:2:24
DN24499_c0_g2_i2	2648	.	A	G	.	PASS	ADP=30;WT=0;HET=0;HOM=1;NC=0	GT:GQ:SDP:DP:RD:AD:FREQ:PVAL:RBQ:ABQ:RDF:RDR:ADF:ADR	1/1:107:30:30:6:24:80%:1.647E-11:38:35:0:6:2:22
DN24283_c0_g2_i1	2185	.	T	C	.	PASS	ADP=287;WT=0;HET=0;HOM=1;NC=0	GT:GQ:SDP:DP:RD:AD:FREQ:PVAL:RBQ:ABQ:RDF:RDR:ADF:ADR	1/1:255:287:287:52:234:81.53%:1.2225E-109:39:38:19:33:109:125
DN24283_c0_g2_i1	2611	.	T	C	.	PASS	ADP=245;WT=0;HET=0;HOM=1;NC=0	GT:GQ:SDP:DP:RD:AD:FREQ:PVAL:RBQ:ABQ:RDF:RDR:ADF:ADR	1/1:255:245:245:48:197:80.41%:3.0478E-91:39:38:21:27:86:111
DN20805_c0_g1_i1	2702	.	G	A	.	PASS	ADP=58;WT=0;HET=0;HOM=1;NC=0	GT:GQ:SDP:DP:RD:AD:FREQ:PVAL:RBQ:ABQ:RDF:RDR:ADF:ADR	1/1:231:58:58:9:49:84.48%:6.9624E-24:38:38:1:8:5:44
DN24870_c1_g2_i1	365	.	T	A	.	PASS	ADP=571;WT=0;HET=0;HOM=1;NC=0	GT:GQ:SDP:DP:RD:AD:FREQ:PVAL:RBQ:ABQ:RDF:RDR:ADF:ADR	1/1:255:571:571:114:457:80.04%:2.4214E-210:38:38:47:67:231:226
DN19733_c0_g1_i1	2326	.	A	G	.	PASS	ADP=110;WT=0;HET=0;HOM=1;NC=0	GT:GQ:SDP:DP:RD:AD:FREQ:PVAL:RBQ:ABQ:RDF:RDR:ADF:ADR	1/1:255:110:110:1:109:99.09%:1.226E-63:16:38:1:0:54:55
DN23188_c1_g1_i2	2702	.	C	G	.	PASS	ADP=59;WT=0;HET=0;HOM=1;NC=0	GT:GQ:SDP:DP:RD:AD:FREQ:PVAL:RBQ:ABQ:RDF:RDR:ADF:ADR	1/1:255:59:59:2:57:96.61%:7.5133E-32:39:37:1:1:15:42
DN23907_c0_g1_i3	344	.	C	T	.	PASS	ADP=1614;WT=0;HET=0;HOM=1;NC=0	GT:GQ:SDP:DP:RD:AD:FREQ:PVAL:RBQ:ABQ:RDF:RDR:ADF:ADR	1/1:255:1614:1614:175:1439:89.16%:0E0:38:38:91:84:847:592
DN23943_c0_g1_i5	21	.	C	G	.	PASS	ADP=9;WT=0;HET=0;HOM=1;NC=0	GT:GQ:SDP:DP:RD:AD:FREQ:PVAL:RBQ:ABQ:RDF:RDR:ADF:ADR	1/1:41:9:9:0:8:88.89%:7.77E-5:0:39:0:0:8:0
DN23943_c0_g1_i5	22	.	C	A	.	PASS	ADP=9;WT=0;HET=0;HOM=1;NC=0	GT:GQ:SDP:DP:RD:AD:FREQ:PVAL:RBQ:ABQ:RDF:RDR:ADF:ADR	1/1:41:9:9:0:8:88.89%:7.77E-5:0:39:0:0:8:0
DN23943_c0_g1_i5	200	.	A	G	.	PASS	ADP=124;WT=0;HET=0;HOM=1;NC=0	GT:GQ:SDP:DP:RD:AD:FREQ:PVAL:RBQ:ABQ:RDF:RDR:ADF:ADR	1/1:255:126:124:22:102:82.26%:3.0317E-48:37:38:13:9:77:25
DN23943_c0_g1_i5	1181	.	A	C	.	PASS	ADP=294;WT=0;HET=0;HOM=1;NC=0	GT:GQ:SDP:DP:RD:AD:FREQ:PVAL:RBQ:ABQ:RDF:RDR:ADF:ADR	1/1:255:295:294:54:240:81.63%:2.9794E-112:37:38:39:15:130:110
DN24764_c1_g1_i2	74	.	C	A	.	PASS	ADP=77;WT=0;HET=0;HOM=1;NC=0	GT:GQ:SDP:DP:RD:AD:FREQ:PVAL:RBQ:ABQ:RDF:RDR:ADF:ADR	1/1:255:77:77:14:63:81.82%:7.2872E-30:38:37:8:6:56:7
DN24192_c0_g2_i1	50	.	G	T	.	PASS	ADP=5;WT=0;HET=0;HOM=1;NC=0	GT:GQ:SDP:DP:RD:AD:FREQ:PVAL:RBQ:ABQ:RDF:RDR:ADF:ADR	1/1:24:5:5:0:5:100%:3.9683E-3:0:37:0:0:4:1
DN24192_c0_g2_i1	51	.	T	A	.	PASS	ADP=5;WT=0;HET=0;HOM=1;NC=0	GT:GQ:SDP:DP:RD:AD:FREQ:PVAL:RBQ:ABQ:RDF:RDR:ADF:ADR	1/1:24:5:5:0:5:100%:3.9683E-3:0:38:0:0:4:1
DN24192_c0_g2_i1	55	.	G	T	.	PASS	ADP=9;WT=0;HET=0;HOM=1;NC=0	GT:GQ:SDP:DP:RD:AD:FREQ:PVAL:RBQ:ABQ:RDF:RDR:ADF:ADR	1/1:36:9:9:1:8:88.89%:2.0568E-4:35:36:1:0:7:1
DN24192_c0_g2_i1	56	.	A	C	.	PASS	ADP=9;WT=0;HET=0;HOM=1;NC=0	GT:GQ:SDP:DP:RD:AD:FREQ:PVAL:RBQ:ABQ:RDF:RDR:ADF:ADR	1/1:46:9:9:0:9:100%:2.0568E-5:0:37:0:0:8:1
DN23495_c0_g1_i2	2006	.	A	C	.	PASS	ADP=691;WT=0;HET=0;HOM=1;NC=0	GT:GQ:SDP:DP:RD:AD:FREQ:PVAL:RBQ:ABQ:RDF:RDR:ADF:ADR	1/1:255:691:691:117:574:83.07%:2.3807E-271:38:38:52:65:320:254
DN24545_c1_g3_i4	2081	.	T	C	.	PASS	ADP=842;WT=0;HET=0;HOM=1;NC=0	GT:GQ:SDP:DP:RD:AD:FREQ:PVAL:RBQ:ABQ:RDF:RDR:ADF:ADR	1/1:255:843:842:138:704:83.61%:0E0:37:37:72:66:328:376
DN24545_c1_g3_i4	2192	.	A	G	.	PASS	ADP=842;WT=0;HET=0;HOM=1;NC=0	GT:GQ:SDP:DP:RD:AD:FREQ:PVAL:RBQ:ABQ:RDF:RDR:ADF:ADR	1/1:255:842:842:124:717:85.26%:0E0:38:38:55:69:350:367
DN21697_c3_g2_i1	2702	.	T	A	.	PASS	ADP=33;WT=0;HET=0;HOM=1;NC=0	GT:GQ:SDP:DP:RD:AD:FREQ:PVAL:RBQ:ABQ:RDF:RDR:ADF:ADR	1/1:160:33:33:2:31:93.94%:8.2416E-17:39:39:0:2:2:29
DN15843_c0_g1_i1	39	.	G	A	.	PASS	ADP=39;WT=0;HET=0;HOM=1;NC=0	GT:GQ:SDP:DP:RD:AD:FREQ:PVAL:RBQ:ABQ:RDF:RDR:ADF:ADR	1/1:224:39:39:0:39:100%:3.6742E-23:0:37:0:0:35:4
DN15843_c0_g1_i1	1881	.	G	A	.	PASS	ADP=161;WT=0;HET=0;HOM=1;NC=0	GT:GQ:SDP:DP:RD:AD:FREQ:PVAL:RBQ:ABQ:RDF:RDR:ADF:ADR	1/1:255:161:161:22:139:86.34%:3.7393E-68:36:38:15:7:79:60
DN23705_c0_g1_i1	2012	.	T	C	.	PASS	ADP=550;WT=0;HET=0;HOM=1;NC=0	GT:GQ:SDP:DP:RD:AD:FREQ:PVAL:RBQ:ABQ:RDF:RDR:ADF:ADR	1/1:255:551:550:72:477:86.73%:3.4894E-234:37:38:20:52:256:221
DN9406_c0_g1_i1	343	.	G	A	.	PASS	ADP=91;WT=0;HET=0;HOM=1;NC=0	GT:GQ:SDP:DP:RD:AD:FREQ:PVAL:RBQ:ABQ:RDF:RDR:ADF:ADR	1/1:255:91:91:2:89:97.8%:1.1816E-50:21:38:1:1:32:57
DN23235_c0_g1_i2	2195	.	C	T	.	PASS	ADP=1275;WT=0;HET=0;HOM=1;NC=0	GT:GQ:SDP:DP:RD:AD:FREQ:PVAL:RBQ:ABQ:RDF:RDR:ADF:ADR	1/1:255:1275:1275:137:1136:89.1%:0E0:37:38:92:45:507:629
DN24047_c1_g1_i6	1977	.	C	T	.	PASS	ADP=7859;WT=0;HET=0;HOM=1;NC=0	GT:GQ:SDP:DP:RD:AD:FREQ:PVAL:RBQ:ABQ:RDF:RDR:ADF:ADR	1/1:255:7871:7859:1338:6513:82.87%:0E0:38:38:870:468:4337:2176
DN24047_c1_g1_i6	2025	.	C	T	.	PASS	ADP=7900;WT=0;HET=0;HOM=1;NC=0	GT:GQ:SDP:DP:RD:AD:FREQ:PVAL:RBQ:ABQ:RDF:RDR:ADF:ADR	1/1:255:7900:7900:1459:6408:81.13%:0E0:38:38:937:522:4120:2288
DN23388_c0_g2_i1	2454	.	A	G	.	PASS	ADP=235;WT=0;HET=0;HOM=1;NC=0	GT:GQ:SDP:DP:RD:AD:FREQ:PVAL:RBQ:ABQ:RDF:RDR:ADF:ADR	1/1:255:235:235:32:202:85.96%:7.6489E-99:37:37:23:9:34:168
DN23388_c0_g2_i1	2460	.	G	T	.	PASS	ADP=213;WT=0;HET=0;HOM=1;NC=0	GT:GQ:SDP:DP:RD:AD:FREQ:PVAL:RBQ:ABQ:RDF:RDR:ADF:ADR	1/1:255:214:213:34:178:83.57%:3.6159E-85:37:37:24:10:29:149
DN23388_c0_g2_i1	2463	.	T	A	.	PASS	ADP=205;WT=0;HET=0;HOM=1;NC=0	GT:GQ:SDP:DP:RD:AD:FREQ:PVAL:RBQ:ABQ:RDF:RDR:ADF:ADR	1/1:255:205:205:33:170:82.93%:3.4059E-81:35:38:25:8:24:146
DN24037_c0_g1_i1	2669	.	G	A	.	PASS	ADP=40;WT=0;HET=0;HOM=1;NC=0	GT:GQ:SDP:DP:RD:AD:FREQ:PVAL:RBQ:ABQ:RDF:RDR:ADF:ADR	1/1:160:40:40:6:34:85%:8.7127E-17:37:39:1:5:5:29
DN24037_c0_g1_i1	2718	.	A	G	.	PASS	ADP=5;WT=0;HET=0;HOM=1;NC=0	GT:GQ:SDP:DP:RD:AD:FREQ:PVAL:RBQ:ABQ:RDF:RDR:ADF:ADR	1/1:24:5:5:0:5:100%:3.9683E-3:0:34:0:0:0:5
DN24872_c3_g2_i1	1782	.	G	C	.	PASS	ADP=1621;WT=0;HET=0;HOM=1;NC=0	GT:GQ:SDP:DP:RD:AD:FREQ:PVAL:RBQ:ABQ:RDF:RDR:ADF:ADR	1/1:255:1628:1621:302:1318:81.31%:0E0:38:38:117:185:449:869
DN24872_c3_g2_i1	1789	.	T	A	.	PASS	ADP=1579;WT=0;HET=0;HOM=1;NC=0	GT:GQ:SDP:DP:RD:AD:FREQ:PVAL:RBQ:ABQ:RDF:RDR:ADF:ADR	1/1:255:1579:1579:286:1291:81.76%:0E0:38:38:121:165:444:847
DN23842_c1_g1_i1	2703	.	C	T	.	PASS	ADP=7;WT=0;HET=0;HOM=1;NC=0	GT:GQ:SDP:DP:RD:AD:FREQ:PVAL:RBQ:ABQ:RDF:RDR:ADF:ADR	1/1:26:7:7:1:6:85.71%:2.331E-3:30:38:0:1:0:6
DN23198_c0_g1_i1	2703	.	C	A	.	PASS	ADP=9;WT=0;HET=0;HOM=1;NC=0	GT:GQ:SDP:DP:RD:AD:FREQ:PVAL:RBQ:ABQ:RDF:RDR:ADF:ADR	1/1:46:9:9:0:9:100%:2.0568E-5:0:38:0:0:1:8
DN23198_c0_g1_i1	2715	.	T	G	.	PASS	ADP=6;WT=0;HET=0;HOM=1;NC=0	GT:GQ:SDP:DP:RD:AD:FREQ:PVAL:RBQ:ABQ:RDF:RDR:ADF:ADR	1/1:24:6:6:0:5:83.33%:3.9683E-3:0:35:0:0:0:5
DN19763_c0_g1_i1	2506	.	GA	G	.	PASS	ADP=794;WT=0;HET=0;HOM=1;NC=0	GT:GQ:SDP:DP:RD:AD:FREQ:PVAL:RBQ:ABQ:RDF:RDR:ADF:ADR	1/1:255:794:794:149:643:80.98%:9.3482E-299:37:38:69:80:313:330
DN24715_c1_g1_i6	2692	.	T	A	.	PASS	ADP=12;WT=0;HET=0;HOM=1;NC=0	GT:GQ:SDP:DP:RD:AD:FREQ:PVAL:RBQ:ABQ:RDF:RDR:ADF:ADR	1/1:47:12:12:1:10:83.33%:1.7011E-5:40:35:0:1:0:10
DN18429_c0_g2_i1	2345	.	G	A	.	PASS	ADP=111;WT=0;HET=0;HOM=1;NC=0	GT:GQ:SDP:DP:RD:AD:FREQ:PVAL:RBQ:ABQ:RDF:RDR:ADF:ADR	1/1:255:113:111:19:92:82.88%:8.3642E-44:38:38:4:15:54:38
DN18429_c0_g2_i1	2360	.	T	A	.	PASS	ADP=114;WT=0;HET=0;HOM=1;NC=0	GT:GQ:SDP:DP:RD:AD:FREQ:PVAL:RBQ:ABQ:RDF:RDR:ADF:ADR	1/1:255:114:114:15:99:86.84%:6.5686E-49:39:38:1:14:53:46
DN18429_c0_g2_i1	2367	.	C	T	.	PASS	ADP=105;WT=0;HET=0;HOM=1;NC=0	GT:GQ:SDP:DP:RD:AD:FREQ:PVAL:RBQ:ABQ:RDF:RDR:ADF:ADR	1/1:255:105:105:8:97:92.38%:5.6548E-51:38:38:0:8:40:57
DN18429_c0_g2_i1	2371	.	T	A	.	PASS	ADP=104;WT=0;HET=0;HOM=1;NC=0	GT:GQ:SDP:DP:RD:AD:FREQ:PVAL:RBQ:ABQ:RDF:RDR:ADF:ADR	1/1:255:104:104:8:96:92.31%:2.0918E-50:39:38:0:8:36:60
DN22943_c0_g1_i4	518	.	T	C	.	PASS	ADP=490;WT=0;HET=0;HOM=1;NC=0	GT:GQ:SDP:DP:RD:AD:FREQ:PVAL:RBQ:ABQ:RDF:RDR:ADF:ADR	1/1:255:494:490:77:412:84.08%:4.3374E-197:38:38:40:37:214:198
DN23541_c1_g1_i1	536	.	C	T	.	PASS	ADP=601;WT=0;HET=0;HOM=1;NC=0	GT:GQ:SDP:DP:RD:AD:FREQ:PVAL:RBQ:ABQ:RDF:RDR:ADF:ADR	1/1:255:601:601:104:497:82.7%:3.35E-234:37:38:66:38:276:221
DN24483_c0_g1_i4	143	.	C	T	.	PASS	ADP=290;WT=0;HET=0;HOM=1;NC=0	GT:GQ:SDP:DP:RD:AD:FREQ:PVAL:RBQ:ABQ:RDF:RDR:ADF:ADR	1/1:255:290:290:52:238:82.07%:9.3305E-112:38:38:37:15:137:101
DN24483_c0_g1_i4	235	.	A	C	.	PASS	ADP=372;WT=0;HET=0;HOM=1;NC=0	GT:GQ:SDP:DP:RD:AD:FREQ:PVAL:RBQ:ABQ:RDF:RDR:ADF:ADR	1/1:255:372:372:72:300:80.65%:5.5712E-139:38:38:37:35:156:144
DN23568_c3_g1_i4	2446	.	C	T	.	PASS	ADP=568;WT=0;HET=0;HOM=1;NC=0	GT:GQ:SDP:DP:RD:AD:FREQ:PVAL:RBQ:ABQ:RDF:RDR:ADF:ADR	1/1:255:568:568:95:469:82.57%:5.601E-222:38:38:42:53:194:275
DN24449_c0_g1_i1	61	.	A	T	.	PASS	ADP=13;WT=0;HET=0;HOM=1;NC=0	GT:GQ:SDP:DP:RD:AD:FREQ:PVAL:RBQ:ABQ:RDF:RDR:ADF:ADR	1/1:58:13:13:1:12:92.31%:1.3461E-6:27:38:1:0:11:1
DN24449_c0_g1_i1	1361	.	C	A	.	PASS	ADP=346;WT=0;HET=0;HOM=1;NC=0	GT:GQ:SDP:DP:RD:AD:FREQ:PVAL:RBQ:ABQ:RDF:RDR:ADF:ADR	1/1:255:346:346:34:312:90.17%:6.1252E-159:38:38:20:14:124:188
DN24449_c0_g1_i1	1364	.	G	A	.	PASS	ADP=351;WT=0;HET=0;HOM=1;NC=0	GT:GQ:SDP:DP:RD:AD:FREQ:PVAL:RBQ:ABQ:RDF:RDR:ADF:ADR	1/1:255:351:351:70:281:80.06%:1.5092E-129:37:37:34:36:110:171
DN24449_c0_g1_i1	1373	.	A	G	.	PASS	ADP=361;WT=0;HET=0;HOM=1;NC=0	GT:GQ:SDP:DP:RD:AD:FREQ:PVAL:RBQ:ABQ:RDF:RDR:ADF:ADR	1/1:255:361:361:69:292:80.89%:1.424E-135:38:38:29:40:113:179
DN18942_c0_g1_i1	2661	.	C	CG	.	PASS	ADP=5;WT=0;HET=0;HOM=1;NC=0	GT:GQ:SDP:DP:RD:AD:FREQ:PVAL:RBQ:ABQ:RDF:RDR:ADF:ADR	1/1:24:5:5:0:5:100%:3.9683E-3:0:38:0:0:1:4
DN24416_c0_g1_i4	1779	.	C	A	.	PASS	ADP=488;WT=0;HET=0;HOM=1;NC=0	GT:GQ:SDP:DP:RD:AD:FREQ:PVAL:RBQ:ABQ:RDF:RDR:ADF:ADR	1/1:255:488:488:1:486:99.79%:1.1958E-289:15:38:0:1:206:280
DN23217_c1_g2_i12	1371	.	C	T	.	PASS	ADP=82;WT=0;HET=0;HOM=1;NC=0	GT:GQ:SDP:DP:RD:AD:FREQ:PVAL:RBQ:ABQ:RDF:RDR:ADF:ADR	1/1:255:82:82:7:75:91.46%:4.7365E-39:38:38:0:7:53:22
DN23217_c1_g2_i12	2180	.	C	T	.	PASS	ADP=74;WT=0;HET=0;HOM=1;NC=0	GT:GQ:SDP:DP:RD:AD:FREQ:PVAL:RBQ:ABQ:RDF:RDR:ADF:ADR	1/1:255:74:74:11:63:85.14%:9.1323E-31:36:38:4:7:48:15
DN21288_c0_g2_i2	2656	.	G	T	.	PASS	ADP=20;WT=0;HET=0;HOM=1;NC=0	GT:GQ:SDP:DP:RD:AD:FREQ:PVAL:RBQ:ABQ:RDF:RDR:ADF:ADR	1/1:78:20:20:3:17:85%:1.2848E-8:39:35:1:2:1:16
DN21288_c0_g2_i2	2664	.	C	G	.	PASS	ADP=17;WT=0;HET=0;HOM=1;NC=0	GT:GQ:SDP:DP:RD:AD:FREQ:PVAL:RBQ:ABQ:RDF:RDR:ADF:ADR	1/1:63:17:17:3:14:82.35%:4.8851E-7:36:37:1:2:1:13
DN21398_c0_g1_i1	65	.	G	A	.	PASS	ADP=23;WT=0;HET=0;HOM=1;NC=0	GT:GQ:SDP:DP:RD:AD:FREQ:PVAL:RBQ:ABQ:RDF:RDR:ADF:ADR	1/1:95:23:23:3:20:86.96%:3.1579E-10:31:34:2:1:16:4
DN21398_c0_g1_i1	67	.	C	T	.	PASS	ADP=23;WT=0;HET=0;HOM=1;NC=0	GT:GQ:SDP:DP:RD:AD:FREQ:PVAL:RBQ:ABQ:RDF:RDR:ADF:ADR	1/1:95:23:23:3:20:86.96%:3.1579E-10:38:37:2:1:16:4
DN17487_c0_g1_i1	2	.	T	G	.	PASS	ADP=7;WT=0;HET=0;HOM=1;NC=0	GT:GQ:SDP:DP:RD:AD:FREQ:PVAL:RBQ:ABQ:RDF:RDR:ADF:ADR	1/1:29:7:7:0:6:85.71%:1.0823E-3:0:35:0:0:6:0
DN22393_c0_g1_i3	1	.	A	C	.	PASS	ADP=9;WT=0;HET=0;HOM=1;NC=0	GT:GQ:SDP:DP:RD:AD:FREQ:PVAL:RBQ:ABQ:RDF:RDR:ADF:ADR	1/1:36:9:9:1:8:88.89%:2.0568E-4:35:34:1:0:8:0
DN21794_c0_g1_i1	944	.	GA	G	.	PASS	ADP=347;WT=0;HET=0;HOM=1;NC=0	GT:GQ:SDP:DP:RD:AD:FREQ:PVAL:RBQ:ABQ:RDF:RDR:ADF:ADR	1/1:255:347:347:66:279:80.4%:1.5383E-129:36:38:19:47:140:139
DN23613_c0_g1_i3	717	.	T	A	.	PASS	ADP=308;WT=0;HET=0;HOM=1;NC=0	GT:GQ:SDP:DP:RD:AD:FREQ:PVAL:RBQ:ABQ:RDF:RDR:ADF:ADR	1/1:255:308:308:2:306:99.35%:5.4807E-180:16:38:1:1:134:172
DN24569_c0_g1_i17	698	.	T	C	.	PASS	ADP=385;WT=0;HET=0;HOM=1;NC=0	GT:GQ:SDP:DP:RD:AD:FREQ:PVAL:RBQ:ABQ:RDF:RDR:ADF:ADR	1/1:255:385:385:65:320:83.12%:1.5135E-151:39:38:31:34:172:148
DN24569_c0_g1_i17	717	.	C	T	.	PASS	ADP=363;WT=0;HET=0;HOM=1;NC=0	GT:GQ:SDP:DP:RD:AD:FREQ:PVAL:RBQ:ABQ:RDF:RDR:ADF:ADR	1/1:255:363:363:67:295:81.27%:1.0745E-137:37:37:33:34:151:144
DN24569_c0_g1_i17	735	.	T	G	.	PASS	ADP=369;WT=0;HET=0;HOM=1;NC=0	GT:GQ:SDP:DP:RD:AD:FREQ:PVAL:RBQ:ABQ:RDF:RDR:ADF:ADR	1/1:255:369:369:66:303:82.11%:3.3007E-142:38:38:34:32:154:149
DN24569_c0_g1_i17	799	.	A	G	.	PASS	ADP=411;WT=0;HET=0;HOM=1;NC=0	GT:GQ:SDP:DP:RD:AD:FREQ:PVAL:RBQ:ABQ:RDF:RDR:ADF:ADR	1/1:255:411:411:76:335:81.51%:2.5212E-156:38:38:35:41:169:166
DN24569_c0_g1_i17	819	.	G	A	.	PASS	ADP=399;WT=0;HET=0;HOM=1;NC=0	GT:GQ:SDP:DP:RD:AD:FREQ:PVAL:RBQ:ABQ:RDF:RDR:ADF:ADR	1/1:255:399:399:72:326:81.7%:1.0995E-152:38:38:35:37:169:157
DN22262_c0_g1_i1	1949	.	C	T	.	PASS	ADP=208;WT=0;HET=0;HOM=1;NC=0	GT:GQ:SDP:DP:RD:AD:FREQ:PVAL:RBQ:ABQ:RDF:RDR:ADF:ADR	1/1:255:208:208:36:171:82.21%:8.0635E-81:38:38:13:23:62:109
DN23195_c1_g2_i3	2270	.	A	G	.	PASS	ADP=306;WT=0;HET=0;HOM=1;NC=0	GT:GQ:SDP:DP:RD:AD:FREQ:PVAL:RBQ:ABQ:RDF:RDR:ADF:ADR	1/1:255:306:306:41:264:86.27%:2.3354E-129:38:38:18:23:101:163
DN23195_c1_g2_i3	2666	.	G	T	.	PASS	ADP=22;WT=0;HET=0;HOM=1;NC=0	GT:GQ:SDP:DP:RD:AD:FREQ:PVAL:RBQ:ABQ:RDF:RDR:ADF:ADR	1/1:98:22:22:2:20:90.91%:1.3117E-10:35:33:0:2:0:20
DN22889_c0_g2_i3	25	.	C	T	.	PASS	ADP=14;WT=0;HET=0;HOM=1;NC=0	GT:GQ:SDP:DP:RD:AD:FREQ:PVAL:RBQ:ABQ:RDF:RDR:ADF:ADR	1/1:29:14:14:0:6:100%:1.0823E-3:0:37:0:0:6:0
DN22889_c0_g2_i3	56	.	A	G	.	PASS	ADP=44;WT=0;HET=0;HOM=1;NC=0	GT:GQ:SDP:DP:RD:AD:FREQ:PVAL:RBQ:ABQ:RDF:RDR:ADF:ADR	1/1:173:45:44:7:37:84.09%:4.4107E-18:37:38:6:1:31:6
DN22889_c0_g2_i3	419	.	C	T	.	PASS	ADP=104;WT=0;HET=0;HOM=1;NC=0	GT:GQ:SDP:DP:RD:AD:FREQ:PVAL:RBQ:ABQ:RDF:RDR:ADF:ADR	1/1:255:104:104:6:71:89.87%:2.5749E-37:39:38:4:2:44:27
DN22889_c0_g2_i3	431	.	A	G	.	PASS	ADP=106;WT=0;HET=0;HOM=1;NC=0	GT:GQ:SDP:DP:RD:AD:FREQ:PVAL:RBQ:ABQ:RDF:RDR:ADF:ADR	1/1:255:106:106:13:91:85.85%:2.7232E-45:38:38:8:5:44:47
DN22889_c0_g2_i3	2638	.	A	G	.	PASS	ADP=18;WT=0;HET=0;HOM=1;NC=0	GT:GQ:SDP:DP:RD:AD:FREQ:PVAL:RBQ:ABQ:RDF:RDR:ADF:ADR	1/1:99:18:18:0:18:100%:1.1019E-10:0:38:0:0:0:18
DN24113_c0_g1_i3	20	.	A	T	.	PASS	ADP=20;WT=0;HET=0;HOM=1;NC=0	GT:GQ:SDP:DP:RD:AD:FREQ:PVAL:RBQ:ABQ:RDF:RDR:ADF:ADR	1/1:98:20:20:1:19:95%:1.5234E-10:16:34:1:0:17:2
DN24155_c1_g1_i1	39	.	T	C	.	PASS	ADP=50;WT=0;HET=0;HOM=1;NC=0	GT:GQ:SDP:DP:RD:AD:FREQ:PVAL:RBQ:ABQ:RDF:RDR:ADF:ADR	1/1:189:50:50:9:41:82%:1.2455E-19:39:37:7:2:39:2
DN24208_c1_g1_i2	2556	.	T	C	.	PASS	ADP=151;WT=0;HET=0;HOM=1;NC=0	GT:GQ:SDP:DP:RD:AD:FREQ:PVAL:RBQ:ABQ:RDF:RDR:ADF:ADR	1/1:255:151:151:1:150:99.34%:4.0664E-88:40:38:0:1:34:116
DN24818_c1_g1_i2	2594	.	A	G	.	PASS	ADP=10;WT=0;HET=0;HOM=1;NC=0	GT:GQ:SDP:DP:RD:AD:FREQ:PVAL:RBQ:ABQ:RDF:RDR:ADF:ADR	1/1:34:10:10:2:8:80%:3.5723E-4:39:39:1:1:3:5
DN21206_c0_g1_i1	2605	.	T	A	.	PASS	ADP=23;WT=0;HET=0;HOM=1;NC=0	GT:GQ:SDP:DP:RD:AD:FREQ:PVAL:RBQ:ABQ:RDF:RDR:ADF:ADR	1/1:86:23:23:4:19:82.61%:2.1316E-9:32:37:0:4:3:16
DN24177_c0_g2_i1	1569	.	A	G	.	PASS	ADP=479;WT=0;HET=0;HOM=1;NC=0	GT:GQ:SDP:DP:RD:AD:FREQ:PVAL:RBQ:ABQ:RDF:RDR:ADF:ADR	1/1:255:479:479:63:415:86.64%:1.1641E-203:38:38:41:22:242:173
DN24177_c0_g2_i1	2651	.	C	G	.	PASS	ADP=22;WT=0;HET=0;HOM=1;NC=0	GT:GQ:SDP:DP:RD:AD:FREQ:PVAL:RBQ:ABQ:RDF:RDR:ADF:ADR	1/1:117:22:22:0:21:95.45%:1.8578E-12:0:34:0:0:0:21
DN22839_c1_g1_i2	2215	.	C	T	.	PASS	ADP=521;WT=0;HET=0;HOM=1;NC=0	GT:GQ:SDP:DP:RD:AD:FREQ:PVAL:RBQ:ABQ:RDF:RDR:ADF:ADR	1/1:255:521:521:73:447:85.96%:2.0412E-217:37:38:35:38:227:220
DN24817_c1_g3_i4	2499	.	T	G	.	PASS	ADP=398;WT=0;HET=0;HOM=1;NC=0	GT:GQ:SDP:DP:RD:AD:FREQ:PVAL:RBQ:ABQ:RDF:RDR:ADF:ADR	1/1:255:400:398:56:342:85.93%:2.1622E-166:38:38:15:41:139:203
DN24710_c0_g1_i8	4	.	T	A	.	PASS	ADP=10;WT=0;HET=0;HOM=1;NC=0	GT:GQ:SDP:DP:RD:AD:FREQ:PVAL:RBQ:ABQ:RDF:RDR:ADF:ADR	1/1:52:10:10:0:10:100%:5.4125E-6:0:35:0:0:9:1
DN24710_c0_g1_i8	1267	.	A	T	.	PASS	ADP=1223;WT=0;HET=0;HOM=1;NC=0	GT:GQ:SDP:DP:RD:AD:FREQ:PVAL:RBQ:ABQ:RDF:RDR:ADF:ADR	1/1:255:1223:1223:223:1000:81.77%:0E0:39:38:112:111:503:497
DN24710_c0_g1_i8	1309	.	T	C	.	PASS	ADP=1092;WT=0;HET=0;HOM=1;NC=0	GT:GQ:SDP:DP:RD:AD:FREQ:PVAL:RBQ:ABQ:RDF:RDR:ADF:ADR	1/1:255:1092:1092:169:923:84.52%:0E0:38:38:86:83:518:405
DN17498_c0_g2_i1	15	.	T	C	.	PASS	ADP=5;WT=0;HET=0;HOM=1;NC=0	GT:GQ:SDP:DP:RD:AD:FREQ:PVAL:RBQ:ABQ:RDF:RDR:ADF:ADR	1/1:24:5:5:0:5:100%:3.9683E-3:0:38:0:0:5:0
DN17498_c0_g2_i1	24	.	C	G	.	PASS	ADP=8;WT=0;HET=0;HOM=1;NC=0	GT:GQ:SDP:DP:RD:AD:FREQ:PVAL:RBQ:ABQ:RDF:RDR:ADF:ADR	1/1:41:8:8:0:8:100%:7.77E-5:0:39:0:0:6:2
DN17498_c0_g2_i1	44	.	A	G	.	PASS	ADP=19;WT=0;HET=0;HOM=1;NC=0	GT:GQ:SDP:DP:RD:AD:FREQ:PVAL:RBQ:ABQ:RDF:RDR:ADF:ADR	1/1:105:19:19:0:19:100%:2.8292E-11:0:37:0:0:15:4
DN17498_c0_g2_i1	1373	.	G	A	.	PASS	ADP=127;WT=0;HET=0;HOM=1;NC=0	GT:GQ:SDP:DP:RD:AD:FREQ:PVAL:RBQ:ABQ:RDF:RDR:ADF:ADR	1/1:255:127:127:17:110:86.61%:3.5775E-54:35:38:8:9:41:69
DN17498_c0_g2_i1	1382	.	T	A	.	PASS	ADP=122;WT=0;HET=0;HOM=1;NC=0	GT:GQ:SDP:DP:RD:AD:FREQ:PVAL:RBQ:ABQ:RDF:RDR:ADF:ADR	1/1:255:122:122:18:104:85.25%:1.4761E-50:36:37:11:7:40:64
DN17498_c0_g2_i1	1397	.	A	T	.	PASS	ADP=105;WT=0;HET=0;HOM=1;NC=0	GT:GQ:SDP:DP:RD:AD:FREQ:PVAL:RBQ:ABQ:RDF:RDR:ADF:ADR	1/1:255:105:105:18:87:82.86%:1.9387E-41:36:38:10:8:40:47
DN16429_c0_g1_i1	2638	.	T	C	.	PASS	ADP=9;WT=0;HET=0;HOM=1;NC=0	GT:GQ:SDP:DP:RD:AD:FREQ:PVAL:RBQ:ABQ:RDF:RDR:ADF:ADR	1/1:46:9:9:0:9:100%:2.0568E-5:0:32:0:0:0:9
DN22782_c0_g1_i1	2525	.	G	T	.	PASS	ADP=55;WT=0;HET=0;HOM=1;NC=0	GT:GQ:SDP:DP:RD:AD:FREQ:PVAL:RBQ:ABQ:RDF:RDR:ADF:ADR	1/1:255:55:55:1:53:98.15%:2.2126E-30:15:37:1:0:15:38
DN20641_c0_g1_i1	2613	.	G	A	.	PASS	ADP=27;WT=0;HET=0;HOM=1;NC=0	GT:GQ:SDP:DP:RD:AD:FREQ:PVAL:RBQ:ABQ:RDF:RDR:ADF:ADR	1/1:126:27:27:2:25:92.59%:2.0853E-13:37:37:0:2:1:24
DN23260_c0_g1_i6	142	.	A	C	.	PASS	ADP=363;WT=0;HET=0;HOM=1;NC=0	GT:GQ:SDP:DP:RD:AD:FREQ:PVAL:RBQ:ABQ:RDF:RDR:ADF:ADR	1/1:255:363:363:72:291:80.17%:2.8887E-134:38:38:44:28:201:90
DN23260_c0_g1_i6	1729	.	T	C	.	PASS	ADP=211;WT=0;HET=0;HOM=1;NC=0	GT:GQ:SDP:DP:RD:AD:FREQ:PVAL:RBQ:ABQ:RDF:RDR:ADF:ADR	1/1:255:211:211:42:169:80.09%:3.9224E-78:38:38:22:20:85:84
DN21050_c0_g1_i1	357	.	C	A	.	PASS	ADP=409;WT=0;HET=0;HOM=1;NC=0	GT:GQ:SDP:DP:RD:AD:FREQ:PVAL:RBQ:ABQ:RDF:RDR:ADF:ADR	1/1:255:409:409:36:373:91.2%:2.8221E-192:38:39:26:10:167:206
DN21050_c0_g1_i1	359	.	T	C	.	PASS	ADP=410;WT=0;HET=0;HOM=1;NC=0	GT:GQ:SDP:DP:RD:AD:FREQ:PVAL:RBQ:ABQ:RDF:RDR:ADF:ADR	1/1:255:410:410:36:374:91.22%:7.6842E-193:38:38:26:10:167:207
DN21050_c0_g1_i1	364	.	C	G	.	PASS	ADP=409;WT=0;HET=0;HOM=1;NC=0	GT:GQ:SDP:DP:RD:AD:FREQ:PVAL:RBQ:ABQ:RDF:RDR:ADF:ADR	1/1:255:409:409:39:370:90.46%:4.5967E-189:37:38:29:10:171:199
DN21050_c0_g1_i1	373	.	G	A	.	PASS	ADP=445;WT=0;HET=0;HOM=1;NC=0	GT:GQ:SDP:DP:RD:AD:FREQ:PVAL:RBQ:ABQ:RDF:RDR:ADF:ADR	1/1:255:445:445:51:394:88.54%:6.0086E-197:38:38:36:15:195:199
DN21050_c0_g1_i1	378	.	T	A	.	PASS	ADP=439;WT=0;HET=0;HOM=1;NC=0	GT:GQ:SDP:DP:RD:AD:FREQ:PVAL:RBQ:ABQ:RDF:RDR:ADF:ADR	1/1:255:439:439:27:412:93.85%:8.7404E-220:38:38:21:6:205:207
DN20960_c0_g1_i1	1285	.	C	G	.	PASS	ADP=493;WT=0;HET=0;HOM=1;NC=0	GT:GQ:SDP:DP:RD:AD:FREQ:PVAL:RBQ:ABQ:RDF:RDR:ADF:ADR	1/1:255:493:493:97:396:80.32%:8.6691E-183:38:38:51:46:194:202
DN19316_c0_g1_i1	2403	.	G	T	.	PASS	ADP=70;WT=0;HET=0;HOM=1;NC=0	GT:GQ:SDP:DP:RD:AD:FREQ:PVAL:RBQ:ABQ:RDF:RDR:ADF:ADR	1/1:255:70:70:13:57:81.43%:5.6379E-27:34:37:2:11:15:42
DN19316_c0_g1_i1	2410	.	G	C	.	PASS	ADP=65;WT=0;HET=0;HOM=1;NC=0	GT:GQ:SDP:DP:RD:AD:FREQ:PVAL:RBQ:ABQ:RDF:RDR:ADF:ADR	1/1:255:66:65:7:58:89.23%:1.5495E-29:36:38:1:6:15:43
DN19316_c0_g1_i1	2412	.	G	C	.	PASS	ADP=64;WT=0;HET=0;HOM=1;NC=0	GT:GQ:SDP:DP:RD:AD:FREQ:PVAL:RBQ:ABQ:RDF:RDR:ADF:ADR	1/1:255:64:64:8:56:87.5%:4.9973E-28:37:37:1:7:15:41
DN19316_c0_g1_i1	2427	.	A	G	.	PASS	ADP=49;WT=0;HET=0;HOM=1;NC=0	GT:GQ:SDP:DP:RD:AD:FREQ:PVAL:RBQ:ABQ:RDF:RDR:ADF:ADR	1/1:229:49:49:4:45:91.84%:1.1493E-23:36:38:1:3:10:35
DN19316_c0_g1_i1	2431	.	G	T	.	PASS	ADP=45;WT=0;HET=0;HOM=1;NC=0	GT:GQ:SDP:DP:RD:AD:FREQ:PVAL:RBQ:ABQ:RDF:RDR:ADF:ADR	1/1:243:45:45:1:44:97.78%:4.4304E-25:15:37:0:1:8:36
DN19316_c0_g1_i1	2435	.	T	C	.	PASS	ADP=43;WT=0;HET=0;HOM=1;NC=0	GT:GQ:SDP:DP:RD:AD:FREQ:PVAL:RBQ:ABQ:RDF:RDR:ADF:ADR	1/1:195:43:43:4:39:90.7%:2.6872E-20:39:39:1:3:6:33
DN19316_c0_g1_i1	2441	.	T	G	.	PASS	ADP=40;WT=0;HET=0;HOM=1;NC=0	GT:GQ:SDP:DP:RD:AD:FREQ:PVAL:RBQ:ABQ:RDF:RDR:ADF:ADR	1/1:178:41:40:4:36:90%:1.2627E-18:37:38:1:3:6:30
DN19316_c0_g1_i1	2447	.	A	C	.	PASS	ADP=35;WT=0;HET=0;HOM=1;NC=0	GT:GQ:SDP:DP:RD:AD:FREQ:PVAL:RBQ:ABQ:RDF:RDR:ADF:ADR	1/1:151:36:35:4:31:88.57%:7.3316E-16:32:38:1:3:3:28
DN19316_c0_g1_i1	2456	.	G	C	.	PASS	ADP=28;WT=0;HET=0;HOM=1;NC=0	GT:GQ:SDP:DP:RD:AD:FREQ:PVAL:RBQ:ABQ:RDF:RDR:ADF:ADR	1/1:113:28:28:4:24:85.71%:4.7015E-12:36:38:1:3:1:23
DN22249_c0_g1_i1	1807	.	T	G	.	PASS	ADP=1079;WT=0;HET=0;HOM=1;NC=0	GT:GQ:SDP:DP:RD:AD:FREQ:PVAL:RBQ:ABQ:RDF:RDR:ADF:ADR	1/1:255:1079:1079:86:992:91.94%:0E0:38:38:47:39:509:483
DN22249_c0_g1_i1	1814	.	C	T	.	PASS	ADP=1120;WT=0;HET=0;HOM=1;NC=0	GT:GQ:SDP:DP:RD:AD:FREQ:PVAL:RBQ:ABQ:RDF:RDR:ADF:ADR	1/1:255:1121:1120:89:1018:91.3%:0E0:38:38:47:42:549:469
DN22249_c0_g1_i1	1819	.	G	A	.	PASS	ADP=1226;WT=0;HET=0;HOM=1;NC=0	GT:GQ:SDP:DP:RD:AD:FREQ:PVAL:RBQ:ABQ:RDF:RDR:ADF:ADR	1/1:255:1226:1226:99:1126:91.92%:0E0:38:38:49:50:583:543
DN22249_c0_g1_i1	1857	.	G	C	.	PASS	ADP=1438;WT=0;HET=0;HOM=1;NC=0	GT:GQ:SDP:DP:RD:AD:FREQ:PVAL:RBQ:ABQ:RDF:RDR:ADF:ADR	1/1:255:1438:1438:115:1322:91.93%:0E0:37:38:65:50:733:589
DN22249_c0_g1_i1	1866	.	T	G	.	PASS	ADP=1361;WT=0;HET=0;HOM=1;NC=0	GT:GQ:SDP:DP:RD:AD:FREQ:PVAL:RBQ:ABQ:RDF:RDR:ADF:ADR	1/1:255:1362:1361:117:1240:91.11%:0E0:38:38:59:58:664:576
DN22249_c0_g1_i1	1878	.	G	A	.	PASS	ADP=1347;WT=0;HET=0;HOM=1;NC=0	GT:GQ:SDP:DP:RD:AD:FREQ:PVAL:RBQ:ABQ:RDF:RDR:ADF:ADR	1/1:255:1347:1347:107:1240:92.06%:0E0:38:38:52:55:696:544
DN22249_c0_g1_i1	1900	.	GA	G	.	PASS	ADP=1491;WT=0;HET=0;HOM=1;NC=0	GT:GQ:SDP:DP:RD:AD:FREQ:PVAL:RBQ:ABQ:RDF:RDR:ADF:ADR	1/1:255:1491:1491:165:1321:88.72%:0E0:37:38:88:77:690:631
DN22249_c0_g1_i1	1939	.	C	A	.	PASS	ADP=1678;WT=0;HET=0;HOM=1;NC=0	GT:GQ:SDP:DP:RD:AD:FREQ:PVAL:RBQ:ABQ:RDF:RDR:ADF:ADR	1/1:255:1678:1678:113:1564:93.21%:0E0:38:38:56:57:811:753
DN22249_c0_g1_i1	1952	.	A	G	.	PASS	ADP=1530;WT=0;HET=0;HOM=1;NC=0	GT:GQ:SDP:DP:RD:AD:FREQ:PVAL:RBQ:ABQ:RDF:RDR:ADF:ADR	1/1:255:1534:1530:102:1428:93.33%:0E0:39:38:49:53:760:668
DN22249_c0_g1_i1	1968	.	A	T	.	PASS	ADP=1526;WT=0;HET=0;HOM=1;NC=0	GT:GQ:SDP:DP:RD:AD:FREQ:PVAL:RBQ:ABQ:RDF:RDR:ADF:ADR	1/1:255:1526:1526:95:1431:93.77%:0E0:38:38:49:46:804:627
DN22249_c0_g1_i1	2049	.	G	A	.	PASS	ADP=1627;WT=0;HET=0;HOM=1;NC=0	GT:GQ:SDP:DP:RD:AD:FREQ:PVAL:RBQ:ABQ:RDF:RDR:ADF:ADR	1/1:255:1627:1627:70:1555:95.57%:0E0:37:38:23:47:637:918
DN22249_c0_g1_i1	2052	.	G	A	.	PASS	ADP=1617;WT=0;HET=0;HOM=1;NC=0	GT:GQ:SDP:DP:RD:AD:FREQ:PVAL:RBQ:ABQ:RDF:RDR:ADF:ADR	1/1:255:1617:1617:89:1526:94.49%:0E0:38:38:27:62:638:888
DN21037_c1_g2_i2	1978	.	C	T	.	PASS	ADP=195;WT=0;HET=0;HOM=1;NC=0	GT:GQ:SDP:DP:RD:AD:FREQ:PVAL:RBQ:ABQ:RDF:RDR:ADF:ADR	1/1:255:195:195:20:175:89.74%:7.2254E-89:38:38:6:14:94:81
DN17253_c0_g1_i1	340	.	T	C	.	PASS	ADP=307;WT=0;HET=0;HOM=1;NC=0	GT:GQ:SDP:DP:RD:AD:FREQ:PVAL:RBQ:ABQ:RDF:RDR:ADF:ADR	1/1:255:307:307:37:270:87.95%:3.1739E-134:39:38:17:20:140:130
DN23827_c3_g1_i2	1443	.	A	G	.	PASS	ADP=471;WT=0;HET=0;HOM=1;NC=0	GT:GQ:SDP:DP:RD:AD:FREQ:PVAL:RBQ:ABQ:RDF:RDR:ADF:ADR	1/1:255:471:471:92:379:80.47%:3.5253E-175:38:38:60:32:284:95
DN23827_c3_g1_i2	1450	.	G	A	.	PASS	ADP=528;WT=0;HET=0;HOM=1;NC=0	GT:GQ:SDP:DP:RD:AD:FREQ:PVAL:RBQ:ABQ:RDF:RDR:ADF:ADR	1/1:255:528:528:100:428:81.06%:8.4813E-199:38:38:60:40:315:113
DN18767_c0_g1_i1	2580	.	A	T	.	PASS	ADP=12;WT=0;HET=0;HOM=1;NC=0	GT:GQ:SDP:DP:RD:AD:FREQ:PVAL:RBQ:ABQ:RDF:RDR:ADF:ADR	1/1:53:13:12:1:11:91.67%:4.8074E-6:16:39:0:1:1:10
DN24458_c0_g1_i6	224	.	G	A	.	PASS	ADP=967;WT=0;HET=0;HOM=1;NC=0	GT:GQ:SDP:DP:RD:AD:FREQ:PVAL:RBQ:ABQ:RDF:RDR:ADF:ADR	1/1:255:968:967:171:796:82.32%:0E0:38:37:120:51:417:379
DN24458_c0_g1_i6	660	.	G	A	.	PASS	ADP=968;WT=0;HET=0;HOM=1;NC=0	GT:GQ:SDP:DP:RD:AD:FREQ:PVAL:RBQ:ABQ:RDF:RDR:ADF:ADR	1/1:255:969:968:99:869:89.77%:0E0:38:38:45:54:496:373
DN24458_c0_g1_i6	662	.	T	C	.	PASS	ADP=947;WT=0;HET=0;HOM=1;NC=0	GT:GQ:SDP:DP:RD:AD:FREQ:PVAL:RBQ:ABQ:RDF:RDR:ADF:ADR	1/1:255:948:947:89:857:90.5%:0E0:38:38:39:50:488:369
DN24458_c0_g1_i6	2068	.	C	T	.	PASS	ADP=414;WT=0;HET=0;HOM=1;NC=0	GT:GQ:SDP:DP:RD:AD:FREQ:PVAL:RBQ:ABQ:RDF:RDR:ADF:ADR	1/1:255:414:414:76:338:81.64%:6.5628E-158:37:38:19:57:127:211
DN24458_c0_g1_i6	2345	.	T	C	.	PASS	ADP=367;WT=0;HET=0;HOM=1;NC=0	GT:GQ:SDP:DP:RD:AD:FREQ:PVAL:RBQ:ABQ:RDF:RDR:ADF:ADR	1/1:255:368:367:60:307:83.65%:3.8933E-146:38:37:24:36:174:133
DN23103_c0_g1_i3	2528	.	A	G	.	PASS	ADP=26;WT=0;HET=0;HOM=1;NC=0	GT:GQ:SDP:DP:RD:AD:FREQ:PVAL:RBQ:ABQ:RDF:RDR:ADF:ADR	1/1:87:26:26:0:16:100%:1.6637E-9:0:33:0:0:0:16
DN23103_c0_g1_i3	2533	.	G	A	.	PASS	ADP=10;WT=0;HET=0;HOM=1;NC=0	GT:GQ:SDP:DP:RD:AD:FREQ:PVAL:RBQ:ABQ:RDF:RDR:ADF:ADR	1/1:52:10:10:0:10:100%:5.4125E-6:0:39:0:0:1:9
DN18835_c0_g2_i1	947	.	T	C	.	PASS	ADP=375;WT=0;HET=0;HOM=1;NC=0	GT:GQ:SDP:DP:RD:AD:FREQ:PVAL:RBQ:ABQ:RDF:RDR:ADF:ADR	1/1:255:376:375:73:302:80.53%:9.0961E-140:38:38:28:45:137:165
DN18835_c0_g2_i1	1083	.	C	T	.	PASS	ADP=266;WT=0;HET=0;HOM=1;NC=0	GT:GQ:SDP:DP:RD:AD:FREQ:PVAL:RBQ:ABQ:RDF:RDR:ADF:ADR	1/1:255:266:266:52:214:80.45%:4.1244E-99:37:38:26:26:103:111
DN18835_c0_g2_i1	1098	.	A	G	.	PASS	ADP=285;WT=0;HET=0;HOM=1;NC=0	GT:GQ:SDP:DP:RD:AD:FREQ:PVAL:RBQ:ABQ:RDF:RDR:ADF:ADR	1/1:255:287:285:54:230:80.7%:5.5511E-107:38:38:26:28:120:110
DN18835_c0_g2_i1	1113	.	C	T	.	PASS	ADP=283;WT=0;HET=0;HOM=1;NC=0	GT:GQ:SDP:DP:RD:AD:FREQ:PVAL:RBQ:ABQ:RDF:RDR:ADF:ADR	1/1:255:283:283:49:234:82.69%:1.6753E-110:37:38:23:26:129:105
DN18835_c0_g2_i1	1161	.	C	T	.	PASS	ADP=277;WT=0;HET=0;HOM=1;NC=0	GT:GQ:SDP:DP:RD:AD:FREQ:PVAL:RBQ:ABQ:RDF:RDR:ADF:ADR	1/1:255:277:277:44:233:84.12%:1.656E-111:38:38:28:16:137:96
DN18835_c0_g2_i1	1185	.	A	C	.	PASS	ADP=280;WT=0;HET=0;HOM=1;NC=0	GT:GQ:SDP:DP:RD:AD:FREQ:PVAL:RBQ:ABQ:RDF:RDR:ADF:ADR	1/1:255:280:280:41:239:85.36%:9.5186E-116:38:38:23:18:127:112
DN23376_c2_g1_i5	339	.	A	T	.	PASS	ADP=2359;WT=0;HET=0;HOM=1;NC=0	GT:GQ:SDP:DP:RD:AD:FREQ:PVAL:RBQ:ABQ:RDF:RDR:ADF:ADR	1/1:255:2359:2359:359:1987:84.23%:0E0:37:38:271:88:1051:936
DN23376_c2_g1_i5	354	.	A	G	.	PASS	ADP=2439;WT=0;HET=0;HOM=1;NC=0	GT:GQ:SDP:DP:RD:AD:FREQ:PVAL:RBQ:ABQ:RDF:RDR:ADF:ADR	1/1:255:2439:2439:433:2001:82.04%:0E0:37:37:326:107:977:1024
DN23376_c2_g1_i5	363	.	G	A	.	PASS	ADP=2401;WT=0;HET=0;HOM=1;NC=0	GT:GQ:SDP:DP:RD:AD:FREQ:PVAL:RBQ:ABQ:RDF:RDR:ADF:ADR	1/1:255:2407:2401:451:1941:80.94%:0E0:38:37:324:127:854:1087
DN23376_c2_g1_i5	384	.	C	A	.	PASS	ADP=2475;WT=0;HET=0;HOM=1;NC=0	GT:GQ:SDP:DP:RD:AD:FREQ:PVAL:RBQ:ABQ:RDF:RDR:ADF:ADR	1/1:255:2481:2475:330:2140:86.46%:0E0:38:37:220:110:923:1217
DN23376_c2_g1_i5	1361	.	T	C	.	PASS	ADP=247;WT=0;HET=0;HOM=1;NC=0	GT:GQ:SDP:DP:RD:AD:FREQ:PVAL:RBQ:ABQ:RDF:RDR:ADF:ADR	1/1:255:255:247:0:247:100%:5.4491E-148:0:38:0:0:171:76
DN23376_c2_g1_i5	2193	.	A	G	.	PASS	ADP=502;WT=0;HET=0;HOM=1;NC=0	GT:GQ:SDP:DP:RD:AD:FREQ:PVAL:RBQ:ABQ:RDF:RDR:ADF:ADR	1/1:255:503:502:94:408:81.27%:6.849E-190:38:38:41:53:201:207
DN23376_c2_g1_i5	2361	.	A	C	.	PASS	ADP=578;WT=0;HET=0;HOM=1;NC=0	GT:GQ:SDP:DP:RD:AD:FREQ:PVAL:RBQ:ABQ:RDF:RDR:ADF:ADR	1/1:255:580:578:108:470:81.31%:9.4253E-219:37:38:55:53:278:192
DN23376_c2_g1_i5	2444	.	A	G	.	PASS	ADP=771;WT=0;HET=0;HOM=1;NC=0	GT:GQ:SDP:DP:RD:AD:FREQ:PVAL:RBQ:ABQ:RDF:RDR:ADF:ADR	1/1:255:771:771:121:649:84.18%:2.647E-310:38:38:57:64:263:386
DN21867_c0_g1_i5	89	.	G	A	.	PASS	ADP=73;WT=0;HET=0;HOM=1;NC=0	GT:GQ:SDP:DP:RD:AD:FREQ:PVAL:RBQ:ABQ:RDF:RDR:ADF:ADR	1/1:255:73:73:10:63:86.3%:4.1364E-31:39:36:5:5:52:11
DN21867_c0_g1_i5	92	.	C	T	.	PASS	ADP=78;WT=0;HET=0;HOM=1;NC=0	GT:GQ:SDP:DP:RD:AD:FREQ:PVAL:RBQ:ABQ:RDF:RDR:ADF:ADR	1/1:255:78:78:10:68:87.18%:7.7476E-34:39:37:5:5:57:11
DN22426_c0_g1_i1	416	.	G	A	.	PASS	ADP=312;WT=0;HET=0;HOM=1;NC=0	GT:GQ:SDP:DP:RD:AD:FREQ:PVAL:RBQ:ABQ:RDF:RDR:ADF:ADR	1/1:255:313:312:60:252:80.77%:6.0142E-117:37:37:19:41:130:122
DN22426_c0_g1_i1	417	.	T	C	.	PASS	ADP=308;WT=0;HET=0;HOM=1;NC=0	GT:GQ:SDP:DP:RD:AD:FREQ:PVAL:RBQ:ABQ:RDF:RDR:ADF:ADR	1/1:255:309:308:61:247:80.19%:4.5647E-114:37:37:19:42:129:118
DN22426_c0_g1_i1	419	.	G	A	.	PASS	ADP=311;WT=0;HET=0;HOM=1;NC=0	GT:GQ:SDP:DP:RD:AD:FREQ:PVAL:RBQ:ABQ:RDF:RDR:ADF:ADR	1/1:255:311:311:42:266:85.53%:4.4508E-130:38:36:14:28:136:130
DN23767_c1_g3_i1	44	.	G	A	.	PASS	ADP=7;WT=0;HET=0;HOM=1;NC=0	GT:GQ:SDP:DP:RD:AD:FREQ:PVAL:RBQ:ABQ:RDF:RDR:ADF:ADR	1/1:26:7:7:1:6:85.71%:2.331E-3:31:38:1:0:5:1
DN23767_c1_g3_i1	49	.	A	C	.	PASS	ADP=7;WT=0;HET=0;HOM=1;NC=0	GT:GQ:SDP:DP:RD:AD:FREQ:PVAL:RBQ:ABQ:RDF:RDR:ADF:ADR	1/1:26:7:7:1:6:85.71%:2.331E-3:39:38:1:0:5:1
DN23767_c1_g3_i1	437	.	G	A	.	PASS	ADP=291;WT=0;HET=0;HOM=1;NC=0	GT:GQ:SDP:DP:RD:AD:FREQ:PVAL:RBQ:ABQ:RDF:RDR:ADF:ADR	1/1:255:291:291:53:238:81.79%:1.7876E-111:38:38:26:27:101:137
DN23767_c1_g3_i1	446	.	C	T	.	PASS	ADP=296;WT=0;HET=0;HOM=1;NC=0	GT:GQ:SDP:DP:RD:AD:FREQ:PVAL:RBQ:ABQ:RDF:RDR:ADF:ADR	1/1:255:296:296:54:242:81.76%:2.6138E-113:38:38:27:27:100:142
DN23767_c1_g3_i1	464	.	G	A	.	PASS	ADP=302;WT=0;HET=0;HOM=1;NC=0	GT:GQ:SDP:DP:RD:AD:FREQ:PVAL:RBQ:ABQ:RDF:RDR:ADF:ADR	1/1:255:302:302:56:246:81.46%:7.2315E-115:38:38:28:28:109:137
DN23924_c0_g1_i2	2405	.	G	C	.	PASS	ADP=172;WT=0;HET=0;HOM=1;NC=0	GT:GQ:SDP:DP:RD:AD:FREQ:PVAL:RBQ:ABQ:RDF:RDR:ADF:ADR	1/1:255:172:172:34:138:80.23%:5.7683E-64:39:39:7:27:60:78
DN24291_c2_g1_i4	270	.	C	T	.	PASS	ADP=580;WT=0;HET=0;HOM=1;NC=0	GT:GQ:SDP:DP:RD:AD:FREQ:PVAL:RBQ:ABQ:RDF:RDR:ADF:ADR	1/1:255:580:580:98:481:82.93%:1.7932E-227:38:38:56:42:273:208
DN24274_c0_g1_i1	955	.	A	T	.	PASS	ADP=682;WT=0;HET=0;HOM=1;NC=0	GT:GQ:SDP:DP:RD:AD:FREQ:PVAL:RBQ:ABQ:RDF:RDR:ADF:ADR	1/1:255:682:682:123:558:81.82%:4.4508E-261:38:38:62:61:262:296
DN24730_c0_g2_i2	228	.	T	G	.	PASS	ADP=63;WT=0;HET=0;HOM=1;NC=0	GT:GQ:SDP:DP:RD:AD:FREQ:PVAL:RBQ:ABQ:RDF:RDR:ADF:ADR	1/1:233:63:63:12:51:80.95%:4.3288E-24:39:38:8:4:28:23
DN24730_c0_g2_i2	261	.	G	T	.	PASS	ADP=58;WT=0;HET=0;HOM=1;NC=0	GT:GQ:SDP:DP:RD:AD:FREQ:PVAL:RBQ:ABQ:RDF:RDR:ADF:ADR	1/1:240:58:58:8:50:86.21%:9.3525E-25:39:38:4:4:22:28
DN24730_c0_g2_i2	385	.	T	C	.	PASS	ADP=117;WT=0;HET=0;HOM=1;NC=0	GT:GQ:SDP:DP:RD:AD:FREQ:PVAL:RBQ:ABQ:RDF:RDR:ADF:ADR	1/1:255:117:117:21:96:82.05%:2.3711E-45:39:38:13:8:57:39
DN24730_c0_g2_i2	403	.	A	G	.	PASS	ADP=126;WT=0;HET=0;HOM=1;NC=0	GT:GQ:SDP:DP:RD:AD:FREQ:PVAL:RBQ:ABQ:RDF:RDR:ADF:ADR	1/1:255:126:126:23:103:81.75%:1.7092E-48:39:38:15:8:59:44
DN24730_c0_g2_i2	1057	.	T	C	.	PASS	ADP=1403;WT=0;HET=0;HOM=1;NC=0	GT:GQ:SDP:DP:RD:AD:FREQ:PVAL:RBQ:ABQ:RDF:RDR:ADF:ADR	1/1:255:1403:1403:225:1178:83.96%:0E0:38:38:105:120:558:620
DN24730_c0_g2_i2	1075	.	T	A	.	PASS	ADP=1592;WT=0;HET=0;HOM=1;NC=0	GT:GQ:SDP:DP:RD:AD:FREQ:PVAL:RBQ:ABQ:RDF:RDR:ADF:ADR	1/1:255:1592:1592:44:1546:97.11%:0E0:38:37:20:24:792:754
DN24730_c0_g2_i2	1096	.	A	T	.	PASS	ADP=1585;WT=0;HET=0;HOM=1;NC=0	GT:GQ:SDP:DP:RD:AD:FREQ:PVAL:RBQ:ABQ:RDF:RDR:ADF:ADR	1/1:255:1586:1585:55:1529:96.47%:0E0:37:38:29:26:822:707
DN23326_c1_g1_i1	38	.	C	G	.	PASS	ADP=7;WT=0;HET=0;HOM=1;NC=0	GT:GQ:SDP:DP:RD:AD:FREQ:PVAL:RBQ:ABQ:RDF:RDR:ADF:ADR	1/1:26:7:7:1:6:85.71%:2.331E-3:35:37:1:0:6:0
DN23326_c1_g1_i1	40	.	T	A	.	PASS	ADP=7;WT=0;HET=0;HOM=1;NC=0	GT:GQ:SDP:DP:RD:AD:FREQ:PVAL:RBQ:ABQ:RDF:RDR:ADF:ADR	1/1:29:7:7:0:6:85.71%:1.0823E-3:0:39:0:0:6:0
DN23326_c1_g1_i1	43	.	C	A	.	PASS	ADP=9;WT=0;HET=0;HOM=1;NC=0	GT:GQ:SDP:DP:RD:AD:FREQ:PVAL:RBQ:ABQ:RDF:RDR:ADF:ADR	1/1:46:9:9:0:9:100%:2.0568E-5:0:38:0:0:9:0
DN24616_c0_g2_i5	2542	.	A	T	.	PASS	ADP=41;WT=0;HET=0;HOM=1;NC=0	GT:GQ:SDP:DP:RD:AD:FREQ:PVAL:RBQ:ABQ:RDF:RDR:ADF:ADR	1/1:149:41:41:8:33:80.49%:1.0617E-15:36:38:1:7:4:29
DN24095_c1_g1_i3	59	.	A	T	.	PASS	ADP=93;WT=0;HET=0;HOM=1;NC=0	GT:GQ:SDP:DP:RD:AD:FREQ:PVAL:RBQ:ABQ:RDF:RDR:ADF:ADR	1/1:255:93:93:1:89:95.7%:9.9987E-52:40:39:1:0:72:17
DN24095_c1_g1_i3	60	.	T	A	.	PASS	ADP=94;WT=0;HET=0;HOM=1;NC=0	GT:GQ:SDP:DP:RD:AD:FREQ:PVAL:RBQ:ABQ:RDF:RDR:ADF:ADR	1/1:255:94:94:1:90:98.9%:2.5411E-52:40:38:1:0:72:18
DN24438_c0_g2_i3	17	.	A	C	.	PASS	ADP=41;WT=0;HET=0;HOM=1;NC=0	GT:GQ:SDP:DP:RD:AD:FREQ:PVAL:RBQ:ABQ:RDF:RDR:ADF:ADR	1/1:236:41:41:0:41:100%:2.3541E-24:0:39:0:0:34:7
DN24438_c0_g2_i3	32	.	A	G	.	PASS	ADP=107;WT=0;HET=0;HOM=1;NC=0	GT:GQ:SDP:DP:RD:AD:FREQ:PVAL:RBQ:ABQ:RDF:RDR:ADF:ADR	1/1:255:107:107:15:92:85.98%:4.2926E-45:37:38:14:1:83:9
DN21980_c2_g1_i2	1457	.	A	G	.	PASS	ADP=463;WT=0;HET=0;HOM=1;NC=0	GT:GQ:SDP:DP:RD:AD:FREQ:PVAL:RBQ:ABQ:RDF:RDR:ADF:ADR	1/1:255:465:463:70:391:84.45%:4.3815E-188:39:38:40:30:158:233
DN21980_c2_g1_i2	1578	.	T	C	.	PASS	ADP=686;WT=0;HET=0;HOM=1;NC=0	GT:GQ:SDP:DP:RD:AD:FREQ:PVAL:RBQ:ABQ:RDF:RDR:ADF:ADR	1/1:255:694:686:85:601:87.61%:3.2717E-297:38:38:55:30:428:173
DN21032_c0_g2_i3	2463	.	T	C	.	PASS	ADP=52;WT=0;HET=0;HOM=1;NC=0	GT:GQ:SDP:DP:RD:AD:FREQ:PVAL:RBQ:ABQ:RDF:RDR:ADF:ADR	1/1:246:52:52:4:48:92.31%:2.3201E-25:38:38:3:1:8:40
DN22666_c0_g1_i3	2523	.	A	T	.	PASS	ADP=56;WT=0;HET=0;HOM=1;NC=0	GT:GQ:SDP:DP:RD:AD:FREQ:PVAL:RBQ:ABQ:RDF:RDR:ADF:ADR	1/1:238:56:56:7:49:87.5%:1.4165E-24:36:38:0:7:2:47
DN22666_c0_g1_i3	2524	.	A	G	.	PASS	ADP=54;WT=0;HET=0;HOM=1;NC=0	GT:GQ:SDP:DP:RD:AD:FREQ:PVAL:RBQ:ABQ:RDF:RDR:ADF:ADR	1/1:227:54:54:7:47:87.04%:1.7551E-23:36:38:0:7:2:45
DN22666_c0_g1_i3	2533	.	T	A	.	PASS	ADP=39;WT=0;HET=0;HOM=1;NC=0	GT:GQ:SDP:DP:RD:AD:FREQ:PVAL:RBQ:ABQ:RDF:RDR:ADF:ADR	1/1:173:39:39:4:35:89.74%:4.5343E-18:40:38:0:4:0:35
DN22666_c0_g1_i3	2538	.	T	C	.	PASS	ADP=34;WT=0;HET=0;HOM=1;NC=0	GT:GQ:SDP:DP:RD:AD:FREQ:PVAL:RBQ:ABQ:RDF:RDR:ADF:ADR	1/1:145:34:34:4:30:88.24%:2.5943E-15:37:35:0:4:0:30
DN23571_c0_g2_i2	247	.	T	C	.	PASS	ADP=414;WT=0;HET=0;HOM=1;NC=0	GT:GQ:SDP:DP:RD:AD:FREQ:PVAL:RBQ:ABQ:RDF:RDR:ADF:ADR	1/1:255:414:414:76:338:81.64%:6.5628E-158:37:38:46:30:209:129
DN23552_c0_g1_i2	87	.	T	C	.	PASS	ADP=20;WT=0;HET=0;HOM=1;NC=0	GT:GQ:SDP:DP:RD:AD:FREQ:PVAL:RBQ:ABQ:RDF:RDR:ADF:ADR	1/1:71:20:20:4:16:80%:7.7086E-8:34:37:2:2:15:1
DN18422_c0_g1_i1	24	.	T	C	.	PASS	ADP=7;WT=0;HET=0;HOM=1;NC=0	GT:GQ:SDP:DP:RD:AD:FREQ:PVAL:RBQ:ABQ:RDF:RDR:ADF:ADR	1/1:35:7:7:0:7:100%:2.9138E-4:0:37:0:0:7:0
DN8731_c0_g1_i1	12	.	C	T	.	PASS	ADP=6;WT=0;HET=0;HOM=1;NC=0	GT:GQ:SDP:DP:RD:AD:FREQ:PVAL:RBQ:ABQ:RDF:RDR:ADF:ADR	1/1:24:6:6:0:5:83.33%:3.9683E-3:0:36:0:0:5:0
DN23482_c0_g1_i2	2566	.	C	T	.	PASS	ADP=25;WT=0;HET=0;HOM=1;NC=0	GT:GQ:SDP:DP:RD:AD:FREQ:PVAL:RBQ:ABQ:RDF:RDR:ADF:ADR	1/1:98:25:25:2:20:80%:1.3117E-10:35:34:0:2:1:19
DN22923_c0_g2_i6	642	.	TGCCAC	T	.	PASS	ADP=155;WT=0;HET=0;HOM=1;NC=0	GT:GQ:SDP:DP:RD:AD:FREQ:PVAL:RBQ:ABQ:RDF:RDR:ADF:ADR	1/1:255:155:155:27:128:82.58%:1.3436E-60:37:38:14:13:55:73
DN24292_c1_g3_i2	27	.	T	C	.	PASS	ADP=51;WT=0;HET=0;HOM=1;NC=0	GT:GQ:SDP:DP:RD:AD:FREQ:PVAL:RBQ:ABQ:RDF:RDR:ADF:ADR	1/1:252:51:51:3:48:94.12%:6.2071E-26:32:38:3:0:44:4
DN22760_c0_g1_i1	2	.	G	T	.	PASS	ADP=6;WT=0;HET=0;HOM=1;NC=0	GT:GQ:SDP:DP:RD:AD:FREQ:PVAL:RBQ:ABQ:RDF:RDR:ADF:ADR	1/1:29:6:6:0:6:100%:1.0823E-3:0:34:0:0:6:0
DN22760_c0_g1_i1	3	.	A	T	.	PASS	ADP=7;WT=0;HET=0;HOM=1;NC=0	GT:GQ:SDP:DP:RD:AD:FREQ:PVAL:RBQ:ABQ:RDF:RDR:ADF:ADR	1/1:29:7:7:0:6:85.71%:1.0823E-3:0:34:0:0:6:0
DN22760_c0_g1_i1	55	.	ATT	A	.	PASS	ADP=66;WT=0;HET=0;HOM=1;NC=0	GT:GQ:SDP:DP:RD:AD:FREQ:PVAL:RBQ:ABQ:RDF:RDR:ADF:ADR	1/1:156:66:66:4:32:84.21%:2.0653E-16:38:38:4:0:26:6
DN21918_c1_g1_i2	65	.	A	G	.	PASS	ADP=13;WT=0;HET=0;HOM=1;NC=0	GT:GQ:SDP:DP:RD:AD:FREQ:PVAL:RBQ:ABQ:RDF:RDR:ADF:ADR	1/1:49:13:13:2:11:84.62%:1.0096E-5:40:37:2:0:11:0
DN21918_c1_g1_i2	69	.	G	T	.	PASS	ADP=15;WT=0;HET=0;HOM=1;NC=0	GT:GQ:SDP:DP:RD:AD:FREQ:PVAL:RBQ:ABQ:RDF:RDR:ADF:ADR	1/1:60:15:15:2:13:86.67%:8.7675E-7:39:39:2:0:13:0
DN21918_c1_g1_i2	77	.	C	T	.	PASS	ADP=26;WT=0;HET=0;HOM=1;NC=0	GT:GQ:SDP:DP:RD:AD:FREQ:PVAL:RBQ:ABQ:RDF:RDR:ADF:ADR	1/1:121:26:26:2:24:92.31%:7.6222E-13:40:37:2:0:24:0
DN21918_c1_g1_i2	78	.	C	G	.	PASS	ADP=26;WT=0;HET=0;HOM=1;NC=0	GT:GQ:SDP:DP:RD:AD:FREQ:PVAL:RBQ:ABQ:RDF:RDR:ADF:ADR	1/1:121:26:26:2:24:92.31%:7.6222E-13:40:37:2:0:24:0
DN20200_c0_g1_i1	1213	.	G	A	.	PASS	ADP=273;WT=0;HET=0;HOM=1;NC=0	GT:GQ:SDP:DP:RD:AD:FREQ:PVAL:RBQ:ABQ:RDF:RDR:ADF:ADR	1/1:255:273:273:34:239:87.55%:2.3597E-118:38:38:14:20:126:113
DN20200_c0_g1_i1	1219	.	G	T	.	PASS	ADP=257;WT=0;HET=0;HOM=1;NC=0	GT:GQ:SDP:DP:RD:AD:FREQ:PVAL:RBQ:ABQ:RDF:RDR:ADF:ADR	1/1:255:259:257:29:228:88.72%:2.3677E-114:38:38:12:17:119:109
DN20200_c0_g1_i1	1229	.	A	G	.	PASS	ADP=249;WT=0;HET=0;HOM=1;NC=0	GT:GQ:SDP:DP:RD:AD:FREQ:PVAL:RBQ:ABQ:RDF:RDR:ADF:ADR	1/1:255:249:249:30:219:87.95%:5.9715E-109:38:38:12:18:109:110
DN22939_c0_g1_i2	2047	.	T	A	.	PASS	ADP=302;WT=0;HET=0;HOM=1;NC=0	GT:GQ:SDP:DP:RD:AD:FREQ:PVAL:RBQ:ABQ:RDF:RDR:ADF:ADR	1/1:255:302:302:40:262:86.75%:1.2163E-128:39:38:22:18:119:143
DN22939_c0_g1_i2	2071	.	T	A	.	PASS	ADP=345;WT=0;HET=0;HOM=1;NC=0	GT:GQ:SDP:DP:RD:AD:FREQ:PVAL:RBQ:ABQ:RDF:RDR:ADF:ADR	1/1:255:345:345:46:298:86.38%:4.5352E-146:38:37:17:29:119:179
DN21254_c1_g1_i1	1400	.	A	T	.	PASS	ADP=427;WT=0;HET=0;HOM=1;NC=0	GT:GQ:SDP:DP:RD:AD:FREQ:PVAL:RBQ:ABQ:RDF:RDR:ADF:ADR	1/1:255:433:427:74:352:82.44%:6.6037E-166:37:37:44:30:157:195
DN21297_c0_g1_i1	1813	.	A	G	.	PASS	ADP=352;WT=0;HET=0;HOM=1;NC=0	GT:GQ:SDP:DP:RD:AD:FREQ:PVAL:RBQ:ABQ:RDF:RDR:ADF:ADR	1/1:255:352:352:41:310:88.07%:1.1406E-154:39:37:21:20:134:176
DN19392_c0_g1_i1	292	.	G	A	.	PASS	ADP=17;WT=0;HET=0;HOM=1;NC=0	GT:GQ:SDP:DP:RD:AD:FREQ:PVAL:RBQ:ABQ:RDF:RDR:ADF:ADR	1/1:63:17:17:3:14:82.35%:4.8851E-7:35:38:0:3:13:1
DN22565_c0_g4_i1	1628	.	TGCA	T	.	PASS	ADP=1141;WT=0;HET=0;HOM=1;NC=0	GT:GQ:SDP:DP:RD:AD:FREQ:PVAL:RBQ:ABQ:RDF:RDR:ADF:ADR	1/1:255:1141:1141:185:954:83.76%:0E0:38:38:96:89:534:420
DN20034_c0_g1_i1	2062	.	A	G	.	PASS	ADP=206;WT=0;HET=0;HOM=1;NC=0	GT:GQ:SDP:DP:RD:AD:FREQ:PVAL:RBQ:ABQ:RDF:RDR:ADF:ADR	1/1:255:206:206:40:166:80.58%:4.4656E-77:39:38:6:34:73:93
DN22774_c0_g1_i3	782	.	T	C	.	PASS	ADP=435;WT=0;HET=0;HOM=1;NC=0	GT:GQ:SDP:DP:RD:AD:FREQ:PVAL:RBQ:ABQ:RDF:RDR:ADF:ADR	1/1:255:436:435:84:351:80.69%:1.3743E-162:38:38:44:40:173:178
DN22774_c0_g1_i3	800	.	C	T	.	PASS	ADP=398;WT=0;HET=0;HOM=1;NC=0	GT:GQ:SDP:DP:RD:AD:FREQ:PVAL:RBQ:ABQ:RDF:RDR:ADF:ADR	1/1:255:400:398:73:325:81.66%:7.0941E-152:38:39:38:35:164:161
DN22817_c0_g1_i1	481	.	G	T	.	PASS	ADP=608;WT=0;HET=0;HOM=1;NC=0	GT:GQ:SDP:DP:RD:AD:FREQ:PVAL:RBQ:ABQ:RDF:RDR:ADF:ADR	1/1:255:608:608:76:532:87.5%:7.8868E-263:38:38:39:37:269:263
DN22817_c0_g1_i1	1100	.	C	T	.	PASS	ADP=565;WT=0;HET=0;HOM=1;NC=0	GT:GQ:SDP:DP:RD:AD:FREQ:PVAL:RBQ:ABQ:RDF:RDR:ADF:ADR	1/1:255:565:565:69:495:87.61%:2.8513E-245:38:39:36:33:226:269
DN22817_c0_g1_i1	2494	.	T	A	.	PASS	ADP=31;WT=0;HET=0;HOM=1;NC=0	GT:GQ:SDP:DP:RD:AD:FREQ:PVAL:RBQ:ABQ:RDF:RDR:ADF:ADR	1/1:120:31:31:5:26:83.87%:8.0999E-13:36:36:0:5:0:26
DN24530_c1_g1_i13	967	.	A	G	.	PASS	ADP=853;WT=0;HET=0;HOM=1;NC=0	GT:GQ:SDP:DP:RD:AD:FREQ:PVAL:RBQ:ABQ:RDF:RDR:ADF:ADR	1/1:255:853:853:156:697:81.71%:0E0:38:38:76:80:342:355
DN24400_c0_g1_i3	742	.	G	A	.	PASS	ADP=1800;WT=0;HET=0;HOM=1;NC=0	GT:GQ:SDP:DP:RD:AD:FREQ:PVAL:RBQ:ABQ:RDF:RDR:ADF:ADR	1/1:255:1800:1800:338:1462:81.22%:0E0:38:38:158:180:739:723
DN20640_c0_g1_i2	2526	.	G	C	.	PASS	ADP=7;WT=0;HET=0;HOM=1;NC=0	GT:GQ:SDP:DP:RD:AD:FREQ:PVAL:RBQ:ABQ:RDF:RDR:ADF:ADR	1/1:26:7:7:1:6:85.71%:2.331E-3:39:28:0:1:0:6
DN20996_c0_g1_i1	1982	.	A	G	.	PASS	ADP=264;WT=0;HET=0;HOM=1;NC=0	GT:GQ:SDP:DP:RD:AD:FREQ:PVAL:RBQ:ABQ:RDF:RDR:ADF:ADR	1/1:255:264:264:52:211:80.23%:1.5333E-97:38:38:26:26:96:115
DN24149_c0_g1_i9	2508	.	A	C	.	PASS	ADP=8;WT=0;HET=0;HOM=1;NC=0	GT:GQ:SDP:DP:RD:AD:FREQ:PVAL:RBQ:ABQ:RDF:RDR:ADF:ADR	1/1:41:8:8:0:8:100%:7.77E-5:0:35:0:0:0:8
DN24160_c0_g1_i1	44	.	G	C	.	PASS	ADP=11;WT=0;HET=0;HOM=1;NC=0	GT:GQ:SDP:DP:RD:AD:FREQ:PVAL:RBQ:ABQ:RDF:RDR:ADF:ADR	1/1:39:11:11:2:9:81.82%:1.1057E-4:40:35:1:1:9:0
DN24160_c0_g1_i1	2297	.	A	G	.	PASS	ADP=2219;WT=0;HET=0;HOM=1;NC=0	GT:GQ:SDP:DP:RD:AD:FREQ:PVAL:RBQ:ABQ:RDF:RDR:ADF:ADR	1/1:255:2219:2219:311:1907:85.94%:0E0:38:38:140:171:586:1321
DN15899_c0_g1_i1	1	.	T	C	.	PASS	ADP=8;WT=0;HET=0;HOM=1;NC=0	GT:GQ:SDP:DP:RD:AD:FREQ:PVAL:RBQ:ABQ:RDF:RDR:ADF:ADR	1/1:31:8:8:1:7:87.5%:6.993E-4:35:35:1:0:7:0
DN24200_c0_g1_i1	731	.	G	T	.	PASS	ADP=242;WT=0;HET=0;HOM=1;NC=0	GT:GQ:SDP:DP:RD:AD:FREQ:PVAL:RBQ:ABQ:RDF:RDR:ADF:ADR	1/1:255:243:242:48:194:80.17%:1.1311E-89:38:38:26:22:121:73
DN24200_c0_g1_i1	808	.	A	C	.	PASS	ADP=302;WT=0;HET=0;HOM=1;NC=0	GT:GQ:SDP:DP:RD:AD:FREQ:PVAL:RBQ:ABQ:RDF:RDR:ADF:ADR	1/1:255:302:302:45:256:84.77%:1.4092E-123:38:38:32:13:148:108
DN24200_c0_g1_i1	809	.	A	C	.	PASS	ADP=321;WT=0;HET=0;HOM=1;NC=0	GT:GQ:SDP:DP:RD:AD:FREQ:PVAL:RBQ:ABQ:RDF:RDR:ADF:ADR	1/1:255:321:321:47:274:85.36%:1.2296E-132:37:38:32:15:155:119
DN23343_c0_g3_i1	438	.	A	G	.	PASS	ADP=213;WT=0;HET=0;HOM=1;NC=0	GT:GQ:SDP:DP:RD:AD:FREQ:PVAL:RBQ:ABQ:RDF:RDR:ADF:ADR	1/1:255:214:213:10:203:95.31%:1.02E-110:37:38:10:0:94:109
DN23343_c0_g3_i1	455	.	C	T	.	PASS	ADP=212;WT=0;HET=0;HOM=1;NC=0	GT:GQ:SDP:DP:RD:AD:FREQ:PVAL:RBQ:ABQ:RDF:RDR:ADF:ADR	1/1:255:212:212:14:197:93.36%:1.5388E-104:37:38:14:0:95:102
DN23343_c0_g3_i1	1018	.	A	C	.	PASS	ADP=158;WT=0;HET=0;HOM=1;NC=0	GT:GQ:SDP:DP:RD:AD:FREQ:PVAL:RBQ:ABQ:RDF:RDR:ADF:ADR	1/1:255:158:158:1:156:98.73%:1.0522E-91:16:37:0:1:107:49
DN23343_c0_g3_i1	1034	.	C	A	.	PASS	ADP=193;WT=0;HET=0;HOM=1;NC=0	GT:GQ:SDP:DP:RD:AD:FREQ:PVAL:RBQ:ABQ:RDF:RDR:ADF:ADR	1/1:255:193:193:1:191:98.96%:1.2038E-112:16:38:0:1:124:67
DN23343_c0_g3_i1	1652	.	A	T	.	PASS	ADP=220;WT=0;HET=0;HOM=1;NC=0	GT:GQ:SDP:DP:RD:AD:FREQ:PVAL:RBQ:ABQ:RDF:RDR:ADF:ADR	1/1:255:220:220:44:176:80%:2.7752E-81:38:37:22:22:91:85
DN19344_c0_g1_i1	2446	.	T	G	.	PASS	ADP=101;WT=0;HET=0;HOM=1;NC=0	GT:GQ:SDP:DP:RD:AD:FREQ:PVAL:RBQ:ABQ:RDF:RDR:ADF:ADR	1/1:255:101:101:13:87:86.14%:4.2401E-43:39:38:4:9:22:65
DN19344_c0_g1_i1	2448	.	A	G	.	PASS	ADP=97;WT=0;HET=0;HOM=1;NC=0	GT:GQ:SDP:DP:RD:AD:FREQ:PVAL:RBQ:ABQ:RDF:RDR:ADF:ADR	1/1:255:97:97:17:80:82.47%:5.1753E-38:39:38:5:12:20:60
DN19344_c0_g1_i1	2506	.	C	T	.	PASS	ADP=18;WT=0;HET=0;HOM=1;NC=0	GT:GQ:SDP:DP:RD:AD:FREQ:PVAL:RBQ:ABQ:RDF:RDR:ADF:ADR	1/1:68:18:18:3:15:83.33%:1.4655E-7:34:34:0:3:0:15
DN23710_c1_g1_i2	14	.	G	A	.	PASS	ADP=11;WT=0;HET=0;HOM=1;NC=0	GT:GQ:SDP:DP:RD:AD:FREQ:PVAL:RBQ:ABQ:RDF:RDR:ADF:ADR	1/1:42:11:11:1:9:81.82%:5.9538E-5:40:37:1:0:9:0
DN23600_c0_g1_i1	1212	.	A	T	.	PASS	ADP=462;WT=0;HET=0;HOM=1;NC=0	GT:GQ:SDP:DP:RD:AD:FREQ:PVAL:RBQ:ABQ:RDF:RDR:ADF:ADR	1/1:255:462:462:56:406:87.88%:1.7378E-201:38:38:29:27:215:191
DN11315_c0_g1_i1	58	.	A	G	.	PASS	ADP=26;WT=0;HET=0;HOM=1;NC=0	GT:GQ:SDP:DP:RD:AD:FREQ:PVAL:RBQ:ABQ:RDF:RDR:ADF:ADR	1/1:121:26:26:2:24:92.31%:7.6222E-13:16:28:2:0:20:4
DN23258_c0_g1_i3	1652	.	T	C	.	PASS	ADP=257;WT=0;HET=0;HOM=1;NC=0	GT:GQ:SDP:DP:RD:AD:FREQ:PVAL:RBQ:ABQ:RDF:RDR:ADF:ADR	1/1:255:260:257:40:217:84.44%:3.3741E-104:38:38:17:23:111:106
DN24531_c0_g2_i2	60	.	A	G	.	PASS	ADP=10;WT=0;HET=0;HOM=1;NC=0	GT:GQ:SDP:DP:RD:AD:FREQ:PVAL:RBQ:ABQ:RDF:RDR:ADF:ADR	1/1:52:10:10:0:10:100%:5.4125E-6:0:36:0:0:10:0
DN24531_c0_g2_i2	95	.	A	G	.	PASS	ADP=70;WT=0;HET=0;HOM=1;NC=0	GT:GQ:SDP:DP:RD:AD:FREQ:PVAL:RBQ:ABQ:RDF:RDR:ADF:ADR	1/1:255:70:70:0:70:100%:1.0659E-41:0:35:0:0:58:12
DN24531_c0_g2_i2	2415	.	T	G	.	PASS	ADP=66;WT=0;HET=0;HOM=1;NC=0	GT:GQ:SDP:DP:RD:AD:FREQ:PVAL:RBQ:ABQ:RDF:RDR:ADF:ADR	1/1:255:66:66:10:56:84.85%:2.5293E-27:32:38:4:6:12:44
DN22876_c0_g1_i1	296	.	C	T	.	PASS	ADP=174;WT=0;HET=0;HOM=1;NC=0	GT:GQ:SDP:DP:RD:AD:FREQ:PVAL:RBQ:ABQ:RDF:RDR:ADF:ADR	1/1:255:174:174:32:142:81.61%:1.3516E-66:39:38:17:15:85:57
DN24464_c0_g1_i3	2287	.	A	C	.	PASS	ADP=227;WT=0;HET=0;HOM=1;NC=0	GT:GQ:SDP:DP:RD:AD:FREQ:PVAL:RBQ:ABQ:RDF:RDR:ADF:ADR	1/1:255:232:227:0:202:88.99%:6.101E-121:0:38:0:0:101:101
DN23413_c0_g1_i1	268	.	G	T	.	PASS	ADP=8;WT=0;HET=0;HOM=1;NC=0	GT:GQ:SDP:DP:RD:AD:FREQ:PVAL:RBQ:ABQ:RDF:RDR:ADF:ADR	1/1:31:8:8:1:7:87.5%:6.993E-4:16:38:1:0:5:2
DN23413_c0_g1_i1	273	.	T	G	.	PASS	ADP=10;WT=0;HET=0;HOM=1;NC=0	GT:GQ:SDP:DP:RD:AD:FREQ:PVAL:RBQ:ABQ:RDF:RDR:ADF:ADR	1/1:42:10:10:1:9:90%:5.9538E-5:27:38:1:0:7:2
DN24368_c0_g1_i6	2217	.	G	A	.	PASS	ADP=147;WT=0;HET=0;HOM=1;NC=0	GT:GQ:SDP:DP:RD:AD:FREQ:PVAL:RBQ:ABQ:RDF:RDR:ADF:ADR	1/1:255:147:147:27:119:80.95%:7.7749E-56:39:38:20:7:63:56
DN23587_c0_g1_i2	115	.	A	G	.	PASS	ADP=153;WT=0;HET=0;HOM=1;NC=0	GT:GQ:SDP:DP:RD:AD:FREQ:PVAL:RBQ:ABQ:RDF:RDR:ADF:ADR	1/1:255:153:153:16:137:89.54%:1.7116E-69:37:39:12:4:77:60
DN23587_c0_g1_i2	300	.	G	A	.	PASS	ADP=291;WT=0;HET=0;HOM=1;NC=0	GT:GQ:SDP:DP:RD:AD:FREQ:PVAL:RBQ:ABQ:RDF:RDR:ADF:ADR	1/1:255:291:291:36:255:87.63%:2.321E-126:39:38:16:20:151:104
DN23587_c0_g1_i2	307	.	G	T	.	PASS	ADP=290;WT=0;HET=0;HOM=1;NC=0	GT:GQ:SDP:DP:RD:AD:FREQ:PVAL:RBQ:ABQ:RDF:RDR:ADF:ADR	1/1:255:290:290:37:252:86.9%:2.5814E-124:37:38:16:21:154:98
DN23587_c0_g1_i2	456	.	T	A	.	PASS	ADP=413;WT=0;HET=0;HOM=1;NC=0	GT:GQ:SDP:DP:RD:AD:FREQ:PVAL:RBQ:ABQ:RDF:RDR:ADF:ADR	1/1:255:413:413:60:353:85.47%:6.018E-171:37:38:32:28:166:187
DN24422_c1_g1_i2	2360	.	G	A	.	PASS	ADP=592;WT=0;HET=0;HOM=1;NC=0	GT:GQ:SDP:DP:RD:AD:FREQ:PVAL:RBQ:ABQ:RDF:RDR:ADF:ADR	1/1:255:592:592:110:480:81.08%:1.7719E-223:38:38:51:59:169:311
DN24422_c1_g1_i2	2459	.	C	T	.	PASS	ADP=219;WT=0;HET=0;HOM=1;NC=0	GT:GQ:SDP:DP:RD:AD:FREQ:PVAL:RBQ:ABQ:RDF:RDR:ADF:ADR	1/1:255:219:219:36:182:83.11%:1.0996E-86:37:37:1:35:12:170
DN24422_c1_g1_i2	2505	.	A	G	.	PASS	ADP=18;WT=0;HET=0;HOM=1;NC=0	GT:GQ:SDP:DP:RD:AD:FREQ:PVAL:RBQ:ABQ:RDF:RDR:ADF:ADR	1/1:71:18:18:2:15:83.33%:7.3277E-8:35:33:0:2:0:15
DN22216_c1_g1_i1	2499	.	G	C	.	PASS	ADP=11;WT=0;HET=0;HOM=1;NC=0	GT:GQ:SDP:DP:RD:AD:FREQ:PVAL:RBQ:ABQ:RDF:RDR:ADF:ADR	1/1:52:11:11:0:10:90.91%:5.4125E-6:0:34:0:0:0:10
DN22216_c1_g1_i1	2501	.	C	G	.	PASS	ADP=11;WT=0;HET=0;HOM=1;NC=0	GT:GQ:SDP:DP:RD:AD:FREQ:PVAL:RBQ:ABQ:RDF:RDR:ADF:ADR	1/1:39:11:11:2:9:81.82%:1.1057E-4:31:34:0:2:0:9
DN20441_c0_g1_i8	38	.	A	G	.	PASS	ADP=10;WT=0;HET=0;HOM=1;NC=0	GT:GQ:SDP:DP:RD:AD:FREQ:PVAL:RBQ:ABQ:RDF:RDR:ADF:ADR	1/1:34:10:10:2:8:80%:3.5723E-4:38:39:2:0:8:0
DN20441_c0_g1_i8	40	.	A	G	.	PASS	ADP=12;WT=0;HET=0;HOM=1;NC=0	GT:GQ:SDP:DP:RD:AD:FREQ:PVAL:RBQ:ABQ:RDF:RDR:ADF:ADR	1/1:44:12:12:2:10:83.33%:3.3652E-5:35:39:2:0:9:1
DN22796_c0_g1_i3	850	.	G	T	.	PASS	ADP=315;WT=0;HET=0;HOM=1;NC=0	GT:GQ:SDP:DP:RD:AD:FREQ:PVAL:RBQ:ABQ:RDF:RDR:ADF:ADR	1/1:255:315:315:61:253:80.32%:3.2904E-117:38:38:27:34:108:145
DN22796_c0_g1_i3	1981	.	T	C	.	PASS	ADP=243;WT=0;HET=0;HOM=1;NC=0	GT:GQ:SDP:DP:RD:AD:FREQ:PVAL:RBQ:ABQ:RDF:RDR:ADF:ADR	1/1:255:247:243:47:196:80.66%:5.5973E-91:38:38:18:29:105:91
DN22796_c0_g1_i3	2032	.	A	G	.	PASS	ADP=236;WT=0;HET=0;HOM=1;NC=0	GT:GQ:SDP:DP:RD:AD:FREQ:PVAL:RBQ:ABQ:RDF:RDR:ADF:ADR	1/1:255:236:236:43:193:81.78%:1.7618E-90:37:38:21:22:86:107
DN24606_c0_g2_i9	2424	.	G	T	.	PASS	ADP=271;WT=0;HET=0;HOM=1;NC=0	GT:GQ:SDP:DP:RD:AD:FREQ:PVAL:RBQ:ABQ:RDF:RDR:ADF:ADR	1/1:255:273:271:46:225:83.03%:1.3305E-106:38:37:17:29:47:178
DN22741_c0_g1_i2	1	.	A	C	.	PASS	ADP=11;WT=0;HET=0;HOM=1;NC=0	GT:GQ:SDP:DP:RD:AD:FREQ:PVAL:RBQ:ABQ:RDF:RDR:ADF:ADR	1/1:47:11:11:1:10:83.33%:1.7011E-5:35:32:1:0:10:0
DN22741_c0_g1_i2	207	.	G	C	.	PASS	ADP=386;WT=0;HET=0;HOM=1;NC=0	GT:GQ:SDP:DP:RD:AD:FREQ:PVAL:RBQ:ABQ:RDF:RDR:ADF:ADR	1/1:255:390:386:39:347:89.9%:3.6582E-176:39:38:22:17:161:186
DN22741_c0_g1_i2	213	.	A	G	.	PASS	ADP=383;WT=0;HET=0;HOM=1;NC=0	GT:GQ:SDP:DP:RD:AD:FREQ:PVAL:RBQ:ABQ:RDF:RDR:ADF:ADR	1/1:255:386:383:40:343:89.56%:1.8464E-173:39:38:23:17:154:189
DN22741_c0_g1_i2	308	.	C	T	.	PASS	ADP=431;WT=0;HET=0;HOM=1;NC=0	GT:GQ:SDP:DP:RD:AD:FREQ:PVAL:RBQ:ABQ:RDF:RDR:ADF:ADR	1/1:255:431:431:84:346:80.28%:5.7658E-160:38:38:47:37:181:165
DN23333_c1_g1_i2	2489	.	C	T	.	PASS	ADP=33;WT=0;HET=0;HOM=1;NC=0	GT:GQ:SDP:DP:RD:AD:FREQ:PVAL:RBQ:ABQ:RDF:RDR:ADF:ADR	1/1:144:33:33:3:29:87.88%:3.5714E-15:28:34:0:3:1:28
DN24679_c1_g1_i4	2479	.	A	T	.	PASS	ADP=30;WT=0;HET=0;HOM=1;NC=0	GT:GQ:SDP:DP:RD:AD:FREQ:PVAL:RBQ:ABQ:RDF:RDR:ADF:ADR	1/1:118:30:30:4:25:83.33%:1.3609E-12:35:34:0:4:1:24
DN22700_c0_g1_i3	2269	.	G	A	.	PASS	ADP=7750;WT=0;HET=0;HOM=1;NC=0	GT:GQ:SDP:DP:RD:AD:FREQ:PVAL:RBQ:ABQ:RDF:RDR:ADF:ADR	1/1:255:7841:7750:1123:6625:85.49%:0E0:38:38:939:184:3314:3311
DN22700_c0_g1_i3	2287	.	C	G	.	PASS	ADP=7862;WT=0;HET=0;HOM=1;NC=0	GT:GQ:SDP:DP:RD:AD:FREQ:PVAL:RBQ:ABQ:RDF:RDR:ADF:ADR	1/1:255:7862:7862:1283:6577:83.66%:0E0:38:38:1038:245:3620:2957
DN23098_c2_g4_i1	237	.	G	A	.	PASS	ADP=201;WT=0;HET=0;HOM=1;NC=0	GT:GQ:SDP:DP:RD:AD:FREQ:PVAL:RBQ:ABQ:RDF:RDR:ADF:ADR	1/1:255:201:201:25:176:87.56%:2.8178E-87:37:37:16:9:91:85
DN23098_c2_g4_i1	2451	.	A	C	.	PASS	ADP=10;WT=0;HET=0;HOM=1;NC=0	GT:GQ:SDP:DP:RD:AD:FREQ:PVAL:RBQ:ABQ:RDF:RDR:ADF:ADR	1/1:52:10:10:0:10:100%:5.4125E-6:0:34:0:0:0:10
DN17079_c0_g1_i1	2431	.	A	C	.	PASS	ADP=100;WT=0;HET=0;HOM=1;NC=0	GT:GQ:SDP:DP:RD:AD:FREQ:PVAL:RBQ:ABQ:RDF:RDR:ADF:ADR	1/1:255:100:100:7:92:92%:1.0712E-48:34:36:1:6:9:83
DN17079_c0_g1_i1	2432	.	A	G	.	PASS	ADP=93;WT=0;HET=0;HOM=1;NC=0	GT:GQ:SDP:DP:RD:AD:FREQ:PVAL:RBQ:ABQ:RDF:RDR:ADF:ADR	1/1:255:93:93:6:87:93.55%:1.9554E-46:38:37:1:5:10:77
DN17079_c0_g1_i1	2434	.	C	T	.	PASS	ADP=87;WT=0;HET=0;HOM=1;NC=0	GT:GQ:SDP:DP:RD:AD:FREQ:PVAL:RBQ:ABQ:RDF:RDR:ADF:ADR	1/1:255:87:87:6:80:91.95%:1.9608E-42:38:37:1:5:9:71
DN17079_c0_g1_i1	2435	.	T	G	.	PASS	ADP=86;WT=0;HET=0;HOM=1;NC=0	GT:GQ:SDP:DP:RD:AD:FREQ:PVAL:RBQ:ABQ:RDF:RDR:ADF:ADR	1/1:255:86:86:7:79:91.86%:2.605E-41:35:36:2:5:9:70
DN17079_c0_g1_i1	2441	.	C	A	.	PASS	ADP=66;WT=0;HET=0;HOM=1;NC=0	GT:GQ:SDP:DP:RD:AD:FREQ:PVAL:RBQ:ABQ:RDF:RDR:ADF:ADR	1/1:255:66:66:6:59:89.39%:1.5065E-30:39:34:1:5:6:53
DN24304_c1_g1_i5	1300	.	A	G	.	PASS	ADP=599;WT=0;HET=0;HOM=1;NC=0	GT:GQ:SDP:DP:RD:AD:FREQ:PVAL:RBQ:ABQ:RDF:RDR:ADF:ADR	1/1:255:599:599:80:519:86.64%:3.92E-254:38:38:24:56:319:200
DN24314_c0_g1_i1	1103	.	G	A	.	PASS	ADP=531;WT=0;HET=0;HOM=1;NC=0	GT:GQ:SDP:DP:RD:AD:FREQ:PVAL:RBQ:ABQ:RDF:RDR:ADF:ADR	1/1:255:533:531:103:428:80.6%:5.3353E-198:38:38:45:58:199:229
DN20731_c0_g1_i1	598	.	C	T	.	PASS	ADP=105;WT=0;HET=0;HOM=1;NC=0	GT:GQ:SDP:DP:RD:AD:FREQ:PVAL:RBQ:ABQ:RDF:RDR:ADF:ADR	1/1:255:105:105:20:85:80.95%:7.9078E-40:39:38:10:10:47:38
DN19202_c0_g1_i1	2482	.	A	G	.	PASS	ADP=12;WT=0;HET=0;HOM=1;NC=0	GT:GQ:SDP:DP:RD:AD:FREQ:PVAL:RBQ:ABQ:RDF:RDR:ADF:ADR	1/1:47:12:12:1:10:83.33%:1.7011E-5:35:35:0:1:0:10
DN21822_c1_g2_i2	2469	.	A	G	.	PASS	ADP=23;WT=0;HET=0;HOM=1;NC=0	GT:GQ:SDP:DP:RD:AD:FREQ:PVAL:RBQ:ABQ:RDF:RDR:ADF:ADR	1/1:63:23:23:3:14:82.35%:4.8851E-7:40:35:0:3:0:14
DN21822_c1_g2_i2	2470	.	C	G	.	PASS	ADP=19;WT=0;HET=0;HOM=1;NC=0	GT:GQ:SDP:DP:RD:AD:FREQ:PVAL:RBQ:ABQ:RDF:RDR:ADF:ADR	1/1:49:19:19:2:11:84.62%:1.0096E-5:40:33:0:2:0:11
DN21340_c0_g2_i1	2481	.	T	G	.	PASS	ADP=32;WT=0;HET=0;HOM=1;NC=0	GT:GQ:SDP:DP:RD:AD:FREQ:PVAL:RBQ:ABQ:RDF:RDR:ADF:ADR	1/1:134:32:32:4:28:87.5%:3.2142E-14:35:34:0:4:0:28
DN20894_c1_g1_i2	1479	.	T	A	.	PASS	ADP=194;WT=0;HET=0;HOM=1;NC=0	GT:GQ:SDP:DP:RD:AD:FREQ:PVAL:RBQ:ABQ:RDF:RDR:ADF:ADR	1/1:255:194:194:29:165:85.05%:8.3313E-80:37:38:18:11:97:68
DN20894_c1_g1_i2	2479	.	A	G	.	PASS	ADP=15;WT=0;HET=0;HOM=1;NC=0	GT:GQ:SDP:DP:RD:AD:FREQ:PVAL:RBQ:ABQ:RDF:RDR:ADF:ADR	1/1:55:15:15:2:12:80%:2.9913E-6:35:34:0:2:0:12
DN24511_c0_g1_i3	148	.	C	T	.	PASS	ADP=163;WT=0;HET=0;HOM=1;NC=0	GT:GQ:SDP:DP:RD:AD:FREQ:PVAL:RBQ:ABQ:RDF:RDR:ADF:ADR	1/1:255:163:163:31:132:80.98%:1.336E-61:39:36:19:12:86:46
DN24240_c1_g1_i3	2454	.	C	A	.	PASS	ADP=13;WT=0;HET=0;HOM=1;NC=0	GT:GQ:SDP:DP:RD:AD:FREQ:PVAL:RBQ:ABQ:RDF:RDR:ADF:ADR	1/1:64:13:13:0:12:92.31%:3.698E-7:0:36:0:0:0:12
DN24240_c1_g1_i3	2456	.	G	T	.	PASS	ADP=9;WT=0;HET=0;HOM=1;NC=0	GT:GQ:SDP:DP:RD:AD:FREQ:PVAL:RBQ:ABQ:RDF:RDR:ADF:ADR	1/1:41:9:9:0:8:88.89%:7.77E-5:0:35:0:0:0:8
DN24240_c1_g1_i3	2458	.	C	G	.	PASS	ADP=9;WT=0;HET=0;HOM=1;NC=0	GT:GQ:SDP:DP:RD:AD:FREQ:PVAL:RBQ:ABQ:RDF:RDR:ADF:ADR	1/1:36:9:9:1:8:88.89%:2.0568E-4:35:36:0:1:0:8
DN24675_c0_g1_i2	1663	.	C	T	.	PASS	ADP=2100;WT=0;HET=0;HOM=1;NC=0	GT:GQ:SDP:DP:RD:AD:FREQ:PVAL:RBQ:ABQ:RDF:RDR:ADF:ADR	1/1:255:2100:2100:328:1768:84.19%:0E0:38:38:156:172:523:1245
DN24763_c1_g1_i3	987	.	T	C	.	PASS	ADP=7987;WT=0;HET=0;HOM=1;NC=0	GT:GQ:SDP:DP:RD:AD:FREQ:PVAL:RBQ:ABQ:RDF:RDR:ADF:ADR	1/1:255:7989:7987:1539:6444:80.68%:0E0:38:38:1076:463:4593:1851
DN24763_c1_g1_i3	1197	.	T	A	.	PASS	ADP=7933;WT=0;HET=0;HOM=1;NC=0	GT:GQ:SDP:DP:RD:AD:FREQ:PVAL:RBQ:ABQ:RDF:RDR:ADF:ADR	1/1:255:7933:7933:991:6937:87.44%:0E0:38:38:720:271:6027:910
DN24763_c1_g1_i3	1221	.	T	C	.	PASS	ADP=7956;WT=0;HET=0;HOM=1;NC=0	GT:GQ:SDP:DP:RD:AD:FREQ:PVAL:RBQ:ABQ:RDF:RDR:ADF:ADR	1/1:255:7958:7956:878:7073:88.9%:0E0:38:38:618:260:5750:1323
DN24763_c1_g1_i3	1275	.	T	C	.	PASS	ADP=7995;WT=0;HET=0;HOM=1;NC=0	GT:GQ:SDP:DP:RD:AD:FREQ:PVAL:RBQ:ABQ:RDF:RDR:ADF:ADR	1/1:255:7998:7995:1404:6579:82.27%:0E0:38:38:1148:256:5163:1416
DN24763_c1_g1_i3	1287	.	A	G	.	PASS	ADP=7998;WT=0;HET=0;HOM=1;NC=0	GT:GQ:SDP:DP:RD:AD:FREQ:PVAL:RBQ:ABQ:RDF:RDR:ADF:ADR	1/1:255:7998:7998:1405:6588:82.38%:0E0:38:38:1150:255:5170:1418
DN24763_c1_g1_i3	1305	.	C	T	.	PASS	ADP=7927;WT=0;HET=0;HOM=1;NC=0	GT:GQ:SDP:DP:RD:AD:FREQ:PVAL:RBQ:ABQ:RDF:RDR:ADF:ADR	1/1:255:7927:7927:795:7126:89.92%:0E0:38:38:630:165:5455:1671
DN23164_c0_g1_i2	2034	.	G	T	.	PASS	ADP=490;WT=0;HET=0;HOM=1;NC=0	GT:GQ:SDP:DP:RD:AD:FREQ:PVAL:RBQ:ABQ:RDF:RDR:ADF:ADR	1/1:255:490:490:1:489:99.8%:1.8857E-291:16:38:0:1:198:291
DN24843_c2_g1_i6	2455	.	C	G	.	PASS	ADP=14;WT=0;HET=0;HOM=1;NC=0	GT:GQ:SDP:DP:RD:AD:FREQ:PVAL:RBQ:ABQ:RDF:RDR:ADF:ADR	1/1:64:14:14:1:13:92.86%:3.7391E-7:39:35:1:0:2:11
DN24843_c2_g1_i6	2458	.	C	T	.	PASS	ADP=9;WT=0;HET=0;HOM=1;NC=0	GT:GQ:SDP:DP:RD:AD:FREQ:PVAL:RBQ:ABQ:RDF:RDR:ADF:ADR	1/1:36:9:9:1:8:88.89%:2.0568E-4:34:34:1:0:1:7
DN24843_c2_g1_i6	2463	.	T	C	.	PASS	ADP=5;WT=0;HET=0;HOM=1;NC=0	GT:GQ:SDP:DP:RD:AD:FREQ:PVAL:RBQ:ABQ:RDF:RDR:ADF:ADR	1/1:24:5:5:0:5:100%:3.9683E-3:0:34:0:0:1:4
DN24754_c0_g1_i4	637	.	A	G	.	PASS	ADP=1354;WT=0;HET=0;HOM=1;NC=0	GT:GQ:SDP:DP:RD:AD:FREQ:PVAL:RBQ:ABQ:RDF:RDR:ADF:ADR	1/1:255:1360:1354:248:1106:81.68%:0E0:38:38:138:110:536:570
DN24754_c0_g1_i4	726	.	T	G	.	PASS	ADP=1289;WT=0;HET=0;HOM=1;NC=0	GT:GQ:SDP:DP:RD:AD:FREQ:PVAL:RBQ:ABQ:RDF:RDR:ADF:ADR	1/1:255:1289:1289:247:1042:80.84%:0E0:38:38:111:136:497:545
DN22622_c0_g1_i2	29	.	C	G	.	PASS	ADP=6;WT=0;HET=0;HOM=1;NC=0	GT:GQ:SDP:DP:RD:AD:FREQ:PVAL:RBQ:ABQ:RDF:RDR:ADF:ADR	1/1:29:6:6:0:6:100%:1.0823E-3:0:37:0:0:6:0
DN22622_c0_g1_i2	49	.	C	T	.	PASS	ADP=30;WT=0;HET=0;HOM=1;NC=0	GT:GQ:SDP:DP:RD:AD:FREQ:PVAL:RBQ:ABQ:RDF:RDR:ADF:ADR	1/1:170:30:30:0:30:100%:8.4556E-18:0:38:0:0:27:3
DN22186_c0_g1_i2	1184	.	G	A	.	PASS	ADP=137;WT=0;HET=0;HOM=1;NC=0	GT:GQ:SDP:DP:RD:AD:FREQ:PVAL:RBQ:ABQ:RDF:RDR:ADF:ADR	1/1:255:138:137:18:117:85.4%:1.2656E-57:38:37:0:18:51:66
DN22186_c0_g1_i2	1379	.	A	G	.	PASS	ADP=69;WT=0;HET=0;HOM=1;NC=0	GT:GQ:SDP:DP:RD:AD:FREQ:PVAL:RBQ:ABQ:RDF:RDR:ADF:ADR	1/1:255:69:69:1:68:98.55%:2.9631E-39:39:39:0:1:45:23
DN22186_c0_g1_i2	1508	.	T	C	.	PASS	ADP=130;WT=0;HET=0;HOM=1;NC=0	GT:GQ:SDP:DP:RD:AD:FREQ:PVAL:RBQ:ABQ:RDF:RDR:ADF:ADR	1/1:255:130:130:0:130:100%:1.0919E-77:0:39:0:0:64:66
DN22186_c0_g1_i2	1517	.	T	A	.	PASS	ADP=126;WT=0;HET=0;HOM=1;NC=0	GT:GQ:SDP:DP:RD:AD:FREQ:PVAL:RBQ:ABQ:RDF:RDR:ADF:ADR	1/1:255:126:126:0:126:100%:2.7519E-75:0:39:0:0:57:69
DN22186_c0_g1_i2	1523	.	C	T	.	PASS	ADP=125;WT=0;HET=0;HOM=1;NC=0	GT:GQ:SDP:DP:RD:AD:FREQ:PVAL:RBQ:ABQ:RDF:RDR:ADF:ADR	1/1:255:125:125:0:125:100%:1.0964E-74:0:39:0:0:55:70
DN22186_c0_g1_i2	1539	.	T	A	.	PASS	ADP=109;WT=0;HET=0;HOM=1;NC=0	GT:GQ:SDP:DP:RD:AD:FREQ:PVAL:RBQ:ABQ:RDF:RDR:ADF:ADR	1/1:255:109:109:0:109:100%:4.3979E-65:0:38:0:0:54:55
DN22186_c0_g1_i2	1553	.	C	A	.	PASS	ADP=114;WT=0;HET=0;HOM=1;NC=0	GT:GQ:SDP:DP:RD:AD:FREQ:PVAL:RBQ:ABQ:RDF:RDR:ADF:ADR	1/1:255:114:114:0:114:100%:4.392E-68:0:39:0:0:51:63
DN22186_c0_g1_i2	2240	.	T	A	.	PASS	ADP=279;WT=0;HET=0;HOM=1;NC=0	GT:GQ:SDP:DP:RD:AD:FREQ:PVAL:RBQ:ABQ:RDF:RDR:ADF:ADR	1/1:255:279:279:21:258:92.47%:3.1395E-135:39:38:0:21:110:148
DN24189_c1_g2_i1	2303	.	GA	G	.	PASS	ADP=616;WT=0;HET=0;HOM=1;NC=0	GT:GQ:SDP:DP:RD:AD:FREQ:PVAL:RBQ:ABQ:RDF:RDR:ADF:ADR	1/1:255:616:616:113:499:81.01%:1.1155E-232:38:38:52:61:278:221
DN24181_c0_g1_i3	777	.	A	G	.	PASS	ADP=305;WT=0;HET=0;HOM=1;NC=0	GT:GQ:SDP:DP:RD:AD:FREQ:PVAL:RBQ:ABQ:RDF:RDR:ADF:ADR	1/1:255:305:305:30:275:90.16%:4.0647E-140:38:37:11:19:100:175
DN24181_c0_g1_i3	1082	.	G	A	.	PASS	ADP=400;WT=0;HET=0;HOM=1;NC=0	GT:GQ:SDP:DP:RD:AD:FREQ:PVAL:RBQ:ABQ:RDF:RDR:ADF:ADR	1/1:255:400:400:75:323:80.75%:2.8537E-150:38:38:30:45:150:173
DN24181_c0_g1_i3	1116	.	C	G	.	PASS	ADP=303;WT=0;HET=0;HOM=1;NC=0	GT:GQ:SDP:DP:RD:AD:FREQ:PVAL:RBQ:ABQ:RDF:RDR:ADF:ADR	1/1:255:303:303:40:263:86.8%:3.4479E-129:37:37:16:24:126:137
DN24181_c0_g1_i3	1169	.	G	A	.	PASS	ADP=381;WT=0;HET=0;HOM=1;NC=0	GT:GQ:SDP:DP:RD:AD:FREQ:PVAL:RBQ:ABQ:RDF:RDR:ADF:ADR	1/1:255:382:381:62:319:83.73%:6.1282E-152:38:38:27:35:209:110
DN20704_c1_g1_i2	210	.	A	G	.	PASS	ADP=98;WT=0;HET=0;HOM=1;NC=0	GT:GQ:SDP:DP:RD:AD:FREQ:PVAL:RBQ:ABQ:RDF:RDR:ADF:ADR	1/1:255:98:98:7:91:92.86%:3.9815E-48:38:39:5:2:49:42
DN20704_c1_g1_i2	213	.	G	C	.	PASS	ADP=102;WT=0;HET=0;HOM=1;NC=0	GT:GQ:SDP:DP:RD:AD:FREQ:PVAL:RBQ:ABQ:RDF:RDR:ADF:ADR	1/1:255:102:102:9:93:91.18%:3.5224E-48:35:38:7:2:51:42
DN20704_c1_g1_i2	2417	.	T	G	.	PASS	ADP=10;WT=0;HET=0;HOM=1;NC=0	GT:GQ:SDP:DP:RD:AD:FREQ:PVAL:RBQ:ABQ:RDF:RDR:ADF:ADR	1/1:52:10:10:0:10:100%:5.4125E-6:0:35:0:0:0:10
DN24869_c0_g1_i8	394	.	G	A	.	PASS	ADP=1094;WT=0;HET=0;HOM=1;NC=0	GT:GQ:SDP:DP:RD:AD:FREQ:PVAL:RBQ:ABQ:RDF:RDR:ADF:ADR	1/1:255:1107:1094:217:877:80.16%:0E0:38:38:153:64:539:338
DN24869_c0_g1_i8	1082	.	A	T	.	PASS	ADP=796;WT=0;HET=0;HOM=1;NC=0	GT:GQ:SDP:DP:RD:AD:FREQ:PVAL:RBQ:ABQ:RDF:RDR:ADF:ADR	1/1:255:796:796:125:670:84.17%:2.6556E-320:39:38:54:71:294:376
DN24869_c0_g1_i8	1139	.	T	C	.	PASS	ADP=685;WT=0;HET=0;HOM=1;NC=0	GT:GQ:SDP:DP:RD:AD:FREQ:PVAL:RBQ:ABQ:RDF:RDR:ADF:ADR	1/1:255:688:685:118:567:82.77%:2.5765E-267:38:38:50:68:234:333
DN24869_c0_g1_i8	1146	.	A	G	.	PASS	ADP=682;WT=0;HET=0;HOM=1;NC=0	GT:GQ:SDP:DP:RD:AD:FREQ:PVAL:RBQ:ABQ:RDF:RDR:ADF:ADR	1/1:255:686:682:97:584:85.63%:2.4576E-283:38:38:42:55:244:340
DN24869_c0_g1_i8	2279	.	G	T	.	PASS	ADP=434;WT=0;HET=0;HOM=1;NC=0	GT:GQ:SDP:DP:RD:AD:FREQ:PVAL:RBQ:ABQ:RDF:RDR:ADF:ADR	1/1:255:434:434:84:350:80.65%:4.6022E-162:38:38:35:49:143:207
DN20255_c0_g1_i1	1543	.	CT	C	.	PASS	ADP=1823;WT=0;HET=0;HOM=1;NC=0	GT:GQ:SDP:DP:RD:AD:FREQ:PVAL:RBQ:ABQ:RDF:RDR:ADF:ADR	1/1:255:1825:1823:242:1568:86.01%:0E0:37:38:115:127:972:596
DN18432_c0_g1_i1	1532	.	A	G	.	PASS	ADP=246;WT=0;HET=0;HOM=1;NC=0	GT:GQ:SDP:DP:RD:AD:FREQ:PVAL:RBQ:ABQ:RDF:RDR:ADF:ADR	1/1:255:247:246:9:237:96.34%:2.3692E-131:36:38:6:3:123:114
DN24622_c1_g1_i2	11	.	G	C	.	PASS	ADP=15;WT=0;HET=0;HOM=1;NC=0	GT:GQ:SDP:DP:RD:AD:FREQ:PVAL:RBQ:ABQ:RDF:RDR:ADF:ADR	1/1:64:15:15:0:12:85.71%:3.698E-7:0:36:0:0:11:1
DN24622_c1_g1_i2	949	.	A	G	.	PASS	ADP=1359;WT=0;HET=0;HOM=1;NC=0	GT:GQ:SDP:DP:RD:AD:FREQ:PVAL:RBQ:ABQ:RDF:RDR:ADF:ADR	1/1:255:1359:1359:260:1099:80.87%:0E0:38:38:118:142:560:539
DN18300_c0_g1_i1	25	.	C	A	.	PASS	ADP=15;WT=0;HET=0;HOM=1;NC=0	GT:GQ:SDP:DP:RD:AD:FREQ:PVAL:RBQ:ABQ:RDF:RDR:ADF:ADR	1/1:52:15:15:3:12:80%:5.2605E-6:39:37:2:1:12:0
DN18300_c0_g1_i1	28	.	A	G	.	PASS	ADP=15;WT=0;HET=0;HOM=1;NC=0	GT:GQ:SDP:DP:RD:AD:FREQ:PVAL:RBQ:ABQ:RDF:RDR:ADF:ADR	1/1:52:15:15:3:12:80%:5.2605E-6:39:36:2:1:12:0
DN18300_c0_g1_i1	150	.	A	G	.	PASS	ADP=129;WT=0;HET=0;HOM=1;NC=0	GT:GQ:SDP:DP:RD:AD:FREQ:PVAL:RBQ:ABQ:RDF:RDR:ADF:ADR	1/1:255:129:129:25:104:80.62%:1.7421E-48:38:37:16:9:81:23
DN24615_c1_g2_i1	74	.	T	C	.	PASS	ADP=25;WT=0;HET=0;HOM=1;NC=0	GT:GQ:SDP:DP:RD:AD:FREQ:PVAL:RBQ:ABQ:RDF:RDR:ADF:ADR	1/1:105:25:25:3:22:88%:2.5916E-11:40:38:3:0:18:4
DN24615_c1_g2_i1	1669	.	T	C	.	PASS	ADP=892;WT=0;HET=0;HOM=1;NC=0	GT:GQ:SDP:DP:RD:AD:FREQ:PVAL:RBQ:ABQ:RDF:RDR:ADF:ADR	1/1:255:893:892:152:739:82.94%:0E0:38:38:61:91:383:356
DN24615_c1_g2_i1	1678	.	C	G	.	PASS	ADP=926;WT=0;HET=0;HOM=1;NC=0	GT:GQ:SDP:DP:RD:AD:FREQ:PVAL:RBQ:ABQ:RDF:RDR:ADF:ADR	1/1:255:926:926:161:765:82.61%:0E0:38:38:70:91:412:353
DN24615_c1_g2_i1	1709	.	G	T	.	PASS	ADP=990;WT=0;HET=0;HOM=1;NC=0	GT:GQ:SDP:DP:RD:AD:FREQ:PVAL:RBQ:ABQ:RDF:RDR:ADF:ADR	1/1:255:990:990:120:844:85.25%:0E0:38:38:56:64:483:361
DN24615_c1_g2_i1	1758	.	A	T	.	PASS	ADP=1220;WT=0;HET=0;HOM=1;NC=0	GT:GQ:SDP:DP:RD:AD:FREQ:PVAL:RBQ:ABQ:RDF:RDR:ADF:ADR	1/1:255:1220:1220:127:1092:89.51%:0E0:38:38:57:70:486:606
DN21078_c0_g1_i1	226	.	C	A	.	PASS	ADP=19;WT=0;HET=0;HOM=1;NC=0	GT:GQ:SDP:DP:RD:AD:FREQ:PVAL:RBQ:ABQ:RDF:RDR:ADF:ADR	1/1:64:19:19:1:13:86.67%:3.7391E-7:39:33:1:0:3:10
DN21078_c0_g1_i1	1626	.	A	G	.	PASS	ADP=309;WT=0;HET=0;HOM=1;NC=0	GT:GQ:SDP:DP:RD:AD:FREQ:PVAL:RBQ:ABQ:RDF:RDR:ADF:ADR	1/1:255:309:309:42:266:86.08%:4.4508E-130:39:38:26:16:128:138
DN23247_c0_g1_i1	1564	.	T	C	.	PASS	ADP=366;WT=0;HET=0;HOM=1;NC=0	GT:GQ:SDP:DP:RD:AD:FREQ:PVAL:RBQ:ABQ:RDF:RDR:ADF:ADR	1/1:255:366:366:45:320:87.43%:1.5368E-158:38:38:25:20:177:143
DN23247_c0_g1_i1	1671	.	A	G	.	PASS	ADP=391;WT=0;HET=0;HOM=1;NC=0	GT:GQ:SDP:DP:RD:AD:FREQ:PVAL:RBQ:ABQ:RDF:RDR:ADF:ADR	1/1:255:391:391:72:319:81.59%:5.53E-149:38:38:47:25:154:165
DN19221_c0_g1_i1	2405	.	G	A	.	PASS	ADP=20;WT=0;HET=0;HOM=1;NC=0	GT:GQ:SDP:DP:RD:AD:FREQ:PVAL:RBQ:ABQ:RDF:RDR:ADF:ADR	1/1:78:20:20:3:17:85%:1.2848E-8:39:37:0:3:3:14
DN19856_c0_g1_i3	2408	.	G	A	.	PASS	ADP=27;WT=0;HET=0;HOM=1;NC=0	GT:GQ:SDP:DP:RD:AD:FREQ:PVAL:RBQ:ABQ:RDF:RDR:ADF:ADR	1/1:116:27:27:3:24:88.89%:2.0853E-12:38:39:0:3:1:23
DN19856_c0_g1_i3	2420	.	A	T	.	PASS	ADP=23;WT=0;HET=0;HOM=1;NC=0	GT:GQ:SDP:DP:RD:AD:FREQ:PVAL:RBQ:ABQ:RDF:RDR:ADF:ADR	1/1:129:23:23:0:23:100%:1.2146E-13:0:37:0:0:0:23
DN19856_c0_g1_i3	2425	.	C	A	.	PASS	ADP=12;WT=0;HET=0;HOM=1;NC=0	GT:GQ:SDP:DP:RD:AD:FREQ:PVAL:RBQ:ABQ:RDF:RDR:ADF:ADR	1/1:52:12:12:0:10:100%:5.4125E-6:0:34:0:0:0:10
DN24671_c0_g2_i3	114	.	T	G	.	PASS	ADP=152;WT=0;HET=0;HOM=1;NC=0	GT:GQ:SDP:DP:RD:AD:FREQ:PVAL:RBQ:ABQ:RDF:RDR:ADF:ADR	1/1:255:152:152:29:123:80.92%:2.1044E-57:38:38:21:8:97:26
DN24671_c0_g2_i3	210	.	C	T	.	PASS	ADP=271;WT=0;HET=0;HOM=1;NC=0	GT:GQ:SDP:DP:RD:AD:FREQ:PVAL:RBQ:ABQ:RDF:RDR:ADF:ADR	1/1:255:271:271:39:232:85.61%:1.1928E-112:38:38:18:21:130:102
DN24671_c0_g2_i3	1095	.	A	C	.	PASS	ADP=264;WT=0;HET=0;HOM=1;NC=0	GT:GQ:SDP:DP:RD:AD:FREQ:PVAL:RBQ:ABQ:RDF:RDR:ADF:ADR	1/1:255:264:264:46:218:82.58%:7.0987E-103:38:37:14:32:94:124
DN22880_c0_g1_i2	492	.	A	G	.	PASS	ADP=117;WT=0;HET=0;HOM=1;NC=0	GT:GQ:SDP:DP:RD:AD:FREQ:PVAL:RBQ:ABQ:RDF:RDR:ADF:ADR	1/1:255:117:117:19:97:82.91%:1.8049E-46:37:38:9:10:61:36
DN22880_c0_g1_i2	497	.	A	G	.	PASS	ADP=120;WT=0;HET=0;HOM=1;NC=0	GT:GQ:SDP:DP:RD:AD:FREQ:PVAL:RBQ:ABQ:RDF:RDR:ADF:ADR	1/1:255:121:120:19:101:84.17%:1.2999E-48:37:38:10:9:63:38
DN22965_c0_g3_i1	173	.	A	G	.	PASS	ADP=190;WT=0;HET=0;HOM=1;NC=0	GT:GQ:SDP:DP:RD:AD:FREQ:PVAL:RBQ:ABQ:RDF:RDR:ADF:ADR	1/1:255:190:190:34:154:81.91%:2.2245E-72:38:39:13:21:101:53
DN22965_c0_g3_i1	455	.	C	T	.	PASS	ADP=248;WT=0;HET=0;HOM=1;NC=0	GT:GQ:SDP:DP:RD:AD:FREQ:PVAL:RBQ:ABQ:RDF:RDR:ADF:ADR	1/1:255:248:248:26:221:89.11%:8.6502E-112:37:38:26:0:98:123
DN22965_c0_g3_i1	456	.	C	G	.	PASS	ADP=238;WT=0;HET=0;HOM=1;NC=0	GT:GQ:SDP:DP:RD:AD:FREQ:PVAL:RBQ:ABQ:RDF:RDR:ADF:ADR	1/1:255:238:238:26:212:89.08%:8.9157E-107:37:38:26:0:92:120
DN22965_c0_g3_i1	1565	.	GT	G	.	PASS	ADP=420;WT=0;HET=0;HOM=1;NC=0	GT:GQ:SDP:DP:RD:AD:FREQ:PVAL:RBQ:ABQ:RDF:RDR:ADF:ADR	1/1:255:420:420:55:363:86.43%:3.1103E-178:37:38:13:42:129:234
DN24035_c0_g1_i2	667	.	C	T	.	PASS	ADP=1016;WT=0;HET=0;HOM=1;NC=0	GT:GQ:SDP:DP:RD:AD:FREQ:PVAL:RBQ:ABQ:RDF:RDR:ADF:ADR	1/1:255:1017:1016:134:882:86.81%:0E0:38:38:51:83:371:511
DN22522_c0_g1_i2	2377	.	T	C	.	PASS	ADP=67;WT=0;HET=0;HOM=1;NC=0	GT:GQ:SDP:DP:RD:AD:FREQ:PVAL:RBQ:ABQ:RDF:RDR:ADF:ADR	1/1:254:67:67:12:55:82.09%:3.4179E-26:37:38:1:11:8:47
DN23152_c0_g1_i1	1113	.	A	C	.	PASS	ADP=306;WT=0;HET=0;HOM=1;NC=0	GT:GQ:SDP:DP:RD:AD:FREQ:PVAL:RBQ:ABQ:RDF:RDR:ADF:ADR	1/1:255:308:306:54:251:82.03%:4.4691E-118:38:38:20:34:114:137
DN23152_c0_g1_i1	2420	.	T	C	.	PASS	ADP=8;WT=0;HET=0;HOM=1;NC=0	GT:GQ:SDP:DP:RD:AD:FREQ:PVAL:RBQ:ABQ:RDF:RDR:ADF:ADR	1/1:31:8:8:1:7:87.5%:6.993E-4:31:35:0:1:0:7
DN23672_c0_g1_i2	2273	.	C	T	.	PASS	ADP=64;WT=0;HET=0;HOM=1;NC=0	GT:GQ:SDP:DP:RD:AD:FREQ:PVAL:RBQ:ABQ:RDF:RDR:ADF:ADR	1/1:238:64:64:12:52:81.25%:1.2952E-24:38:38:2:10:26:26
DN23672_c0_g1_i2	2274	.	A	G	.	PASS	ADP=63;WT=0;HET=0;HOM=1;NC=0	GT:GQ:SDP:DP:RD:AD:FREQ:PVAL:RBQ:ABQ:RDF:RDR:ADF:ADR	1/1:233:63:63:12:51:80.95%:4.3288E-24:37:38:2:10:25:26
DN15125_c0_g1_i1	2396	.	C	T	.	PASS	ADP=18;WT=0;HET=0;HOM=1;NC=0	GT:GQ:SDP:DP:RD:AD:FREQ:PVAL:RBQ:ABQ:RDF:RDR:ADF:ADR	1/1:76:18:18:2:16:88.89%:2.0936E-8:40:39:0:2:0:16
DN20498_c0_g1_i1	1344	.	CA	C	.	PASS	ADP=247;WT=0;HET=0;HOM=1;NC=0	GT:GQ:SDP:DP:RD:AD:FREQ:PVAL:RBQ:ABQ:RDF:RDR:ADF:ADR	1/1:255:252:247:34:217:86.45%:2.7267E-106:38:38:15:19:113:104
DN22854_c0_g2_i1	294	.	T	C	.	PASS	ADP=499;WT=0;HET=0;HOM=1;NC=0	GT:GQ:SDP:DP:RD:AD:FREQ:PVAL:RBQ:ABQ:RDF:RDR:ADF:ADR	1/1:255:499:499:97:401:80.36%:2.0784E-185:38:38:39:58:188:213
DN24356_c0_g1_i8	216	.	G	C	.	PASS	ADP=2244;WT=0;HET=0;HOM=1;NC=0	GT:GQ:SDP:DP:RD:AD:FREQ:PVAL:RBQ:ABQ:RDF:RDR:ADF:ADR	1/1:255:2244:2244:412:1829:81.58%:0E0:39:38:243:169:765:1064
DN24356_c0_g1_i8	291	.	C	T	.	PASS	ADP=1864;WT=0;HET=0;HOM=1;NC=0	GT:GQ:SDP:DP:RD:AD:FREQ:PVAL:RBQ:ABQ:RDF:RDR:ADF:ADR	1/1:255:1864:1864:302:1560:83.69%:0E0:38:38:155:147:631:929
DN24356_c0_g1_i8	477	.	G	T	.	PASS	ADP=1969;WT=0;HET=0;HOM=1;NC=0	GT:GQ:SDP:DP:RD:AD:FREQ:PVAL:RBQ:ABQ:RDF:RDR:ADF:ADR	1/1:255:1969:1969:197:1769:89.89%:0E0:38:38:91:106:781:988
DN24356_c0_g1_i8	540	.	T	C	.	PASS	ADP=1757;WT=0;HET=0;HOM=1;NC=0	GT:GQ:SDP:DP:RD:AD:FREQ:PVAL:RBQ:ABQ:RDF:RDR:ADF:ADR	1/1:255:1765:1757:221:1535:87.41%:0E0:38:38:129:92:823:712
DN22007_c0_g1_i1	1857	.	T	C	.	PASS	ADP=302;WT=0;HET=0;HOM=1;NC=0	GT:GQ:SDP:DP:RD:AD:FREQ:PVAL:RBQ:ABQ:RDF:RDR:ADF:ADR	1/1:255:302:302:58:244:80.79%:2.827E-113:38:37:29:29:123:121
DN22007_c0_g1_i1	1864	.	A	T	.	PASS	ADP=281;WT=0;HET=0;HOM=1;NC=0	GT:GQ:SDP:DP:RD:AD:FREQ:PVAL:RBQ:ABQ:RDF:RDR:ADF:ADR	1/1:255:281:281:53:227:80.78%:1.1332E-105:36:37:31:22:121:106
DN15285_c0_g1_i1	2406	.	C	T	.	PASS	ADP=23;WT=0;HET=0;HOM=1;NC=0	GT:GQ:SDP:DP:RD:AD:FREQ:PVAL:RBQ:ABQ:RDF:RDR:ADF:ADR	1/1:81:24:23:4:18:81.82%:7.1052E-9:37:36:0:4:0:18
DN21839_c2_g2_i1	90	.	G	A	.	PASS	ADP=242;WT=0;HET=0;HOM=1;NC=0	GT:GQ:SDP:DP:RD:AD:FREQ:PVAL:RBQ:ABQ:RDF:RDR:ADF:ADR	1/1:255:245:242:34:208:85.95%:2.1985E-101:36:38:32:2:168:40
DN21839_c2_g2_i1	105	.	C	T	.	PASS	ADP=248;WT=0;HET=0;HOM=1;NC=0	GT:GQ:SDP:DP:RD:AD:FREQ:PVAL:RBQ:ABQ:RDF:RDR:ADF:ADR	1/1:255:248:248:40:206:83.06%:2.7379E-98:38:38:38:2:162:44
DN23949_c1_g1_i3	875	.	A	G	.	PASS	ADP=318;WT=0;HET=0;HOM=1;NC=0	GT:GQ:SDP:DP:RD:AD:FREQ:PVAL:RBQ:ABQ:RDF:RDR:ADF:ADR	1/1:255:318:318:42:276:86.79%:1.5165E-135:38:38:20:22:170:106
DN23949_c1_g1_i3	877	.	T	A	.	PASS	ADP=319;WT=0;HET=0;HOM=1;NC=0	GT:GQ:SDP:DP:RD:AD:FREQ:PVAL:RBQ:ABQ:RDF:RDR:ADF:ADR	1/1:255:319:319:39:279:87.46%:2.2576E-138:38:38:19:20:171:108
DN24776_c2_g4_i5	1616	.	C	G	.	PASS	ADP=92;WT=0;HET=0;HOM=1;NC=0	GT:GQ:SDP:DP:RD:AD:FREQ:PVAL:RBQ:ABQ:RDF:RDR:ADF:ADR	1/1:255:92:92:18:74:80.43%:1.3847E-34:39:38:8:10:32:42
DN23167_c1_g2_i1	2056	.	A	T	.	PASS	ADP=96;WT=0;HET=0;HOM=1;NC=0	GT:GQ:SDP:DP:RD:AD:FREQ:PVAL:RBQ:ABQ:RDF:RDR:ADF:ADR	1/1:255:97:96:1:95:98.96%:2.6871E-55:15:36:0:1:14:81
DN23167_c1_g2_i1	2057	.	C	G	.	PASS	ADP=97;WT=0;HET=0;HOM=1;NC=0	GT:GQ:SDP:DP:RD:AD:FREQ:PVAL:RBQ:ABQ:RDF:RDR:ADF:ADR	1/1:255:98:97:1:96:98.97%:6.8222E-56:15:37:0:1:15:81
DN23167_c1_g2_i1	2061	.	C	A	.	PASS	ADP=93;WT=0;HET=0;HOM=1;NC=0	GT:GQ:SDP:DP:RD:AD:FREQ:PVAL:RBQ:ABQ:RDF:RDR:ADF:ADR	1/1:255:93:93:1:92:98.92%:1.6404E-53:15:37:0:1:11:81
DN23167_c1_g2_i1	2065	.	C	G	.	PASS	ADP=96;WT=0;HET=0;HOM=1;NC=0	GT:GQ:SDP:DP:RD:AD:FREQ:PVAL:RBQ:ABQ:RDF:RDR:ADF:ADR	1/1:255:96:96:1:94:97.92%:1.0582E-54:15:36:0:1:10:84
DN23913_c1_g1_i2	972	.	C	T	.	PASS	ADP=888;WT=0;HET=0;HOM=1;NC=0	GT:GQ:SDP:DP:RD:AD:FREQ:PVAL:RBQ:ABQ:RDF:RDR:ADF:ADR	1/1:255:888:888:152:734:82.66%:0E0:37:38:90:62:433:301
DN23913_c1_g1_i2	1036	.	A	G	.	PASS	ADP=1120;WT=0;HET=0;HOM=1;NC=0	GT:GQ:SDP:DP:RD:AD:FREQ:PVAL:RBQ:ABQ:RDF:RDR:ADF:ADR	1/1:255:1129:1120:212:906:80.89%:0E0:38:38:123:89:496:410
DN22383_c0_g1_i2	64	.	G	C	.	PASS	ADP=61;WT=0;HET=0;HOM=1;NC=0	GT:GQ:SDP:DP:RD:AD:FREQ:PVAL:RBQ:ABQ:RDF:RDR:ADF:ADR	1/1:239:61:61:10:51:83.61%:1.2047E-24:35:38:6:4:39:12
DN20557_c1_g1_i1	2404	.	A	G	.	PASS	ADP=11;WT=0;HET=0;HOM=1;NC=0	GT:GQ:SDP:DP:RD:AD:FREQ:PVAL:RBQ:ABQ:RDF:RDR:ADF:ADR	1/1:42:11:11:1:9:81.82%:5.9538E-5:35:31:0:1:0:9
DN17348_c1_g1_i1	1	.	T	G	.	PASS	ADP=8;WT=0;HET=0;HOM=1;NC=0	GT:GQ:SDP:DP:RD:AD:FREQ:PVAL:RBQ:ABQ:RDF:RDR:ADF:ADR	1/1:41:8:8:0:8:100%:7.77E-5:0:34:0:0:8:0
DN17348_c1_g1_i1	1657	.	CA	C	.	PASS	ADP=65;WT=0;HET=0;HOM=1;NC=0	GT:GQ:SDP:DP:RD:AD:FREQ:PVAL:RBQ:ABQ:RDF:RDR:ADF:ADR	1/1:244:65:65:12:53:81.54%:3.8656E-25:38:38:5:7:30:23
DN23406_c1_g1_i3	1941	.	A	G	.	PASS	ADP=248;WT=0;HET=0;HOM=1;NC=0	GT:GQ:SDP:DP:RD:AD:FREQ:PVAL:RBQ:ABQ:RDF:RDR:ADF:ADR	1/1:255:248:248:0:248:100%:1.365E-148:0:38:0:0:138:110
DN23406_c1_g1_i3	1945	.	T	C	.	PASS	ADP=305;WT=0;HET=0;HOM=1;NC=0	GT:GQ:SDP:DP:RD:AD:FREQ:PVAL:RBQ:ABQ:RDF:RDR:ADF:ADR	1/1:255:308:305:1:297:99.66%:3.5291E-176:35:38:1:0:192:105
DN23406_c1_g1_i3	1948	.	T	C	.	PASS	ADP=318;WT=0;HET=0;HOM=1;NC=0	GT:GQ:SDP:DP:RD:AD:FREQ:PVAL:RBQ:ABQ:RDF:RDR:ADF:ADR	1/1:255:320:318:1:310:99.68%:5.6057E-184:40:37:0:1:199:111
DN23406_c1_g1_i3	2260	.	C	T	.	PASS	ADP=293;WT=0;HET=0;HOM=1;NC=0	GT:GQ:SDP:DP:RD:AD:FREQ:PVAL:RBQ:ABQ:RDF:RDR:ADF:ADR	1/1:255:293:293:55:238:81.23%:6.3597E-111:37:38:51:4:58:180
DN23952_c0_g1_i1	2327	.	A	G	.	PASS	ADP=60;WT=0;HET=0;HOM=1;NC=0	GT:GQ:SDP:DP:RD:AD:FREQ:PVAL:RBQ:ABQ:RDF:RDR:ADF:ADR	1/1:255:60:60:7:53:88.33%:9.0012E-27:38:37:2:5:15:38
DN22218_c0_g1_i1	791	.	T	C	.	PASS	ADP=2846;WT=0;HET=0;HOM=1;NC=0	GT:GQ:SDP:DP:RD:AD:FREQ:PVAL:RBQ:ABQ:RDF:RDR:ADF:ADR	1/1:255:2847:2846:411:2433:85.49%:0E0:38:37:161:250:719:1714
DN22218_c0_g1_i1	798	.	C	T	.	PASS	ADP=2442;WT=0;HET=0;HOM=1;NC=0	GT:GQ:SDP:DP:RD:AD:FREQ:PVAL:RBQ:ABQ:RDF:RDR:ADF:ADR	1/1:255:2442:2442:360:2081:85.22%:0E0:37:38:160:200:676:1405
DN22218_c0_g1_i1	2405	.	T	G	.	PASS	ADP=45;WT=0;HET=0;HOM=1;NC=0	GT:GQ:SDP:DP:RD:AD:FREQ:PVAL:RBQ:ABQ:RDF:RDR:ADF:ADR	1/1:180:45:45:5:37:82.22%:9.1365E-19:33:31:0:5:0:37
DN21654_c0_g1_i2	2277	.	T	G	.	PASS	ADP=121;WT=0;HET=0;HOM=1;NC=0	GT:GQ:SDP:DP:RD:AD:FREQ:PVAL:RBQ:ABQ:RDF:RDR:ADF:ADR	1/1:255:122:121:23:98:80.99%:7.3249E-46:39:38:10:13:42:56
DN23900_c1_g1_i5	2020	.	A	G	.	PASS	ADP=122;WT=0;HET=0;HOM=1;NC=0	GT:GQ:SDP:DP:RD:AD:FREQ:PVAL:RBQ:ABQ:RDF:RDR:ADF:ADR	1/1:255:123:122:10:112:91.8%:2.1633E-58:38:38:4:6:40:72
DN24597_c0_g1_i1	418	.	T	C	.	PASS	ADP=756;WT=0;HET=0;HOM=1;NC=0	GT:GQ:SDP:DP:RD:AD:FREQ:PVAL:RBQ:ABQ:RDF:RDR:ADF:ADR	1/1:255:762:756:100:656:86.77%:1.56E-321:38:38:40:60:302:354
DN24539_c0_g1_i3	13	.	G	T	.	PASS	ADP=9;WT=0;HET=0;HOM=1;NC=0	GT:GQ:SDP:DP:RD:AD:FREQ:PVAL:RBQ:ABQ:RDF:RDR:ADF:ADR	1/1:46:9:9:0:9:100%:2.0568E-5:0:33:0:0:8:1
DN24539_c0_g1_i3	1095	.	G	C	.	PASS	ADP=739;WT=0;HET=0;HOM=1;NC=0	GT:GQ:SDP:DP:RD:AD:FREQ:PVAL:RBQ:ABQ:RDF:RDR:ADF:ADR	1/1:255:739:739:128:610:82.54%:3.0632E-287:38:38:65:63:280:330
DN24539_c0_g1_i3	1103	.	G	C	.	PASS	ADP=736;WT=0;HET=0;HOM=1;NC=0	GT:GQ:SDP:DP:RD:AD:FREQ:PVAL:RBQ:ABQ:RDF:RDR:ADF:ADR	1/1:255:736:736:125:611:83.02%:1.1325E-288:38:38:63:62:284:327
DN21970_c1_g1_i2	73	.	C	A	.	PASS	ADP=154;WT=0;HET=0;HOM=1;NC=0	GT:GQ:SDP:DP:RD:AD:FREQ:PVAL:RBQ:ABQ:RDF:RDR:ADF:ADR	1/1:255:154:154:16:138:89.61%:4.739E-70:39:37:10:6:111:27
DN24613_c2_g5_i1	378	.	CT	C	.	PASS	ADP=126;WT=0;HET=0;HOM=1;NC=0	GT:GQ:SDP:DP:RD:AD:FREQ:PVAL:RBQ:ABQ:RDF:RDR:ADF:ADR	1/1:255:126:126:12:113:90.4%:6.0945E-58:39:38:9:3:62:51
DN19338_c0_g2_i1	1	.	G	C	.	PASS	ADP=8;WT=0;HET=0;HOM=1;NC=0	GT:GQ:SDP:DP:RD:AD:FREQ:PVAL:RBQ:ABQ:RDF:RDR:ADF:ADR	1/1:31:8:8:1:7:87.5%:6.993E-4:31:34:1:0:7:0
DN23192_c0_g1_i1	146	.	T	C	.	PASS	ADP=350;WT=0;HET=0;HOM=1;NC=0	GT:GQ:SDP:DP:RD:AD:FREQ:PVAL:RBQ:ABQ:RDF:RDR:ADF:ADR	1/1:255:350:350:47:303:86.57%:1.9889E-148:39:38:22:25:186:117
DN23192_c0_g1_i1	673	.	T	C	.	PASS	ADP=582;WT=0;HET=0;HOM=1;NC=0	GT:GQ:SDP:DP:RD:AD:FREQ:PVAL:RBQ:ABQ:RDF:RDR:ADF:ADR	1/1:255:582:582:104:475:81.62%:1.6299E-222:38:38:48:56:212:263
DN23192_c0_g1_i1	2350	.	A	G	.	PASS	ADP=65;WT=0;HET=0;HOM=1;NC=0	GT:GQ:SDP:DP:RD:AD:FREQ:PVAL:RBQ:ABQ:RDF:RDR:ADF:ADR	1/1:255:65:65:0:65:100%:1.0519E-38:0:37:0:0:7:58
DN23037_c0_g5_i2	1399	.	C	T	.	PASS	ADP=590;WT=0;HET=0;HOM=1;NC=0	GT:GQ:SDP:DP:RD:AD:FREQ:PVAL:RBQ:ABQ:RDF:RDR:ADF:ADR	1/1:255:591:590:63:525:88.98%:1.7129E-264:38:37:27:36:218:307
DN18974_c0_g1_i1	1750	.	C	G	.	PASS	ADP=81;WT=0;HET=0;HOM=1;NC=0	GT:GQ:SDP:DP:RD:AD:FREQ:PVAL:RBQ:ABQ:RDF:RDR:ADF:ADR	1/1:255:81:81:2:79:97.53%:9.3002E-45:39:38:1:1:39:40
DN24336_c0_g2_i2	22	.	A	C	.	PASS	ADP=8;WT=0;HET=0;HOM=1;NC=0	GT:GQ:SDP:DP:RD:AD:FREQ:PVAL:RBQ:ABQ:RDF:RDR:ADF:ADR	1/1:35:8:8:0:7:87.5%:2.9138E-4:0:34:0:0:7:0
DN24336_c0_g2_i2	25	.	T	A	.	PASS	ADP=10;WT=0;HET=0;HOM=1;NC=0	GT:GQ:SDP:DP:RD:AD:FREQ:PVAL:RBQ:ABQ:RDF:RDR:ADF:ADR	1/1:36:10:10:1:8:80%:2.0568E-4:39:36:1:0:8:0
DN24518_c0_g1_i4	2107	.	T	A	.	PASS	ADP=1062;WT=0;HET=0;HOM=1;NC=0	GT:GQ:SDP:DP:RD:AD:FREQ:PVAL:RBQ:ABQ:RDF:RDR:ADF:ADR	1/1:255:1062:1062:155:905:85.3%:0E0:38:38:79:76:428:477
DN24518_c0_g1_i4	2211	.	G	T	.	PASS	ADP=647;WT=0;HET=0;HOM=1;NC=0	GT:GQ:SDP:DP:RD:AD:FREQ:PVAL:RBQ:ABQ:RDF:RDR:ADF:ADR	1/1:255:656:647:104:542:83.77%:2.8957E-258:37:38:31:73:135:407
DN24275_c1_g1_i6	178	.	C	G	.	PASS	ADP=152;WT=0;HET=0;HOM=1;NC=0	GT:GQ:SDP:DP:RD:AD:FREQ:PVAL:RBQ:ABQ:RDF:RDR:ADF:ADR	1/1:255:152:152:17:135:88.82%:6.1417E-68:34:38:7:10:60:75
DN24300_c1_g3_i9	51	.	G	A	.	PASS	ADP=8;WT=0;HET=0;HOM=1;NC=0	GT:GQ:SDP:DP:RD:AD:FREQ:PVAL:RBQ:ABQ:RDF:RDR:ADF:ADR	1/1:29:8:8:0:6:100%:1.0823E-3:0:36:0:0:6:0
DN24300_c1_g3_i9	216	.	C	T	.	PASS	ADP=10;WT=0;HET=0;HOM=1;NC=0	GT:GQ:SDP:DP:RD:AD:FREQ:PVAL:RBQ:ABQ:RDF:RDR:ADF:ADR	1/1:41:10:10:0:8:100%:7.77E-5:0:39:0:0:3:5
DN24300_c1_g3_i9	500	.	A	C	.	PASS	ADP=98;WT=0;HET=0;HOM=1;NC=0	GT:GQ:SDP:DP:RD:AD:FREQ:PVAL:RBQ:ABQ:RDF:RDR:ADF:ADR	1/1:255:98:98:17:79:80.61%:1.7523E-37:38:38:12:5:61:18
DN24300_c1_g3_i9	629	.	G	C	.	PASS	ADP=265;WT=0;HET=0;HOM=1;NC=0	GT:GQ:SDP:DP:RD:AD:FREQ:PVAL:RBQ:ABQ:RDF:RDR:ADF:ADR	1/1:255:265:265:32:207:80.86%:1.4221E-101:37:38:19:13:137:70
DN24300_c1_g3_i9	752	.	A	G	.	PASS	ADP=329;WT=0;HET=0;HOM=1;NC=0	GT:GQ:SDP:DP:RD:AD:FREQ:PVAL:RBQ:ABQ:RDF:RDR:ADF:ADR	1/1:255:329:329:50:277:84.45%:3.0836E-133:39:38:15:35:73:204
DN24300_c1_g3_i9	802	.	G	A	.	PASS	ADP=147;WT=0;HET=0;HOM=1;NC=0	GT:GQ:SDP:DP:RD:AD:FREQ:PVAL:RBQ:ABQ:RDF:RDR:ADF:ADR	1/1:255:147:147:16:130:88.44%:1.3474E-65:39:39:3:13:23:107
DN24300_c1_g3_i9	817	.	A	G	.	PASS	ADP=103;WT=0;HET=0;HOM=1;NC=0	GT:GQ:SDP:DP:RD:AD:FREQ:PVAL:RBQ:ABQ:RDF:RDR:ADF:ADR	1/1:255:103:103:15:87:84.47%:2.2011E-42:39:37:3:12:11:76
DN24300_c1_g3_i9	887	.	C	A	.	PASS	ADP=36;WT=0;HET=0;HOM=1;NC=0	GT:GQ:SDP:DP:RD:AD:FREQ:PVAL:RBQ:ABQ:RDF:RDR:ADF:ADR	1/1:145:36:36:4:30:83.33%:2.5943E-15:37:36:2:2:25:5
DN24578_c0_g2_i3	151	.	C	A	.	PASS	ADP=783;WT=0;HET=0;HOM=1;NC=0	GT:GQ:SDP:DP:RD:AD:FREQ:PVAL:RBQ:ABQ:RDF:RDR:ADF:ADR	1/1:255:783:783:56:726:92.72%:0E0:37:38:28:28:362:364
DN21770_c0_g1_i3	995	.	C	T	.	PASS	ADP=363;WT=0;HET=0;HOM=1;NC=0	GT:GQ:SDP:DP:RD:AD:FREQ:PVAL:RBQ:ABQ:RDF:RDR:ADF:ADR	1/1:255:363:363:53:309:85.12%:1.5883E-149:36:38:30:23:189:120
DN24577_c1_g2_i5	2332	.	T	G	.	PASS	ADP=27;WT=0;HET=0;HOM=1;NC=0	GT:GQ:SDP:DP:RD:AD:FREQ:PVAL:RBQ:ABQ:RDF:RDR:ADF:ADR	1/1:152:27:27:0:27:100%:5.1363E-16:0:37:0:0:3:24
DN23246_c0_g2_i5	2333	.	C	A	.	PASS	ADP=18;WT=0;HET=0;HOM=1;NC=0	GT:GQ:SDP:DP:RD:AD:FREQ:PVAL:RBQ:ABQ:RDF:RDR:ADF:ADR	1/1:76:18:18:2:16:88.89%:2.0936E-8:33:34:0:2:0:16
DN21748_c0_g1_i1	2	.	T	C	.	PASS	ADP=53;WT=0;HET=0;HOM=1;NC=0	GT:GQ:SDP:DP:RD:AD:FREQ:PVAL:RBQ:ABQ:RDF:RDR:ADF:ADR	1/1:252:53:53:3:48:90.57%:6.2071E-26:33:34:3:0:48:0
DN21748_c0_g1_i1	1296	.	T	C	.	PASS	ADP=249;WT=0;HET=0;HOM=1;NC=0	GT:GQ:SDP:DP:RD:AD:FREQ:PVAL:RBQ:ABQ:RDF:RDR:ADF:ADR	1/1:255:249:249:35:214:85.94%:2.7336E-104:38:38:19:16:108:106
DN21748_c0_g1_i1	1540	.	T	A	.	PASS	ADP=265;WT=0;HET=0;HOM=1;NC=0	GT:GQ:SDP:DP:RD:AD:FREQ:PVAL:RBQ:ABQ:RDF:RDR:ADF:ADR	1/1:255:265:265:53:212:80%:8.2643E-98:38:38:17:36:95:117
DN21388_c0_g1_i1	2338	.	C	G	.	PASS	ADP=92;WT=0;HET=0;HOM=1;NC=0	GT:GQ:SDP:DP:RD:AD:FREQ:PVAL:RBQ:ABQ:RDF:RDR:ADF:ADR	1/1:255:92:92:17:75:81.52%:2.2658E-35:38:37:4:13:8:67
DN21388_c0_g1_i1	2339	.	T	G	.	PASS	ADP=86;WT=0;HET=0;HOM=1;NC=0	GT:GQ:SDP:DP:RD:AD:FREQ:PVAL:RBQ:ABQ:RDF:RDR:ADF:ADR	1/1:255:86:86:16:70:81.4%:5.2156E-33:38:36:4:12:8:62
DN24694_c3_g1_i2	1334	.	A	C	.	PASS	ADP=804;WT=0;HET=0;HOM=1;NC=0	GT:GQ:SDP:DP:RD:AD:FREQ:PVAL:RBQ:ABQ:RDF:RDR:ADF:ADR	1/1:255:805:804:116:688:85.57%:0E0:38:38:65:51:367:321
DN24694_c3_g1_i2	2381	.	A	C	.	PASS	ADP=27;WT=0;HET=0;HOM=1;NC=0	GT:GQ:SDP:DP:RD:AD:FREQ:PVAL:RBQ:ABQ:RDF:RDR:ADF:ADR	1/1:111:27:27:3:23:85.19%:7.3681E-12:35:34:0:3:0:23
DN24694_c3_g1_i2	2382	.	A	T	.	PASS	ADP=10;WT=0;HET=0;HOM=1;NC=0	GT:GQ:SDP:DP:RD:AD:FREQ:PVAL:RBQ:ABQ:RDF:RDR:ADF:ADR	1/1:36:10:10:1:8:80%:2.0568E-4:35:33:0:1:0:8
DN24334_c0_g1_i8	360	.	T	C	.	PASS	ADP=331;WT=0;HET=0;HOM=1;NC=0	GT:GQ:SDP:DP:RD:AD:FREQ:PVAL:RBQ:ABQ:RDF:RDR:ADF:ADR	1/1:255:331:331:55:276:83.38%:4.265E-131:39:38:30:25:155:121
DN24334_c0_g1_i8	1023	.	T	C	.	PASS	ADP=402;WT=0;HET=0;HOM=1;NC=0	GT:GQ:SDP:DP:RD:AD:FREQ:PVAL:RBQ:ABQ:RDF:RDR:ADF:ADR	1/1:255:402:402:70:332:82.59%:1.9067E-156:38:38:38:32:167:165
DN24334_c0_g1_i8	1523	.	G	C	.	PASS	ADP=411;WT=0;HET=0;HOM=1;NC=0	GT:GQ:SDP:DP:RD:AD:FREQ:PVAL:RBQ:ABQ:RDF:RDR:ADF:ADR	1/1:255:411:411:69:342:83.21%:4.4652E-162:38:38:45:24:203:139
DN24093_c0_g1_i2	1733	.	T	C	.	PASS	ADP=643;WT=0;HET=0;HOM=1;NC=0	GT:GQ:SDP:DP:RD:AD:FREQ:PVAL:RBQ:ABQ:RDF:RDR:ADF:ADR	1/1:255:647:643:53:590:91.76%:4.7123E-306:37:38:12:41:281:309
DN24732_c1_g4_i7	1	.	G	C	.	PASS	ADP=7;WT=0;HET=0;HOM=1;NC=0	GT:GQ:SDP:DP:RD:AD:FREQ:PVAL:RBQ:ABQ:RDF:RDR:ADF:ADR	1/1:26:7:7:1:6:85.71%:2.331E-3:35:34:1:0:6:0
DN20933_c1_g1_i2	2340	.	T	C	.	PASS	ADP=95;WT=0;HET=0;HOM=1;NC=0	GT:GQ:SDP:DP:RD:AD:FREQ:PVAL:RBQ:ABQ:RDF:RDR:ADF:ADR	1/1:255:95:95:7:88:92.63%:2.0357E-46:38:38:3:4:11:77
DN20933_c1_g1_i2	2341	.	C	T	.	PASS	ADP=95;WT=0;HET=0;HOM=1;NC=0	GT:GQ:SDP:DP:RD:AD:FREQ:PVAL:RBQ:ABQ:RDF:RDR:ADF:ADR	1/1:255:95:95:10:81:85.26%:5.3066E-41:34:38:3:7:11:70
DN20933_c1_g1_i2	2347	.	A	G	.	PASS	ADP=87;WT=0;HET=0;HOM=1;NC=0	GT:GQ:SDP:DP:RD:AD:FREQ:PVAL:RBQ:ABQ:RDF:RDR:ADF:ADR	1/1:255:87:87:11:76:87.36%:7.747E-38:37:37:3:8:11:65
DN20933_c1_g1_i2	2356	.	T	C	.	PASS	ADP=63;WT=0;HET=0;HOM=1;NC=0	GT:GQ:SDP:DP:RD:AD:FREQ:PVAL:RBQ:ABQ:RDF:RDR:ADF:ADR	1/1:255:63:63:6:57:90.48%:1.9864E-29:38:38:2:4:6:51
DN20618_c1_g1_i2	2258	.	T	C	.	PASS	ADP=73;WT=0;HET=0;HOM=1;NC=0	GT:GQ:SDP:DP:RD:AD:FREQ:PVAL:RBQ:ABQ:RDF:RDR:ADF:ADR	1/1:255:73:73:11:62:84.93%:3.1587E-30:37:38:4:7:14:48
DN24861_c0_g1_i2	1059	.	A	T	.	PASS	ADP=2115;WT=0;HET=0;HOM=1;NC=0	GT:GQ:SDP:DP:RD:AD:FREQ:PVAL:RBQ:ABQ:RDF:RDR:ADF:ADR	1/1:255:2115:2115:387:1724:81.51%:0E0:38:38:154:233:816:908
DN24861_c0_g1_i2	1357	.	A	C	.	PASS	ADP=1922;WT=0;HET=0;HOM=1;NC=0	GT:GQ:SDP:DP:RD:AD:FREQ:PVAL:RBQ:ABQ:RDF:RDR:ADF:ADR	1/1:255:1922:1922:382:1539:80.07%:0E0:37:38:180:202:752:787
DN24861_c0_g1_i2	2254	.	C	T	.	PASS	ADP=1671;WT=0;HET=0;HOM=1;NC=0	GT:GQ:SDP:DP:RD:AD:FREQ:PVAL:RBQ:ABQ:RDF:RDR:ADF:ADR	1/1:255:1700:1671:311:1359:81.38%:0E0:38:38:133:178:595:764
DN13671_c0_g1_i1	2039	.	T	A	.	PASS	ADP=104;WT=0;HET=0;HOM=1;NC=0	GT:GQ:SDP:DP:RD:AD:FREQ:PVAL:RBQ:ABQ:RDF:RDR:ADF:ADR	1/1:255:104:104:1:103:99.04%:4.6192E-60:16:39:0:1:57:46
DN13671_c0_g1_i1	2054	.	C	G	.	PASS	ADP=106;WT=0;HET=0;HOM=1;NC=0	GT:GQ:SDP:DP:RD:AD:FREQ:PVAL:RBQ:ABQ:RDF:RDR:ADF:ADR	1/1:255:106:106:1:105:99.06%:2.9701E-61:16:38:0:1:61:44
DN23536_c0_g2_i4	2267	.	T	C	.	PASS	ADP=490;WT=0;HET=0;HOM=1;NC=0	GT:GQ:SDP:DP:RD:AD:FREQ:PVAL:RBQ:ABQ:RDF:RDR:ADF:ADR	1/1:255:491:490:90:400:81.63%:9.0097E-187:38:38:36:54:113:287
DN24352_c1_g1_i9	12	.	A	T	.	PASS	ADP=8;WT=0;HET=0;HOM=1;NC=0	GT:GQ:SDP:DP:RD:AD:FREQ:PVAL:RBQ:ABQ:RDF:RDR:ADF:ADR	1/1:41:8:8:0:8:100%:7.77E-5:0:35:0:0:8:0
DN24352_c1_g1_i9	13	.	A	C	.	PASS	ADP=10;WT=0;HET=0;HOM=1;NC=0	GT:GQ:SDP:DP:RD:AD:FREQ:PVAL:RBQ:ABQ:RDF:RDR:ADF:ADR	1/1:52:10:10:0:10:100%:5.4125E-6:0:34:0:0:10:0
DN17098_c0_g1_i1	9	.	T	C	.	PASS	ADP=7;WT=0;HET=0;HOM=1;NC=0	GT:GQ:SDP:DP:RD:AD:FREQ:PVAL:RBQ:ABQ:RDF:RDR:ADF:ADR	1/1:26:7:7:1:6:85.71%:2.331E-3:40:29:1:0:6:0
DN15589_c0_g1_i1	1	.	G	C	.	PASS	ADP=12;WT=0;HET=0;HOM=1;NC=0	GT:GQ:SDP:DP:RD:AD:FREQ:PVAL:RBQ:ABQ:RDF:RDR:ADF:ADR	1/1:44:12:12:2:10:83.33%:3.3652E-5:25:32:2:0:10:0
DN24541_c1_g1_i4	1766	.	A	G	.	PASS	ADP=917;WT=0;HET=0;HOM=1;NC=0	GT:GQ:SDP:DP:RD:AD:FREQ:PVAL:RBQ:ABQ:RDF:RDR:ADF:ADR	1/1:255:917:917:175:742:80.92%:0E0:37:38:101:74:420:322
DN17151_c0_g1_i1	2328	.	A	G	.	PASS	ADP=11;WT=0;HET=0;HOM=1;NC=0	GT:GQ:SDP:DP:RD:AD:FREQ:PVAL:RBQ:ABQ:RDF:RDR:ADF:ADR	1/1:58:11:11:0:11:100%:1.4176E-6:0:37:0:0:1:10
DN19521_c0_g1_i1	268	.	A	G	.	PASS	ADP=288;WT=0;HET=0;HOM=1;NC=0	GT:GQ:SDP:DP:RD:AD:FREQ:PVAL:RBQ:ABQ:RDF:RDR:ADF:ADR	1/1:255:288:288:22:266:92.36%:3.2584E-139:38:38:15:7:142:124
DN19521_c0_g1_i1	289	.	T	G	.	PASS	ADP=277;WT=0;HET=0;HOM=1;NC=0	GT:GQ:SDP:DP:RD:AD:FREQ:PVAL:RBQ:ABQ:RDF:RDR:ADF:ADR	1/1:255:280:277:22:255:92.06%:5.882E-133:39:38:16:6:142:113
DN19521_c0_g1_i1	1229	.	AT	A	.	PASS	ADP=272;WT=0;HET=0;HOM=1;NC=0	GT:GQ:SDP:DP:RD:AD:FREQ:PVAL:RBQ:ABQ:RDF:RDR:ADF:ADR	1/1:255:272:272:41:229:84.81%:2.4474E-110:38:38:27:14:98:131
DN19521_c0_g1_i1	1509	.	A	G	.	PASS	ADP=207;WT=0;HET=0;HOM=1;NC=0	GT:GQ:SDP:DP:RD:AD:FREQ:PVAL:RBQ:ABQ:RDF:RDR:ADF:ADR	1/1:255:207:207:31:176:85.02%:4.4873E-85:38:38:16:15:79:97
DN19521_c0_g1_i1	1522	.	G	T	.	PASS	ADP=207;WT=0;HET=0;HOM=1;NC=0	GT:GQ:SDP:DP:RD:AD:FREQ:PVAL:RBQ:ABQ:RDF:RDR:ADF:ADR	1/1:255:207:207:32:175:84.54%:3.3515E-84:38:38:16:16:81:94
DN19521_c0_g1_i1	1527	.	A	C	.	PASS	ADP=212;WT=0;HET=0;HOM=1;NC=0	GT:GQ:SDP:DP:RD:AD:FREQ:PVAL:RBQ:ABQ:RDF:RDR:ADF:ADR	1/1:255:212:212:33:178:83.96%:1.7257E-85:38:38:16:17:85:93
DN19521_c0_g1_i1	1545	.	T	C	.	PASS	ADP=237;WT=0;HET=0;HOM=1;NC=0	GT:GQ:SDP:DP:RD:AD:FREQ:PVAL:RBQ:ABQ:RDF:RDR:ADF:ADR	1/1:255:237:237:33:204:86.08%:1.4411E-99:38:38:15:18:106:98
DN19521_c0_g1_i1	1556	.	T	A	.	PASS	ADP=216;WT=0;HET=0;HOM=1;NC=0	GT:GQ:SDP:DP:RD:AD:FREQ:PVAL:RBQ:ABQ:RDF:RDR:ADF:ADR	1/1:255:216:216:30:186:86.11%:7.4963E-91:38:38:14:16:103:83
DN19521_c0_g1_i1	1573	.	A	T	.	PASS	ADP=251;WT=0;HET=0;HOM=1;NC=0	GT:GQ:SDP:DP:RD:AD:FREQ:PVAL:RBQ:ABQ:RDF:RDR:ADF:ADR	1/1:255:251:251:30:220:87.65%:1.6754E-109:37:37:15:15:118:102
DN19521_c0_g1_i1	1575	.	A	G	.	PASS	ADP=249;WT=0;HET=0;HOM=1;NC=0	GT:GQ:SDP:DP:RD:AD:FREQ:PVAL:RBQ:ABQ:RDF:RDR:ADF:ADR	1/1:255:249:249:28:221:88.76%:6.6981E-111:38:37:13:15:118:103
DN19521_c0_g1_i1	1579	.	T	C	.	PASS	ADP=252;WT=0;HET=0;HOM=1;NC=0	GT:GQ:SDP:DP:RD:AD:FREQ:PVAL:RBQ:ABQ:RDF:RDR:ADF:ADR	1/1:255:254:252:28:224:88.89%:1.446E-112:38:38:13:15:128:96
DN19521_c0_g1_i1	1580	.	T	C	.	PASS	ADP=257;WT=0;HET=0;HOM=1;NC=0	GT:GQ:SDP:DP:RD:AD:FREQ:PVAL:RBQ:ABQ:RDF:RDR:ADF:ADR	1/1:255:257:257:28:229:89.11%:2.4008E-115:38:37:13:15:135:94
DN17472_c0_g1_i2	2352	.	C	G	.	PASS	ADP=11;WT=0;HET=0;HOM=1;NC=0	GT:GQ:SDP:DP:RD:AD:FREQ:PVAL:RBQ:ABQ:RDF:RDR:ADF:ADR	1/1:34:11:11:2:8:80%:3.5723E-4:39:37:0:2:0:8
DN23832_c2_g2_i1	1448	.	A	G	.	PASS	ADP=402;WT=0;HET=0;HOM=1;NC=0	GT:GQ:SDP:DP:RD:AD:FREQ:PVAL:RBQ:ABQ:RDF:RDR:ADF:ADR	1/1:255:402:402:77:325:80.85%:8.7095E-151:38:38:45:32:144:181
DN23832_c2_g2_i1	1459	.	T	C	.	PASS	ADP=413;WT=0;HET=0;HOM=1;NC=0	GT:GQ:SDP:DP:RD:AD:FREQ:PVAL:RBQ:ABQ:RDF:RDR:ADF:ADR	1/1:255:414:413:82:331:80.15%:1.2539E-152:37:38:54:28:157:174
DN20265_c0_g1_i1	10	.	C	T	.	PASS	ADP=5;WT=0;HET=0;HOM=1;NC=0	GT:GQ:SDP:DP:RD:AD:FREQ:PVAL:RBQ:ABQ:RDF:RDR:ADF:ADR	1/1:24:5:5:0:5:100%:3.9683E-3:0:39:0:0:5:0
DN23441_c0_g1_i6	1522	.	G	C	.	PASS	ADP=2925;WT=0;HET=0;HOM=1;NC=0	GT:GQ:SDP:DP:RD:AD:FREQ:PVAL:RBQ:ABQ:RDF:RDR:ADF:ADR	1/1:255:2962:2925:517:2406:82.26%:0E0:38:38:276:241:1415:991
DN19181_c0_g1_i1	948	.	T	C	.	PASS	ADP=154;WT=0;HET=0;HOM=1;NC=0	GT:GQ:SDP:DP:RD:AD:FREQ:PVAL:RBQ:ABQ:RDF:RDR:ADF:ADR	1/1:255:154:154:25:129:83.77%:9.8305E-62:39:38:9:16:62:67
DN19181_c0_g1_i1	2299	.	G	A	.	PASS	ADP=124;WT=0;HET=0;HOM=1;NC=0	GT:GQ:SDP:DP:RD:AD:FREQ:PVAL:RBQ:ABQ:RDF:RDR:ADF:ADR	1/1:255:124:124:24:100:80.65%:1.1949E-46:37:38:4:20:13:87
DN19181_c0_g1_i1	2304	.	C	T	.	PASS	ADP=113;WT=0;HET=0;HOM=1;NC=0	GT:GQ:SDP:DP:RD:AD:FREQ:PVAL:RBQ:ABQ:RDF:RDR:ADF:ADR	1/1:255:113:113:21:92:81.42%:3.0579E-43:38:37:3:18:10:82
DN19559_c0_g1_i1	35	.	AT	A	.	PASS	ADP=14;WT=0;HET=0;HOM=1;NC=0	GT:GQ:SDP:DP:RD:AD:FREQ:PVAL:RBQ:ABQ:RDF:RDR:ADF:ADR	1/1:76:14:14:0:14:100%:2.4927E-8:0:38:0:0:10:4
DN24262_c3_g1_i7	1535	.	C	T	.	PASS	ADP=838;WT=0;HET=0;HOM=1;NC=0	GT:GQ:SDP:DP:RD:AD:FREQ:PVAL:RBQ:ABQ:RDF:RDR:ADF:ADR	1/1:255:838:838:87:750:89.5%:0E0:37:38:40:47:306:444
DN21127_c0_g2_i3	69	.	C	A	.	PASS	ADP=31;WT=0;HET=0;HOM=1;NC=0	GT:GQ:SDP:DP:RD:AD:FREQ:PVAL:RBQ:ABQ:RDF:RDR:ADF:ADR	1/1:149:31:31:2:29:93.55%:1.1344E-15:16:37:2:0:25:4
DN18691_c1_g1_i1	2288	.	G	A	.	PASS	ADP=92;WT=0;HET=0;HOM=1;NC=0	GT:GQ:SDP:DP:RD:AD:FREQ:PVAL:RBQ:ABQ:RDF:RDR:ADF:ADR	1/1:255:92:92:14:78:84.78%:7.3393E-38:37:37:5:9:10:68
DN18691_c1_g1_i1	2297	.	A	G	.	PASS	ADP=65;WT=0;HET=0;HOM=1;NC=0	GT:GQ:SDP:DP:RD:AD:FREQ:PVAL:RBQ:ABQ:RDF:RDR:ADF:ADR	1/1:244:65:65:12:53:81.54%:3.8656E-25:38:37:4:8:10:43
DN21446_c0_g1_i3	27	.	T	G	.	PASS	ADP=10;WT=0;HET=0;HOM=1;NC=0	GT:GQ:SDP:DP:RD:AD:FREQ:PVAL:RBQ:ABQ:RDF:RDR:ADF:ADR	1/1:42:10:10:1:9:90%:5.9538E-5:34:34:1:0:9:0
DN21446_c0_g1_i3	31	.	T	G	.	PASS	ADP=26;WT=0;HET=0;HOM=1;NC=0	GT:GQ:SDP:DP:RD:AD:FREQ:PVAL:RBQ:ABQ:RDF:RDR:ADF:ADR	1/1:121:26:26:2:24:92.31%:7.6222E-13:35:34:2:0:23:1
DN21446_c0_g1_i3	42	.	T	C	.	PASS	ADP=40;WT=0;HET=0;HOM=1;NC=0	GT:GQ:SDP:DP:RD:AD:FREQ:PVAL:RBQ:ABQ:RDF:RDR:ADF:ADR	1/1:214:40:40:1:39:97.5%:3.8137E-22:36:38:1:0:35:4
DN17171_c0_g1_i1	2008	.	T	C	.	PASS	ADP=159;WT=0;HET=0;HOM=1;NC=0	GT:GQ:SDP:DP:RD:AD:FREQ:PVAL:RBQ:ABQ:RDF:RDR:ADF:ADR	1/1:255:159:159:21:138:86.79%:5.5894E-68:38:38:10:11:74:64
DN17171_c0_g1_i1	2023	.	G	A	.	PASS	ADP=156;WT=0;HET=0;HOM=1;NC=0	GT:GQ:SDP:DP:RD:AD:FREQ:PVAL:RBQ:ABQ:RDF:RDR:ADF:ADR	1/1:255:156:156:23:132:84.62%:5.3319E-64:37:38:9:14:73:59
DN17171_c0_g1_i1	2032	.	A	T	.	PASS	ADP=159;WT=0;HET=0;HOM=1;NC=0	GT:GQ:SDP:DP:RD:AD:FREQ:PVAL:RBQ:ABQ:RDF:RDR:ADF:ADR	1/1:255:159:159:22:137:86.16%:4.5986E-67:39:38:8:14:78:59
DN17171_c0_g1_i1	2041	.	C	T	.	PASS	ADP=157;WT=0;HET=0;HOM=1;NC=0	GT:GQ:SDP:DP:RD:AD:FREQ:PVAL:RBQ:ABQ:RDF:RDR:ADF:ADR	1/1:255:157:157:22:135:85.99%:5.6377E-66:38:39:6:16:75:60
DN17171_c0_g1_i1	2042	.	G	T	.	PASS	ADP=163;WT=0;HET=0;HOM=1;NC=0	GT:GQ:SDP:DP:RD:AD:FREQ:PVAL:RBQ:ABQ:RDF:RDR:ADF:ADR	1/1:255:163:163:21:142:87.12%:3.6048E-70:38:38:6:15:75:67
DN17171_c0_g1_i1	2054	.	C	G	.	PASS	ADP=144;WT=0;HET=0;HOM=1;NC=0	GT:GQ:SDP:DP:RD:AD:FREQ:PVAL:RBQ:ABQ:RDF:RDR:ADF:ADR	1/1:255:144:144:17:127:88.19%:1.6459E-63:38:38:3:14:66:61
DN17171_c0_g1_i1	2068	.	A	G	.	PASS	ADP=141;WT=0;HET=0;HOM=1;NC=0	GT:GQ:SDP:DP:RD:AD:FREQ:PVAL:RBQ:ABQ:RDF:RDR:ADF:ADR	1/1:255:141:141:13:128:90.78%:7.0864E-66:39:38:3:10:61:67
DN23118_c1_g2_i1	209	.	A	G	.	PASS	ADP=668;WT=0;HET=0;HOM=1;NC=0	GT:GQ:SDP:DP:RD:AD:FREQ:PVAL:RBQ:ABQ:RDF:RDR:ADF:ADR	1/1:255:668:668:74:593:88.77%:1.975E-297:38:38:50:24:308:285
DN23118_c1_g2_i1	214	.	G	C	.	PASS	ADP=713;WT=0;HET=0;HOM=1;NC=0	GT:GQ:SDP:DP:RD:AD:FREQ:PVAL:RBQ:ABQ:RDF:RDR:ADF:ADR	1/1:255:713:713:74:637:89.34%:5.83E-322:37:38:50:24:315:322
DN23118_c1_g2_i1	219	.	A	T	.	PASS	ADP=694;WT=0;HET=0;HOM=1;NC=0	GT:GQ:SDP:DP:RD:AD:FREQ:PVAL:RBQ:ABQ:RDF:RDR:ADF:ADR	1/1:255:694:694:77:616:88.76%:6.7835E-309:38:38:52:25:306:310
DN23118_c1_g2_i1	220	.	A	C	.	PASS	ADP=714;WT=0;HET=0;HOM=1;NC=0	GT:GQ:SDP:DP:RD:AD:FREQ:PVAL:RBQ:ABQ:RDF:RDR:ADF:ADR	1/1:255:714:714:78:633:88.66%:6.5769E-318:37:38:53:25:323:310
DN23118_c1_g2_i1	221	.	T	C	.	PASS	ADP=716;WT=0;HET=0;HOM=1;NC=0	GT:GQ:SDP:DP:RD:AD:FREQ:PVAL:RBQ:ABQ:RDF:RDR:ADF:ADR	1/1:255:716:716:78:637:88.97%:3.9016E-320:38:38:52:26:326:311
DN23118_c1_g2_i1	230	.	C	T	.	PASS	ADP=684;WT=0;HET=0;HOM=1;NC=0	GT:GQ:SDP:DP:RD:AD:FREQ:PVAL:RBQ:ABQ:RDF:RDR:ADF:ADR	1/1:255:684:684:80:604:88.3%:6.1352E-301:38:38:51:29:323:281
DN23118_c1_g2_i1	233	.	T	A	.	PASS	ADP=706;WT=0;HET=0;HOM=1;NC=0	GT:GQ:SDP:DP:RD:AD:FREQ:PVAL:RBQ:ABQ:RDF:RDR:ADF:ADR	1/1:255:706:706:81:624:88.39%:1.3545E-311:37:38:52:29:327:297
DN23118_c1_g2_i1	234	.	C	A	.	PASS	ADP=705;WT=0;HET=0;HOM=1;NC=0	GT:GQ:SDP:DP:RD:AD:FREQ:PVAL:RBQ:ABQ:RDF:RDR:ADF:ADR	1/1:255:705:705:81:622:88.23%:1.7409E-310:37:38:52:29:320:302
DN23118_c1_g2_i1	257	.	T	C	.	PASS	ADP=699;WT=0;HET=0;HOM=1;NC=0	GT:GQ:SDP:DP:RD:AD:FREQ:PVAL:RBQ:ABQ:RDF:RDR:ADF:ADR	1/1:255:700:699:97:602:86.12%:3.8612E-293:38:38:49:48:284:318
DN23118_c1_g2_i1	264	.	G	C	.	PASS	ADP=733;WT=0;HET=0;HOM=1;NC=0	GT:GQ:SDP:DP:RD:AD:FREQ:PVAL:RBQ:ABQ:RDF:RDR:ADF:ADR	1/1:255:739:733:97:635:86.63%:3.5473E-311:37:37:43:54:330:305
DN23012_c1_g2_i2	2225	.	T	C	.	PASS	ADP=115;WT=0;HET=0;HOM=1;NC=0	GT:GQ:SDP:DP:RD:AD:FREQ:PVAL:RBQ:ABQ:RDF:RDR:ADF:ADR	1/1:255:115:115:16:98:85.22%:5.337E-48:39:38:3:13:16:82
DN23012_c1_g2_i2	2243	.	T	A	.	PASS	ADP=83;WT=0;HET=0;HOM=1;NC=0	GT:GQ:SDP:DP:RD:AD:FREQ:PVAL:RBQ:ABQ:RDF:RDR:ADF:ADR	1/1:255:83:83:14:69:83.13%:4.8352E-33:39:38:3:11:12:57
DN23012_c1_g2_i2	2244	.	G	A	.	PASS	ADP=83;WT=0;HET=0;HOM=1;NC=0	GT:GQ:SDP:DP:RD:AD:FREQ:PVAL:RBQ:ABQ:RDF:RDR:ADF:ADR	1/1:255:83:83:14:69:83.13%:4.8352E-33:39:38:3:11:12:57
DN23012_c1_g2_i2	2251	.	A	T	.	PASS	ADP=74;WT=0;HET=0;HOM=1;NC=0	GT:GQ:SDP:DP:RD:AD:FREQ:PVAL:RBQ:ABQ:RDF:RDR:ADF:ADR	1/1:255:74:74:14:60:81.08%:2.7531E-28:39:38:3:11:7:53
DN24195_c3_g1_i6	622	.	A	C	.	PASS	ADP=309;WT=0;HET=0;HOM=1;NC=0	GT:GQ:SDP:DP:RD:AD:FREQ:PVAL:RBQ:ABQ:RDF:RDR:ADF:ADR	1/1:255:309:309:57:251:81.23%:3.1344E-117:38:38:34:23:133:118
DN23463_c1_g1_i2	44	.	T	A	.	PASS	ADP=33;WT=0;HET=0;HOM=1;NC=0	GT:GQ:SDP:DP:RD:AD:FREQ:PVAL:RBQ:ABQ:RDF:RDR:ADF:ADR	1/1:173:33:33:1:32:96.97%:4.7095E-18:16:39:1:0:27:5
DN24265_c3_g2_i1	48	.	C	T	.	PASS	ADP=6;WT=0;HET=0;HOM=1;NC=0	GT:GQ:SDP:DP:RD:AD:FREQ:PVAL:RBQ:ABQ:RDF:RDR:ADF:ADR	1/1:29:6:6:0:6:100%:1.0823E-3:0:37:0:0:5:1
DN21978_c1_g1_i1	94	.	CA	C	.	PASS	ADP=116;WT=0;HET=0;HOM=1;NC=0	GT:GQ:SDP:DP:RD:AD:FREQ:PVAL:RBQ:ABQ:RDF:RDR:ADF:ADR	1/1:255:116:116:12:104:89.66%:6.5696E-53:37:38:11:1:84:20
DN24532_c0_g1_i6	862	.	A	C	.	PASS	ADP=742;WT=0;HET=0;HOM=1;NC=0	GT:GQ:SDP:DP:RD:AD:FREQ:PVAL:RBQ:ABQ:RDF:RDR:ADF:ADR	1/1:255:742:742:143:598:80.59%:1.0811E-276:37:37:74:69:395:203
DN15685_c0_g1_i1	164	.	A	AGT	.	PASS	ADP=73;WT=0;HET=0;HOM=1;NC=0	GT:GQ:SDP:DP:RD:AD:FREQ:PVAL:RBQ:ABQ:RDF:RDR:ADF:ADR	1/1:255:73:73:2:67:91.78%:1.0519E-37:38:39:0:2:51:16
DN15685_c0_g1_i1	1871	.	G	C	.	PASS	ADP=58;WT=0;HET=0;HOM=1;NC=0	GT:GQ:SDP:DP:RD:AD:FREQ:PVAL:RBQ:ABQ:RDF:RDR:ADF:ADR	1/1:255:58:58:3:55:94.83%:5.8604E-30:39:37:3:0:26:29
DN21041_c0_g1_i2	2340	.	A	T	.	PASS	ADP=13;WT=0;HET=0;HOM=1;NC=0	GT:GQ:SDP:DP:RD:AD:FREQ:PVAL:RBQ:ABQ:RDF:RDR:ADF:ADR	1/1:49:13:13:2:11:84.62%:1.0096E-5:37:34:1:1:0:11
DN21041_c0_g1_i2	2341	.	A	G	.	PASS	ADP=13;WT=0;HET=0;HOM=1;NC=0	GT:GQ:SDP:DP:RD:AD:FREQ:PVAL:RBQ:ABQ:RDF:RDR:ADF:ADR	1/1:53:13:13:1:11:84.62%:4.8074E-6:35:35:0:1:0:11
DN20737_c1_g1_i1	1	.	G	A	.	PASS	ADP=8;WT=0;HET=0;HOM=1;NC=0	GT:GQ:SDP:DP:RD:AD:FREQ:PVAL:RBQ:ABQ:RDF:RDR:ADF:ADR	1/1:31:8:8:1:7:87.5%:6.993E-4:35:30:1:0:7:0
DN24880_c1_g1_i2	621	.	A	T	.	PASS	ADP=767;WT=0;HET=0;HOM=1;NC=0	GT:GQ:SDP:DP:RD:AD:FREQ:PVAL:RBQ:ABQ:RDF:RDR:ADF:ADR	1/1:255:768:767:141:626:81.62%:5.4667E-292:38:38:64:77:259:367
DN24880_c1_g1_i2	730	.	A	C	.	PASS	ADP=727;WT=0;HET=0;HOM=1;NC=0	GT:GQ:SDP:DP:RD:AD:FREQ:PVAL:RBQ:ABQ:RDF:RDR:ADF:ADR	1/1:255:727:727:119:608:83.63%:6.4161E-289:38:38:53:66:305:303
DN24880_c1_g1_i2	909	.	T	G	.	PASS	ADP=907;WT=0;HET=0;HOM=1;NC=0	GT:GQ:SDP:DP:RD:AD:FREQ:PVAL:RBQ:ABQ:RDF:RDR:ADF:ADR	1/1:255:912:907:154:750:82.69%:0E0:38:38:57:97:392:358
DN24818_c2_g2_i1	581	.	G	A	.	PASS	ADP=313;WT=0;HET=0;HOM=1;NC=0	GT:GQ:SDP:DP:RD:AD:FREQ:PVAL:RBQ:ABQ:RDF:RDR:ADF:ADR	1/1:255:313:313:52:261:83.39%:5.3291E-124:39:38:29:23:142:119
DN24797_c0_g2_i3	891	.	C	T	.	PASS	ADP=1742;WT=0;HET=0;HOM=1;NC=0	GT:GQ:SDP:DP:RD:AD:FREQ:PVAL:RBQ:ABQ:RDF:RDR:ADF:ADR	1/1:255:1750:1742:278:1445:82.95%:0E0:38:38:151:127:660:785
DN24797_c0_g2_i3	903	.	C	T	.	PASS	ADP=1801;WT=0;HET=0;HOM=1;NC=0	GT:GQ:SDP:DP:RD:AD:FREQ:PVAL:RBQ:ABQ:RDF:RDR:ADF:ADR	1/1:255:1801:1801:301:1499:83.23%:0E0:37:38:162:139:703:796
DN24797_c0_g2_i3	1521	.	T	C	.	PASS	ADP=1692;WT=0;HET=0;HOM=1;NC=0	GT:GQ:SDP:DP:RD:AD:FREQ:PVAL:RBQ:ABQ:RDF:RDR:ADF:ADR	1/1:255:1692:1692:314:1375:81.26%:0E0:38:38:159:155:716:659
DN24399_c0_g1_i1	2295	.	A	C	.	PASS	ADP=97;WT=0;HET=0;HOM=1;NC=0	GT:GQ:SDP:DP:RD:AD:FREQ:PVAL:RBQ:ABQ:RDF:RDR:ADF:ADR	1/1:255:97:97:3:94:96.91%:1.1257E-52:19:38:3:0:5:89
DN24399_c0_g1_i1	2308	.	G	A	.	PASS	ADP=67;WT=0;HET=0;HOM=1;NC=0	GT:GQ:SDP:DP:RD:AD:FREQ:PVAL:RBQ:ABQ:RDF:RDR:ADF:ADR	1/1:255:67:67:0:67:100%:6.6743E-40:0:38:0:0:0:67
DN24399_c0_g1_i1	2315	.	T	G	.	PASS	ADP=59;WT=0;HET=0;HOM=1;NC=0	GT:GQ:SDP:DP:RD:AD:FREQ:PVAL:RBQ:ABQ:RDF:RDR:ADF:ADR	1/1:255:59:59:0:57:96.61%:6.4572E-34:0:37:0:0:0:57
DN24399_c0_g1_i1	2316	.	T	G	.	PASS	ADP=44;WT=0;HET=0;HOM=1;NC=0	GT:GQ:SDP:DP:RD:AD:FREQ:PVAL:RBQ:ABQ:RDF:RDR:ADF:ADR	1/1:218:44:44:2:41:93.18%:1.4915E-22:35:38:0:2:0:41
DN24399_c0_g1_i1	2319	.	T	C	.	PASS	ADP=37;WT=0;HET=0;HOM=1;NC=0	GT:GQ:SDP:DP:RD:AD:FREQ:PVAL:RBQ:ABQ:RDF:RDR:ADF:ADR	1/1:212:37:37:0:37:100%:5.7269E-22:0:39:0:0:0:37
DN24399_c0_g1_i1	2322	.	T	G	.	PASS	ADP=35;WT=0;HET=0;HOM=1;NC=0	GT:GQ:SDP:DP:RD:AD:FREQ:PVAL:RBQ:ABQ:RDF:RDR:ADF:ADR	1/1:200:35:35:0:35:100%:8.9137E-21:0:38:0:0:0:35
DN24636_c0_g1_i9	1340	.	G	A	.	PASS	ADP=2032;WT=0;HET=0;HOM=1;NC=0	GT:GQ:SDP:DP:RD:AD:FREQ:PVAL:RBQ:ABQ:RDF:RDR:ADF:ADR	1/1:255:2032:2032:316:1714:84.35%:0E0:37:37:175:141:891:823
DN19840_c0_g1_i1	2328	.	A	G	.	PASS	ADP=36;WT=0;HET=0;HOM=1;NC=0	GT:GQ:SDP:DP:RD:AD:FREQ:PVAL:RBQ:ABQ:RDF:RDR:ADF:ADR	1/1:200:36:36:0:35:97.22%:8.9137E-21:0:34:0:0:0:35
DN22705_c0_g1_i5	791	.	G	A	.	PASS	ADP=209;WT=0;HET=0;HOM=1;NC=0	GT:GQ:SDP:DP:RD:AD:FREQ:PVAL:RBQ:ABQ:RDF:RDR:ADF:ADR	1/1:255:209:209:25:183:87.56%:3.9153E-91:39:38:16:9:114:69
DN22705_c0_g1_i5	1351	.	C	T	.	PASS	ADP=360;WT=0;HET=0;HOM=1;NC=0	GT:GQ:SDP:DP:RD:AD:FREQ:PVAL:RBQ:ABQ:RDF:RDR:ADF:ADR	1/1:255:360:360:56:304:84.44%:8.2838E-146:38:38:29:27:173:131
DN22705_c0_g1_i5	1960	.	G	A	.	PASS	ADP=198;WT=0;HET=0;HOM=1;NC=0	GT:GQ:SDP:DP:RD:AD:FREQ:PVAL:RBQ:ABQ:RDF:RDR:ADF:ADR	1/1:255:198:198:36:161:81.31%:1.6056E-75:38:38:31:5:78:83
DN22705_c0_g1_i5	1976	.	A	T	.	PASS	ADP=202;WT=0;HET=0;HOM=1;NC=0	GT:GQ:SDP:DP:RD:AD:FREQ:PVAL:RBQ:ABQ:RDF:RDR:ADF:ADR	1/1:255:202:202:27:175:86.63%:5.9025E-86:38:38:18:9:77:98
DN15123_c1_g1_i1	311	.	A	G	.	PASS	ADP=141;WT=0;HET=0;HOM=1;NC=0	GT:GQ:SDP:DP:RD:AD:FREQ:PVAL:RBQ:ABQ:RDF:RDR:ADF:ADR	1/1:255:141:141:6:135:95.74%:3.4261E-74:39:37:3:3:72:63
DN15123_c1_g1_i1	860	.	T	C	.	PASS	ADP=122;WT=0;HET=0;HOM=1;NC=0	GT:GQ:SDP:DP:RD:AD:FREQ:PVAL:RBQ:ABQ:RDF:RDR:ADF:ADR	1/1:255:122:122:12:110:90.16%:2.9208E-56:38:37:7:5:49:61
DN15123_c1_g1_i1	869	.	A	G	.	PASS	ADP=121;WT=0;HET=0;HOM=1;NC=0	GT:GQ:SDP:DP:RD:AD:FREQ:PVAL:RBQ:ABQ:RDF:RDR:ADF:ADR	1/1:255:124:121:23:98:80.99%:7.3249E-46:38:38:12:11:45:53
DN15123_c1_g1_i1	1679	.	G	A	.	PASS	ADP=195;WT=0;HET=0;HOM=1;NC=0	GT:GQ:SDP:DP:RD:AD:FREQ:PVAL:RBQ:ABQ:RDF:RDR:ADF:ADR	1/1:255:196:195:3:192:98.46%:1.2514E-110:40:38:2:1:114:78
DN15123_c1_g1_i1	2308	.	A	G	.	PASS	ADP=25;WT=0;HET=0;HOM=1;NC=0	GT:GQ:SDP:DP:RD:AD:FREQ:PVAL:RBQ:ABQ:RDF:RDR:ADF:ADR	1/1:115:25:25:2:23:92%:2.7767E-12:40:38:0:2:3:20
DN24108_c1_g1_i1	1384	.	T	C	.	PASS	ADP=2580;WT=0;HET=0;HOM=1;NC=0	GT:GQ:SDP:DP:RD:AD:FREQ:PVAL:RBQ:ABQ:RDF:RDR:ADF:ADR	1/1:255:2580:2580:506:2073:80.35%:0E0:38:38:189:317:949:1124
DN24342_c1_g1_i1	139	.	C	A	.	PASS	ADP=894;WT=0;HET=0;HOM=1;NC=0	GT:GQ:SDP:DP:RD:AD:FREQ:PVAL:RBQ:ABQ:RDF:RDR:ADF:ADR	1/1:255:894:894:93:801:89.6%:0E0:37:37:50:43:468:333
DN21177_c0_g1_i2	2013	.	G	C	.	PASS	ADP=16;WT=0;HET=0;HOM=1;NC=0	GT:GQ:SDP:DP:RD:AD:FREQ:PVAL:RBQ:ABQ:RDF:RDR:ADF:ADR	1/1:75:16:16:1:15:93.75%:2.8282E-8:40:38:0:1:9:6
DN15917_c0_g1_i1	204	.	C	T	.	PASS	ADP=30;WT=0;HET=0;HOM=1;NC=0	GT:GQ:SDP:DP:RD:AD:FREQ:PVAL:RBQ:ABQ:RDF:RDR:ADF:ADR	1/1:107:31:30:6:24:80%:1.647E-11:39:39:4:2:16:8
DN15917_c0_g1_i1	625	.	T	C	.	PASS	ADP=36;WT=0;HET=0;HOM=1;NC=0	GT:GQ:SDP:DP:RD:AD:FREQ:PVAL:RBQ:ABQ:RDF:RDR:ADF:ADR	1/1:131:36:36:7:29:80.56%:7.2821E-14:36:38:3:4:13:16
DN24639_c1_g1_i1	1915	.	T	C	.	PASS	ADP=588;WT=0;HET=0;HOM=1;NC=0	GT:GQ:SDP:DP:RD:AD:FREQ:PVAL:RBQ:ABQ:RDF:RDR:ADF:ADR	1/1:255:588:588:115:473:80.44%:1.8475E-218:37:38:48:67:240:233
DN18328_c0_g1_i1	20	.	G	T	.	PASS	ADP=17;WT=0;HET=0;HOM=1;NC=0	GT:GQ:SDP:DP:RD:AD:FREQ:PVAL:RBQ:ABQ:RDF:RDR:ADF:ADR	1/1:63:17:17:3:14:82.35%:4.8851E-7:39:40:3:0:13:1
DN18328_c0_g1_i1	21	.	A	G	.	PASS	ADP=17;WT=0;HET=0;HOM=1;NC=0	GT:GQ:SDP:DP:RD:AD:FREQ:PVAL:RBQ:ABQ:RDF:RDR:ADF:ADR	1/1:63:17:17:3:14:82.35%:4.8851E-7:39:39:3:0:13:1
DN18328_c0_g1_i1	24	.	T	C	.	PASS	ADP=18;WT=0;HET=0;HOM=1;NC=0	GT:GQ:SDP:DP:RD:AD:FREQ:PVAL:RBQ:ABQ:RDF:RDR:ADF:ADR	1/1:68:18:18:3:15:83.33%:1.4655E-7:39:39:3:0:14:1
DN9696_c0_g1_i1	2156	.	T	TA	.	PASS	ADP=117;WT=0;HET=0;HOM=1;NC=0	GT:GQ:SDP:DP:RD:AD:FREQ:PVAL:RBQ:ABQ:RDF:RDR:ADF:ADR	1/1:255:117:117:12:104:88.89%:6.5696E-53:37:39:6:6:47:57
DN24128_c0_g1_i2	974	.	T	A	.	PASS	ADP=1381;WT=0;HET=0;HOM=1;NC=0	GT:GQ:SDP:DP:RD:AD:FREQ:PVAL:RBQ:ABQ:RDF:RDR:ADF:ADR	1/1:255:1381:1381:219:1161:84.07%:0E0:38:38:113:106:607:554
DN22712_c1_g1_i1	1887	.	T	A	.	PASS	ADP=628;WT=0;HET=0;HOM=1;NC=0	GT:GQ:SDP:DP:RD:AD:FREQ:PVAL:RBQ:ABQ:RDF:RDR:ADF:ADR	1/1:255:628:628:62:565:89.97%:2.502E-287:37:38:0:62:297:268
DN24176_c1_g1_i6	2243	.	G	T	.	PASS	ADP=6;WT=0;HET=0;HOM=1;NC=0	GT:GQ:SDP:DP:RD:AD:FREQ:PVAL:RBQ:ABQ:RDF:RDR:ADF:ADR	1/1:29:6:6:0:6:100%:1.0823E-3:0:36:0:0:0:6
DN23178_c0_g3_i1	2064	.	CA	C	.	PASS	ADP=140;WT=0;HET=0;HOM=1;NC=0	GT:GQ:SDP:DP:RD:AD:FREQ:PVAL:RBQ:ABQ:RDF:RDR:ADF:ADR	1/1:255:141:140:17:123:87.86%:2.6469E-61:38:38:10:7:78:45
DN23178_c0_g3_i1	2234	.	A	C	.	PASS	ADP=317;WT=0;HET=0;HOM=1;NC=0	GT:GQ:SDP:DP:RD:AD:FREQ:PVAL:RBQ:ABQ:RDF:RDR:ADF:ADR	1/1:255:318:317:42:274:86.44%:1.8866E-134:38:38:13:29:67:207
DN23178_c0_g3_i1	2251	.	G	A	.	PASS	ADP=238;WT=0;HET=0;HOM=1;NC=0	GT:GQ:SDP:DP:RD:AD:FREQ:PVAL:RBQ:ABQ:RDF:RDR:ADF:ADR	1/1:255:238:238:36:202:84.87%:1.9525E-97:37:38:9:27:34:168
DN20786_c1_g1_i3	18	.	T	C	.	PASS	ADP=10;WT=0;HET=0;HOM=1;NC=0	GT:GQ:SDP:DP:RD:AD:FREQ:PVAL:RBQ:ABQ:RDF:RDR:ADF:ADR	1/1:34:10:10:2:8:80%:3.5723E-4:37:34:2:0:8:0
DN20786_c1_g1_i3	2308	.	G	A	.	PASS	ADP=6;WT=0;HET=0;HOM=1;NC=0	GT:GQ:SDP:DP:RD:AD:FREQ:PVAL:RBQ:ABQ:RDF:RDR:ADF:ADR	1/1:29:6:6:0:6:100%:1.0823E-3:0:36:0:0:0:6
DN19908_c0_g1_i1	733	.	C	A	.	PASS	ADP=127;WT=0;HET=0;HOM=1;NC=0	GT:GQ:SDP:DP:RD:AD:FREQ:PVAL:RBQ:ABQ:RDF:RDR:ADF:ADR	1/1:255:127:127:23:104:81.25%:5.0668E-49:39:39:13:10:67:37
DN22415_c0_g1_i2	2274	.	G	C	.	PASS	ADP=7;WT=0;HET=0;HOM=1;NC=0	GT:GQ:SDP:DP:RD:AD:FREQ:PVAL:RBQ:ABQ:RDF:RDR:ADF:ADR	1/1:26:7:7:1:6:85.71%:2.331E-3:40:37:0:1:0:6
DN19744_c0_g1_i3	2096	.	C	T	.	PASS	ADP=143;WT=0;HET=0;HOM=1;NC=0	GT:GQ:SDP:DP:RD:AD:FREQ:PVAL:RBQ:ABQ:RDF:RDR:ADF:ADR	1/1:255:143:143:11:132:92.31%:3.4266E-69:36:38:8:3:64:68
DN19744_c0_g1_i3	2099	.	G	A	.	PASS	ADP=139;WT=0;HET=0;HOM=1;NC=0	GT:GQ:SDP:DP:RD:AD:FREQ:PVAL:RBQ:ABQ:RDF:RDR:ADF:ADR	1/1:255:140:139:9:130:93.53%:3.155E-69:39:37:7:2:65:65
DN19744_c0_g1_i3	2117	.	G	A	.	PASS	ADP=128;WT=0;HET=0;HOM=1;NC=0	GT:GQ:SDP:DP:RD:AD:FREQ:PVAL:RBQ:ABQ:RDF:RDR:ADF:ADR	1/1:255:129:128:14:114:89.06%:1.3899E-57:37:37:9:5:62:52
DN19744_c0_g1_i3	2119	.	A	G	.	PASS	ADP=126;WT=0;HET=0;HOM=1;NC=0	GT:GQ:SDP:DP:RD:AD:FREQ:PVAL:RBQ:ABQ:RDF:RDR:ADF:ADR	1/1:255:126:126:11:115:91.27%:1.4569E-59:38:38:6:5:63:52
DN19744_c0_g1_i3	2120	.	T	G	.	PASS	ADP=129;WT=0;HET=0;HOM=1;NC=0	GT:GQ:SDP:DP:RD:AD:FREQ:PVAL:RBQ:ABQ:RDF:RDR:ADF:ADR	1/1:255:129:129:11:118:91.47%:2.9496E-61:38:37:6:5:64:54
DN19744_c0_g1_i3	2130	.	G	A	.	PASS	ADP=132;WT=0;HET=0;HOM=1;NC=0	GT:GQ:SDP:DP:RD:AD:FREQ:PVAL:RBQ:ABQ:RDF:RDR:ADF:ADR	1/1:255:133:132:12:120:90.91%:7.1252E-62:37:37:4:8:57:63
DN19744_c0_g1_i3	2152	.	C	A	.	PASS	ADP=120;WT=0;HET=0;HOM=1;NC=0	GT:GQ:SDP:DP:RD:AD:FREQ:PVAL:RBQ:ABQ:RDF:RDR:ADF:ADR	1/1:255:120:120:10:110:91.67%:2.9306E-57:36:36:3:7:32:78
DN19744_c0_g1_i3	2153	.	A	G	.	PASS	ADP=118;WT=0;HET=0;HOM=1;NC=0	GT:GQ:SDP:DP:RD:AD:FREQ:PVAL:RBQ:ABQ:RDF:RDR:ADF:ADR	1/1:255:119:118:10:107:90.68%:1.4538E-55:38:37:3:7:30:77
DN24455_c0_g1_i5	1413	.	C	T	.	PASS	ADP=1165;WT=0;HET=0;HOM=1;NC=0	GT:GQ:SDP:DP:RD:AD:FREQ:PVAL:RBQ:ABQ:RDF:RDR:ADF:ADR	1/1:255:1182:1165:215:950:81.55%:0E0:38:38:117:98:510:440
DN14287_c0_g1_i1	3	.	G	T	.	PASS	ADP=6;WT=0;HET=0;HOM=1;NC=0	GT:GQ:SDP:DP:RD:AD:FREQ:PVAL:RBQ:ABQ:RDF:RDR:ADF:ADR	1/1:24:6:6:0:5:83.33%:3.9683E-3:0:34:0:0:5:0
DN24476_c1_g1_i1	2268	.	C	T	.	PASS	ADP=42;WT=0;HET=0;HOM=1;NC=0	GT:GQ:SDP:DP:RD:AD:FREQ:PVAL:RBQ:ABQ:RDF:RDR:ADF:ADR	1/1:212:42:42:2:40:95.24%:5.6346E-22:40:38:1:1:0:40
DN24476_c1_g1_i1	2272	.	A	G	.	PASS	ADP=41;WT=0;HET=0;HOM=1;NC=0	GT:GQ:SDP:DP:RD:AD:FREQ:PVAL:RBQ:ABQ:RDF:RDR:ADF:ADR	1/1:172:41:41:3:34:82.93%:5.6582E-18:40:36:1:2:0:34
DN24548_c0_g1_i1	499	.	A	G	.	PASS	ADP=1459;WT=0;HET=0;HOM=1;NC=0	GT:GQ:SDP:DP:RD:AD:FREQ:PVAL:RBQ:ABQ:RDF:RDR:ADF:ADR	1/1:255:1459:1459:243:1216:83.34%:0E0:38:38:128:115:655:561
DN24548_c0_g1_i1	520	.	G	A	.	PASS	ADP=1393;WT=0;HET=0;HOM=1;NC=0	GT:GQ:SDP:DP:RD:AD:FREQ:PVAL:RBQ:ABQ:RDF:RDR:ADF:ADR	1/1:255:1393:1393:232:1160:83.33%:0E0:38:38:121:111:640:520
DN24548_c0_g1_i1	526	.	G	A	.	PASS	ADP=1421;WT=0;HET=0;HOM=1;NC=0	GT:GQ:SDP:DP:RD:AD:FREQ:PVAL:RBQ:ABQ:RDF:RDR:ADF:ADR	1/1:255:1421:1421:225:1196:84.17%:0E0:38:38:120:105:669:527
DN24548_c0_g1_i1	528	.	G	A	.	PASS	ADP=1478;WT=0;HET=0;HOM=1;NC=0	GT:GQ:SDP:DP:RD:AD:FREQ:PVAL:RBQ:ABQ:RDF:RDR:ADF:ADR	1/1:255:1478:1478:224:1254:84.84%:0E0:38:38:124:100:672:582
DN24548_c0_g1_i1	580	.	A	G	.	PASS	ADP=1701;WT=0;HET=0;HOM=1;NC=0	GT:GQ:SDP:DP:RD:AD:FREQ:PVAL:RBQ:ABQ:RDF:RDR:ADF:ADR	1/1:255:1701:1701:259:1439:84.65%:0E0:37:38:150:109:820:619
DN24548_c0_g1_i1	628	.	A	G	.	PASS	ADP=2090;WT=0;HET=0;HOM=1;NC=0	GT:GQ:SDP:DP:RD:AD:FREQ:PVAL:RBQ:ABQ:RDF:RDR:ADF:ADR	1/1:255:2090:2090:313:1776:84.98%:0E0:38:38:141:172:929:847
DN24548_c0_g1_i1	637	.	G	T	.	PASS	ADP=1873;WT=0;HET=0;HOM=1;NC=0	GT:GQ:SDP:DP:RD:AD:FREQ:PVAL:RBQ:ABQ:RDF:RDR:ADF:ADR	1/1:255:1900:1873:268:1603:85.58%:0E0:38:38:113:155:860:743
DN24489_c1_g2_i2	2301	.	C	A	.	PASS	ADP=47;WT=0;HET=0;HOM=1;NC=0	GT:GQ:SDP:DP:RD:AD:FREQ:PVAL:RBQ:ABQ:RDF:RDR:ADF:ADR	1/1:202:47:47:5:41:87.23%:5.7183E-21:34:33:0:5:0:41
DN24489_c1_g2_i2	2302	.	T	A	.	PASS	ADP=37;WT=0;HET=0;HOM=1;NC=0	GT:GQ:SDP:DP:RD:AD:FREQ:PVAL:RBQ:ABQ:RDF:RDR:ADF:ADR	1/1:160:37:37:2:31:83.78%:8.2416E-17:35:33:0:2:0:31
DN24489_c1_g2_i2	2303	.	C	A	.	PASS	ADP=19;WT=0;HET=0;HOM=1;NC=0	GT:GQ:SDP:DP:RD:AD:FREQ:PVAL:RBQ:ABQ:RDF:RDR:ADF:ADR	1/1:82:19:19:2:17:89.47%:5.9414E-9:34:34:0:2:0:17
DN23641_c0_g1_i4	2274	.	C	G	.	PASS	ADP=5;WT=0;HET=0;HOM=1;NC=0	GT:GQ:SDP:DP:RD:AD:FREQ:PVAL:RBQ:ABQ:RDF:RDR:ADF:ADR	1/1:24:5:5:0:5:100%:3.9683E-3:0:35:0:0:0:5
DN23707_c5_g6_i3	1977	.	C	T	.	PASS	ADP=534;WT=0;HET=0;HOM=1;NC=0	GT:GQ:SDP:DP:RD:AD:FREQ:PVAL:RBQ:ABQ:RDF:RDR:ADF:ADR	1/1:255:534:534:100:433:81.09%:1.9719E-201:38:39:56:44:220:213
DN23707_c5_g6_i3	1978	.	C	G	.	PASS	ADP=553;WT=0;HET=0;HOM=1;NC=0	GT:GQ:SDP:DP:RD:AD:FREQ:PVAL:RBQ:ABQ:RDF:RDR:ADF:ADR	1/1:255:553:553:105:448:81.01%:5.6148E-208:38:38:55:50:217:231
DN23707_c5_g6_i3	2029	.	T	C	.	PASS	ADP=543;WT=0;HET=0;HOM=1;NC=0	GT:GQ:SDP:DP:RD:AD:FREQ:PVAL:RBQ:ABQ:RDF:RDR:ADF:ADR	1/1:255:543:543:106:437:80.48%:6.1973E-202:38:38:62:44:246:191
DN24201_c2_g1_i8	100	.	T	G	.	PASS	ADP=50;WT=0;HET=0;HOM=1;NC=0	GT:GQ:SDP:DP:RD:AD:FREQ:PVAL:RBQ:ABQ:RDF:RDR:ADF:ADR	1/1:181:50:50:10:40:80%:7.4728E-19:35:36:6:4:37:3
DN24201_c2_g1_i8	105	.	T	C	.	PASS	ADP=57;WT=0;HET=0;HOM=1;NC=0	GT:GQ:SDP:DP:RD:AD:FREQ:PVAL:RBQ:ABQ:RDF:RDR:ADF:ADR	1/1:210:57:57:11:46:80.7%:9.8993E-22:35:37:6:5:40:6
DN24201_c2_g1_i8	119	.	A	G	.	PASS	ADP=63;WT=0;HET=0;HOM=1;NC=0	GT:GQ:SDP:DP:RD:AD:FREQ:PVAL:RBQ:ABQ:RDF:RDR:ADF:ADR	1/1:255:63:63:5:58:92.06%:1.7273E-30:35:37:0:5:48:10
DN24224_c3_g1_i1	725	.	T	G	.	PASS	ADP=561;WT=0;HET=0;HOM=1;NC=0	GT:GQ:SDP:DP:RD:AD:FREQ:PVAL:RBQ:ABQ:RDF:RDR:ADF:ADR	1/1:255:561:561:100:461:82.17%:3.0807E-216:38:38:54:46:200:261
DN24224_c3_g1_i1	735	.	C	T	.	PASS	ADP=615;WT=0;HET=0;HOM=1;NC=0	GT:GQ:SDP:DP:RD:AD:FREQ:PVAL:RBQ:ABQ:RDF:RDR:ADF:ADR	1/1:255:615:615:112:503:81.79%:4.502E-235:38:38:64:48:242:261
DN24224_c3_g1_i1	741	.	T	C	.	PASS	ADP=636;WT=0;HET=0;HOM=1;NC=0	GT:GQ:SDP:DP:RD:AD:FREQ:PVAL:RBQ:ABQ:RDF:RDR:ADF:ADR	1/1:255:636:636:109:526:82.7%:3.6955E-248:38:38:61:48:259:267
DN24224_c3_g1_i1	815	.	G	C	.	PASS	ADP=726;WT=0;HET=0;HOM=1;NC=0	GT:GQ:SDP:DP:RD:AD:FREQ:PVAL:RBQ:ABQ:RDF:RDR:ADF:ADR	1/1:255:726:726:142:583:80.3%:4.3775E-269:38:38:72:70:312:271
DN24224_c3_g1_i1	834	.	C	T	.	PASS	ADP=678;WT=0;HET=0;HOM=1;NC=0	GT:GQ:SDP:DP:RD:AD:FREQ:PVAL:RBQ:ABQ:RDF:RDR:ADF:ADR	1/1:255:678:678:134:544:80.24%:9.9439E-251:38:38:67:67:274:270
DN24364_c1_g1_i2	651	.	A	G	.	PASS	ADP=367;WT=0;HET=0;HOM=1;NC=0	GT:GQ:SDP:DP:RD:AD:FREQ:PVAL:RBQ:ABQ:RDF:RDR:ADF:ADR	1/1:255:367:367:33:334:91.01%:8.2201E-172:38:38:3:30:150:184
DN24198_c0_g2_i1	1496	.	G	T	.	PASS	ADP=714;WT=0;HET=0;HOM=1;NC=0	GT:GQ:SDP:DP:RD:AD:FREQ:PVAL:RBQ:ABQ:RDF:RDR:ADF:ADR	1/1:255:714:714:133:581:81.37%:1.9272E-270:38:38:60:73:220:361
DN22000_c0_g2_i2	2203	.	C	G	.	PASS	ADP=104;WT=0;HET=0;HOM=1;NC=0	GT:GQ:SDP:DP:RD:AD:FREQ:PVAL:RBQ:ABQ:RDF:RDR:ADF:ADR	1/1:255:104:104:14:90:86.54%:2.2953E-44:39:38:4:10:19:71
DN21896_c0_g1_i13	964	.	C	T	.	PASS	ADP=1146;WT=0;HET=0;HOM=1;NC=0	GT:GQ:SDP:DP:RD:AD:FREQ:PVAL:RBQ:ABQ:RDF:RDR:ADF:ADR	1/1:255:1146:1146:166:980:85.44%:0E0:38:38:77:89:448:532
DN21896_c0_g1_i13	982	.	A	C	.	PASS	ADP=1052;WT=0;HET=0;HOM=1;NC=0	GT:GQ:SDP:DP:RD:AD:FREQ:PVAL:RBQ:ABQ:RDF:RDR:ADF:ADR	1/1:255:1052:1052:150:902:85.74%:0E0:39:38:66:84:360:542
DN21896_c0_g1_i13	983	.	T	C	.	PASS	ADP=1033;WT=0;HET=0;HOM=1;NC=0	GT:GQ:SDP:DP:RD:AD:FREQ:PVAL:RBQ:ABQ:RDF:RDR:ADF:ADR	1/1:255:1033:1033:149:884:85.58%:0E0:39:38:65:84:344:540
DN21896_c0_g1_i13	989	.	C	T	.	PASS	ADP=1017;WT=0;HET=0;HOM=1;NC=0	GT:GQ:SDP:DP:RD:AD:FREQ:PVAL:RBQ:ABQ:RDF:RDR:ADF:ADR	1/1:255:1017:1017:73:944:92.82%:0E0:38:38:25:48:350:594
DN23291_c1_g1_i1	1688	.	A	G	.	PASS	ADP=1283;WT=0;HET=0;HOM=1;NC=0	GT:GQ:SDP:DP:RD:AD:FREQ:PVAL:RBQ:ABQ:RDF:RDR:ADF:ADR	1/1:255:1283:1283:122:1160:90.41%:0E0:38:38:62:60:548:612
DN24677_c1_g1_i3	1739	.	A	T	.	PASS	ADP=3030;WT=0;HET=0;HOM=1;NC=0	GT:GQ:SDP:DP:RD:AD:FREQ:PVAL:RBQ:ABQ:RDF:RDR:ADF:ADR	1/1:255:3032:3030:413:2613:86.24%:0E0:38:38:174:239:1124:1489
DN24640_c0_g2_i2	2273	.	A	T	.	PASS	ADP=67;WT=0;HET=0;HOM=1;NC=0	GT:GQ:SDP:DP:RD:AD:FREQ:PVAL:RBQ:ABQ:RDF:RDR:ADF:ADR	1/1:255:67:67:11:56:83.58%:5.1917E-27:35:37:1:10:2:54
DN24789_c2_g1_i5	692	.	G	A	.	PASS	ADP=2435;WT=0;HET=0;HOM=1;NC=0	GT:GQ:SDP:DP:RD:AD:FREQ:PVAL:RBQ:ABQ:RDF:RDR:ADF:ADR	1/1:255:2435:2435:456:1977:81.19%:0E0:38:38:264:192:1059:918
DN24789_c2_g1_i5	812	.	C	T	.	PASS	ADP=2017;WT=0;HET=0;HOM=1;NC=0	GT:GQ:SDP:DP:RD:AD:FREQ:PVAL:RBQ:ABQ:RDF:RDR:ADF:ADR	1/1:255:2027:2017:341:1676:83.09%:0E0:38:38:144:197:774:902
DN24789_c2_g1_i5	2083	.	C	T	.	PASS	ADP=402;WT=0;HET=0;HOM=1;NC=0	GT:GQ:SDP:DP:RD:AD:FREQ:PVAL:RBQ:ABQ:RDF:RDR:ADF:ADR	1/1:255:409:402:80:322:80.1%:1.9661E-148:38:38:14:66:154:168
DN20873_c0_g1_i3	400	.	G	T	.	PASS	ADP=749;WT=0;HET=0;HOM=1;NC=0	GT:GQ:SDP:DP:RD:AD:FREQ:PVAL:RBQ:ABQ:RDF:RDR:ADF:ADR	1/1:255:749:749:120:628:83.85%:2.4718E-299:39:38:58:62:334:294
DN22964_c0_g1_i1	2063	.	G	A	.	PASS	ADP=334;WT=0;HET=0;HOM=1;NC=0	GT:GQ:SDP:DP:RD:AD:FREQ:PVAL:RBQ:ABQ:RDF:RDR:ADF:ADR	1/1:255:341:334:57:277:82.93%:5.0587E-131:38:38:23:34:137:140
DN22964_c0_g1_i1	2084	.	C	T	.	PASS	ADP=324;WT=0;HET=0;HOM=1;NC=0	GT:GQ:SDP:DP:RD:AD:FREQ:PVAL:RBQ:ABQ:RDF:RDR:ADF:ADR	1/1:255:324:324:59:265:81.79%:4.5294E-124:38:38:21:38:124:141
DN20653_c0_g1_i1	1036	.	T	C	.	PASS	ADP=312;WT=0;HET=0;HOM=1;NC=0	GT:GQ:SDP:DP:RD:AD:FREQ:PVAL:RBQ:ABQ:RDF:RDR:ADF:ADR	1/1:255:318:312:49:263:84.29%:5.0594E-126:37:38:18:31:118:145
DN23320_c0_g1_i7	2184	.	A	G	.	PASS	ADP=83;WT=0;HET=0;HOM=1;NC=0	GT:GQ:SDP:DP:RD:AD:FREQ:PVAL:RBQ:ABQ:RDF:RDR:ADF:ADR	1/1:255:83:83:11:72:86.75%:1.1937E-35:39:38:2:9:16:56
DN23320_c0_g1_i7	2194	.	C	T	.	PASS	ADP=72;WT=0;HET=0;HOM=1;NC=0	GT:GQ:SDP:DP:RD:AD:FREQ:PVAL:RBQ:ABQ:RDF:RDR:ADF:ADR	1/1:255:72:72:12:60:83.33%:7.6336E-29:39:38:2:10:9:51
DN23320_c0_g1_i7	2221	.	G	A	.	PASS	ADP=40;WT=0;HET=0;HOM=1;NC=0	GT:GQ:SDP:DP:RD:AD:FREQ:PVAL:RBQ:ABQ:RDF:RDR:ADF:ADR	1/1:144:40:40:8:32:80%:3.51E-15:37:39:1:7:5:27
DN23320_c0_g1_i7	2241	.	T	A	.	PASS	ADP=23;WT=0;HET=0;HOM=1;NC=0	GT:GQ:SDP:DP:RD:AD:FREQ:PVAL:RBQ:ABQ:RDF:RDR:ADF:ADR	1/1:86:23:23:4:19:82.61%:2.1316E-9:40:38:1:3:2:17
DN23320_c0_g1_i7	2252	.	C	T	.	PASS	ADP=17;WT=0;HET=0;HOM=1;NC=0	GT:GQ:SDP:DP:RD:AD:FREQ:PVAL:RBQ:ABQ:RDF:RDR:ADF:ADR	1/1:71:17:17:2:15:88.24%:7.3277E-8:39:39:0:2:2:13
DN24867_c1_g3_i2	462	.	A	T	.	PASS	ADP=805;WT=0;HET=0;HOM=1;NC=0	GT:GQ:SDP:DP:RD:AD:FREQ:PVAL:RBQ:ABQ:RDF:RDR:ADF:ADR	1/1:255:805:805:140:664:82.48%:1.9827E-312:38:38:83:57:389:275
DN18910_c1_g1_i2	10	.	A	G	.	PASS	ADP=911;WT=0;HET=0;HOM=1;NC=0	GT:GQ:SDP:DP:RD:AD:FREQ:PVAL:RBQ:ABQ:RDF:RDR:ADF:ADR	1/1:255:923:911:53:833:91.44%:0E0:38:37:51:2:822:11
DN18910_c1_g1_i2	24	.	G	C	.	PASS	ADP=1505;WT=0;HET=0;HOM=1;NC=0	GT:GQ:SDP:DP:RD:AD:FREQ:PVAL:RBQ:ABQ:RDF:RDR:ADF:ADR	1/1:255:1505:1505:7:1484:98.6%:0E0:17:34:0:7:1356:128
DN24199_c0_g1_i3	2102	.	C	A	.	PASS	ADP=784;WT=0;HET=0;HOM=1;NC=0	GT:GQ:SDP:DP:RD:AD:FREQ:PVAL:RBQ:ABQ:RDF:RDR:ADF:ADR	1/1:255:784:784:122:659:84.38%:2.316E-315:38:38:64:58:333:326
DN24199_c0_g1_i3	2108	.	C	T	.	PASS	ADP=841;WT=0;HET=0;HOM=1;NC=0	GT:GQ:SDP:DP:RD:AD:FREQ:PVAL:RBQ:ABQ:RDF:RDR:ADF:ADR	1/1:255:852:841:137:704:83.71%:0E0:38:38:66:71:324:380
DN24199_c0_g1_i3	2120	.	G	T	.	PASS	ADP=826;WT=0;HET=0;HOM=1;NC=0	GT:GQ:SDP:DP:RD:AD:FREQ:PVAL:RBQ:ABQ:RDF:RDR:ADF:ADR	1/1:255:826:826:137:689:83.41%:0E0:39:38:61:76:295:394
DN24199_c0_g1_i3	2137	.	T	C	.	PASS	ADP=802;WT=0;HET=0;HOM=1;NC=0	GT:GQ:SDP:DP:RD:AD:FREQ:PVAL:RBQ:ABQ:RDF:RDR:ADF:ADR	1/1:255:802:802:151:651:81.17%:1.9926E-302:38:38:66:85:302:349
DN24199_c0_g1_i3	2147	.	C	T	.	PASS	ADP=798;WT=0;HET=0;HOM=1;NC=0	GT:GQ:SDP:DP:RD:AD:FREQ:PVAL:RBQ:ABQ:RDF:RDR:ADF:ADR	1/1:255:799:798:149:648:81.2%:2.1618E-301:38:38:66:83:298:350
DN24199_c0_g1_i3	2234	.	T	A	.	PASS	ADP=275;WT=0;HET=0;HOM=1;NC=0	GT:GQ:SDP:DP:RD:AD:FREQ:PVAL:RBQ:ABQ:RDF:RDR:ADF:ADR	1/1:255:275:275:55:220:80%:1.7569E-101:39:38:12:43:30:190
DN24199_c0_g1_i3	2259	.	T	C	.	PASS	ADP=138;WT=0;HET=0;HOM=1;NC=0	GT:GQ:SDP:DP:RD:AD:FREQ:PVAL:RBQ:ABQ:RDF:RDR:ADF:ADR	1/1:255:138:138:21:117:84.78%:1.431E-56:37:36:1:20:2:115
DN22606_c0_g1_i1	2236	.	GT	G	.	PASS	ADP=11;WT=0;HET=0;HOM=1;NC=0	GT:GQ:SDP:DP:RD:AD:FREQ:PVAL:RBQ:ABQ:RDF:RDR:ADF:ADR	1/1:26:11:11:1:6:85.71%:2.331E-3:39:40:0:1:1:5
DN24392_c0_g1_i2	2171	.	G	A	.	PASS	ADP=733;WT=0;HET=0;HOM=1;NC=0	GT:GQ:SDP:DP:RD:AD:FREQ:PVAL:RBQ:ABQ:RDF:RDR:ADF:ADR	1/1:255:733:733:51:681:92.91%:0E0:37:38:26:25:403:278
DN23078_c1_g2_i2	1744	.	G	A	.	PASS	ADP=646;WT=0;HET=0;HOM=1;NC=0	GT:GQ:SDP:DP:RD:AD:FREQ:PVAL:RBQ:ABQ:RDF:RDR:ADF:ADR	1/1:255:646:646:47:599:92.72%:1.3542E-314:38:38:42:5:294:305
DN23206_c1_g1_i7	1033	.	T	A	.	PASS	ADP=1304;WT=0;HET=0;HOM=1;NC=0	GT:GQ:SDP:DP:RD:AD:FREQ:PVAL:RBQ:ABQ:RDF:RDR:ADF:ADR	1/1:255:1304:1304:245:1057:81.06%:0E0:37:38:123:122:499:558
DN23206_c1_g1_i7	1257	.	G	A	.	PASS	ADP=986;WT=0;HET=0;HOM=1;NC=0	GT:GQ:SDP:DP:RD:AD:FREQ:PVAL:RBQ:ABQ:RDF:RDR:ADF:ADR	1/1:255:986:986:100:884:89.84%:0E0:38:38:39:61:286:598
DN21209_c2_g1_i1	58	.	C	A	.	PASS	ADP=40;WT=0;HET=0;HOM=1;NC=0	GT:GQ:SDP:DP:RD:AD:FREQ:PVAL:RBQ:ABQ:RDF:RDR:ADF:ADR	1/1:160:40:40:6:34:85%:8.7127E-17:34:36:6:0:32:2
DN24635_c0_g1_i5	473	.	C	T	.	PASS	ADP=1667;WT=0;HET=0;HOM=1;NC=0	GT:GQ:SDP:DP:RD:AD:FREQ:PVAL:RBQ:ABQ:RDF:RDR:ADF:ADR	1/1:255:1667:1667:283:1384:83.02%:0E0:38:38:111:172:597:787
DN23788_c1_g1_i1	14	.	G	A	.	PASS	ADP=24;WT=0;HET=0;HOM=1;NC=0	GT:GQ:SDP:DP:RD:AD:FREQ:PVAL:RBQ:ABQ:RDF:RDR:ADF:ADR	1/1:91:24:24:4:20:83.33%:6.3493E-10:35:37:4:0:18:2
DN23371_c1_g1_i3	2249	.	G	A	.	PASS	ADP=34;WT=0;HET=0;HOM=1;NC=0	GT:GQ:SDP:DP:RD:AD:FREQ:PVAL:RBQ:ABQ:RDF:RDR:ADF:ADR	1/1:128:34:34:6:28:82.35%:1.349E-13:39:38:0:6:0:28
DN23371_c1_g1_i3	2253	.	C	A	.	PASS	ADP=30;WT=0;HET=0;HOM=1;NC=0	GT:GQ:SDP:DP:RD:AD:FREQ:PVAL:RBQ:ABQ:RDF:RDR:ADF:ADR	1/1:107:30:30:6:24:80%:1.647E-11:37:38:0:6:0:24
DN23794_c0_g1_i1	541	.	G	T	.	PASS	ADP=420;WT=0;HET=0;HOM=1;NC=0	GT:GQ:SDP:DP:RD:AD:FREQ:PVAL:RBQ:ABQ:RDF:RDR:ADF:ADR	1/1:255:420:420:83:337:80.24%:1.6433E-155:38:37:56:27:191:146
DN24032_c1_g1_i5	1102	.	C	T	.	PASS	ADP=1038;WT=0;HET=0;HOM=1;NC=0	GT:GQ:SDP:DP:RD:AD:FREQ:PVAL:RBQ:ABQ:RDF:RDR:ADF:ADR	1/1:255:1038:1038:146:891:85.76%:0E0:38:38:74:72:473:418
DN24032_c1_g1_i5	2074	.	G	C	.	PASS	ADP=623;WT=0;HET=0;HOM=1;NC=0	GT:GQ:SDP:DP:RD:AD:FREQ:PVAL:RBQ:ABQ:RDF:RDR:ADF:ADR	1/1:255:632:623:122:500:80.26%:8.6557E-231:38:38:68:54:214:286
DN23044_c0_g2_i1	662	.	C	A	.	PASS	ADP=1098;WT=0;HET=0;HOM=1;NC=0	GT:GQ:SDP:DP:RD:AD:FREQ:PVAL:RBQ:ABQ:RDF:RDR:ADF:ADR	1/1:255:1098:1098:105:992:90.35%:0E0:38:38:62:43:536:456
DN23044_c0_g2_i1	2245	.	C	T	.	PASS	ADP=36;WT=0;HET=0;HOM=1;NC=0	GT:GQ:SDP:DP:RD:AD:FREQ:PVAL:RBQ:ABQ:RDF:RDR:ADF:ADR	1/1:156:36:36:4:32:88.89%:2.0653E-16:40:39:1:3:1:31
DN22869_c0_g1_i2	1157	.	A	G	.	PASS	ADP=147;WT=0;HET=0;HOM=1;NC=0	GT:GQ:SDP:DP:RD:AD:FREQ:PVAL:RBQ:ABQ:RDF:RDR:ADF:ADR	1/1:255:147:147:21:126:85.71%:1.9343E-61:39:38:10:11:61:65
DN22869_c0_g1_i2	1848	.	A	T	.	PASS	ADP=403;WT=0;HET=0;HOM=1;NC=0	GT:GQ:SDP:DP:RD:AD:FREQ:PVAL:RBQ:ABQ:RDF:RDR:ADF:ADR	1/1:255:403:403:66:335:83.13%:2.9382E-159:39:38:24:42:140:195
DN18941_c0_g1_i1	13	.	GCTT	G	.	PASS	ADP=9;WT=0;HET=0;HOM=1;NC=0	GT:GQ:SDP:DP:RD:AD:FREQ:PVAL:RBQ:ABQ:RDF:RDR:ADF:ADR	1/1:36:9:9:1:8:88.89%:2.0568E-4:40:39:1:0:8:0
DN24542_c3_g2_i1	28	.	C	CT	.	PASS	ADP=5;WT=0;HET=0;HOM=1;NC=0	GT:GQ:SDP:DP:RD:AD:FREQ:PVAL:RBQ:ABQ:RDF:RDR:ADF:ADR	1/1:24:5:5:0:5:100%:3.9683E-3:0:38:0:0:5:0
DN24542_c3_g2_i1	30	.	C	T	.	PASS	ADP=5;WT=0;HET=0;HOM=1;NC=0	GT:GQ:SDP:DP:RD:AD:FREQ:PVAL:RBQ:ABQ:RDF:RDR:ADF:ADR	1/1:24:5:5:0:5:100%:3.9683E-3:0:32:0:0:5:0
DN24542_c3_g2_i1	1976	.	CT	C	.	PASS	ADP=109;WT=0;HET=0;HOM=1;NC=0	GT:GQ:SDP:DP:RD:AD:FREQ:PVAL:RBQ:ABQ:RDF:RDR:ADF:ADR	1/1:255:109:109:19:90:82.57%:9.6558E-43:37:38:10:9:31:59
DN24585_c0_g1_i2	1385	.	A	C	.	PASS	ADP=782;WT=0;HET=0;HOM=1;NC=0	GT:GQ:SDP:DP:RD:AD:FREQ:PVAL:RBQ:ABQ:RDF:RDR:ADF:ADR	1/1:255:782:782:76:706:90.28%:0E0:39:38:40:36:341:365
DN24585_c0_g1_i2	1661	.	G	A	.	PASS	ADP=755;WT=0;HET=0;HOM=1;NC=0	GT:GQ:SDP:DP:RD:AD:FREQ:PVAL:RBQ:ABQ:RDF:RDR:ADF:ADR	1/1:255:755:755:114:640:84.77%:8.8467E-308:38:38:54:60:296:344
DN22330_c0_g1_i1	2	.	A	G	.	PASS	ADP=23;WT=0;HET=0;HOM=1;NC=0	GT:GQ:SDP:DP:RD:AD:FREQ:PVAL:RBQ:ABQ:RDF:RDR:ADF:ADR	1/1:104:23:23:2:21:91.3%:3.6437E-11:35:34:2:0:21:0
DN18396_c0_g1_i1	35	.	G	T	.	PASS	ADP=41;WT=0;HET=0;HOM=1;NC=0	GT:GQ:SDP:DP:RD:AD:FREQ:PVAL:RBQ:ABQ:RDF:RDR:ADF:ADR	1/1:165:41:41:6:35:85.37%:2.5278E-17:38:39:5:1:28:7
DN18396_c0_g1_i1	588	.	A	T	.	PASS	ADP=196;WT=0;HET=0;HOM=1;NC=0	GT:GQ:SDP:DP:RD:AD:FREQ:PVAL:RBQ:ABQ:RDF:RDR:ADF:ADR	1/1:255:196:196:27:168:85.71%:3.8993E-82:37:38:13:14:96:72
DN18396_c0_g1_i1	744	.	T	A	.	PASS	ADP=190;WT=0;HET=0;HOM=1;NC=0	GT:GQ:SDP:DP:RD:AD:FREQ:PVAL:RBQ:ABQ:RDF:RDR:ADF:ADR	1/1:255:190:190:24:166:87.37%:3.5665E-82:38:38:13:11:73:93
DN18396_c0_g1_i1	748	.	A	G	.	PASS	ADP=200;WT=0;HET=0;HOM=1;NC=0	GT:GQ:SDP:DP:RD:AD:FREQ:PVAL:RBQ:ABQ:RDF:RDR:ADF:ADR	1/1:255:200:200:26:174:87%:8.6919E-86:37:37:15:11:81:93
DN18396_c0_g1_i1	776	.	C	T	.	PASS	ADP=183;WT=0;HET=0;HOM=1;NC=0	GT:GQ:SDP:DP:RD:AD:FREQ:PVAL:RBQ:ABQ:RDF:RDR:ADF:ADR	1/1:255:183:183:29:144:82.76%:1.5962E-68:38:38:14:15:82:62
DN18396_c0_g1_i1	784	.	C	T	.	PASS	ADP=220;WT=0;HET=0;HOM=1;NC=0	GT:GQ:SDP:DP:RD:AD:FREQ:PVAL:RBQ:ABQ:RDF:RDR:ADF:ADR	1/1:255:220:220:30:190:86.36%:4.9442E-93:38:38:13:17:89:101
DN5032_c0_g1_i1	386	.	A	C	.	PASS	ADP=106;WT=0;HET=0;HOM=1;NC=0	GT:GQ:SDP:DP:RD:AD:FREQ:PVAL:RBQ:ABQ:RDF:RDR:ADF:ADR	1/1:255:106:106:1:105:99.06%:2.9701E-61:39:38:1:0:65:40
DN23902_c0_g1_i2	1865	.	CT	C	.	PASS	ADP=349;WT=0;HET=0;HOM=1;NC=0	GT:GQ:SDP:DP:RD:AD:FREQ:PVAL:RBQ:ABQ:RDF:RDR:ADF:ADR	1/1:255:349:349:48:296:84.81%:3.0812E-144:38:38:27:21:121:175
DN20864_c0_g2_i3	1148	.	T	C	.	PASS	ADP=291;WT=0;HET=0;HOM=1;NC=0	GT:GQ:SDP:DP:RD:AD:FREQ:PVAL:RBQ:ABQ:RDF:RDR:ADF:ADR	1/1:255:291:291:48:243:83.51%:1.3158E-115:37:38:24:24:104:139
DN20864_c0_g2_i3	1245	.	G	T	.	PASS	ADP=345;WT=0;HET=0;HOM=1;NC=0	GT:GQ:SDP:DP:RD:AD:FREQ:PVAL:RBQ:ABQ:RDF:RDR:ADF:ADR	1/1:255:346:345:66:278:80.58%:5.1575E-129:38:37:39:27:148:130
DN21256_c0_g1_i1	18	.	A	G	.	PASS	ADP=68;WT=0;HET=0;HOM=1;NC=0	GT:GQ:SDP:DP:RD:AD:FREQ:PVAL:RBQ:ABQ:RDF:RDR:ADF:ADR	1/1:255:68:68:3:64:94.12%:3.6535E-35:37:35:3:0:64:0
DN21256_c0_g1_i1	365	.	C	G	.	PASS	ADP=537;WT=0;HET=0;HOM=1;NC=0	GT:GQ:SDP:DP:RD:AD:FREQ:PVAL:RBQ:ABQ:RDF:RDR:ADF:ADR	1/1:255:537:537:104:433:80.63%:2.3241E-200:38:38:62:42:214:219
DN21256_c0_g1_i1	2258	.	C	T	.	PASS	ADP=7;WT=0;HET=0;HOM=1;NC=0	GT:GQ:SDP:DP:RD:AD:FREQ:PVAL:RBQ:ABQ:RDF:RDR:ADF:ADR	1/1:35:7:7:0:7:100%:2.9138E-4:0:34:0:0:0:7
DN22063_c0_g1_i5	599	.	G	A	.	PASS	ADP=522;WT=0;HET=0;HOM=1;NC=0	GT:GQ:SDP:DP:RD:AD:FREQ:PVAL:RBQ:ABQ:RDF:RDR:ADF:ADR	1/1:255:522:522:71:451:86.4%:2.4703E-220:37:38:36:35:200:251
DN22063_c0_g1_i5	615	.	G	T	.	PASS	ADP=522;WT=0;HET=0;HOM=1;NC=0	GT:GQ:SDP:DP:RD:AD:FREQ:PVAL:RBQ:ABQ:RDF:RDR:ADF:ADR	1/1:255:522:522:69:453:86.78%:3.4972E-222:38:37:31:38:186:267
DN22063_c0_g1_i5	627	.	A	G	.	PASS	ADP=525;WT=0;HET=0;HOM=1;NC=0	GT:GQ:SDP:DP:RD:AD:FREQ:PVAL:RBQ:ABQ:RDF:RDR:ADF:ADR	1/1:255:530:525:76:448:85.33%:6.8811E-217:38:38:27:49:178:270
DN22329_c0_g1_i1	2020	.	AT	A	.	PASS	ADP=266;WT=0;HET=0;HOM=1;NC=0	GT:GQ:SDP:DP:RD:AD:FREQ:PVAL:RBQ:ABQ:RDF:RDR:ADF:ADR	1/1:255:266:266:21:245:92.11%:7.849E-128:38:38:3:18:37:208
DN24802_c2_g5_i4	1989	.	A	T	.	PASS	ADP=29;WT=0;HET=0;HOM=1;NC=0	GT:GQ:SDP:DP:RD:AD:FREQ:PVAL:RBQ:ABQ:RDF:RDR:ADF:ADR	1/1:118:29:29:4:25:86.21%:1.3609E-12:37:36:4:0:0:25
DN22568_c1_g2_i1	28	.	A	G	.	PASS	ADP=18;WT=0;HET=0;HOM=1;NC=0	GT:GQ:SDP:DP:RD:AD:FREQ:PVAL:RBQ:ABQ:RDF:RDR:ADF:ADR	1/1:76:18:18:2:16:88.89%:2.0936E-8:37:37:2:0:16:0
DN22568_c1_g2_i1	634	.	G	A	.	PASS	ADP=811;WT=0;HET=0;HOM=1;NC=0	GT:GQ:SDP:DP:RD:AD:FREQ:PVAL:RBQ:ABQ:RDF:RDR:ADF:ADR	1/1:255:811:811:27:784:96.67%:0E0:37:38:10:17:386:398
DN22568_c1_g2_i1	637	.	C	G	.	PASS	ADP=830;WT=0;HET=0;HOM=1;NC=0	GT:GQ:SDP:DP:RD:AD:FREQ:PVAL:RBQ:ABQ:RDF:RDR:ADF:ADR	1/1:255:830:830:27:803:96.75%:0E0:38:38:10:17:387:416
DN22568_c1_g2_i1	650	.	C	T	.	PASS	ADP=917;WT=0;HET=0;HOM=1;NC=0	GT:GQ:SDP:DP:RD:AD:FREQ:PVAL:RBQ:ABQ:RDF:RDR:ADF:ADR	1/1:255:917:917:32:884:96.4%:0E0:37:38:11:21:359:525
DN22568_c1_g2_i1	655	.	G	A	.	PASS	ADP=922;WT=0;HET=0;HOM=1;NC=0	GT:GQ:SDP:DP:RD:AD:FREQ:PVAL:RBQ:ABQ:RDF:RDR:ADF:ADR	1/1:255:922:922:35:887:96.2%:0E0:37:38:12:23:349:538
DN22568_c1_g2_i1	661	.	C	T	.	PASS	ADP=906;WT=0;HET=0;HOM=1;NC=0	GT:GQ:SDP:DP:RD:AD:FREQ:PVAL:RBQ:ABQ:RDF:RDR:ADF:ADR	1/1:255:906:906:34:871:96.14%:0E0:37:38:13:21:340:531
DN22568_c1_g2_i1	681	.	A	G	.	PASS	ADP=863;WT=0;HET=0;HOM=1;NC=0	GT:GQ:SDP:DP:RD:AD:FREQ:PVAL:RBQ:ABQ:RDF:RDR:ADF:ADR	1/1:255:863:863:31:832:96.41%:0E0:37:38:14:17:337:495
DN22568_c1_g2_i1	688	.	A	G	.	PASS	ADP=810;WT=0;HET=0;HOM=1;NC=0	GT:GQ:SDP:DP:RD:AD:FREQ:PVAL:RBQ:ABQ:RDF:RDR:ADF:ADR	1/1:255:813:810:33:777:95.93%:0E0:37:38:16:17:302:475
DN22568_c1_g2_i1	703	.	G	C	.	PASS	ADP=748;WT=0;HET=0;HOM=1;NC=0	GT:GQ:SDP:DP:RD:AD:FREQ:PVAL:RBQ:ABQ:RDF:RDR:ADF:ADR	1/1:255:755:748:24:721:96.65%:0E0:37:38:15:9:315:406
DN22568_c1_g2_i1	2252	.	C	T	.	PASS	ADP=114;WT=0;HET=0;HOM=1;NC=0	GT:GQ:SDP:DP:RD:AD:FREQ:PVAL:RBQ:ABQ:RDF:RDR:ADF:ADR	1/1:255:114:114:5:93:81.58%:1.5314E-50:34:34:0:5:2:91
DN6986_c0_g1_i1	165	.	T	A	.	PASS	ADP=151;WT=0;HET=0;HOM=1;NC=0	GT:GQ:SDP:DP:RD:AD:FREQ:PVAL:RBQ:ABQ:RDF:RDR:ADF:ADR	1/1:255:151:151:13:138:91.39%:1.637E-71:37:38:8:5:98:40
DN22339_c1_g1_i3	1379	.	T	C	.	PASS	ADP=655;WT=0;HET=0;HOM=1;NC=0	GT:GQ:SDP:DP:RD:AD:FREQ:PVAL:RBQ:ABQ:RDF:RDR:ADF:ADR	1/1:255:658:655:78:577:88.09%:7.6929E-287:37:38:39:39:272:305
DN23452_c0_g1_i1	80	.	T	C	.	PASS	ADP=17;WT=0;HET=0;HOM=1;NC=0	GT:GQ:SDP:DP:RD:AD:FREQ:PVAL:RBQ:ABQ:RDF:RDR:ADF:ADR	1/1:71:17:17:2:15:88.24%:7.3277E-8:39:38:1:1:8:7
DN22048_c0_g1_i3	1606	.	T	C	.	PASS	ADP=1754;WT=0;HET=0;HOM=1;NC=0	GT:GQ:SDP:DP:RD:AD:FREQ:PVAL:RBQ:ABQ:RDF:RDR:ADF:ADR	1/1:255:1754:1754:25:1727:98.46%:0E0:35:34:25:0:1714:13
DN17408_c0_g1_i1	17	.	A	C	.	PASS	ADP=15;WT=0;HET=0;HOM=1;NC=0	GT:GQ:SDP:DP:RD:AD:FREQ:PVAL:RBQ:ABQ:RDF:RDR:ADF:ADR	1/1:69:15:15:1:14:93.33%:1.0315E-7:16:37:1:0:12:2
DN17408_c0_g1_i1	1453	.	T	C	.	PASS	ADP=443;WT=0;HET=0;HOM=1;NC=0	GT:GQ:SDP:DP:RD:AD:FREQ:PVAL:RBQ:ABQ:RDF:RDR:ADF:ADR	1/1:255:443:443:54:389:87.81%:6.3291E-193:39:38:34:20:225:164
DN17408_c0_g1_i1	1454	.	A	T	.	PASS	ADP=444;WT=0;HET=0;HOM=1;NC=0	GT:GQ:SDP:DP:RD:AD:FREQ:PVAL:RBQ:ABQ:RDF:RDR:ADF:ADR	1/1:255:444:444:54:390:87.84%:1.7767E-193:39:38:34:20:225:165
DN17408_c0_g1_i1	1462	.	A	G	.	PASS	ADP=453;WT=0;HET=0;HOM=1;NC=0	GT:GQ:SDP:DP:RD:AD:FREQ:PVAL:RBQ:ABQ:RDF:RDR:ADF:ADR	1/1:255:453:453:55:398:87.86%:1.7573E-197:38:38:34:21:238:160
DN17408_c0_g1_i1	1468	.	G	A	.	PASS	ADP=448;WT=0;HET=0;HOM=1;NC=0	GT:GQ:SDP:DP:RD:AD:FREQ:PVAL:RBQ:ABQ:RDF:RDR:ADF:ADR	1/1:255:448:448:55:393:87.72%:1.0066E-194:38:38:31:24:230:163
DN17448_c0_g2_i1	4	.	A	T	.	PASS	ADP=7;WT=0;HET=0;HOM=1;NC=0	GT:GQ:SDP:DP:RD:AD:FREQ:PVAL:RBQ:ABQ:RDF:RDR:ADF:ADR	1/1:26:7:7:1:6:85.71%:2.331E-3:35:33:1:0:6:0
DN23860_c3_g1_i2	34	.	A	C	.	PASS	ADP=46;WT=0;HET=0;HOM=1;NC=0	GT:GQ:SDP:DP:RD:AD:FREQ:PVAL:RBQ:ABQ:RDF:RDR:ADF:ADR	1/1:249:46:46:1:45:97.83%:1.1441E-25:16:37:1:0:38:7
DN23860_c3_g1_i2	468	.	G	T	.	PASS	ADP=926;WT=0;HET=0;HOM=1;NC=0	GT:GQ:SDP:DP:RD:AD:FREQ:PVAL:RBQ:ABQ:RDF:RDR:ADF:ADR	1/1:255:927:926:129:795:85.85%:0E0:38:38:80:49:573:222
DN23860_c3_g1_i2	475	.	G	C	.	PASS	ADP=1046;WT=0;HET=0;HOM=1;NC=0	GT:GQ:SDP:DP:RD:AD:FREQ:PVAL:RBQ:ABQ:RDF:RDR:ADF:ADR	1/1:255:1046:1046:150:895:85.56%:0E0:38:38:89:61:629:266
DN23860_c3_g1_i2	477	.	A	G	.	PASS	ADP=1054;WT=0;HET=0;HOM=1;NC=0	GT:GQ:SDP:DP:RD:AD:FREQ:PVAL:RBQ:ABQ:RDF:RDR:ADF:ADR	1/1:255:1054:1054:149:904:85.77%:0E0:38:38:88:61:631:273
DN22493_c1_g1_i5	7	.	G	A	.	PASS	ADP=7;WT=0;HET=0;HOM=1;NC=0	GT:GQ:SDP:DP:RD:AD:FREQ:PVAL:RBQ:ABQ:RDF:RDR:ADF:ADR	1/1:26:7:7:1:6:85.71%:2.331E-3:35:34:1:0:6:0
DN22493_c1_g1_i5	8	.	G	A	.	PASS	ADP=7;WT=0;HET=0;HOM=1;NC=0	GT:GQ:SDP:DP:RD:AD:FREQ:PVAL:RBQ:ABQ:RDF:RDR:ADF:ADR	1/1:29:7:7:0:6:85.71%:1.0823E-3:0:34:0:0:6:0
DN24802_c2_g2_i4	37	.	AGTG	A	.	PASS	ADP=38;WT=0;HET=0;HOM=1;NC=0	GT:GQ:SDP:DP:RD:AD:FREQ:PVAL:RBQ:ABQ:RDF:RDR:ADF:ADR	1/1:136:38:38:7:30:81.08%:2.1946E-14:34:37:6:1:27:3
DN24802_c2_g2_i4	39	.	T	G	.	PASS	ADP=48;WT=0;HET=0;HOM=1;NC=0	GT:GQ:SDP:DP:RD:AD:FREQ:PVAL:RBQ:ABQ:RDF:RDR:ADF:ADR	1/1:65:48:48:2:14:82.35%:2.5454E-7:31:35:1:1:14:0
DN24802_c2_g2_i4	40	.	G	A	.	PASS	ADP=51;WT=0;HET=0;HOM=1;NC=0	GT:GQ:SDP:DP:RD:AD:FREQ:PVAL:RBQ:ABQ:RDF:RDR:ADF:ADR	1/1:82:51:51:2:17:85%:5.9414E-9:33:35:1:1:15:2
DN20799_c0_g2_i1	405	.	A	G	.	PASS	ADP=84;WT=0;HET=0;HOM=1;NC=0	GT:GQ:SDP:DP:RD:AD:FREQ:PVAL:RBQ:ABQ:RDF:RDR:ADF:ADR	1/1:255:84:84:13:71:84.52%:2.0267E-34:38:38:12:1:50:21
DN23166_c1_g1_i3	1875	.	C	G	.	PASS	ADP=351;WT=0;HET=0;HOM=1;NC=0	GT:GQ:SDP:DP:RD:AD:FREQ:PVAL:RBQ:ABQ:RDF:RDR:ADF:ADR	1/1:255:351:351:62:289:82.34%:6.2237E-136:37:38:31:31:126:163
DN24620_c0_g1_i6	1816	.	A	G	.	PASS	ADP=876;WT=0;HET=0;HOM=1;NC=0	GT:GQ:SDP:DP:RD:AD:FREQ:PVAL:RBQ:ABQ:RDF:RDR:ADF:ADR	1/1:255:876:876:152:723:82.53%:0E0:38:38:43:109:215:508
DN24620_c0_g1_i6	2220	.	T	C	.	PASS	ADP=49;WT=0;HET=0;HOM=1;NC=0	GT:GQ:SDP:DP:RD:AD:FREQ:PVAL:RBQ:ABQ:RDF:RDR:ADF:ADR	1/1:195:49:49:7:41:83.67%:3.1535E-20:37:37:1:6:1:40
DN24620_c0_g1_i6	2224	.	G	C	.	PASS	ADP=40;WT=0;HET=0;HOM=1;NC=0	GT:GQ:SDP:DP:RD:AD:FREQ:PVAL:RBQ:ABQ:RDF:RDR:ADF:ADR	1/1:169:40:40:5:35:87.5%:1.1364E-17:39:38:1:4:1:34
DN24620_c0_g1_i6	2231	.	C	A	.	PASS	ADP=35;WT=0;HET=0;HOM=1;NC=0	GT:GQ:SDP:DP:RD:AD:FREQ:PVAL:RBQ:ABQ:RDF:RDR:ADF:ADR	1/1:151:35:35:4:31:88.57%:7.3316E-16:31:38:0:4:1:30
DN15018_c0_g1_i1	1231	.	T	C	.	PASS	ADP=140;WT=0;HET=0;HOM=1;NC=0	GT:GQ:SDP:DP:RD:AD:FREQ:PVAL:RBQ:ABQ:RDF:RDR:ADF:ADR	1/1:255:140:140:27:113:80.71%:1.1083E-52:38:37:12:15:55:58
DN24505_c0_g2_i1	256	.	G	A	.	PASS	ADP=422;WT=0;HET=0;HOM=1;NC=0	GT:GQ:SDP:DP:RD:AD:FREQ:PVAL:RBQ:ABQ:RDF:RDR:ADF:ADR	1/1:255:422:422:17:405:95.97%:5.3286E-223:38:38:10:7:280:125
DN20806_c1_g1_i2	850	.	A	T	.	PASS	ADP=358;WT=0;HET=0;HOM=1;NC=0	GT:GQ:SDP:DP:RD:AD:FREQ:PVAL:RBQ:ABQ:RDF:RDR:ADF:ADR	1/1:255:360:358:62:296:82.68%:1.1838E-139:38:38:36:26:141:155
DN20806_c1_g1_i2	852	.	T	C	.	PASS	ADP=355;WT=0;HET=0;HOM=1;NC=0	GT:GQ:SDP:DP:RD:AD:FREQ:PVAL:RBQ:ABQ:RDF:RDR:ADF:ADR	1/1:255:356:355:60:295:83.1%:1.0174E-139:38:38:34:26:141:154
DN20806_c1_g1_i2	860	.	T	G	.	PASS	ADP=380;WT=0;HET=0;HOM=1;NC=0	GT:GQ:SDP:DP:RD:AD:FREQ:PVAL:RBQ:ABQ:RDF:RDR:ADF:ADR	1/1:255:380:380:64:316:83.16%:1.0271E-149:38:37:36:28:160:156
DN21428_c0_g1_i5	65	.	T	A	.	PASS	ADP=8;WT=0;HET=0;HOM=1;NC=0	GT:GQ:SDP:DP:RD:AD:FREQ:PVAL:RBQ:ABQ:RDF:RDR:ADF:ADR	1/1:31:8:8:1:7:87.5%:6.993E-4:35:33:1:0:7:0
DN19838_c0_g1_i1	2083	.	C	G	.	PASS	ADP=151;WT=0;HET=0;HOM=1;NC=0	GT:GQ:SDP:DP:RD:AD:FREQ:PVAL:RBQ:ABQ:RDF:RDR:ADF:ADR	1/1:255:151:151:30:121:80.13%:4.2509E-56:38:38:3:27:26:95
DN28062_c0_g1_i1	85	.	T	C	.	PASS	ADP=57;WT=0;HET=0;HOM=1;NC=0	GT:GQ:SDP:DP:RD:AD:FREQ:PVAL:RBQ:ABQ:RDF:RDR:ADF:ADR	1/1:210:57:57:11:46:80.7%:9.8993E-22:38:38:8:3:38:8
DN28062_c0_g1_i1	2186	.	T	C	.	PASS	ADP=24;WT=0;HET=0;HOM=1;NC=0	GT:GQ:SDP:DP:RD:AD:FREQ:PVAL:RBQ:ABQ:RDF:RDR:ADF:ADR	1/1:135:24:24:0:24:100%:3.101E-14:0:38:0:0:3:21
DN28062_c0_g1_i1	2210	.	A	T	.	PASS	ADP=15;WT=0;HET=0;HOM=1;NC=0	GT:GQ:SDP:DP:RD:AD:FREQ:PVAL:RBQ:ABQ:RDF:RDR:ADF:ADR	1/1:81:15:15:0:15:100%:6.4467E-9:0:38:0:0:1:14
DN28062_c0_g1_i1	2213	.	T	C	.	PASS	ADP=13;WT=0;HET=0;HOM=1;NC=0	GT:GQ:SDP:DP:RD:AD:FREQ:PVAL:RBQ:ABQ:RDF:RDR:ADF:ADR	1/1:70:13:13:0:13:100%:9.6148E-8:0:37:0:0:1:12
DN28062_c0_g1_i1	2216	.	A	G	.	PASS	ADP=12;WT=0;HET=0;HOM=1;NC=0	GT:GQ:SDP:DP:RD:AD:FREQ:PVAL:RBQ:ABQ:RDF:RDR:ADF:ADR	1/1:64:12:12:0:12:100%:3.698E-7:0:38:0:0:1:11
DN28062_c0_g1_i1	2221	.	C	T	.	PASS	ADP=9;WT=0;HET=0;HOM=1;NC=0	GT:GQ:SDP:DP:RD:AD:FREQ:PVAL:RBQ:ABQ:RDF:RDR:ADF:ADR	1/1:46:9:9:0:9:100%:2.0568E-5:0:38:0:0:0:9
DN28062_c0_g1_i1	2225	.	T	C	.	PASS	ADP=8;WT=0;HET=0;HOM=1;NC=0	GT:GQ:SDP:DP:RD:AD:FREQ:PVAL:RBQ:ABQ:RDF:RDR:ADF:ADR	1/1:41:8:8:0:8:100%:7.77E-5:0:36:0:0:0:8
DN28062_c0_g1_i1	2228	.	T	C	.	PASS	ADP=6;WT=0;HET=0;HOM=1;NC=0	GT:GQ:SDP:DP:RD:AD:FREQ:PVAL:RBQ:ABQ:RDF:RDR:ADF:ADR	1/1:29:6:6:0:6:100%:1.0823E-3:0:34:0:0:0:6
DN23106_c0_g1_i1	2234	.	T	A	.	PASS	ADP=7;WT=0;HET=0;HOM=1;NC=0	GT:GQ:SDP:DP:RD:AD:FREQ:PVAL:RBQ:ABQ:RDF:RDR:ADF:ADR	1/1:29:7:7:0:6:85.71%:1.0823E-3:0:30:0:0:0:6
DN23106_c0_g1_i1	2235	.	T	G	.	PASS	ADP=5;WT=0;HET=0;HOM=1;NC=0	GT:GQ:SDP:DP:RD:AD:FREQ:PVAL:RBQ:ABQ:RDF:RDR:ADF:ADR	1/1:24:5:5:0:5:100%:3.9683E-3:0:33:0:0:0:5
DN24387_c1_g1_i3	37	.	G	A	.	PASS	ADP=16;WT=0;HET=0;HOM=1;NC=0	GT:GQ:SDP:DP:RD:AD:FREQ:PVAL:RBQ:ABQ:RDF:RDR:ADF:ADR	1/1:65:16:16:2:14:87.5%:2.5454E-7:39:37:1:1:12:2
DN23823_c1_g3_i3	2235	.	A	G	.	PASS	ADP=14;WT=0;HET=0;HOM=1;NC=0	GT:GQ:SDP:DP:RD:AD:FREQ:PVAL:RBQ:ABQ:RDF:RDR:ADF:ADR	1/1:76:14:14:0:14:100%:2.4927E-8:0:34:0:0:0:14
DN23177_c0_g1_i8	9	.	C	T	.	PASS	ADP=7;WT=0;HET=0;HOM=1;NC=0	GT:GQ:SDP:DP:RD:AD:FREQ:PVAL:RBQ:ABQ:RDF:RDR:ADF:ADR	1/1:26:7:7:1:6:85.71%:2.331E-3:40:33:1:0:6:0
DN23177_c0_g1_i8	892	.	T	G	.	PASS	ADP=482;WT=0;HET=0;HOM=1;NC=0	GT:GQ:SDP:DP:RD:AD:FREQ:PVAL:RBQ:ABQ:RDF:RDR:ADF:ADR	1/1:255:482:482:58:423:87.76%:4.7635E-210:38:38:24:34:229:194
DN23904_c0_g1_i2	25	.	T	A	.	PASS	ADP=8;WT=0;HET=0;HOM=1;NC=0	GT:GQ:SDP:DP:RD:AD:FREQ:PVAL:RBQ:ABQ:RDF:RDR:ADF:ADR	1/1:31:9:8:1:7:87.5%:6.993E-4:16:34:1:0:7:0
DN23904_c0_g1_i2	26	.	C	A	.	PASS	ADP=8;WT=0;HET=0;HOM=1;NC=0	GT:GQ:SDP:DP:RD:AD:FREQ:PVAL:RBQ:ABQ:RDF:RDR:ADF:ADR	1/1:31:9:8:1:7:87.5%:6.993E-4:27:35:1:0:7:0
DN23904_c0_g1_i2	31	.	G	C	.	PASS	ADP=13;WT=0;HET=0;HOM=1;NC=0	GT:GQ:SDP:DP:RD:AD:FREQ:PVAL:RBQ:ABQ:RDF:RDR:ADF:ADR	1/1:44:14:13:2:10:83.33%:3.3652E-5:35:37:1:1:10:0
DN24466_c4_g4_i2	2160	.	A	G	.	PASS	ADP=74;WT=0;HET=0;HOM=1;NC=0	GT:GQ:SDP:DP:RD:AD:FREQ:PVAL:RBQ:ABQ:RDF:RDR:ADF:ADR	1/1:255:74:74:9:65:87.84%:1.4069E-32:39:37:3:6:14:51
DN16962_c0_g1_i1	8	.	C	T	.	PASS	ADP=6;WT=0;HET=0;HOM=1;NC=0	GT:GQ:SDP:DP:RD:AD:FREQ:PVAL:RBQ:ABQ:RDF:RDR:ADF:ADR	1/1:29:6:6:0:6:100%:1.0823E-3:0:35:0:0:6:0
DN24414_c1_g3_i1	31	.	T	A	.	PASS	ADP=16;WT=0;HET=0;HOM=1;NC=0	GT:GQ:SDP:DP:RD:AD:FREQ:PVAL:RBQ:ABQ:RDF:RDR:ADF:ADR	1/1:57:16:16:3:13:81.25%:1.6121E-6:40:37:2:1:9:4
DN21240_c0_g1_i3	1437	.	A	G	.	PASS	ADP=13;WT=0;HET=0;HOM=1;NC=0	GT:GQ:SDP:DP:RD:AD:FREQ:PVAL:RBQ:ABQ:RDF:RDR:ADF:ADR	1/1:49:13:13:2:11:84.62%:1.0096E-5:40:39:1:1:3:8
DN21356_c0_g1_i1	2208	.	T	G	.	PASS	ADP=16;WT=0;HET=0;HOM=1;NC=0	GT:GQ:SDP:DP:RD:AD:FREQ:PVAL:RBQ:ABQ:RDF:RDR:ADF:ADR	1/1:70:16:16:0:13:100%:9.6148E-8:0:34:0:0:1:12
DN21356_c0_g1_i1	2211	.	G	C	.	PASS	ADP=5;WT=0;HET=0;HOM=1;NC=0	GT:GQ:SDP:DP:RD:AD:FREQ:PVAL:RBQ:ABQ:RDF:RDR:ADF:ADR	1/1:24:5:5:0:5:100%:3.9683E-3:0:30:0:0:0:5
DN24350_c0_g2_i5	128	.	G	C	.	PASS	ADP=211;WT=0;HET=0;HOM=1;NC=0	GT:GQ:SDP:DP:RD:AD:FREQ:PVAL:RBQ:ABQ:RDF:RDR:ADF:ADR	1/1:255:211:211:38:173:81.99%:2.6338E-81:38:38:11:27:132:41
DN24350_c0_g2_i5	1864	.	T	C	.	PASS	ADP=340;WT=0;HET=0;HOM=1;NC=0	GT:GQ:SDP:DP:RD:AD:FREQ:PVAL:RBQ:ABQ:RDF:RDR:ADF:ADR	1/1:255:340:340:64:274:80.59%:1.9113E-127:37:38:33:31:148:126
DN24350_c0_g2_i5	1901	.	G	A	.	PASS	ADP=360;WT=0;HET=0;HOM=1;NC=0	GT:GQ:SDP:DP:RD:AD:FREQ:PVAL:RBQ:ABQ:RDF:RDR:ADF:ADR	1/1:255:360:360:50:310:86.11%:3.8743E-151:38:38:25:25:167:143
DN23316_c0_g1_i1	1887	.	G	A	.	PASS	ADP=999;WT=0;HET=0;HOM=1;NC=0	GT:GQ:SDP:DP:RD:AD:FREQ:PVAL:RBQ:ABQ:RDF:RDR:ADF:ADR	1/1:255:999:999:136:863:86.39%:0E0:38:38:68:68:352:511
DN19417_c0_g1_i1	1512	.	A	T	.	PASS	ADP=269;WT=0;HET=0;HOM=1;NC=0	GT:GQ:SDP:DP:RD:AD:FREQ:PVAL:RBQ:ABQ:RDF:RDR:ADF:ADR	1/1:255:269:269:44:225:83.64%:3.2423E-107:38:38:26:18:101:124
DN19417_c0_g1_i1	1521	.	C	G	.	PASS	ADP=276;WT=0;HET=0;HOM=1;NC=0	GT:GQ:SDP:DP:RD:AD:FREQ:PVAL:RBQ:ABQ:RDF:RDR:ADF:ADR	1/1:255:276:276:54:222:80.43%:8.7685E-103:38:38:30:24:104:118
DN19417_c0_g1_i1	1523	.	A	G	.	PASS	ADP=275;WT=0;HET=0;HOM=1;NC=0	GT:GQ:SDP:DP:RD:AD:FREQ:PVAL:RBQ:ABQ:RDF:RDR:ADF:ADR	1/1:255:275:275:39:236:85.82%:7.9997E-115:37:38:21:18:112:124
DN19417_c0_g1_i1	2195	.	T	G	.	PASS	ADP=6;WT=0;HET=0;HOM=1;NC=0	GT:GQ:SDP:DP:RD:AD:FREQ:PVAL:RBQ:ABQ:RDF:RDR:ADF:ADR	1/1:29:6:6:0:6:100%:1.0823E-3:0:31:0:0:0:6
DN23810_c0_g2_i2	2184	.	T	C	.	PASS	ADP=15;WT=0;HET=0;HOM=1;NC=0	GT:GQ:SDP:DP:RD:AD:FREQ:PVAL:RBQ:ABQ:RDF:RDR:ADF:ADR	1/1:52:15:15:3:12:80%:5.2605E-6:40:36:1:2:1:11
DN21560_c1_g1_i1	197	.	A	G	.	PASS	ADP=261;WT=0;HET=0;HOM=1;NC=0	GT:GQ:SDP:DP:RD:AD:FREQ:PVAL:RBQ:ABQ:RDF:RDR:ADF:ADR	1/1:255:264:261:46:215:82.38%:2.7853E-101:37:38:18:28:128:87
DN21560_c1_g1_i1	206	.	G	A	.	PASS	ADP=270;WT=0;HET=0;HOM=1;NC=0	GT:GQ:SDP:DP:RD:AD:FREQ:PVAL:RBQ:ABQ:RDF:RDR:ADF:ADR	1/1:255:270:270:40:230:85.19%:3.2265E-111:38:38:18:22:134:96
DN21560_c1_g1_i1	2127	.	T	G	.	PASS	ADP=12;WT=0;HET=0;HOM=1;NC=0	GT:GQ:SDP:DP:RD:AD:FREQ:PVAL:RBQ:ABQ:RDF:RDR:ADF:ADR	1/1:64:12:12:0:12:100%:3.698E-7:0:38:0:0:5:7
DN23776_c0_g1_i1	1511	.	A	G	.	PASS	ADP=705;WT=0;HET=0;HOM=1;NC=0	GT:GQ:SDP:DP:RD:AD:FREQ:PVAL:RBQ:ABQ:RDF:RDR:ADF:ADR	1/1:255:705:705:134:569:80.82%:7.5595E-264:38:38:66:68:293:276
DN22610_c0_g1_i1	2	.	G	C	.	PASS	ADP=6;WT=0;HET=0;HOM=1;NC=0	GT:GQ:SDP:DP:RD:AD:FREQ:PVAL:RBQ:ABQ:RDF:RDR:ADF:ADR	1/1:29:6:6:0:6:100%:1.0823E-3:0:34:0:0:6:0
DN24079_c0_g1_i2	700	.	A	G	.	PASS	ADP=1038;WT=0;HET=0;HOM=1;NC=0	GT:GQ:SDP:DP:RD:AD:FREQ:PVAL:RBQ:ABQ:RDF:RDR:ADF:ADR	1/1:255:1038:1038:203:834:80.35%:0E0:38:38:118:85:434:400
DN24079_c0_g1_i2	2211	.	C	G	.	PASS	ADP=38;WT=0;HET=0;HOM=1;NC=0	GT:GQ:SDP:DP:RD:AD:FREQ:PVAL:RBQ:ABQ:RDF:RDR:ADF:ADR	1/1:218:38:38:0:38:100%:1.4508E-22:0:36:0:0:0:38
DN23264_c0_g2_i1	1507	.	C	T	.	PASS	ADP=310;WT=0;HET=0;HOM=1;NC=0	GT:GQ:SDP:DP:RD:AD:FREQ:PVAL:RBQ:ABQ:RDF:RDR:ADF:ADR	1/1:255:310:310:61:249:80.32%:4.1015E-115:38:38:15:46:120:129
DN23264_c0_g2_i1	2184	.	T	A	.	PASS	ADP=21;WT=0;HET=0;HOM=1;NC=0	GT:GQ:SDP:DP:RD:AD:FREQ:PVAL:RBQ:ABQ:RDF:RDR:ADF:ADR	1/1:93:21:21:2:19:90.48%:4.7003E-10:37:37:1:1:2:17
DN21108_c0_g1_i1	373	.	GT	G	.	PASS	ADP=147;WT=0;HET=0;HOM=1;NC=0	GT:GQ:SDP:DP:RD:AD:FREQ:PVAL:RBQ:ABQ:RDF:RDR:ADF:ADR	1/1:255:147:147:11:136:92.52%:1.8164E-71:39:38:4:7:92:44
DN22635_c0_g1_i2	2188	.	T	C	.	PASS	ADP=11;WT=0;HET=0;HOM=1;NC=0	GT:GQ:SDP:DP:RD:AD:FREQ:PVAL:RBQ:ABQ:RDF:RDR:ADF:ADR	1/1:47:11:11:1:10:90.91%:1.7011E-5:40:35:0:1:2:8
DN22635_c0_g1_i2	2193	.	T	C	.	PASS	ADP=10;WT=0;HET=0;HOM=1;NC=0	GT:GQ:SDP:DP:RD:AD:FREQ:PVAL:RBQ:ABQ:RDF:RDR:ADF:ADR	1/1:42:10:10:1:9:90%:5.9538E-5:39:36:0:1:1:8
DN22635_c0_g1_i2	2196	.	T	G	.	PASS	ADP=10;WT=0;HET=0;HOM=1;NC=0	GT:GQ:SDP:DP:RD:AD:FREQ:PVAL:RBQ:ABQ:RDF:RDR:ADF:ADR	1/1:42:10:10:1:9:90%:5.9538E-5:40:36:0:1:1:8
DN23544_c0_g1_i1	2209	.	T	G	.	PASS	ADP=30;WT=0;HET=0;HOM=1;NC=0	GT:GQ:SDP:DP:RD:AD:FREQ:PVAL:RBQ:ABQ:RDF:RDR:ADF:ADR	1/1:133:30:30:3:27:90%:4.6134E-14:33:34:0:3:0:27
DN24229_c6_g2_i1	1767	.	C	T	.	PASS	ADP=1199;WT=0;HET=0;HOM=1;NC=0	GT:GQ:SDP:DP:RD:AD:FREQ:PVAL:RBQ:ABQ:RDF:RDR:ADF:ADR	1/1:255:1206:1199:156:1041:86.89%:0E0:37:38:84:72:494:547
DN24229_c6_g2_i1	1770	.	G	A	.	PASS	ADP=1204;WT=0;HET=0;HOM=1;NC=0	GT:GQ:SDP:DP:RD:AD:FREQ:PVAL:RBQ:ABQ:RDF:RDR:ADF:ADR	1/1:255:1204:1204:163:1040:86.38%:0E0:38:38:82:81:450:590
DN24229_c6_g2_i1	1800	.	T	C	.	PASS	ADP=1053;WT=0;HET=0;HOM=1;NC=0	GT:GQ:SDP:DP:RD:AD:FREQ:PVAL:RBQ:ABQ:RDF:RDR:ADF:ADR	1/1:255:1053:1053:159:893:84.81%:0E0:38:37:62:97:286:607
DN24229_c6_g2_i1	1824	.	C	T	.	PASS	ADP=1009;WT=0;HET=0;HOM=1;NC=0	GT:GQ:SDP:DP:RD:AD:FREQ:PVAL:RBQ:ABQ:RDF:RDR:ADF:ADR	1/1:255:1009:1009:159:850:84.24%:0E0:38:38:54:105:193:657
DN24229_c6_g2_i1	1869	.	C	A	.	PASS	ADP=641;WT=0;HET=0;HOM=1;NC=0	GT:GQ:SDP:DP:RD:AD:FREQ:PVAL:RBQ:ABQ:RDF:RDR:ADF:ADR	1/1:255:645:641:107:515:80.34%:6.7806E-243:38:38:29:78:85:430
DN24229_c6_g2_i1	1872	.	C	A	.	PASS	ADP=601;WT=0;HET=0;HOM=1;NC=0	GT:GQ:SDP:DP:RD:AD:FREQ:PVAL:RBQ:ABQ:RDF:RDR:ADF:ADR	1/1:255:601:601:95:498:82.86%:1.6339E-237:38:38:21:74:110:388
DN23666_c1_g3_i1	726	.	C	T	.	PASS	ADP=501;WT=0;HET=0;HOM=1;NC=0	GT:GQ:SDP:DP:RD:AD:FREQ:PVAL:RBQ:ABQ:RDF:RDR:ADF:ADR	1/1:255:501:501:63:437:87.23%:9.7133E-216:37:38:39:24:222:215
DN15574_c0_g1_i2	1157	.	T	C	.	PASS	ADP=95;WT=0;HET=0;HOM=1;NC=0	GT:GQ:SDP:DP:RD:AD:FREQ:PVAL:RBQ:ABQ:RDF:RDR:ADF:ADR	1/1:255:95:95:1:94:98.95%:1.0582E-54:40:37:1:0:50:44
DN22864_c1_g1_i2	51	.	C	T	.	PASS	ADP=31;WT=0;HET=0;HOM=1;NC=0	GT:GQ:SDP:DP:RD:AD:FREQ:PVAL:RBQ:ABQ:RDF:RDR:ADF:ADR	1/1:149:31:31:2:29:93.55%:1.1344E-15:27:37:1:1:24:5
DN22234_c0_g1_i2	1653	.	A	T	.	PASS	ADP=299;WT=0;HET=0;HOM=1;NC=0	GT:GQ:SDP:DP:RD:AD:FREQ:PVAL:RBQ:ABQ:RDF:RDR:ADF:ADR	1/1:255:299:299:49:250:83.61%:4.8189E-119:39:38:27:22:113:137
DN22234_c0_g1_i2	1657	.	T	C	.	PASS	ADP=318;WT=0;HET=0;HOM=1;NC=0	GT:GQ:SDP:DP:RD:AD:FREQ:PVAL:RBQ:ABQ:RDF:RDR:ADF:ADR	1/1:255:318:318:49:269:84.59%:2.9653E-129:39:38:26:23:120:149
DN23695_c0_g2_i2	2138	.	T	C	.	PASS	ADP=27;WT=0;HET=0;HOM=1;NC=0	GT:GQ:SDP:DP:RD:AD:FREQ:PVAL:RBQ:ABQ:RDF:RDR:ADF:ADR	1/1:116:27:27:3:24:88.89%:2.0853E-12:39:39:0:3:5:19
DN23695_c0_g2_i2	2150	.	A	ATTAC	.	PASS	ADP=26;WT=0;HET=0;HOM=1;NC=0	GT:GQ:SDP:DP:RD:AD:FREQ:PVAL:RBQ:ABQ:RDF:RDR:ADF:ADR	1/1:105:26:26:3:22:84.62%:2.5916E-11:40:38:0:3:4:18
DN23695_c0_g2_i2	2164	.	A	G	.	PASS	ADP=21;WT=0;HET=0;HOM=1;NC=0	GT:GQ:SDP:DP:RD:AD:FREQ:PVAL:RBQ:ABQ:RDF:RDR:ADF:ADR	1/1:93:21:21:2:19:90.48%:4.7003E-10:38:38:0:2:3:16
DN20125_c0_g1_i1	610	.	CA	C	.	PASS	ADP=469;WT=0;HET=0;HOM=1;NC=0	GT:GQ:SDP:DP:RD:AD:FREQ:PVAL:RBQ:ABQ:RDF:RDR:ADF:ADR	1/1:255:472:469:72:399:84.71%:9.8421E-192:38:38:29:43:215:184
DN21216_c0_g1_i2	519	.	C	T	.	PASS	ADP=940;WT=0;HET=0;HOM=1;NC=0	GT:GQ:SDP:DP:RD:AD:FREQ:PVAL:RBQ:ABQ:RDF:RDR:ADF:ADR	1/1:255:940:940:176:763:81.17%:0E0:38:38:36:140:416:347
DN21216_c0_g1_i2	522	.	C	T	.	PASS	ADP=926;WT=0;HET=0;HOM=1;NC=0	GT:GQ:SDP:DP:RD:AD:FREQ:PVAL:RBQ:ABQ:RDF:RDR:ADF:ADR	1/1:255:926:926:177:748:80.78%:0E0:37:38:37:140:405:343
DN23632_c0_g1_i8	1804	.	G	T	.	PASS	ADP=818;WT=0;HET=0;HOM=1;NC=0	GT:GQ:SDP:DP:RD:AD:FREQ:PVAL:RBQ:ABQ:RDF:RDR:ADF:ADR	1/1:255:818:818:81:737:90.1%:0E0:38:38:42:39:435:302
DN24129_c0_g1_i2	83	.	G	T	.	PASS	ADP=11;WT=0;HET=0;HOM=1;NC=0	GT:GQ:SDP:DP:RD:AD:FREQ:PVAL:RBQ:ABQ:RDF:RDR:ADF:ADR	1/1:42:11:11:1:9:81.82%:5.9538E-5:16:37:0:1:8:1
DN22202_c0_g1_i3	11	.	T	A	.	PASS	ADP=60;WT=0;HET=0;HOM=1;NC=0	GT:GQ:SDP:DP:RD:AD:FREQ:PVAL:RBQ:ABQ:RDF:RDR:ADF:ADR	1/1:242:60:60:9:51:85%:5.8658E-25:39:36:9:0:51:0
DN22202_c0_g1_i3	14	.	T	A	.	PASS	ADP=60;WT=0;HET=0;HOM=1;NC=0	GT:GQ:SDP:DP:RD:AD:FREQ:PVAL:RBQ:ABQ:RDF:RDR:ADF:ADR	1/1:249:60:60:7:51:85%:1.1336E-25:38:38:7:0:51:0
DN22202_c0_g1_i3	18	.	G	A	.	PASS	ADP=69;WT=0;HET=0;HOM=1;NC=0	GT:GQ:SDP:DP:RD:AD:FREQ:PVAL:RBQ:ABQ:RDF:RDR:ADF:ADR	1/1:255:69:69:3:65:94.2%:9.6073E-36:39:38:3:0:62:3
DN22202_c0_g1_i3	21	.	G	T	.	PASS	ADP=70;WT=0;HET=0;HOM=1;NC=0	GT:GQ:SDP:DP:RD:AD:FREQ:PVAL:RBQ:ABQ:RDF:RDR:ADF:ADR	1/1:255:70:70:6:62:88.57%:3.1139E-32:38:38:6:0:59:3
DN22936_c1_g1_i2	1964	.	A	C	.	PASS	ADP=84;WT=0;HET=0;HOM=1;NC=0	GT:GQ:SDP:DP:RD:AD:FREQ:PVAL:RBQ:ABQ:RDF:RDR:ADF:ADR	1/1:255:85:84:7:77:91.67%:3.5195E-40:38:38:7:0:9:68
DN22936_c1_g1_i2	1983	.	T	C	.	PASS	ADP=60;WT=0;HET=0;HOM=1;NC=0	GT:GQ:SDP:DP:RD:AD:FREQ:PVAL:RBQ:ABQ:RDF:RDR:ADF:ADR	1/1:225:60:60:11:49:81.67%:2.6503E-23:39:38:10:1:3:46
DN23925_c1_g1_i1	49	.	A	G	.	PASS	ADP=17;WT=0;HET=0;HOM=1;NC=0	GT:GQ:SDP:DP:RD:AD:FREQ:PVAL:RBQ:ABQ:RDF:RDR:ADF:ADR	1/1:71:17:17:2:15:88.24%:7.3277E-8:37:35:1:1:15:0
DN23925_c1_g1_i1	52	.	G	A	.	PASS	ADP=26;WT=0;HET=0;HOM=1;NC=0	GT:GQ:SDP:DP:RD:AD:FREQ:PVAL:RBQ:ABQ:RDF:RDR:ADF:ADR	1/1:94:26:26:5:21:80.77%:3.4262E-10:37:36:4:1:21:0
DN23925_c1_g1_i1	53	.	T	A	.	PASS	ADP=27;WT=0;HET=0;HOM=1;NC=0	GT:GQ:SDP:DP:RD:AD:FREQ:PVAL:RBQ:ABQ:RDF:RDR:ADF:ADR	1/1:109:27:27:2:22:81.48%:1.0078E-11:39:37:1:1:22:0
DN23925_c1_g1_i1	59	.	C	T	.	PASS	ADP=46;WT=0;HET=0;HOM=1;NC=0	GT:GQ:SDP:DP:RD:AD:FREQ:PVAL:RBQ:ABQ:RDF:RDR:ADF:ADR	1/1:235:46:46:2:44:95.65%:2.7459E-24:40:37:1:1:43:1
DN23925_c1_g1_i1	60	.	G	A	.	PASS	ADP=46;WT=0;HET=0;HOM=1;NC=0	GT:GQ:SDP:DP:RD:AD:FREQ:PVAL:RBQ:ABQ:RDF:RDR:ADF:ADR	1/1:235:46:46:2:44:95.65%:2.7459E-24:40:38:1:1:43:1
DN23989_c0_g1_i1	2170	.	A	G	.	PASS	ADP=11;WT=0;HET=0;HOM=1;NC=0	GT:GQ:SDP:DP:RD:AD:FREQ:PVAL:RBQ:ABQ:RDF:RDR:ADF:ADR	1/1:47:11:11:1:10:90.91%:1.7011E-5:40:39:0:1:1:9
DN23719_c0_g1_i1	1695	.	T	C	.	PASS	ADP=1000;WT=0;HET=0;HOM=1;NC=0	GT:GQ:SDP:DP:RD:AD:FREQ:PVAL:RBQ:ABQ:RDF:RDR:ADF:ADR	1/1:255:1000:1000:200:800:80%:0E0:37:38:99:101:296:504
DN16271_c0_g1_i1	1842	.	G	A	.	PASS	ADP=136;WT=0;HET=0;HOM=1;NC=0	GT:GQ:SDP:DP:RD:AD:FREQ:PVAL:RBQ:ABQ:RDF:RDR:ADF:ADR	1/1:255:136:136:24:112:82.35%:5.662E-53:38:38:11:13:47:65
DN23011_c1_g1_i3	2197	.	A	G	.	PASS	ADP=5;WT=0;HET=0;HOM=1;NC=0	GT:GQ:SDP:DP:RD:AD:FREQ:PVAL:RBQ:ABQ:RDF:RDR:ADF:ADR	1/1:24:5:5:0:5:100%:3.9683E-3:0:34:0:0:0:5
DN22619_c4_g1_i3	1531	.	C	A	.	PASS	ADP=221;WT=0;HET=0;HOM=1;NC=0	GT:GQ:SDP:DP:RD:AD:FREQ:PVAL:RBQ:ABQ:RDF:RDR:ADF:ADR	1/1:255:221:221:17:204:92.31%:9.1704E-107:38:39:6:11:106:98
DN21312_c1_g1_i3	68	.	T	C	.	PASS	ADP=30;WT=0;HET=0;HOM=1;NC=0	GT:GQ:SDP:DP:RD:AD:FREQ:PVAL:RBQ:ABQ:RDF:RDR:ADF:ADR	1/1:115:30:30:5:25:83.33%:2.745E-12:39:38:5:0:21:4
DN21312_c1_g1_i3	71	.	A	C	.	PASS	ADP=33;WT=0;HET=0;HOM=1;NC=0	GT:GQ:SDP:DP:RD:AD:FREQ:PVAL:RBQ:ABQ:RDF:RDR:ADF:ADR	1/1:140:33:33:4:29:87.88%:9.1482E-15:39:39:4:0:24:5
DN21312_c1_g1_i3	573	.	A	T	.	PASS	ADP=117;WT=0;HET=0;HOM=1;NC=0	GT:GQ:SDP:DP:RD:AD:FREQ:PVAL:RBQ:ABQ:RDF:RDR:ADF:ADR	1/1:255:117:117:14:103:88.03%:1.7017E-51:37:37:9:5:55:48
DN21312_c1_g1_i3	637	.	A	G	.	PASS	ADP=132;WT=0;HET=0;HOM=1;NC=0	GT:GQ:SDP:DP:RD:AD:FREQ:PVAL:RBQ:ABQ:RDF:RDR:ADF:ADR	1/1:255:132:132:17:115:87.12%:6.5849E-57:38:38:13:4:67:48
DN21312_c1_g1_i3	648	.	C	T	.	PASS	ADP=144;WT=0;HET=0;HOM=1;NC=0	GT:GQ:SDP:DP:RD:AD:FREQ:PVAL:RBQ:ABQ:RDF:RDR:ADF:ADR	1/1:255:144:144:18:126:87.5%:1.4813E-62:38:38:14:4:77:49
DN21312_c1_g1_i3	1365	.	G	C	.	PASS	ADP=89;WT=0;HET=0;HOM=1;NC=0	GT:GQ:SDP:DP:RD:AD:FREQ:PVAL:RBQ:ABQ:RDF:RDR:ADF:ADR	1/1:255:89:89:14:75:84.27%:3.0075E-36:38:37:8:6:34:41
DN21312_c1_g1_i3	1379	.	G	A	.	PASS	ADP=96;WT=0;HET=0;HOM=1;NC=0	GT:GQ:SDP:DP:RD:AD:FREQ:PVAL:RBQ:ABQ:RDF:RDR:ADF:ADR	1/1:255:97:96:16:80:83.33%:2.6362E-38:38:37:9:7:46:34
DN21312_c1_g1_i3	1638	.	C	T	.	PASS	ADP=242;WT=0;HET=0;HOM=1;NC=0	GT:GQ:SDP:DP:RD:AD:FREQ:PVAL:RBQ:ABQ:RDF:RDR:ADF:ADR	1/1:255:242:242:43:199:82.23%:1.1731E-93:37:38:16:27:115:84
DN22161_c0_g2_i2	302	.	G	A	.	PASS	ADP=300;WT=0;HET=0;HOM=1;NC=0	GT:GQ:SDP:DP:RD:AD:FREQ:PVAL:RBQ:ABQ:RDF:RDR:ADF:ADR	1/1:255:300:300:60:240:80%:1.1576E-110:37:38:24:36:123:117
DN23642_c0_g1_i2	2181	.	C	T	.	PASS	ADP=6;WT=0;HET=0;HOM=1;NC=0	GT:GQ:SDP:DP:RD:AD:FREQ:PVAL:RBQ:ABQ:RDF:RDR:ADF:ADR	1/1:29:6:6:0:6:100%:1.0823E-3:0:35:0:0:0:6
DN21197_c1_g1_i2	843	.	C	T	.	PASS	ADP=55;WT=0;HET=0;HOM=1;NC=0	GT:GQ:SDP:DP:RD:AD:FREQ:PVAL:RBQ:ABQ:RDF:RDR:ADF:ADR	1/1:233:55:55:7:48:87.27%:4.9915E-24:36:38:5:2:21:27
DN21197_c1_g1_i2	853	.	T	A	.	PASS	ADP=55;WT=0;HET=0;HOM=1;NC=0	GT:GQ:SDP:DP:RD:AD:FREQ:PVAL:RBQ:ABQ:RDF:RDR:ADF:ADR	1/1:224:55:55:8:47:85.45%:3.9308E-23:36:36:6:2:19:28
DN21197_c1_g1_i2	875	.	A	G	.	PASS	ADP=48;WT=0;HET=0;HOM=1;NC=0	GT:GQ:SDP:DP:RD:AD:FREQ:PVAL:RBQ:ABQ:RDF:RDR:ADF:ADR	1/1:213:49:48:5:43:89.58%:4.4594E-22:35:39:4:1:13:30
DN21928_c0_g2_i1	1845	.	C	T	.	PASS	ADP=506;WT=0;HET=0;HOM=1;NC=0	GT:GQ:SDP:DP:RD:AD:FREQ:PVAL:RBQ:ABQ:RDF:RDR:ADF:ADR	1/1:255:507:506:86:419:82.81%:5.0886E-198:39:38:34:52:202:217
DN21928_c0_g2_i1	1851	.	T	C	.	PASS	ADP=493;WT=0;HET=0;HOM=1;NC=0	GT:GQ:SDP:DP:RD:AD:FREQ:PVAL:RBQ:ABQ:RDF:RDR:ADF:ADR	1/1:255:493:493:89:404:81.95%:3.6083E-189:37:38:32:57:194:210
DN21928_c0_g2_i1	1864	.	T	C	.	PASS	ADP=541;WT=0;HET=0;HOM=1;NC=0	GT:GQ:SDP:DP:RD:AD:FREQ:PVAL:RBQ:ABQ:RDF:RDR:ADF:ADR	1/1:255:542:541:86:455:84.1%:2.6684E-217:38:38:26:60:203:252
DN21928_c0_g2_i1	1866	.	G	A	.	PASS	ADP=534;WT=0;HET=0;HOM=1;NC=0	GT:GQ:SDP:DP:RD:AD:FREQ:PVAL:RBQ:ABQ:RDF:RDR:ADF:ADR	1/1:255:534:534:86:448:83.9%:1.5382E-213:38:38:26:60:202:246
DN21928_c0_g2_i1	1869	.	T	C	.	PASS	ADP=540;WT=0;HET=0;HOM=1;NC=0	GT:GQ:SDP:DP:RD:AD:FREQ:PVAL:RBQ:ABQ:RDF:RDR:ADF:ADR	1/1:255:541:540:86:454:84.07%:9.201E-217:38:38:26:60:207:247
DN21928_c0_g2_i1	1878	.	A	T	.	PASS	ADP=526;WT=0;HET=0;HOM=1;NC=0	GT:GQ:SDP:DP:RD:AD:FREQ:PVAL:RBQ:ABQ:RDF:RDR:ADF:ADR	1/1:255:526:526:82:443:84.22%:3.815E-212:38:38:21:61:205:238
DN21928_c0_g2_i1	1881	.	T	C	.	PASS	ADP=525;WT=0;HET=0;HOM=1;NC=0	GT:GQ:SDP:DP:RD:AD:FREQ:PVAL:RBQ:ABQ:RDF:RDR:ADF:ADR	1/1:255:525:525:84:441:84%:2.0261E-210:38:38:22:62:207:234
DN21928_c0_g2_i1	1884	.	G	A	.	PASS	ADP=521;WT=0;HET=0;HOM=1;NC=0	GT:GQ:SDP:DP:RD:AD:FREQ:PVAL:RBQ:ABQ:RDF:RDR:ADF:ADR	1/1:255:521:521:82:439:84.26%:5.4361E-210:38:38:21:61:210:229
DN22092_c0_g1_i5	1303	.	G	A	.	PASS	ADP=519;WT=0;HET=0;HOM=1;NC=0	GT:GQ:SDP:DP:RD:AD:FREQ:PVAL:RBQ:ABQ:RDF:RDR:ADF:ADR	1/1:255:519:519:97:421:81.27%:6.3344E-196:37:39:54:43:218:203
DN19639_c0_g1_i1	41	.	G	A	.	PASS	ADP=10;WT=0;HET=0;HOM=1;NC=0	GT:GQ:SDP:DP:RD:AD:FREQ:PVAL:RBQ:ABQ:RDF:RDR:ADF:ADR	1/1:42:10:10:1:9:90%:5.9538E-5:16:38:1:0:9:0
DN22462_c0_g2_i4	1952	.	A	G	.	PASS	ADP=140;WT=0;HET=0;HOM=1;NC=0	GT:GQ:SDP:DP:RD:AD:FREQ:PVAL:RBQ:ABQ:RDF:RDR:ADF:ADR	1/1:255:140:140:12:128:91.43%:2.1973E-66:38:38:4:8:70:58
DN22462_c0_g2_i4	1961	.	A	C	.	PASS	ADP=147;WT=0;HET=0;HOM=1;NC=0	GT:GQ:SDP:DP:RD:AD:FREQ:PVAL:RBQ:ABQ:RDF:RDR:ADF:ADR	1/1:255:147:147:12:135:91.84%:2.4067E-70:38:38:3:9:68:67
DN22462_c0_g2_i4	1979	.	A	G	.	PASS	ADP=138;WT=0;HET=0;HOM=1;NC=0	GT:GQ:SDP:DP:RD:AD:FREQ:PVAL:RBQ:ABQ:RDF:RDR:ADF:ADR	1/1:255:138:138:7:131:94.93%:3.962E-71:34:38:3:4:55:76
DN22462_c0_g2_i4	1988	.	A	G	.	PASS	ADP=144;WT=0;HET=0;HOM=1;NC=0	GT:GQ:SDP:DP:RD:AD:FREQ:PVAL:RBQ:ABQ:RDF:RDR:ADF:ADR	1/1:255:144:144:13:131:90.97%:1.4527E-67:37:36:5:8:50:81
DN22462_c0_g2_i4	1994	.	C	T	.	PASS	ADP=127;WT=0;HET=0;HOM=1;NC=0	GT:GQ:SDP:DP:RD:AD:FREQ:PVAL:RBQ:ABQ:RDF:RDR:ADF:ADR	1/1:255:127:127:14:112:88.19%:1.7914E-56:37:37:7:7:38:74
DN22462_c0_g2_i4	2000	.	C	G	.	PASS	ADP=133;WT=0;HET=0;HOM=1;NC=0	GT:GQ:SDP:DP:RD:AD:FREQ:PVAL:RBQ:ABQ:RDF:RDR:ADF:ADR	1/1:255:133:133:12:121:90.98%:1.9493E-62:37:37:6:6:45:76
DN22462_c0_g2_i4	2009	.	G	C	.	PASS	ADP=125;WT=0;HET=0;HOM=1;NC=0	GT:GQ:SDP:DP:RD:AD:FREQ:PVAL:RBQ:ABQ:RDF:RDR:ADF:ADR	1/1:255:128:125:11:113:90.4%:1.9548E-58:39:38:6:5:40:73
DN22462_c0_g2_i4	2030	.	A	G	.	PASS	ADP=121;WT=0;HET=0;HOM=1;NC=0	GT:GQ:SDP:DP:RD:AD:FREQ:PVAL:RBQ:ABQ:RDF:RDR:ADF:ADR	1/1:255:121:121:16:105:86.78%:8.1742E-52:38:38:7:9:24:81
DN22462_c0_g2_i4	2118	.	A	T	.	PASS	ADP=42;WT=0;HET=0;HOM=1;NC=0	GT:GQ:SDP:DP:RD:AD:FREQ:PVAL:RBQ:ABQ:RDF:RDR:ADF:ADR	1/1:171:42:42:6:36:85.71%:7.3092E-18:39:36:0:6:2:34
DN22462_c0_g2_i4	2138	.	A	C	.	PASS	ADP=29;WT=0;HET=0;HOM=1;NC=0	GT:GQ:SDP:DP:RD:AD:FREQ:PVAL:RBQ:ABQ:RDF:RDR:ADF:ADR	1/1:110:29:29:5:24:82.76%:9.2544E-12:39:37:0:5:1:23
DN16648_c1_g2_i1	1099	.	C	T	.	PASS	ADP=89;WT=0;HET=0;HOM=1;NC=0	GT:GQ:SDP:DP:RD:AD:FREQ:PVAL:RBQ:ABQ:RDF:RDR:ADF:ADR	1/1:255:89:89:13:76:85.39%:4.0878E-37:36:37:2:11:31:45
DN16648_c1_g2_i1	1110	.	C	T	.	PASS	ADP=77;WT=0;HET=0;HOM=1;NC=0	GT:GQ:SDP:DP:RD:AD:FREQ:PVAL:RBQ:ABQ:RDF:RDR:ADF:ADR	1/1:255:77:77:7:70:90.91%:3.0899E-36:39:38:2:5:32:38
DN16648_c1_g2_i1	1111	.	T	C	.	PASS	ADP=80;WT=0;HET=0;HOM=1;NC=0	GT:GQ:SDP:DP:RD:AD:FREQ:PVAL:RBQ:ABQ:RDF:RDR:ADF:ADR	1/1:255:80:80:7:73:91.25%:6.3484E-38:39:38:2:5:35:38
DN24326_c1_g1_i4	2157	.	T	A	.	PASS	ADP=7;WT=0;HET=0;HOM=1;NC=0	GT:GQ:SDP:DP:RD:AD:FREQ:PVAL:RBQ:ABQ:RDF:RDR:ADF:ADR	1/1:29:7:7:0:6:85.71%:1.0823E-3:0:34:0:0:0:6
DN19913_c0_g1_i1	2126	.	C	G	.	PASS	ADP=27;WT=0;HET=0;HOM=1;NC=0	GT:GQ:SDP:DP:RD:AD:FREQ:PVAL:RBQ:ABQ:RDF:RDR:ADF:ADR	1/1:107:27:27:4:23:85.19%:1.6161E-11:35:36:2:2:1:22
DN24058_c0_g1_i5	1526	.	A	T	.	PASS	ADP=3031;WT=0;HET=0;HOM=1;NC=0	GT:GQ:SDP:DP:RD:AD:FREQ:PVAL:RBQ:ABQ:RDF:RDR:ADF:ADR	1/1:255:3031:3031:465:2554:84.29%:0E0:38:38:241:224:1292:1262
DN24717_c2_g2_i3	89	.	G	A	.	PASS	ADP=428;WT=0;HET=0;HOM=1;NC=0	GT:GQ:SDP:DP:RD:AD:FREQ:PVAL:RBQ:ABQ:RDF:RDR:ADF:ADR	1/1:255:428:428:12:416:97.2%:7.2131E-234:38:38:12:0:345:71
DN24717_c2_g2_i3	2112	.	T	A	.	PASS	ADP=343;WT=0;HET=0;HOM=1;NC=0	GT:GQ:SDP:DP:RD:AD:FREQ:PVAL:RBQ:ABQ:RDF:RDR:ADF:ADR	1/1:255:343:343:3:338:98.54%:1.0974E-197:31:38:0:3:94:244
DN24717_c2_g2_i3	2124	.	T	C	.	PASS	ADP=297;WT=0;HET=0;HOM=1;NC=0	GT:GQ:SDP:DP:RD:AD:FREQ:PVAL:RBQ:ABQ:RDF:RDR:ADF:ADR	1/1:255:303:297:13:284:95.62%:1.4321E-155:35:38:3:10:71:213
DN21911_c0_g2_i1	58	.	C	T	.	PASS	ADP=36;WT=0;HET=0;HOM=1;NC=0	GT:GQ:SDP:DP:RD:AD:FREQ:PVAL:RBQ:ABQ:RDF:RDR:ADF:ADR	1/1:131:36:36:7:29:80.56%:7.2821E-14:40:39:5:2:27:2
DN21911_c0_g2_i1	63	.	T	C	.	PASS	ADP=39;WT=0;HET=0;HOM=1;NC=0	GT:GQ:SDP:DP:RD:AD:FREQ:PVAL:RBQ:ABQ:RDF:RDR:ADF:ADR	1/1:147:39:39:7:32:82.05%:1.9666E-15:40:39:5:2:29:3
DN24287_c0_g1_i10	585	.	C	A	.	PASS	ADP=404;WT=0;HET=0;HOM=1;NC=0	GT:GQ:SDP:DP:RD:AD:FREQ:PVAL:RBQ:ABQ:RDF:RDR:ADF:ADR	1/1:255:404:404:74:330:81.68%:3.0711E-154:38:38:27:47:119:211
DN17343_c1_g2_i1	1655	.	T	G	.	PASS	ADP=162;WT=0;HET=0;HOM=1;NC=0	GT:GQ:SDP:DP:RD:AD:FREQ:PVAL:RBQ:ABQ:RDF:RDR:ADF:ADR	1/1:255:162:162:1:153:94.44%:6.5431E-90:16:38:1:0:84:69
DN23645_c0_g1_i1	1281	.	T	C	.	PASS	ADP=389;WT=0;HET=0;HOM=1;NC=0	GT:GQ:SDP:DP:RD:AD:FREQ:PVAL:RBQ:ABQ:RDF:RDR:ADF:ADR	1/1:255:389:389:0:389:100%:2.1996E-233:0:38:0:0:249:140
DN19372_c0_g1_i1	610	.	T	C	.	PASS	ADP=1335;WT=0;HET=0;HOM=1;NC=0	GT:GQ:SDP:DP:RD:AD:FREQ:PVAL:RBQ:ABQ:RDF:RDR:ADF:ADR	1/1:255:1336:1335:263:1072:80.3%:0E0:38:38:140:123:557:515
DN22941_c0_g2_i9	2	.	C	G	.	PASS	ADP=7;WT=0;HET=0;HOM=1;NC=0	GT:GQ:SDP:DP:RD:AD:FREQ:PVAL:RBQ:ABQ:RDF:RDR:ADF:ADR	1/1:35:7:7:0:7:100%:2.9138E-4:0:34:0:0:7:0
DN24397_c2_g1_i2	702	.	A	T	.	PASS	ADP=1389;WT=0;HET=0;HOM=1;NC=0	GT:GQ:SDP:DP:RD:AD:FREQ:PVAL:RBQ:ABQ:RDF:RDR:ADF:ADR	1/1:255:1390:1389:257:1130:81.35%:0E0:38:38:136:121:622:508
DN24005_c0_g1_i5	1350	.	C	T	.	PASS	ADP=901;WT=0;HET=0;HOM=1;NC=0	GT:GQ:SDP:DP:RD:AD:FREQ:PVAL:RBQ:ABQ:RDF:RDR:ADF:ADR	1/1:255:901:901:164:735:81.67%:0E0:38:38:72:92:344:391
DN21389_c0_g1_i1	1212	.	G	A	.	PASS	ADP=306;WT=0;HET=0;HOM=1;NC=0	GT:GQ:SDP:DP:RD:AD:FREQ:PVAL:RBQ:ABQ:RDF:RDR:ADF:ADR	1/1:255:306:306:59:247:80.72%:1.3812E-114:38:38:29:30:107:140
DN22244_c0_g1_i2	1	.	C	G	.	PASS	ADP=7;WT=0;HET=0;HOM=1;NC=0	GT:GQ:SDP:DP:RD:AD:FREQ:PVAL:RBQ:ABQ:RDF:RDR:ADF:ADR	1/1:26:7:7:1:6:85.71%:2.331E-3:35:35:1:0:6:0
DN16529_c0_g1_i1	41	.	A	C	.	PASS	ADP=8;WT=0;HET=0;HOM=1;NC=0	GT:GQ:SDP:DP:RD:AD:FREQ:PVAL:RBQ:ABQ:RDF:RDR:ADF:ADR	1/1:41:8:8:0:8:100%:7.77E-5:0:38:0:0:7:1
DN16529_c0_g1_i1	43	.	A	G	.	PASS	ADP=10;WT=0;HET=0;HOM=1;NC=0	GT:GQ:SDP:DP:RD:AD:FREQ:PVAL:RBQ:ABQ:RDF:RDR:ADF:ADR	1/1:41:10:10:0:8:80%:7.77E-5:0:38:0:0:7:1
DN16529_c0_g1_i1	44	.	C	T	.	PASS	ADP=10;WT=0;HET=0;HOM=1;NC=0	GT:GQ:SDP:DP:RD:AD:FREQ:PVAL:RBQ:ABQ:RDF:RDR:ADF:ADR	1/1:52:10:10:0:10:100%:5.4125E-6:0:37:0:0:9:1
DN21917_c0_g1_i2	1225	.	G	A	.	PASS	ADP=387;WT=0;HET=0;HOM=1;NC=0	GT:GQ:SDP:DP:RD:AD:FREQ:PVAL:RBQ:ABQ:RDF:RDR:ADF:ADR	1/1:255:387:387:70:316:81.65%:5.8786E-148:38:38:42:28:140:176
DN20240_c0_g1_i1	1741	.	T	A	.	PASS	ADP=167;WT=0;HET=0;HOM=1;NC=0	GT:GQ:SDP:DP:RD:AD:FREQ:PVAL:RBQ:ABQ:RDF:RDR:ADF:ADR	1/1:255:168:167:24:143:85.63%:1.2981E-69:38:37:7:17:84:59
DN20240_c0_g1_i1	1755	.	C	G	.	PASS	ADP=167;WT=0;HET=0;HOM=1;NC=0	GT:GQ:SDP:DP:RD:AD:FREQ:PVAL:RBQ:ABQ:RDF:RDR:ADF:ADR	1/1:255:167:167:18:149:89.22%:2.8049E-75:39:38:4:14:93:56
DN20240_c0_g1_i1	1756	.	C	T	.	PASS	ADP=163;WT=0;HET=0;HOM=1;NC=0	GT:GQ:SDP:DP:RD:AD:FREQ:PVAL:RBQ:ABQ:RDF:RDR:ADF:ADR	1/1:255:163:163:18:145:88.96%:4.694E-73:39:39:4:14:93:52
DN22270_c0_g2_i2	625	.	A	C	.	PASS	ADP=115;WT=0;HET=0;HOM=1;NC=0	GT:GQ:SDP:DP:RD:AD:FREQ:PVAL:RBQ:ABQ:RDF:RDR:ADF:ADR	1/1:255:116:115:23:92:80%:1.0089E-42:38:37:10:13:30:62
DN22270_c0_g2_i2	2154	.	A	G	.	PASS	ADP=6;WT=0;HET=0;HOM=1;NC=0	GT:GQ:SDP:DP:RD:AD:FREQ:PVAL:RBQ:ABQ:RDF:RDR:ADF:ADR	1/1:24:6:6:0:5:83.33%:3.9683E-3:0:35:0:0:0:5
DN18979_c0_g1_i1	2160	.	G	C	.	PASS	ADP=6;WT=0;HET=0;HOM=1;NC=0	GT:GQ:SDP:DP:RD:AD:FREQ:PVAL:RBQ:ABQ:RDF:RDR:ADF:ADR	1/1:29:6:6:0:6:100%:1.0823E-3:0:35:0:0:0:6
DN18979_c0_g1_i1	2161	.	A	T	.	PASS	ADP=6;WT=0;HET=0;HOM=1;NC=0	GT:GQ:SDP:DP:RD:AD:FREQ:PVAL:RBQ:ABQ:RDF:RDR:ADF:ADR	1/1:29:6:6:0:6:100%:1.0823E-3:0:34:0:0:0:6
DN21884_c0_g1_i1	128	.	G	C	.	PASS	ADP=197;WT=0;HET=0;HOM=1;NC=0	GT:GQ:SDP:DP:RD:AD:FREQ:PVAL:RBQ:ABQ:RDF:RDR:ADF:ADR	1/1:255:197:197:37:160:81.22%:1.0154E-74:38:38:28:9:114:46
DN21884_c0_g1_i1	1984	.	CT	C	.	PASS	ADP=175;WT=0;HET=0;HOM=1;NC=0	GT:GQ:SDP:DP:RD:AD:FREQ:PVAL:RBQ:ABQ:RDF:RDR:ADF:ADR	1/1:255:177:175:4:90:90.91%:1.5844E-49:39:38:3:1:44:46
DN24430_c1_g1_i3	1	.	T	C	.	PASS	ADP=6;WT=0;HET=0;HOM=1;NC=0	GT:GQ:SDP:DP:RD:AD:FREQ:PVAL:RBQ:ABQ:RDF:RDR:ADF:ADR	1/1:29:6:6:0:6:100%:1.0823E-3:0:31:0:0:6:0
DN24430_c1_g1_i3	3	.	G	T	.	PASS	ADP=6;WT=0;HET=0;HOM=1;NC=0	GT:GQ:SDP:DP:RD:AD:FREQ:PVAL:RBQ:ABQ:RDF:RDR:ADF:ADR	1/1:29:6:6:0:6:100%:1.0823E-3:0:33:0:0:6:0
DN24430_c1_g1_i3	1769	.	T	C	.	PASS	ADP=1173;WT=0;HET=0;HOM=1;NC=0	GT:GQ:SDP:DP:RD:AD:FREQ:PVAL:RBQ:ABQ:RDF:RDR:ADF:ADR	1/1:255:1181:1173:188:985:83.97%:0E0:38:38:74:114:507:478
DN24574_c0_g1_i3	20	.	CA	C	.	PASS	ADP=209;WT=0;HET=0;HOM=1;NC=0	GT:GQ:SDP:DP:RD:AD:FREQ:PVAL:RBQ:ABQ:RDF:RDR:ADF:ADR	1/1:255:209:209:25:170:81.34%:5.5793E-84:39:38:25:0:161:9
DN22443_c0_g1_i3	480	.	C	T	.	PASS	ADP=110;WT=0;HET=0;HOM=1;NC=0	GT:GQ:SDP:DP:RD:AD:FREQ:PVAL:RBQ:ABQ:RDF:RDR:ADF:ADR	1/1:255:110:110:14:95:86.36%:4.2438E-47:39:37:11:3:43:52
DN22443_c0_g1_i3	1699	.	T	C	.	PASS	ADP=262;WT=0;HET=0;HOM=1;NC=0	GT:GQ:SDP:DP:RD:AD:FREQ:PVAL:RBQ:ABQ:RDF:RDR:ADF:ADR	1/1:255:262:262:16:246:93.89%:2.0477E-131:39:37:14:2:122:124
DN22443_c0_g1_i3	1704	.	T	A	.	PASS	ADP=282;WT=0;HET=0;HOM=1;NC=0	GT:GQ:SDP:DP:RD:AD:FREQ:PVAL:RBQ:ABQ:RDF:RDR:ADF:ADR	1/1:255:282:282:16:257:91.13%:9.4315E-138:39:38:14:2:132:125
DN22443_c0_g1_i3	1705	.	T	A	.	PASS	ADP=281;WT=0;HET=0;HOM=1;NC=0	GT:GQ:SDP:DP:RD:AD:FREQ:PVAL:RBQ:ABQ:RDF:RDR:ADF:ADR	1/1:255:281:281:24:256:91.1%:1.9362E-132:37:39:21:3:132:124
DN22443_c0_g1_i3	1718	.	A	AC	.	PASS	ADP=289;WT=0;HET=0;HOM=1;NC=0	GT:GQ:SDP:DP:RD:AD:FREQ:PVAL:RBQ:ABQ:RDF:RDR:ADF:ADR	1/1:255:289:289:27:192:87.67%:2.7732E-95:38:38:16:11:112:80
DN21183_c0_g1_i1	2160	.	T	G	.	PASS	ADP=55;WT=0;HET=0;HOM=1;NC=0	GT:GQ:SDP:DP:RD:AD:FREQ:PVAL:RBQ:ABQ:RDF:RDR:ADF:ADR	1/1:255:55:55:2:51:92.73%:2.3675E-28:35:33:0:2:0:51
DN23866_c0_g1_i7	310	.	A	T	.	PASS	ADP=107;WT=0;HET=0;HOM=1;NC=0	GT:GQ:SDP:DP:RD:AD:FREQ:PVAL:RBQ:ABQ:RDF:RDR:ADF:ADR	1/1:255:107:107:20:87:81.31%:7.0389E-41:33:36:14:6:50:37
DN23866_c0_g1_i7	1679	.	C	T	.	PASS	ADP=923;WT=0;HET=0;HOM=1;NC=0	GT:GQ:SDP:DP:RD:AD:FREQ:PVAL:RBQ:ABQ:RDF:RDR:ADF:ADR	1/1:255:924:923:146:773:83.75%:0E0:38:38:64:82:327:446
DN23866_c0_g1_i7	1880	.	G	A	.	PASS	ADP=737;WT=0;HET=0;HOM=1;NC=0	GT:GQ:SDP:DP:RD:AD:FREQ:PVAL:RBQ:ABQ:RDF:RDR:ADF:ADR	1/1:255:737:737:128:609:82.63%:1.0435E-286:39:39:73:55:354:255
DN21781_c1_g1_i2	242	.	T	G	.	PASS	ADP=64;WT=0;HET=0;HOM=1;NC=0	GT:GQ:SDP:DP:RD:AD:FREQ:PVAL:RBQ:ABQ:RDF:RDR:ADF:ADR	1/1:255:64:64:9:55:85.94%:4.0533E-27:37:38:3:6:38:17
DN21781_c1_g1_i2	253	.	C	T	.	PASS	ADP=82;WT=0;HET=0;HOM=1;NC=0	GT:GQ:SDP:DP:RD:AD:FREQ:PVAL:RBQ:ABQ:RDF:RDR:ADF:ADR	1/1:255:82:82:12:70:85.37%:3.2827E-34:37:38:9:3:47:23
DN21781_c1_g1_i2	1970	.	T	C	.	PASS	ADP=137;WT=0;HET=0;HOM=1;NC=0	GT:GQ:SDP:DP:RD:AD:FREQ:PVAL:RBQ:ABQ:RDF:RDR:ADF:ADR	1/1:255:137:137:26:111:81.02%:6.7825E-52:38:38:18:8:47:64
DN21343_c0_g1_i1	1656	.	A	G	.	PASS	ADP=84;WT=0;HET=0;HOM=1;NC=0	GT:GQ:SDP:DP:RD:AD:FREQ:PVAL:RBQ:ABQ:RDF:RDR:ADF:ADR	1/1:255:84:84:1:83:98.81%:3.6961E-48:40:38:1:0:39:44
DN15404_c0_g1_i1	329	.	G	A	.	PASS	ADP=165;WT=0;HET=0;HOM=1;NC=0	GT:GQ:SDP:DP:RD:AD:FREQ:PVAL:RBQ:ABQ:RDF:RDR:ADF:ADR	1/1:255:165:165:2:163:98.79%:1.4439E-94:36:38:1:1:82:81
DN16105_c0_g1_i1	1161	.	C	T	.	PASS	ADP=870;WT=0;HET=0;HOM=1;NC=0	GT:GQ:SDP:DP:RD:AD:FREQ:PVAL:RBQ:ABQ:RDF:RDR:ADF:ADR	1/1:255:879:870:153:716:82.3%:0E0:37:37:82:71:336:380
DN16105_c0_g1_i1	1171	.	G	A	.	PASS	ADP=791;WT=0;HET=0;HOM=1;NC=0	GT:GQ:SDP:DP:RD:AD:FREQ:PVAL:RBQ:ABQ:RDF:RDR:ADF:ADR	1/1:255:794:791:144:645:81.54%:3.3989E-301:37:38:74:70:294:351
DN16105_c0_g1_i1	1172	.	T	C	.	PASS	ADP=787;WT=0;HET=0;HOM=1;NC=0	GT:GQ:SDP:DP:RD:AD:FREQ:PVAL:RBQ:ABQ:RDF:RDR:ADF:ADR	1/1:255:793:787:145:640:81.32%:2.8436E-298:37:38:75:70:291:349
DN16105_c0_g1_i1	1187	.	C	T	.	PASS	ADP=710;WT=0;HET=0;HOM=1;NC=0	GT:GQ:SDP:DP:RD:AD:FREQ:PVAL:RBQ:ABQ:RDF:RDR:ADF:ADR	1/1:255:714:710:125:585:82.39%:7.9449E-275:38:38:58:67:231:354
DN17976_c0_g1_i1	2082	.	CA	C	.	PASS	ADP=116;WT=0;HET=0;HOM=1;NC=0	GT:GQ:SDP:DP:RD:AD:FREQ:PVAL:RBQ:ABQ:RDF:RDR:ADF:ADR	1/1:255:117:116:21:96:82.05%:2.3711E-45:38:38:4:17:9:87
DN23342_c2_g2_i2	352	.	A	T	.	PASS	ADP=37;WT=0;HET=0;HOM=1;NC=0	GT:GQ:SDP:DP:RD:AD:FREQ:PVAL:RBQ:ABQ:RDF:RDR:ADF:ADR	1/1:113:37:37:4:24:85.71%:4.7015E-12:39:37:4:0:17:7
DN23342_c2_g2_i2	378	.	TA	T	.	PASS	ADP=46;WT=0;HET=0;HOM=1;NC=0	GT:GQ:SDP:DP:RD:AD:FREQ:PVAL:RBQ:ABQ:RDF:RDR:ADF:ADR	1/1:170:46:46:8:37:80.43%:8.5365E-18:39:37:4:4:29:8
DN23342_c2_g2_i2	884	.	G	T	.	PASS	ADP=148;WT=0;HET=0;HOM=1;NC=0	GT:GQ:SDP:DP:RD:AD:FREQ:PVAL:RBQ:ABQ:RDF:RDR:ADF:ADR	1/1:255:148:148:10:130:92.2%:1.2637E-68:38:38:2:8:15:115
DN23342_c2_g2_i2	1656	.	T	C	.	PASS	ADP=95;WT=0;HET=0;HOM=1;NC=0	GT:GQ:SDP:DP:RD:AD:FREQ:PVAL:RBQ:ABQ:RDF:RDR:ADF:ADR	1/1:255:95:95:11:83:87.37%:1.0928E-41:39:38:4:7:36:47
DN23342_c2_g2_i2	1664	.	T	C	.	PASS	ADP=94;WT=0;HET=0;HOM=1;NC=0	GT:GQ:SDP:DP:RD:AD:FREQ:PVAL:RBQ:ABQ:RDF:RDR:ADF:ADR	1/1:255:94:94:11:81:86.17%:1.3848E-40:38:39:5:6:35:46
DN23342_c2_g2_i2	1690	.	C	T	.	PASS	ADP=89;WT=0;HET=0;HOM=1;NC=0	GT:GQ:SDP:DP:RD:AD:FREQ:PVAL:RBQ:ABQ:RDF:RDR:ADF:ADR	1/1:255:89:89:16:73:82.02%:1.3684E-34:37:39:7:9:32:41
DN23342_c2_g2_i2	1729	.	G	A	.	PASS	ADP=102;WT=0;HET=0;HOM=1;NC=0	GT:GQ:SDP:DP:RD:AD:FREQ:PVAL:RBQ:ABQ:RDF:RDR:ADF:ADR	1/1:255:102:102:1:95:93.14%:2.6871E-55:40:38:0:1:45:50
DN23539_c3_g1_i1	2116	.	C	G	.	PASS	ADP=5;WT=0;HET=0;HOM=1;NC=0	GT:GQ:SDP:DP:RD:AD:FREQ:PVAL:RBQ:ABQ:RDF:RDR:ADF:ADR	1/1:24:5:5:0:5:100%:3.9683E-3:0:39:0:0:0:5
DN23539_c3_g1_i1	2119	.	A	AC	.	PASS	ADP=5;WT=0;HET=0;HOM=1;NC=0	GT:GQ:SDP:DP:RD:AD:FREQ:PVAL:RBQ:ABQ:RDF:RDR:ADF:ADR	1/1:24:5:5:0:5:100%:3.9683E-3:0:39:0:0:0:5
DN20220_c0_g1_i1	517	.	T	C	.	PASS	ADP=541;WT=0;HET=0;HOM=1;NC=0	GT:GQ:SDP:DP:RD:AD:FREQ:PVAL:RBQ:ABQ:RDF:RDR:ADF:ADR	1/1:255:541:541:77:463:85.74%:1.1019E-224:38:38:55:22:262:201
DN16117_c0_g1_i2	992	.	T	C	.	PASS	ADP=353;WT=0;HET=0;HOM=1;NC=0	GT:GQ:SDP:DP:RD:AD:FREQ:PVAL:RBQ:ABQ:RDF:RDR:ADF:ADR	1/1:255:353:353:66:285:80.74%:1.0724E-132:38:38:50:16:162:123
DN21567_c0_g1_i1	75	.	G	A	.	PASS	ADP=163;WT=0;HET=0;HOM=1;NC=0	GT:GQ:SDP:DP:RD:AD:FREQ:PVAL:RBQ:ABQ:RDF:RDR:ADF:ADR	1/1:255:164:163:19:144:88.34%:4.4964E-72:37:38:14:5:119:25
DN21567_c0_g1_i1	81	.	T	C	.	PASS	ADP=189;WT=0;HET=0;HOM=1;NC=0	GT:GQ:SDP:DP:RD:AD:FREQ:PVAL:RBQ:ABQ:RDF:RDR:ADF:ADR	1/1:255:189:189:20:168:88.89%:5.8087E-85:39:38:15:5:143:25
DN24417_c0_g1_i1	394	.	T	C	.	PASS	ADP=388;WT=0;HET=0;HOM=1;NC=0	GT:GQ:SDP:DP:RD:AD:FREQ:PVAL:RBQ:ABQ:RDF:RDR:ADF:ADR	1/1:255:388:388:56:332:85.57%:5.9168E-161:38:38:31:25:200:132
DN24417_c0_g1_i1	2130	.	T	C	.	PASS	ADP=36;WT=0;HET=0;HOM=1;NC=0	GT:GQ:SDP:DP:RD:AD:FREQ:PVAL:RBQ:ABQ:RDF:RDR:ADF:ADR	1/1:131:36:36:7:29:80.56%:7.2821E-14:39:37:0:7:0:29
DN20975_c0_g1_i1	2147	.	C	T	.	PASS	ADP=5;WT=0;HET=0;HOM=1;NC=0	GT:GQ:SDP:DP:RD:AD:FREQ:PVAL:RBQ:ABQ:RDF:RDR:ADF:ADR	1/1:24:5:5:0:5:100%:3.9683E-3:0:32:0:0:0:5
DN23706_c0_g1_i1	1898	.	G	A	.	PASS	ADP=12;WT=0;HET=0;HOM=1;NC=0	GT:GQ:SDP:DP:RD:AD:FREQ:PVAL:RBQ:ABQ:RDF:RDR:ADF:ADR	1/1:53:12:12:1:11:91.67%:4.8074E-6:39:34:1:0:0:11
DN22980_c0_g2_i1	2092	.	T	C	.	PASS	ADP=22;WT=0;HET=0;HOM=1;NC=0	GT:GQ:SDP:DP:RD:AD:FREQ:PVAL:RBQ:ABQ:RDF:RDR:ADF:ADR	1/1:87:22:22:0:16:100%:1.6637E-9:0:36:0:0:0:16
DN22980_c0_g2_i1	2097	.	T	G	.	PASS	ADP=20;WT=0;HET=0;HOM=1;NC=0	GT:GQ:SDP:DP:RD:AD:FREQ:PVAL:RBQ:ABQ:RDF:RDR:ADF:ADR	1/1:111:20:20:0:20:100%:7.2544E-12:0:37:0:0:0:20
DN23488_c1_g1_i1	408	.	T	A	.	PASS	ADP=446;WT=0;HET=0;HOM=1;NC=0	GT:GQ:SDP:DP:RD:AD:FREQ:PVAL:RBQ:ABQ:RDF:RDR:ADF:ADR	1/1:255:446:446:62:384:86.1%:4.3065E-187:38:38:31:31:194:190
DN22533_c0_g1_i1	1141	.	A	G	.	PASS	ADP=460;WT=0;HET=0;HOM=1;NC=0	GT:GQ:SDP:DP:RD:AD:FREQ:PVAL:RBQ:ABQ:RDF:RDR:ADF:ADR	1/1:255:460:460:83:377:81.96%:1.4244E-176:38:38:38:45:197:180
DN16628_c0_g1_i1	1928	.	GA	G	.	PASS	ADP=138;WT=0;HET=0;HOM=1;NC=0	GT:GQ:SDP:DP:RD:AD:FREQ:PVAL:RBQ:ABQ:RDF:RDR:ADF:ADR	1/1:255:138:138:21:117:84.78%:1.431E-56:38:38:9:12:57:60
DN21738_c0_g1_i2	199	.	G	A	.	PASS	ADP=216;WT=0;HET=0;HOM=1;NC=0	GT:GQ:SDP:DP:RD:AD:FREQ:PVAL:RBQ:ABQ:RDF:RDR:ADF:ADR	1/1:255:216:216:33:183:84.72%:3.4928E-88:37:37:17:16:95:88
DN21738_c0_g1_i2	210	.	G	C	.	PASS	ADP=226;WT=0;HET=0;HOM=1;NC=0	GT:GQ:SDP:DP:RD:AD:FREQ:PVAL:RBQ:ABQ:RDF:RDR:ADF:ADR	1/1:255:226:226:37:189:83.63%:4.0312E-90:38:38:15:22:103:86
DN21738_c0_g1_i2	211	.	G	A	.	PASS	ADP=224;WT=0;HET=0;HOM=1;NC=0	GT:GQ:SDP:DP:RD:AD:FREQ:PVAL:RBQ:ABQ:RDF:RDR:ADF:ADR	1/1:255:224:224:37:187:83.48%:4.7387E-89:37:38:15:22:102:85
DN21738_c0_g1_i2	233	.	A	G	.	PASS	ADP=246;WT=0;HET=0;HOM=1;NC=0	GT:GQ:SDP:DP:RD:AD:FREQ:PVAL:RBQ:ABQ:RDF:RDR:ADF:ADR	1/1:255:246:246:32:214:86.99%:2.0935E-105:38:38:11:21:111:103
DN23428_c1_g1_i3	27	.	A	T	.	PASS	ADP=12;WT=0;HET=0;HOM=1;NC=0	GT:GQ:SDP:DP:RD:AD:FREQ:PVAL:RBQ:ABQ:RDF:RDR:ADF:ADR	1/1:53:12:12:1:11:91.67%:4.8074E-6:16:39:1:0:9:2
DN24699_c0_g1_i3	2101	.	A	C	.	PASS	ADP=11;WT=0;HET=0;HOM=1;NC=0	GT:GQ:SDP:DP:RD:AD:FREQ:PVAL:RBQ:ABQ:RDF:RDR:ADF:ADR	1/1:58:11:11:0:11:100%:1.4176E-6:0:36:0:0:1:10
DN24550_c3_g1_i2	361	.	T	G	.	PASS	ADP=452;WT=0;HET=0;HOM=1;NC=0	GT:GQ:SDP:DP:RD:AD:FREQ:PVAL:RBQ:ABQ:RDF:RDR:ADF:ADR	1/1:255:452:452:80:372:82.3%:8.8034E-175:38:38:51:29:212:160
DN22862_c0_g1_i2	2077	.	A	C	.	PASS	ADP=68;WT=0;HET=0;HOM=1;NC=0	GT:GQ:SDP:DP:RD:AD:FREQ:PVAL:RBQ:ABQ:RDF:RDR:ADF:ADR	1/1:255:68:68:1:67:98.53%:1.1598E-38:16:38:0:1:7:60
DN22862_c0_g1_i2	2109	.	A	G	.	PASS	ADP=11;WT=0;HET=0;HOM=1;NC=0	GT:GQ:SDP:DP:RD:AD:FREQ:PVAL:RBQ:ABQ:RDF:RDR:ADF:ADR	1/1:39:11:11:2:9:81.82%:1.1057E-4:25:34:0:2:0:9
DN22034_c0_g1_i1	12	.	A	T	.	PASS	ADP=6;WT=0;HET=0;HOM=1;NC=0	GT:GQ:SDP:DP:RD:AD:FREQ:PVAL:RBQ:ABQ:RDF:RDR:ADF:ADR	1/1:29:6:6:0:6:100%:1.0823E-3:0:38:0:0:6:0
DN22726_c0_g1_i4	528	.	A	T	.	PASS	ADP=190;WT=0;HET=0;HOM=1;NC=0	GT:GQ:SDP:DP:RD:AD:FREQ:PVAL:RBQ:ABQ:RDF:RDR:ADF:ADR	1/1:255:190:190:33:156:82.11%:1.0031E-73:38:37:11:22:71:85
DN20356_c0_g1_i1	193	.	T	C	.	PASS	ADP=130;WT=0;HET=0;HOM=1;NC=0	GT:GQ:SDP:DP:RD:AD:FREQ:PVAL:RBQ:ABQ:RDF:RDR:ADF:ADR	1/1:255:132:130:1:129:99.23%:1.4303E-75:40:38:0:1:70:59
DN18777_c0_g1_i1	1	.	A	C	.	PASS	ADP=7;WT=0;HET=0;HOM=1;NC=0	GT:GQ:SDP:DP:RD:AD:FREQ:PVAL:RBQ:ABQ:RDF:RDR:ADF:ADR	1/1:26:7:7:1:6:85.71%:2.331E-3:35:33:1:0:6:0
DN20388_c0_g1_i1	209	.	T	A	.	PASS	ADP=358;WT=0;HET=0;HOM=1;NC=0	GT:GQ:SDP:DP:RD:AD:FREQ:PVAL:RBQ:ABQ:RDF:RDR:ADF:ADR	1/1:255:358:358:64:294:82.12%:5.2162E-138:38:38:32:32:151:143
DN20388_c0_g1_i1	218	.	A	C	.	PASS	ADP=358;WT=0;HET=0;HOM=1;NC=0	GT:GQ:SDP:DP:RD:AD:FREQ:PVAL:RBQ:ABQ:RDF:RDR:ADF:ADR	1/1:255:358:358:65:293:81.84%:3.3946E-137:38:38:34:31:142:151
DN20388_c0_g1_i1	2074	.	A	G	.	PASS	ADP=26;WT=0;HET=0;HOM=1;NC=0	GT:GQ:SDP:DP:RD:AD:FREQ:PVAL:RBQ:ABQ:RDF:RDR:ADF:ADR	1/1:97:26:26:4:21:80.77%:1.8789E-10:38:36:0:4:1:20
DN20388_c0_g1_i1	2097	.	T	A	.	PASS	ADP=21;WT=0;HET=0;HOM=1;NC=0	GT:GQ:SDP:DP:RD:AD:FREQ:PVAL:RBQ:ABQ:RDF:RDR:ADF:ADR	1/1:117:21:21:0:21:100%:1.8578E-12:0:39:0:0:0:21
DN20388_c0_g1_i1	2107	.	A	C	.	PASS	ADP=19;WT=0;HET=0;HOM=1;NC=0	GT:GQ:SDP:DP:RD:AD:FREQ:PVAL:RBQ:ABQ:RDF:RDR:ADF:ADR	1/1:105:19:19:0:19:100%:2.8292E-11:0:38:0:0:0:19
DN20388_c0_g1_i1	2110	.	G	T	.	PASS	ADP=16;WT=0;HET=0;HOM=1;NC=0	GT:GQ:SDP:DP:RD:AD:FREQ:PVAL:RBQ:ABQ:RDF:RDR:ADF:ADR	1/1:87:16:16:0:16:100%:1.6637E-9:0:39:0:0:0:16
DN20388_c0_g1_i1	2112	.	A	C	.	PASS	ADP=15;WT=0;HET=0;HOM=1;NC=0	GT:GQ:SDP:DP:RD:AD:FREQ:PVAL:RBQ:ABQ:RDF:RDR:ADF:ADR	1/1:81:15:15:0:15:100%:6.4467E-9:0:37:0:0:0:15
DN20388_c0_g1_i1	2119	.	A	C	.	PASS	ADP=6;WT=0;HET=0;HOM=1;NC=0	GT:GQ:SDP:DP:RD:AD:FREQ:PVAL:RBQ:ABQ:RDF:RDR:ADF:ADR	1/1:29:6:6:0:6:100%:1.0823E-3:0:39:0:0:0:6
DN24766_c0_g1_i3	1881	.	G	C	.	PASS	ADP=1881;WT=0;HET=0;HOM=1;NC=0	GT:GQ:SDP:DP:RD:AD:FREQ:PVAL:RBQ:ABQ:RDF:RDR:ADF:ADR	1/1:255:1900:1881:271:1609:85.54%:0E0:38:38:130:141:786:823
DN24766_c0_g1_i3	1917	.	T	G	.	PASS	ADP=1585;WT=0;HET=0;HOM=1;NC=0	GT:GQ:SDP:DP:RD:AD:FREQ:PVAL:RBQ:ABQ:RDF:RDR:ADF:ADR	1/1:255:1593:1585:232:1349:85.11%:0E0:37:38:73:159:516:833
DN24766_c0_g1_i3	1978	.	A	T	.	PASS	ADP=1176;WT=0;HET=0;HOM=1;NC=0	GT:GQ:SDP:DP:RD:AD:FREQ:PVAL:RBQ:ABQ:RDF:RDR:ADF:ADR	1/1:255:1189:1176:150:1026:87.24%:0E0:37:38:48:102:427:599
DN23125_c4_g1_i1	72	.	C	A	.	PASS	ADP=67;WT=0;HET=0;HOM=1;NC=0	GT:GQ:SDP:DP:RD:AD:FREQ:PVAL:RBQ:ABQ:RDF:RDR:ADF:ADR	1/1:255:67:67:5:62:92.54%:9.3383E-33:33:37:3:2:51:11
DN18961_c0_g1_i1	1680	.	C	T	.	PASS	ADP=116;WT=0;HET=0;HOM=1;NC=0	GT:GQ:SDP:DP:RD:AD:FREQ:PVAL:RBQ:ABQ:RDF:RDR:ADF:ADR	1/1:255:116:116:23:93:80.17%:3.0353E-43:38:37:12:11:34:59
DN18961_c0_g1_i1	1713	.	C	T	.	PASS	ADP=118;WT=0;HET=0;HOM=1;NC=0	GT:GQ:SDP:DP:RD:AD:FREQ:PVAL:RBQ:ABQ:RDF:RDR:ADF:ADR	1/1:255:118:118:22:95:81.2%:1.4981E-44:37:38:11:11:34:61
DN24144_c1_g3_i2	416	.	T	C	.	PASS	ADP=133;WT=0;HET=0;HOM=1;NC=0	GT:GQ:SDP:DP:RD:AD:FREQ:PVAL:RBQ:ABQ:RDF:RDR:ADF:ADR	1/1:255:134:133:3:130:97.74%:7.0755E-74:37:37:0:3:121:9
DN24144_c1_g3_i2	534	.	C	T	.	PASS	ADP=287;WT=0;HET=0;HOM=1;NC=0	GT:GQ:SDP:DP:RD:AD:FREQ:PVAL:RBQ:ABQ:RDF:RDR:ADF:ADR	1/1:255:289:287:7:278:96.86%:2.5874E-157:36:38:7:0:112:166
DN24118_c1_g2_i1	8	.	C	T	.	PASS	ADP=13;WT=0;HET=0;HOM=1;NC=0	GT:GQ:SDP:DP:RD:AD:FREQ:PVAL:RBQ:ABQ:RDF:RDR:ADF:ADR	1/1:49:13:13:2:11:84.62%:1.0096E-5:37:33:2:0:11:0
DN24118_c1_g2_i1	18	.	A	G	.	PASS	ADP=19;WT=0;HET=0;HOM=1;NC=0	GT:GQ:SDP:DP:RD:AD:FREQ:PVAL:RBQ:ABQ:RDF:RDR:ADF:ADR	1/1:31:19:19:1:7:87.5%:6.993E-4:40:33:1:0:7:0
DN24118_c1_g2_i1	553	.	C	T	.	PASS	ADP=2286;WT=0;HET=0;HOM=1;NC=0	GT:GQ:SDP:DP:RD:AD:FREQ:PVAL:RBQ:ABQ:RDF:RDR:ADF:ADR	1/1:255:2286:2286:358:1927:84.3%:0E0:38:38:210:148:978:949
DN24118_c1_g2_i1	558	.	C	G	.	PASS	ADP=2175;WT=0;HET=0;HOM=1;NC=0	GT:GQ:SDP:DP:RD:AD:FREQ:PVAL:RBQ:ABQ:RDF:RDR:ADF:ADR	1/1:255:2175:2175:381:1789:82.25%:0E0:38:38:232:149:840:949
DN24118_c1_g2_i1	616	.	C	T	.	PASS	ADP=1668;WT=0;HET=0;HOM=1;NC=0	GT:GQ:SDP:DP:RD:AD:FREQ:PVAL:RBQ:ABQ:RDF:RDR:ADF:ADR	1/1:255:1668:1668:256:1409:84.47%:0E0:38:38:106:150:544:865
DN24118_c1_g2_i1	640	.	G	A	.	PASS	ADP=2384;WT=0;HET=0;HOM=1;NC=0	GT:GQ:SDP:DP:RD:AD:FREQ:PVAL:RBQ:ABQ:RDF:RDR:ADF:ADR	1/1:255:2384:2384:335:2044:85.74%:0E0:38:38:184:151:1117:927
DN20243_c0_g3_i1	9	.	G	T	.	PASS	ADP=16;WT=0;HET=0;HOM=1;NC=0	GT:GQ:SDP:DP:RD:AD:FREQ:PVAL:RBQ:ABQ:RDF:RDR:ADF:ADR	1/1:65:16:16:2:14:87.5%:2.5454E-7:40:36:1:1:14:0
DN20243_c0_g3_i1	10	.	C	G	.	PASS	ADP=17;WT=0;HET=0;HOM=1;NC=0	GT:GQ:SDP:DP:RD:AD:FREQ:PVAL:RBQ:ABQ:RDF:RDR:ADF:ADR	1/1:63:17:17:3:14:82.35%:4.8851E-7:38:36:2:1:14:0
DN20243_c0_g3_i1	12	.	C	G	.	PASS	ADP=26;WT=0;HET=0;HOM=1;NC=0	GT:GQ:SDP:DP:RD:AD:FREQ:PVAL:RBQ:ABQ:RDF:RDR:ADF:ADR	1/1:115:26:26:2:23:88.46%:2.7767E-12:40:36:1:1:23:0
DN20243_c0_g3_i1	15	.	C	G	.	PASS	ADP=31;WT=0;HET=0;HOM=1;NC=0	GT:GQ:SDP:DP:RD:AD:FREQ:PVAL:RBQ:ABQ:RDF:RDR:ADF:ADR	1/1:143:31:31:2:28:90.32%:4.194E-15:40:36:1:1:28:0
DN20243_c0_g3_i1	17	.	C	G	.	PASS	ADP=34;WT=0;HET=0;HOM=1;NC=0	GT:GQ:SDP:DP:RD:AD:FREQ:PVAL:RBQ:ABQ:RDF:RDR:ADF:ADR	1/1:155:34:34:2:30:88.24%:3.0612E-16:40:36:1:1:28:2
DN20243_c0_g3_i1	18	.	A	C	.	PASS	ADP=34;WT=0;HET=0;HOM=1;NC=0	GT:GQ:SDP:DP:RD:AD:FREQ:PVAL:RBQ:ABQ:RDF:RDR:ADF:ADR	1/1:160:35:34:2:31:88.57%:8.2416E-17:40:37:1:1:29:2
DN20243_c0_g3_i1	24	.	G	A	.	PASS	ADP=42;WT=0;HET=0;HOM=1;NC=0	GT:GQ:SDP:DP:RD:AD:FREQ:PVAL:RBQ:ABQ:RDF:RDR:ADF:ADR	1/1:212:42:42:2:40:95.24%:5.6346E-22:39:36:1:1:36:4
DN20243_c0_g3_i1	2135	.	A	G	.	PASS	ADP=11;WT=0;HET=0;HOM=1;NC=0	GT:GQ:SDP:DP:RD:AD:FREQ:PVAL:RBQ:ABQ:RDF:RDR:ADF:ADR	1/1:42:11:11:1:9:81.82%:5.9538E-5:30:34:1:0:0:9
DN7333_c0_g1_i1	1859	.	C	A	.	PASS	ADP=237;WT=0;HET=0;HOM=1;NC=0	GT:GQ:SDP:DP:RD:AD:FREQ:PVAL:RBQ:ABQ:RDF:RDR:ADF:ADR	1/1:255:237:237:47:190:80.17%:7.7582E-88:37:38:25:22:110:80
DN7333_c0_g1_i1	1873	.	C	G	.	PASS	ADP=243;WT=0;HET=0;HOM=1;NC=0	GT:GQ:SDP:DP:RD:AD:FREQ:PVAL:RBQ:ABQ:RDF:RDR:ADF:ADR	1/1:255:243:243:46:197:81.07%:9.0716E-92:38:38:26:20:114:83
DN19366_c0_g1_i1	817	.	A	T	.	PASS	ADP=206;WT=0;HET=0;HOM=1;NC=0	GT:GQ:SDP:DP:RD:AD:FREQ:PVAL:RBQ:ABQ:RDF:RDR:ADF:ADR	1/1:255:206:206:34:172:83.5%:5.9215E-82:39:38:20:14:99:73
DN19055_c0_g1_i1	48	.	A	G	.	PASS	ADP=97;WT=0;HET=0;HOM=1;NC=0	GT:GQ:SDP:DP:RD:AD:FREQ:PVAL:RBQ:ABQ:RDF:RDR:ADF:ADR	1/1:255:97:97:17:79:81.44%:1.7523E-37:39:38:15:2:71:8
DN24126_c2_g1_i1	178	.	G	T	.	PASS	ADP=70;WT=0;HET=0;HOM=1;NC=0	GT:GQ:SDP:DP:RD:AD:FREQ:PVAL:RBQ:ABQ:RDF:RDR:ADF:ADR	1/1:255:70:70:1:69:98.57%:7.5676E-40:16:37:1:0:53:16
DN24126_c2_g1_i1	628	.	C	T	.	PASS	ADP=277;WT=0;HET=0;HOM=1;NC=0	GT:GQ:SDP:DP:RD:AD:FREQ:PVAL:RBQ:ABQ:RDF:RDR:ADF:ADR	1/1:255:279:277:55:222:80.14%:1.5841E-102:38:37:25:30:124:98
DN22935_c0_g1_i4	419	.	GTGT	G	.	PASS	ADP=2637;WT=0;HET=0;HOM=1;NC=0	GT:GQ:SDP:DP:RD:AD:FREQ:PVAL:RBQ:ABQ:RDF:RDR:ADF:ADR	1/1:255:2638:2637:434:2105:80.01%:0E0:37:38:274:160:1228:877
DN22935_c0_g1_i4	459	.	G	A	.	PASS	ADP=3018;WT=0;HET=0;HOM=1;NC=0	GT:GQ:SDP:DP:RD:AD:FREQ:PVAL:RBQ:ABQ:RDF:RDR:ADF:ADR	1/1:255:3018:3018:560:2456:81.38%:0E0:37:38:241:319:1309:1147
DN14830_c0_g1_i1	18	.	T	C	.	PASS	ADP=10;WT=0;HET=0;HOM=1;NC=0	GT:GQ:SDP:DP:RD:AD:FREQ:PVAL:RBQ:ABQ:RDF:RDR:ADF:ADR	1/1:34:10:10:2:8:80%:3.5723E-4:37:35:2:0:8:0
DN24535_c1_g1_i9	834	.	A	T	.	PASS	ADP=1557;WT=0;HET=0;HOM=1;NC=0	GT:GQ:SDP:DP:RD:AD:FREQ:PVAL:RBQ:ABQ:RDF:RDR:ADF:ADR	1/1:255:1558:1557:267:1286:82.7%:0E0:37:38:118:149:628:658
DN24535_c1_g1_i9	837	.	A	T	.	PASS	ADP=1487;WT=0;HET=0;HOM=1;NC=0	GT:GQ:SDP:DP:RD:AD:FREQ:PVAL:RBQ:ABQ:RDF:RDR:ADF:ADR	1/1:255:1487:1487:257:1229:82.65%:0E0:38:38:117:140:609:620
DN20237_c1_g1_i1	2072	.	G	A	.	PASS	ADP=5;WT=0;HET=0;HOM=1;NC=0	GT:GQ:SDP:DP:RD:AD:FREQ:PVAL:RBQ:ABQ:RDF:RDR:ADF:ADR	1/1:24:5:5:0:5:100%:3.9683E-3:0:38:0:0:1:4
DN24476_c0_g1_i3	231	.	T	G	.	PASS	ADP=1673;WT=0;HET=0;HOM=1;NC=0	GT:GQ:SDP:DP:RD:AD:FREQ:PVAL:RBQ:ABQ:RDF:RDR:ADF:ADR	1/1:255:1677:1673:287:1384:82.73%:0E0:38:38:124:163:494:890
DN24476_c0_g1_i3	232	.	G	A	.	PASS	ADP=1644;WT=0;HET=0;HOM=1;NC=0	GT:GQ:SDP:DP:RD:AD:FREQ:PVAL:RBQ:ABQ:RDF:RDR:ADF:ADR	1/1:255:1645:1644:284:1356:82.48%:0E0:37:38:126:158:493:863
DN24476_c0_g1_i3	247	.	T	C	.	PASS	ADP=1336;WT=0;HET=0;HOM=1;NC=0	GT:GQ:SDP:DP:RD:AD:FREQ:PVAL:RBQ:ABQ:RDF:RDR:ADF:ADR	1/1:255:1337:1336:254:1080:80.84%:0E0:38:38:120:134:387:693
DN24476_c0_g1_i3	331	.	C	T	.	PASS	ADP=1374;WT=0;HET=0;HOM=1;NC=0	GT:GQ:SDP:DP:RD:AD:FREQ:PVAL:RBQ:ABQ:RDF:RDR:ADF:ADR	1/1:255:1375:1374:264:1108:80.64%:0E0:37:38:133:131:456:652
DN24476_c0_g1_i3	709	.	A	T	.	PASS	ADP=621;WT=0;HET=0;HOM=1;NC=0	GT:GQ:SDP:DP:RD:AD:FREQ:PVAL:RBQ:ABQ:RDF:RDR:ADF:ADR	1/1:255:621:621:113:508:81.8%:1.9474E-237:38:38:45:68:327:181
DN24476_c0_g1_i3	715	.	G	A	.	PASS	ADP=814;WT=0;HET=0;HOM=1;NC=0	GT:GQ:SDP:DP:RD:AD:FREQ:PVAL:RBQ:ABQ:RDF:RDR:ADF:ADR	1/1:255:814:814:136:678:83.29%:4.19E-321:38:37:48:88:440:238
DN24476_c0_g1_i3	721	.	G	A	.	PASS	ADP=902;WT=0;HET=0;HOM=1;NC=0	GT:GQ:SDP:DP:RD:AD:FREQ:PVAL:RBQ:ABQ:RDF:RDR:ADF:ADR	1/1:255:902:902:124:777:86.14%:0E0:38:38:44:80:510:267
DN18194_c0_g1_i1	1885	.	T	C	.	PASS	ADP=187;WT=0;HET=0;HOM=1;NC=0	GT:GQ:SDP:DP:RD:AD:FREQ:PVAL:RBQ:ABQ:RDF:RDR:ADF:ADR	1/1:255:187:187:1:186:99.47%:1.185E-109:16:38:0:1:103:83
DN21189_c0_g1_i3	17	.	C	T	.	PASS	ADP=62;WT=0;HET=0;HOM=1;NC=0	GT:GQ:SDP:DP:RD:AD:FREQ:PVAL:RBQ:ABQ:RDF:RDR:ADF:ADR	1/1:255:62:62:5:57:91.94%:6.3504E-30:34:38:5:0:54:3
DN24226_c1_g1_i2	421	.	T	C	.	PASS	ADP=1286;WT=0;HET=0;HOM=1;NC=0	GT:GQ:SDP:DP:RD:AD:FREQ:PVAL:RBQ:ABQ:RDF:RDR:ADF:ADR	1/1:255:1293:1286:180:1100:85.54%:0E0:38:38:97:83:629:471
DN24226_c1_g1_i2	554	.	C	T	.	PASS	ADP=1926;WT=0;HET=0;HOM=1;NC=0	GT:GQ:SDP:DP:RD:AD:FREQ:PVAL:RBQ:ABQ:RDF:RDR:ADF:ADR	1/1:255:1927:1926:231:1693:87.9%:0E0:37:37:108:123:913:780
DN24226_c1_g1_i2	2104	.	G	T	.	PASS	ADP=82;WT=0;HET=0;HOM=1;NC=0	GT:GQ:SDP:DP:RD:AD:FREQ:PVAL:RBQ:ABQ:RDF:RDR:ADF:ADR	1/1:255:82:82:10:68:82.93%:7.7476E-34:35:34:1:9:1:67
DN19450_c0_g1_i1	14	.	T	A	.	PASS	ADP=5;WT=0;HET=0;HOM=1;NC=0	GT:GQ:SDP:DP:RD:AD:FREQ:PVAL:RBQ:ABQ:RDF:RDR:ADF:ADR	1/1:24:5:5:0:5:100%:3.9683E-3:0:34:0:0:5:0
DN19450_c0_g1_i1	15	.	C	A	.	PASS	ADP=5;WT=0;HET=0;HOM=1;NC=0	GT:GQ:SDP:DP:RD:AD:FREQ:PVAL:RBQ:ABQ:RDF:RDR:ADF:ADR	1/1:24:5:5:0:5:100%:3.9683E-3:0:35:0:0:5:0
DN19450_c0_g1_i1	16	.	T	G	.	PASS	ADP=6;WT=0;HET=0;HOM=1;NC=0	GT:GQ:SDP:DP:RD:AD:FREQ:PVAL:RBQ:ABQ:RDF:RDR:ADF:ADR	1/1:29:6:6:0:6:100%:1.0823E-3:0:34:0:0:6:0
DN18044_c0_g1_i2	3	.	C	T	.	PASS	ADP=7;WT=0;HET=0;HOM=1;NC=0	GT:GQ:SDP:DP:RD:AD:FREQ:PVAL:RBQ:ABQ:RDF:RDR:ADF:ADR	1/1:26:7:7:1:6:85.71%:2.331E-3:35:34:1:0:6:0
DN16457_c0_g1_i1	278	.	T	C	.	PASS	ADP=60;WT=0;HET=0;HOM=1;NC=0	GT:GQ:SDP:DP:RD:AD:FREQ:PVAL:RBQ:ABQ:RDF:RDR:ADF:ADR	1/1:255:60:60:1:59:98.33%:6.3137E-34:40:37:0:1:32:27
DN24780_c0_g2_i1	236	.	A	G	.	PASS	ADP=6392;WT=0;HET=0;HOM=1;NC=0	GT:GQ:SDP:DP:RD:AD:FREQ:PVAL:RBQ:ABQ:RDF:RDR:ADF:ADR	1/1:255:6392:6392:1107:5280:82.6%:0E0:38:38:497:610:2636:2644
DN24780_c0_g2_i1	714	.	A	G	.	PASS	ADP=5986;WT=0;HET=0;HOM=1;NC=0	GT:GQ:SDP:DP:RD:AD:FREQ:PVAL:RBQ:ABQ:RDF:RDR:ADF:ADR	1/1:255:5986:5986:1140:4842:80.89%:0E0:38:38:469:671:2120:2722
DN23568_c2_g1_i10	1915	.	A	G	.	PASS	ADP=670;WT=0;HET=0;HOM=1;NC=0	GT:GQ:SDP:DP:RD:AD:FREQ:PVAL:RBQ:ABQ:RDF:RDR:ADF:ADR	1/1:255:672:670:133:534:80.06%:9.3903E-246:37:38:61:72:172:362
DN23568_c2_g1_i10	2043	.	C	T	.	PASS	ADP=107;WT=0;HET=0;HOM=1;NC=0	GT:GQ:SDP:DP:RD:AD:FREQ:PVAL:RBQ:ABQ:RDF:RDR:ADF:ADR	1/1:255:107:107:0:107:100%:6.972E-64:0:39:0:0:18:89
DN21170_c0_g2_i1	1133	.	A	C	.	PASS	ADP=711;WT=0;HET=0;HOM=1;NC=0	GT:GQ:SDP:DP:RD:AD:FREQ:PVAL:RBQ:ABQ:RDF:RDR:ADF:ADR	1/1:255:712:711:96:614:86.36%:4.6046E-300:37:37:63:33:301:313
DN21170_c0_g2_i1	1134	.	G	A	.	PASS	ADP=711;WT=0;HET=0;HOM=1;NC=0	GT:GQ:SDP:DP:RD:AD:FREQ:PVAL:RBQ:ABQ:RDF:RDR:ADF:ADR	1/1:255:711:711:101:610:85.79%:4.7964E-296:36:36:64:37:301:309
DN21170_c0_g2_i1	1146	.	A	G	.	PASS	ADP=749;WT=0;HET=0;HOM=1;NC=0	GT:GQ:SDP:DP:RD:AD:FREQ:PVAL:RBQ:ABQ:RDF:RDR:ADF:ADR	1/1:255:761:749:104:642:85.71%:2.1883E-312:37:38:65:39:326:316
DN21170_c0_g2_i1	1150	.	T	C	.	PASS	ADP=739;WT=0;HET=0;HOM=1;NC=0	GT:GQ:SDP:DP:RD:AD:FREQ:PVAL:RBQ:ABQ:RDF:RDR:ADF:ADR	1/1:255:743:739:102:635:85.93%:2.6552E-309:37:38:64:38:327:308
DN21170_c0_g2_i1	1152	.	A	T	.	PASS	ADP=744;WT=0;HET=0;HOM=1;NC=0	GT:GQ:SDP:DP:RD:AD:FREQ:PVAL:RBQ:ABQ:RDF:RDR:ADF:ADR	1/1:255:744:744:103:640:86.02%:1.1596E-311:37:37:62:41:322:318
DN21170_c0_g2_i1	1155	.	G	A	.	PASS	ADP=809;WT=0;HET=0;HOM=1;NC=0	GT:GQ:SDP:DP:RD:AD:FREQ:PVAL:RBQ:ABQ:RDF:RDR:ADF:ADR	1/1:255:809:809:104:703:86.9%:0E0:37:38:64:40:368:335
DN21170_c0_g2_i1	1173	.	A	G	.	PASS	ADP=853;WT=0;HET=0;HOM=1;NC=0	GT:GQ:SDP:DP:RD:AD:FREQ:PVAL:RBQ:ABQ:RDF:RDR:ADF:ADR	1/1:255:853:853:105:748:87.69%:0E0:38:38:59:46:372:376
DN21170_c0_g2_i1	1188	.	A	G	.	PASS	ADP=791;WT=0;HET=0;HOM=1;NC=0	GT:GQ:SDP:DP:RD:AD:FREQ:PVAL:RBQ:ABQ:RDF:RDR:ADF:ADR	1/1:255:791:791:96:695:87.86%:0E0:37:38:51:45:339:356
DN21170_c0_g2_i1	1191	.	A	T	.	PASS	ADP=801;WT=0;HET=0;HOM=1;NC=0	GT:GQ:SDP:DP:RD:AD:FREQ:PVAL:RBQ:ABQ:RDF:RDR:ADF:ADR	1/1:255:801:801:96:705:88.01%:0E0:37:38:51:45:353:352
DN23750_c2_g1_i1	1254	.	C	G	.	PASS	ADP=467;WT=0;HET=0;HOM=1;NC=0	GT:GQ:SDP:DP:RD:AD:FREQ:PVAL:RBQ:ABQ:RDF:RDR:ADF:ADR	1/1:255:467:467:65:401:85.87%:2.9051E-195:38:38:37:28:174:227
DN23750_c2_g1_i1	1260	.	T	C	.	PASS	ADP=459;WT=0;HET=0;HOM=1;NC=0	GT:GQ:SDP:DP:RD:AD:FREQ:PVAL:RBQ:ABQ:RDF:RDR:ADF:ADR	1/1:255:459:459:69:389:84.75%:2.4227E-187:38:38:38:31:163:226
DN23750_c2_g1_i1	1300	.	T	A	.	PASS	ADP=401;WT=0;HET=0;HOM=1;NC=0	GT:GQ:SDP:DP:RD:AD:FREQ:PVAL:RBQ:ABQ:RDF:RDR:ADF:ADR	1/1:255:401:401:73:327:81.75%:6.2178E-153:39:38:34:39:111:216
DN23750_c2_g1_i1	1360	.	C	T	.	PASS	ADP=349;WT=0;HET=0;HOM=1;NC=0	GT:GQ:SDP:DP:RD:AD:FREQ:PVAL:RBQ:ABQ:RDF:RDR:ADF:ADR	1/1:255:349:349:56:293:83.95%:6.829E-140:38:38:21:35:161:132
DN17032_c0_g1_i1	2108	.	T	C	.	PASS	ADP=7;WT=0;HET=0;HOM=1;NC=0	GT:GQ:SDP:DP:RD:AD:FREQ:PVAL:RBQ:ABQ:RDF:RDR:ADF:ADR	1/1:26:7:7:1:6:85.71%:2.331E-3:35:34:0:1:0:6
DN17032_c0_g1_i1	2109	.	G	A	.	PASS	ADP=7;WT=0;HET=0;HOM=1;NC=0	GT:GQ:SDP:DP:RD:AD:FREQ:PVAL:RBQ:ABQ:RDF:RDR:ADF:ADR	1/1:26:7:7:1:6:85.71%:2.331E-3:35:34:0:1:0:6
DN18525_c1_g1_i3	1906	.	TA	T	.	PASS	ADP=813;WT=0;HET=0;HOM=1;NC=0	GT:GQ:SDP:DP:RD:AD:FREQ:PVAL:RBQ:ABQ:RDF:RDR:ADF:ADR	1/1:255:813:813:139:673:82.78%:1.6043E-317:37:38:74:65:413:260
DN18525_c1_g1_i3	1925	.	C	T	.	PASS	ADP=950;WT=0;HET=0;HOM=1;NC=0	GT:GQ:SDP:DP:RD:AD:FREQ:PVAL:RBQ:ABQ:RDF:RDR:ADF:ADR	1/1:255:964:950:119:831:87.47%:0E0:36:37:52:67:428:403
DN22346_c1_g1_i2	15	.	G	C	.	PASS	ADP=8;WT=0;HET=0;HOM=1;NC=0	GT:GQ:SDP:DP:RD:AD:FREQ:PVAL:RBQ:ABQ:RDF:RDR:ADF:ADR	1/1:41:8:8:0:8:100%:7.77E-5:0:35:0:0:8:0
DN16030_c0_g1_i2	218	.	C	T	.	PASS	ADP=158;WT=0;HET=0;HOM=1;NC=0	GT:GQ:SDP:DP:RD:AD:FREQ:PVAL:RBQ:ABQ:RDF:RDR:ADF:ADR	1/1:255:158:158:29:129:81.65%:1.4615E-60:38:38:16:13:71:58
DN16030_c0_g1_i2	233	.	C	T	.	PASS	ADP=158;WT=0;HET=0;HOM=1;NC=0	GT:GQ:SDP:DP:RD:AD:FREQ:PVAL:RBQ:ABQ:RDF:RDR:ADF:ADR	1/1:255:158:158:29:129:81.65%:1.4615E-60:37:38:15:14:74:55
DN19367_c0_g1_i2	10	.	C	G	.	PASS	ADP=25;WT=0;HET=0;HOM=1;NC=0	GT:GQ:SDP:DP:RD:AD:FREQ:PVAL:RBQ:ABQ:RDF:RDR:ADF:ADR	1/1:89:25:25:5:20:80%:1.1273E-9:36:37:5:0:18:2
DN24092_c0_g2_i3	84	.	T	C	.	PASS	ADP=79;WT=0;HET=0;HOM=1;NC=0	GT:GQ:SDP:DP:RD:AD:FREQ:PVAL:RBQ:ABQ:RDF:RDR:ADF:ADR	1/1:255:79:79:0:79:100%:4.3185E-47:0:39:0:0:54:25
DN8057_c0_g1_i1	1	.	G	C	.	PASS	ADP=7;WT=0;HET=0;HOM=1;NC=0	GT:GQ:SDP:DP:RD:AD:FREQ:PVAL:RBQ:ABQ:RDF:RDR:ADF:ADR	1/1:26:7:7:1:6:85.71%:2.331E-3:35:33:1:0:6:0
DN23147_c1_g1_i1	1359	.	T	G	.	PASS	ADP=506;WT=0;HET=0;HOM=1;NC=0	GT:GQ:SDP:DP:RD:AD:FREQ:PVAL:RBQ:ABQ:RDF:RDR:ADF:ADR	1/1:255:506:506:81:424:83.79%:3E-202:38:38:41:40:210:214
DN19531_c0_g1_i2	53	.	C	T	.	PASS	ADP=6;WT=0;HET=0;HOM=1;NC=0	GT:GQ:SDP:DP:RD:AD:FREQ:PVAL:RBQ:ABQ:RDF:RDR:ADF:ADR	1/1:29:6:6:0:6:85.71%:1.0823E-3:0:35:0:0:6:0
DN19531_c0_g1_i2	64	.	A	C	.	PASS	ADP=9;WT=0;HET=0;HOM=1;NC=0	GT:GQ:SDP:DP:RD:AD:FREQ:PVAL:RBQ:ABQ:RDF:RDR:ADF:ADR	1/1:46:9:9:0:9:100%:2.0568E-5:0:38:0:0:9:0
DN19531_c0_g1_i2	68	.	A	T	.	PASS	ADP=9;WT=0;HET=0;HOM=1;NC=0	GT:GQ:SDP:DP:RD:AD:FREQ:PVAL:RBQ:ABQ:RDF:RDR:ADF:ADR	1/1:46:9:9:0:9:100%:2.0568E-5:0:38:0:0:9:0
DN19531_c0_g1_i2	69	.	A	T	.	PASS	ADP=10;WT=0;HET=0;HOM=1;NC=0	GT:GQ:SDP:DP:RD:AD:FREQ:PVAL:RBQ:ABQ:RDF:RDR:ADF:ADR	1/1:52:10:10:0:10:100%:5.4125E-6:0:39:0:0:10:0
DN19531_c0_g1_i2	72	.	G	A	.	PASS	ADP=10;WT=0;HET=0;HOM=1;NC=0	GT:GQ:SDP:DP:RD:AD:FREQ:PVAL:RBQ:ABQ:RDF:RDR:ADF:ADR	1/1:52:10:10:0:10:100%:5.4125E-6:0:38:0:0:10:0
DN22883_c0_g1_i3	915	.	T	C	.	PASS	ADP=769;WT=0;HET=0;HOM=1;NC=0	GT:GQ:SDP:DP:RD:AD:FREQ:PVAL:RBQ:ABQ:RDF:RDR:ADF:ADR	1/1:255:775:769:139:627:81.53%:4.4343E-293:38:38:71:68:322:305
DN22883_c0_g1_i3	916	.	G	A	.	PASS	ADP=765;WT=0;HET=0;HOM=1;NC=0	GT:GQ:SDP:DP:RD:AD:FREQ:PVAL:RBQ:ABQ:RDF:RDR:ADF:ADR	1/1:255:766:765:144:616:80.52%:6.8602E-286:38:38:72:72:317:299
DN23466_c0_g2_i1	1223	.	C	T	.	PASS	ADP=296;WT=0;HET=0;HOM=1;NC=0	GT:GQ:SDP:DP:RD:AD:FREQ:PVAL:RBQ:ABQ:RDF:RDR:ADF:ADR	1/1:255:296:296:54:242:81.76%:2.6138E-113:38:38:31:23:135:107
DN23290_c0_g1_i1	2022	.	T	G	.	PASS	ADP=23;WT=0;HET=0;HOM=1;NC=0	GT:GQ:SDP:DP:RD:AD:FREQ:PVAL:RBQ:ABQ:RDF:RDR:ADF:ADR	1/1:104:23:23:2:21:91.3%:3.6437E-11:40:39:1:1:5:16
DN24664_c1_g3_i2	1305	.	C	G	.	PASS	ADP=2658;WT=0;HET=0;HOM=1;NC=0	GT:GQ:SDP:DP:RD:AD:FREQ:PVAL:RBQ:ABQ:RDF:RDR:ADF:ADR	1/1:255:2682:2658:467:2188:82.32%:0E0:38:38:250:217:1114:1074
DN19354_c0_g1_i1	1361	.	CT	C	.	PASS	ADP=615;WT=0;HET=0;HOM=1;NC=0	GT:GQ:SDP:DP:RD:AD:FREQ:PVAL:RBQ:ABQ:RDF:RDR:ADF:ADR	1/1:255:619:615:116:495:80.23%:9.4699E-230:38:38:84:32:263:232
DN23721_c1_g3_i1	1732	.	A	C	.	PASS	ADP=412;WT=0;HET=0;HOM=1;NC=0	GT:GQ:SDP:DP:RD:AD:FREQ:PVAL:RBQ:ABQ:RDF:RDR:ADF:ADR	1/1:255:412:412:66:345:83.74%:1.2772E-164:38:38:46:20:187:158
DN23721_c1_g3_i1	1775	.	C	T	.	PASS	ADP=409;WT=0;HET=0;HOM=1;NC=0	GT:GQ:SDP:DP:RD:AD:FREQ:PVAL:RBQ:ABQ:RDF:RDR:ADF:ADR	1/1:255:409:409:73:336:82.15%:1.0659E-157:37:37:42:31:182:154
DN23721_c1_g3_i1	1789	.	T	A	.	PASS	ADP=437;WT=0;HET=0;HOM=1;NC=0	GT:GQ:SDP:DP:RD:AD:FREQ:PVAL:RBQ:ABQ:RDF:RDR:ADF:ADR	1/1:255:437:437:56:381:87.19%:1.0132E-187:38:38:35:21:225:156
DN23721_c1_g3_i1	1790	.	T	G	.	PASS	ADP=436;WT=0;HET=0;HOM=1;NC=0	GT:GQ:SDP:DP:RD:AD:FREQ:PVAL:RBQ:ABQ:RDF:RDR:ADF:ADR	1/1:255:436:436:86:350:80.28%:1.5263E-161:38:38:54:32:206:144
DN23691_c0_g1_i3	50	.	G	C	.	PASS	ADP=181;WT=0;HET=0;HOM=1;NC=0	GT:GQ:SDP:DP:RD:AD:FREQ:PVAL:RBQ:ABQ:RDF:RDR:ADF:ADR	1/1:255:187:181:21:159:87.85%:1.5649E-79:37:38:20:1:140:19
DN17168_c0_g1_i2	552	.	A	G	.	PASS	ADP=150;WT=0;HET=0;HOM=1;NC=0	GT:GQ:SDP:DP:RD:AD:FREQ:PVAL:RBQ:ABQ:RDF:RDR:ADF:ADR	1/1:255:150:150:27:122:81.33%:2.0289E-57:37:38:14:13:72:50
DN17168_c0_g1_i2	561	.	G	A	.	PASS	ADP=154;WT=0;HET=0;HOM=1;NC=0	GT:GQ:SDP:DP:RD:AD:FREQ:PVAL:RBQ:ABQ:RDF:RDR:ADF:ADR	1/1:255:154:154:26:127:81.94%:2.3215E-60:37:38:13:13:73:54
DN17168_c0_g1_i2	573	.	G	C	.	PASS	ADP=165;WT=0;HET=0;HOM=1;NC=0	GT:GQ:SDP:DP:RD:AD:FREQ:PVAL:RBQ:ABQ:RDF:RDR:ADF:ADR	1/1:255:165:165:28:137:83.03%:4.3159E-65:37:38:13:15:74:63
DN17168_c0_g1_i2	579	.	G	T	.	PASS	ADP=166;WT=0;HET=0;HOM=1;NC=0	GT:GQ:SDP:DP:RD:AD:FREQ:PVAL:RBQ:ABQ:RDF:RDR:ADF:ADR	1/1:255:166:166:28:138:83.13%:1.2648E-65:37:38:10:18:73:65
DN17168_c0_g1_i2	580	.	A	G	.	PASS	ADP=166;WT=0;HET=0;HOM=1;NC=0	GT:GQ:SDP:DP:RD:AD:FREQ:PVAL:RBQ:ABQ:RDF:RDR:ADF:ADR	1/1:255:166:166:26:140:84.34%:2.5538E-67:38:38:10:16:73:67
DN17168_c0_g1_i2	1973	.	G	A	.	PASS	ADP=78;WT=0;HET=0;HOM=1;NC=0	GT:GQ:SDP:DP:RD:AD:FREQ:PVAL:RBQ:ABQ:RDF:RDR:ADF:ADR	1/1:255:78:78:0:78:100%:1.7165E-46:0:38:0:0:18:60
DN14540_c0_g3_i1	2091	.	C	T	.	PASS	ADP=11;WT=0;HET=0;HOM=1;NC=0	GT:GQ:SDP:DP:RD:AD:FREQ:PVAL:RBQ:ABQ:RDF:RDR:ADF:ADR	1/1:47:11:11:1:10:90.91%:1.7011E-5:35:36:0:1:0:10
DN20054_c0_g1_i4	66	.	A	G	.	PASS	ADP=126;WT=0;HET=0;HOM=1;NC=0	GT:GQ:SDP:DP:RD:AD:FREQ:PVAL:RBQ:ABQ:RDF:RDR:ADF:ADR	1/1:255:132:126:19:107:81.06%:7.6749E-52:38:38:16:3:88:19
DN20054_c0_g1_i4	2022	.	C	T	.	PASS	ADP=69;WT=0;HET=0;HOM=1;NC=0	GT:GQ:SDP:DP:RD:AD:FREQ:PVAL:RBQ:ABQ:RDF:RDR:ADF:ADR	1/1:255:69:69:2:67:97.1%:1.0519E-37:37:38:1:1:13:54
DN24009_c1_g1_i2	86	.	T	C	.	PASS	ADP=113;WT=0;HET=0;HOM=1;NC=0	GT:GQ:SDP:DP:RD:AD:FREQ:PVAL:RBQ:ABQ:RDF:RDR:ADF:ADR	1/1:255:119:113:3:106:95.5%:1.0024E-59:35:36:2:1:72:34
DN23861_c0_g1_i2	2088	.	T	G	.	PASS	ADP=13;WT=0;HET=0;HOM=1;NC=0	GT:GQ:SDP:DP:RD:AD:FREQ:PVAL:RBQ:ABQ:RDF:RDR:ADF:ADR	1/1:49:13:13:2:11:84.62%:1.0096E-5:33:34:0:2:0:11
DN23974_c0_g1_i1	55	.	G	A	.	PASS	ADP=10;WT=0;HET=0;HOM=1;NC=0	GT:GQ:SDP:DP:RD:AD:FREQ:PVAL:RBQ:ABQ:RDF:RDR:ADF:ADR	1/1:42:10:10:1:9:90%:5.9538E-5:39:34:1:0:9:0
DN23974_c0_g1_i1	58	.	C	A	.	PASS	ADP=11;WT=0;HET=0;HOM=1;NC=0	GT:GQ:SDP:DP:RD:AD:FREQ:PVAL:RBQ:ABQ:RDF:RDR:ADF:ADR	1/1:47:11:11:1:10:90.91%:1.7011E-5:35:38:1:0:10:0
DN16232_c0_g1_i3	61	.	C	T	.	PASS	ADP=16;WT=0;HET=0;HOM=1;NC=0	GT:GQ:SDP:DP:RD:AD:FREQ:PVAL:RBQ:ABQ:RDF:RDR:ADF:ADR	1/1:55:16:16:2:12:80%:2.9913E-6:37:39:2:0:12:0
DN20674_c0_g1_i1	903	.	C	T	.	PASS	ADP=442;WT=0;HET=0;HOM=1;NC=0	GT:GQ:SDP:DP:RD:AD:FREQ:PVAL:RBQ:ABQ:RDF:RDR:ADF:ADR	1/1:255:442:442:68:374:84.62%:1.4113E-179:39:38:20:48:165:209
DN20674_c0_g1_i1	917	.	G	A	.	PASS	ADP=434;WT=0;HET=0;HOM=1;NC=0	GT:GQ:SDP:DP:RD:AD:FREQ:PVAL:RBQ:ABQ:RDF:RDR:ADF:ADR	1/1:255:434:434:60:374:86.18%:2.2607E-182:38:38:17:43:151:223
DN20674_c0_g1_i1	1121	.	A	G	.	PASS	ADP=268;WT=0;HET=0;HOM=1;NC=0	GT:GQ:SDP:DP:RD:AD:FREQ:PVAL:RBQ:ABQ:RDF:RDR:ADF:ADR	1/1:255:269:268:48:220:82.09%:2.3306E-103:39:38:22:26:124:96
DN21673_c0_g1_i11	719	.	T	C	.	PASS	ADP=2524;WT=0;HET=0;HOM=1;NC=0	GT:GQ:SDP:DP:RD:AD:FREQ:PVAL:RBQ:ABQ:RDF:RDR:ADF:ADR	1/1:255:2542:2524:387:2132:84.54%:0E0:38:38:156:231:846:1286
DN21673_c0_g1_i11	731	.	C	T	.	PASS	ADP=2427;WT=0;HET=0;HOM=1;NC=0	GT:GQ:SDP:DP:RD:AD:FREQ:PVAL:RBQ:ABQ:RDF:RDR:ADF:ADR	1/1:255:2428:2427:364:2062:84.96%:0E0:38:38:158:206:849:1213
DN21673_c0_g1_i11	746	.	A	G	.	PASS	ADP=1969;WT=0;HET=0;HOM=1;NC=0	GT:GQ:SDP:DP:RD:AD:FREQ:PVAL:RBQ:ABQ:RDF:RDR:ADF:ADR	1/1:255:1980:1969:291:1678:85.13%:0E0:38:38:104:187:695:983
DN23594_c0_g1_i2	2081	.	T	G	.	PASS	ADP=20;WT=0;HET=0;HOM=1;NC=0	GT:GQ:SDP:DP:RD:AD:FREQ:PVAL:RBQ:ABQ:RDF:RDR:ADF:ADR	1/1:71:20:20:4:16:80%:7.7086E-8:35:34:2:2:0:16
DN23963_c0_g1_i5	1290	.	A	T	.	PASS	ADP=687;WT=0;HET=0;HOM=1;NC=0	GT:GQ:SDP:DP:RD:AD:FREQ:PVAL:RBQ:ABQ:RDF:RDR:ADF:ADR	1/1:255:687:687:129:558:81.22%:2.0818E-259:38:38:62:67:290:268
DN24423_c3_g2_i1	807	.	C	T	.	PASS	ADP=221;WT=0;HET=0;HOM=1;NC=0	GT:GQ:SDP:DP:RD:AD:FREQ:PVAL:RBQ:ABQ:RDF:RDR:ADF:ADR	1/1:255:221:221:15:205:92.76%:1.6527E-108:36:37:15:0:99:106
DN17909_c0_g1_i1	10	.	A	C	.	PASS	ADP=5;WT=0;HET=0;HOM=1;NC=0	GT:GQ:SDP:DP:RD:AD:FREQ:PVAL:RBQ:ABQ:RDF:RDR:ADF:ADR	1/1:24:5:5:0:5:100%:3.9683E-3:0:40:0:0:5:0
DN17909_c0_g1_i1	14	.	G	C	.	PASS	ADP=5;WT=0;HET=0;HOM=1;NC=0	GT:GQ:SDP:DP:RD:AD:FREQ:PVAL:RBQ:ABQ:RDF:RDR:ADF:ADR	1/1:24:5:5:0:5:100%:3.9683E-3:0:40:0:0:5:0
DN17909_c0_g1_i1	15	.	C	T	.	PASS	ADP=5;WT=0;HET=0;HOM=1;NC=0	GT:GQ:SDP:DP:RD:AD:FREQ:PVAL:RBQ:ABQ:RDF:RDR:ADF:ADR	1/1:24:5:5:0:5:100%:3.9683E-3:0:40:0:0:5:0
DN17909_c0_g1_i1	22	.	A	G	.	PASS	ADP=5;WT=0;HET=0;HOM=1;NC=0	GT:GQ:SDP:DP:RD:AD:FREQ:PVAL:RBQ:ABQ:RDF:RDR:ADF:ADR	1/1:24:5:5:0:5:100%:3.9683E-3:0:39:0:0:5:0
DN17909_c0_g1_i1	32	.	A	AT	.	PASS	ADP=9;WT=0;HET=0;HOM=1;NC=0	GT:GQ:SDP:DP:RD:AD:FREQ:PVAL:RBQ:ABQ:RDF:RDR:ADF:ADR	1/1:46:9:9:0:9:100%:2.0568E-5:0:37:0:0:9:0
DN23049_c0_g1_i1	1008	.	T	C	.	PASS	ADP=461;WT=0;HET=0;HOM=1;NC=0	GT:GQ:SDP:DP:RD:AD:FREQ:PVAL:RBQ:ABQ:RDF:RDR:ADF:ADR	1/1:255:462:461:70:390:84.6%:1.5199E-187:38:38:43:27:193:197
DN23049_c0_g1_i1	1029	.	G	A	.	PASS	ADP=485;WT=0;HET=0;HOM=1;NC=0	GT:GQ:SDP:DP:RD:AD:FREQ:PVAL:RBQ:ABQ:RDF:RDR:ADF:ADR	1/1:255:485:485:87:397:81.86%:4.9726E-186:38:38:53:34:178:219
DN18936_c1_g2_i2	1623	.	G	A	.	PASS	ADP=89;WT=0;HET=0;HOM=1;NC=0	GT:GQ:SDP:DP:RD:AD:FREQ:PVAL:RBQ:ABQ:RDF:RDR:ADF:ADR	1/1:255:90:89:6:83:93.26%:3.7985E-44:38:37:6:0:30:53
DN18936_c1_g2_i2	1646	.	A	C	.	PASS	ADP=76;WT=0;HET=0;HOM=1;NC=0	GT:GQ:SDP:DP:RD:AD:FREQ:PVAL:RBQ:ABQ:RDF:RDR:ADF:ADR	1/1:255:76:76:13:63:82.89%:3.8117E-30:36:37:11:2:24:39
DN18936_c1_g2_i2	1648	.	C	T	.	PASS	ADP=76;WT=0;HET=0;HOM=1;NC=0	GT:GQ:SDP:DP:RD:AD:FREQ:PVAL:RBQ:ABQ:RDF:RDR:ADF:ADR	1/1:255:76:76:8:68:89.47%:1.1819E-34:38:36:7:1:28:40
DN22605_c0_g1_i2	25	.	A	G	.	PASS	ADP=27;WT=0;HET=0;HOM=1;NC=0	GT:GQ:SDP:DP:RD:AD:FREQ:PVAL:RBQ:ABQ:RDF:RDR:ADF:ADR	1/1:107:27:27:4:23:85.19%:1.6161E-11:40:36:4:0:21:2
DN22605_c0_g1_i2	28	.	A	C	.	PASS	ADP=27;WT=0;HET=0;HOM=1;NC=0	GT:GQ:SDP:DP:RD:AD:FREQ:PVAL:RBQ:ABQ:RDF:RDR:ADF:ADR	1/1:107:27:27:4:23:85.19%:1.6161E-11:40:38:4:0:21:2
DN20294_c0_g1_i2	836	.	T	C	.	PASS	ADP=277;WT=0;HET=0;HOM=1;NC=0	GT:GQ:SDP:DP:RD:AD:FREQ:PVAL:RBQ:ABQ:RDF:RDR:ADF:ADR	1/1:255:277:277:48:229:82.67%:3.8835E-108:38:38:21:27:128:101
DN19156_c0_g1_i1	98	.	G	A	.	PASS	ADP=11;WT=0;HET=0;HOM=1;NC=0	GT:GQ:SDP:DP:RD:AD:FREQ:PVAL:RBQ:ABQ:RDF:RDR:ADF:ADR	1/1:39:11:11:2:9:81.82%:1.1057E-4:34:39:2:0:9:0
DN23802_c0_g1_i4	1742	.	G	C	.	PASS	ADP=4090;WT=0;HET=0;HOM=1;NC=0	GT:GQ:SDP:DP:RD:AD:FREQ:PVAL:RBQ:ABQ:RDF:RDR:ADF:ADR	1/1:255:4090:4090:465:3617:88.44%:0E0:38:38:198:267:715:2902
DN23802_c0_g1_i4	1746	.	C	T	.	PASS	ADP=4094;WT=0;HET=0;HOM=1;NC=0	GT:GQ:SDP:DP:RD:AD:FREQ:PVAL:RBQ:ABQ:RDF:RDR:ADF:ADR	1/1:255:4098:4094:511:3578:87.42%:0E0:38:38:234:277:697:2881
DN19078_c0_g1_i1	2012	.	A	AAT	.	PASS	ADP=14;WT=0;HET=0;HOM=1;NC=0	GT:GQ:SDP:DP:RD:AD:FREQ:PVAL:RBQ:ABQ:RDF:RDR:ADF:ADR	1/1:64:14:14:1:13:92.86%:3.7391E-7:40:39:1:0:4:9
DN24588_c1_g1_i3	1566	.	G	A	.	PASS	ADP=311;WT=0;HET=0;HOM=1;NC=0	GT:GQ:SDP:DP:RD:AD:FREQ:PVAL:RBQ:ABQ:RDF:RDR:ADF:ADR	1/1:255:311:311:61:250:80.39%:1.2285E-115:38:38:23:38:72:178
DN20998_c0_g1_i2	76	.	A	G	.	PASS	ADP=40;WT=0;HET=0;HOM=1;NC=0	GT:GQ:SDP:DP:RD:AD:FREQ:PVAL:RBQ:ABQ:RDF:RDR:ADF:ADR	1/1:214:40:40:1:39:97.5%:3.8137E-22:16:35:0:1:32:7
DN20998_c0_g1_i2	91	.	A	G	.	PASS	ADP=53;WT=0;HET=0;HOM=1;NC=0	GT:GQ:SDP:DP:RD:AD:FREQ:PVAL:RBQ:ABQ:RDF:RDR:ADF:ADR	1/1:255:53:53:1:52:98.11%:8.609E-30:27:36:0:1:42:10
DN27655_c0_g1_i1	53	.	T	C	.	PASS	ADP=8;WT=0;HET=0;HOM=1;NC=0	GT:GQ:SDP:DP:RD:AD:FREQ:PVAL:RBQ:ABQ:RDF:RDR:ADF:ADR	1/1:41:8:8:0:8:100%:7.77E-5:0:31:0:0:7:1
DN21589_c0_g1_i1	2066	.	T	A	.	PASS	ADP=22;WT=0;HET=0;HOM=1;NC=0	GT:GQ:SDP:DP:RD:AD:FREQ:PVAL:RBQ:ABQ:RDF:RDR:ADF:ADR	1/1:81:22:22:4:18:81.82%:7.1052E-9:35:34:0:4:0:18
DN22676_c4_g2_i1	2065	.	T	C	.	PASS	ADP=8;WT=0;HET=0;HOM=1;NC=0	GT:GQ:SDP:DP:RD:AD:FREQ:PVAL:RBQ:ABQ:RDF:RDR:ADF:ADR	1/1:31:8:8:1:7:87.5%:6.993E-4:35:34:0:1:0:7
DN24670_c0_g5_i1	1755	.	C	A	.	PASS	ADP=468;WT=0;HET=0;HOM=1;NC=0	GT:GQ:SDP:DP:RD:AD:FREQ:PVAL:RBQ:ABQ:RDF:RDR:ADF:ADR	1/1:255:469:468:89:379:80.98%:5.6743E-176:37:38:52:37:233:146
DN24543_c0_g3_i3	1989	.	G	A	.	PASS	ADP=258;WT=0;HET=0;HOM=1;NC=0	GT:GQ:SDP:DP:RD:AD:FREQ:PVAL:RBQ:ABQ:RDF:RDR:ADF:ADR	1/1:255:258:258:50:208:80.62%:1.7358E-96:38:38:10:40:46:162
DN24543_c0_g3_i3	2004	.	T	C	.	PASS	ADP=226;WT=0;HET=0;HOM=1;NC=0	GT:GQ:SDP:DP:RD:AD:FREQ:PVAL:RBQ:ABQ:RDF:RDR:ADF:ADR	1/1:255:226:226:40:186:82.3%:1.2655E-87:38:37:5:35:33:153
DN24543_c0_g3_i3	2028	.	G	A	.	PASS	ADP=135;WT=0;HET=0;HOM=1;NC=0	GT:GQ:SDP:DP:RD:AD:FREQ:PVAL:RBQ:ABQ:RDF:RDR:ADF:ADR	1/1:255:135:135:22:113:83.7%:4.2144E-54:38:38:0:22:8:105
DN24543_c0_g3_i3	2031	.	G	A	.	PASS	ADP=121;WT=0;HET=0;HOM=1;NC=0	GT:GQ:SDP:DP:RD:AD:FREQ:PVAL:RBQ:ABQ:RDF:RDR:ADF:ADR	1/1:255:121:121:21:100:82.64%:1.7999E-47:39:38:0:21:4:96
DN21387_c1_g1_i3	1633	.	T	G	.	PASS	ADP=973;WT=0;HET=0;HOM=1;NC=0	GT:GQ:SDP:DP:RD:AD:FREQ:PVAL:RBQ:ABQ:RDF:RDR:ADF:ADR	1/1:255:973:973:191:781:80.27%:0E0:38:38:53:138:290:491
DN13952_c0_g2_i1	2019	.	T	C	.	PASS	ADP=15;WT=0;HET=0;HOM=1;NC=0	GT:GQ:SDP:DP:RD:AD:FREQ:PVAL:RBQ:ABQ:RDF:RDR:ADF:ADR	1/1:52:15:15:3:12:80%:5.2605E-6:31:38:1:2:2:10
DN23495_c0_g2_i1	9	.	C	T	.	PASS	ADP=5;WT=0;HET=0;HOM=1;NC=0	GT:GQ:SDP:DP:RD:AD:FREQ:PVAL:RBQ:ABQ:RDF:RDR:ADF:ADR	1/1:24:5:5:0:5:100%:3.9683E-3:0:34:0:0:5:0
DN23495_c0_g2_i1	15	.	G	A	.	PASS	ADP=7;WT=0;HET=0;HOM=1;NC=0	GT:GQ:SDP:DP:RD:AD:FREQ:PVAL:RBQ:ABQ:RDF:RDR:ADF:ADR	1/1:29:7:7:0:6:85.71%:1.0823E-3:0:35:0:0:6:0
DN23495_c0_g2_i1	24	.	A	T	.	PASS	ADP=14;WT=0;HET=0;HOM=1;NC=0	GT:GQ:SDP:DP:RD:AD:FREQ:PVAL:RBQ:ABQ:RDF:RDR:ADF:ADR	1/1:76:14:14:0:14:100%:2.4927E-8:0:35:0:0:13:1
DN24007_c0_g1_i8	1736	.	A	C	.	PASS	ADP=595;WT=0;HET=0;HOM=1;NC=0	GT:GQ:SDP:DP:RD:AD:FREQ:PVAL:RBQ:ABQ:RDF:RDR:ADF:ADR	1/1:255:596:595:119:476:80%:5.3148E-219:38:38:54:65:190:286
DN24007_c0_g1_i8	2063	.	C	G	.	PASS	ADP=7;WT=0;HET=0;HOM=1;NC=0	GT:GQ:SDP:DP:RD:AD:FREQ:PVAL:RBQ:ABQ:RDF:RDR:ADF:ADR	1/1:26:7:7:1:6:85.71%:2.331E-3:35:34:0:1:0:6
DN20782_c1_g1_i1	614	.	C	A	.	PASS	ADP=598;WT=0;HET=0;HOM=1;NC=0	GT:GQ:SDP:DP:RD:AD:FREQ:PVAL:RBQ:ABQ:RDF:RDR:ADF:ADR	1/1:255:598:598:113:485:81.1%:2.697E-225:38:38:64:49:117:368
DN20782_c1_g1_i1	965	.	G	T	.	PASS	ADP=791;WT=0;HET=0;HOM=1;NC=0	GT:GQ:SDP:DP:RD:AD:FREQ:PVAL:RBQ:ABQ:RDF:RDR:ADF:ADR	1/1:255:791:791:154:634:80.15%:1.0824E-292:38:38:83:71:326:308
DN20782_c1_g1_i1	1021	.	C	T	.	PASS	ADP=736;WT=0;HET=0;HOM=1;NC=0	GT:GQ:SDP:DP:RD:AD:FREQ:PVAL:RBQ:ABQ:RDF:RDR:ADF:ADR	1/1:255:736:736:87:649:88.18%:6.9E-323:37:38:40:47:247:402
DN20782_c1_g1_i1	1037	.	A	C	.	PASS	ADP=816;WT=0;HET=0;HOM=1;NC=0	GT:GQ:SDP:DP:RD:AD:FREQ:PVAL:RBQ:ABQ:RDF:RDR:ADF:ADR	1/1:255:819:816:161:653:80.22%:7.8676E-301:38:38:88:73:368:285
DN20782_c1_g1_i1	1042	.	T	C	.	PASS	ADP=821;WT=0;HET=0;HOM=1;NC=0	GT:GQ:SDP:DP:RD:AD:FREQ:PVAL:RBQ:ABQ:RDF:RDR:ADF:ADR	1/1:255:821:821:156:665:81%:1.9066E-308:38:38:82:74:375:290
DN20782_c1_g1_i1	1043	.	A	T	.	PASS	ADP=820;WT=0;HET=0;HOM=1;NC=0	GT:GQ:SDP:DP:RD:AD:FREQ:PVAL:RBQ:ABQ:RDF:RDR:ADF:ADR	1/1:255:820:820:155:664:80.98%:3.4418E-308:38:38:82:73:377:287
DN20782_c1_g1_i1	1052	.	A	T	.	PASS	ADP=858;WT=0;HET=0;HOM=1;NC=0	GT:GQ:SDP:DP:RD:AD:FREQ:PVAL:RBQ:ABQ:RDF:RDR:ADF:ADR	1/1:255:858:858:157:699:81.56%:0E0:38:38:79:78:383:316
DN20782_c1_g1_i1	1091	.	T	C	.	PASS	ADP=857;WT=0;HET=0;HOM=1;NC=0	GT:GQ:SDP:DP:RD:AD:FREQ:PVAL:RBQ:ABQ:RDF:RDR:ADF:ADR	1/1:255:857:857:145:709:82.92%:0E0:38:38:68:77:398:311
DN20782_c1_g1_i1	1103	.	C	A	.	PASS	ADP=826;WT=0;HET=0;HOM=1;NC=0	GT:GQ:SDP:DP:RD:AD:FREQ:PVAL:RBQ:ABQ:RDF:RDR:ADF:ADR	1/1:255:826:826:132:693:83.9%:0E0:38:38:63:69:391:302
DN20782_c1_g1_i1	1123	.	G	T	.	PASS	ADP=838;WT=0;HET=0;HOM=1;NC=0	GT:GQ:SDP:DP:RD:AD:FREQ:PVAL:RBQ:ABQ:RDF:RDR:ADF:ADR	1/1:255:838:838:139:699:83.41%:0E0:37:38:64:75:404:295
DN20782_c1_g1_i1	1124	.	A	G	.	PASS	ADP=832;WT=0;HET=0;HOM=1;NC=0	GT:GQ:SDP:DP:RD:AD:FREQ:PVAL:RBQ:ABQ:RDF:RDR:ADF:ADR	1/1:255:832:832:136:695:83.53%:0E0:37:38:62:74:401:294
DN20782_c1_g1_i1	1130	.	A	G	.	PASS	ADP=718;WT=0;HET=0;HOM=1;NC=0	GT:GQ:SDP:DP:RD:AD:FREQ:PVAL:RBQ:ABQ:RDF:RDR:ADF:ADR	1/1:255:718:718:113:604:84.12%:1.0838E-288:38:38:46:67:318:286
DN20782_c1_g1_i1	1139	.	A	G	.	PASS	ADP=778;WT=0;HET=0;HOM=1;NC=0	GT:GQ:SDP:DP:RD:AD:FREQ:PVAL:RBQ:ABQ:RDF:RDR:ADF:ADR	1/1:255:778:778:117:659:84.7%:4.9196E-317:37:38:43:74:292:367
DN20782_c1_g1_i1	1154	.	G	A	.	PASS	ADP=844;WT=0;HET=0;HOM=1;NC=0	GT:GQ:SDP:DP:RD:AD:FREQ:PVAL:RBQ:ABQ:RDF:RDR:ADF:ADR	1/1:255:845:844:126:718:85.07%:0E0:38:37:54:72:332:386
DN20782_c1_g1_i1	1208	.	G	A	.	PASS	ADP=848;WT=0;HET=0;HOM=1;NC=0	GT:GQ:SDP:DP:RD:AD:FREQ:PVAL:RBQ:ABQ:RDF:RDR:ADF:ADR	1/1:255:848:848:125:722:85.14%:0E0:38:37:49:76:288:434
DN20782_c1_g1_i1	1226	.	T	A	.	PASS	ADP=838;WT=0;HET=0;HOM=1;NC=0	GT:GQ:SDP:DP:RD:AD:FREQ:PVAL:RBQ:ABQ:RDF:RDR:ADF:ADR	1/1:255:838:838:122:715:85.32%:0E0:38:38:54:68:280:435
DN19933_c0_g1_i1	1034	.	T	C	.	PASS	ADP=341;WT=0;HET=0;HOM=1;NC=0	GT:GQ:SDP:DP:RD:AD:FREQ:PVAL:RBQ:ABQ:RDF:RDR:ADF:ADR	1/1:255:341:341:56:285:83.58%:1.3301E-135:39:38:31:25:161:124
DN19933_c0_g1_i1	1040	.	T	C	.	PASS	ADP=362;WT=0;HET=0;HOM=1;NC=0	GT:GQ:SDP:DP:RD:AD:FREQ:PVAL:RBQ:ABQ:RDF:RDR:ADF:ADR	1/1:255:362:362:58:304:83.98%:3.6861E-145:39:37:31:27:169:135
DN19933_c0_g1_i1	1045	.	T	C	.	PASS	ADP=343;WT=0;HET=0;HOM=1;NC=0	GT:GQ:SDP:DP:RD:AD:FREQ:PVAL:RBQ:ABQ:RDF:RDR:ADF:ADR	1/1:255:343:343:57:286:83.38%:7.9206E-136:39:38:29:28:155:131
DN19933_c0_g1_i1	1049	.	C	T	.	PASS	ADP=344;WT=0;HET=0;HOM=1;NC=0	GT:GQ:SDP:DP:RD:AD:FREQ:PVAL:RBQ:ABQ:RDF:RDR:ADF:ADR	1/1:255:344:344:55:288:83.97%:1.5841E-137:39:38:27:28:155:133
DN19933_c0_g1_i1	1066	.	C	T	.	PASS	ADP=308;WT=0;HET=0;HOM=1;NC=0	GT:GQ:SDP:DP:RD:AD:FREQ:PVAL:RBQ:ABQ:RDF:RDR:ADF:ADR	1/1:255:308:308:48:260:84.42%:9.8292E-125:39:38:18:30:129:131
DN22220_c0_g1_i2	1666	.	C	T	.	PASS	ADP=372;WT=0;HET=0;HOM=1;NC=0	GT:GQ:SDP:DP:RD:AD:FREQ:PVAL:RBQ:ABQ:RDF:RDR:ADF:ADR	1/1:255:372:372:62:310:83.33%:4.0323E-147:38:37:34:28:157:153
DN22220_c0_g1_i2	2050	.	AG	A	.	PASS	ADP=9;WT=0;HET=0;HOM=1;NC=0	GT:GQ:SDP:DP:RD:AD:FREQ:PVAL:RBQ:ABQ:RDF:RDR:ADF:ADR	1/1:31:9:9:1:7:87.5%:6.993E-4:33:38:0:1:0:7
DN18751_c0_g1_i1	1184	.	A	C	.	PASS	ADP=126;WT=0;HET=0;HOM=1;NC=0	GT:GQ:SDP:DP:RD:AD:FREQ:PVAL:RBQ:ABQ:RDF:RDR:ADF:ADR	1/1:255:126:126:1:122:96.83%:2.1578E-71:16:39:0:1:67:55
DN24008_c4_g2_i4	2021	.	T	A	.	PASS	ADP=490;WT=0;HET=0;HOM=1;NC=0	GT:GQ:SDP:DP:RD:AD:FREQ:PVAL:RBQ:ABQ:RDF:RDR:ADF:ADR	1/1:255:490:490:21:468:95.51%:1.4301E-256:39:38:4:17:26:442
DN24008_c4_g2_i4	2050	.	G	A	.	PASS	ADP=66;WT=0;HET=0;HOM=1;NC=0	GT:GQ:SDP:DP:RD:AD:FREQ:PVAL:RBQ:ABQ:RDF:RDR:ADF:ADR	1/1:255:66:66:10:55:83.33%:8.7194E-27:38:38:0:10:1:54
DN22578_c0_g2_i2	2044	.	A	T	.	PASS	ADP=20;WT=0;HET=0;HOM=1;NC=0	GT:GQ:SDP:DP:RD:AD:FREQ:PVAL:RBQ:ABQ:RDF:RDR:ADF:ADR	1/1:87:20:20:2:18:90%:1.6758E-9:39:39:0:2:0:18
DN21875_c0_g1_i2	243	.	T	C	.	PASS	ADP=359;WT=0;HET=0;HOM=1;NC=0	GT:GQ:SDP:DP:RD:AD:FREQ:PVAL:RBQ:ABQ:RDF:RDR:ADF:ADR	1/1:255:361:359:56:303:84.4%:2.8635E-145:36:38:37:19:168:135
DN21875_c0_g1_i2	246	.	A	G	.	PASS	ADP=368;WT=0;HET=0;HOM=1;NC=0	GT:GQ:SDP:DP:RD:AD:FREQ:PVAL:RBQ:ABQ:RDF:RDR:ADF:ADR	1/1:255:368:368:57:311:84.51%:2.9895E-149:37:38:36:21:177:134
DN21875_c0_g1_i2	275	.	T	C	.	PASS	ADP=389;WT=0;HET=0;HOM=1;NC=0	GT:GQ:SDP:DP:RD:AD:FREQ:PVAL:RBQ:ABQ:RDF:RDR:ADF:ADR	1/1:255:389:389:60:329:84.58%:5.8057E-158:37:37:35:25:206:123
DN21875_c0_g1_i2	285	.	A	G	.	PASS	ADP=414;WT=0;HET=0;HOM=1;NC=0	GT:GQ:SDP:DP:RD:AD:FREQ:PVAL:RBQ:ABQ:RDF:RDR:ADF:ADR	1/1:255:415:414:60:354:85.51%:1.7246E-171:37:37:38:22:208:146
DN21875_c0_g1_i2	305	.	T	C	.	PASS	ADP=427;WT=0;HET=0;HOM=1;NC=0	GT:GQ:SDP:DP:RD:AD:FREQ:PVAL:RBQ:ABQ:RDF:RDR:ADF:ADR	1/1:255:435:427:64:363:85.01%:5.5547E-175:37:38:39:25:203:160
DN21875_c0_g1_i2	309	.	T	C	.	PASS	ADP=429;WT=0;HET=0;HOM=1;NC=0	GT:GQ:SDP:DP:RD:AD:FREQ:PVAL:RBQ:ABQ:RDF:RDR:ADF:ADR	1/1:255:429:429:58:371:86.48%:1.7819E-181:38:38:33:25:203:168
DN17834_c0_g1_i1	1432	.	C	T	.	PASS	ADP=224;WT=0;HET=0;HOM=1;NC=0	GT:GQ:SDP:DP:RD:AD:FREQ:PVAL:RBQ:ABQ:RDF:RDR:ADF:ADR	1/1:255:224:224:18:206:91.96%:2.4177E-107:38:38:8:10:117:89
DN17834_c0_g1_i1	1449	.	T	A	.	PASS	ADP=231;WT=0;HET=0;HOM=1;NC=0	GT:GQ:SDP:DP:RD:AD:FREQ:PVAL:RBQ:ABQ:RDF:RDR:ADF:ADR	1/1:255:232:231:33:197:85.28%:9.2369E-96:37:39:20:13:114:83
DN17834_c0_g1_i1	1451	.	C	T	.	PASS	ADP=230;WT=0;HET=0;HOM=1;NC=0	GT:GQ:SDP:DP:RD:AD:FREQ:PVAL:RBQ:ABQ:RDF:RDR:ADF:ADR	1/1:255:231:230:33:197:85.65%:9.2369E-96:38:39:19:14:112:85
DN17834_c0_g1_i1	1459	.	A	G	.	PASS	ADP=227;WT=0;HET=0;HOM=1;NC=0	GT:GQ:SDP:DP:RD:AD:FREQ:PVAL:RBQ:ABQ:RDF:RDR:ADF:ADR	1/1:255:230:227:35:192:84.58%:2.2535E-92:38:38:18:17:95:97
[truncated: 34,549 more rows]

## Sheet: Variants_SNP
##fileformat=VCFv4.1
##source=VarScan2
##INFO=<ID=ADP,Number=1,Type=Integer,Description="Average per-sample depth of bases with Phred score >= 15">
##INFO=<ID=WT,Number=1,Type=Integer,Description="Number of samples called reference (wild-type)">
##INFO=<ID=HET,Number=1,Type=Integer,Description="Number of samples called heterozygous-variant">
##INFO=<ID=HOM,Number=1,Type=Integer,Description="Number of samples called homozygous-variant">
##INFO=<ID=NC,Number=1,Type=Integer,Description="Number of samples not called">
##FILTER=<ID=str10,Description="Less than 10% or more than 90% of variant supporting reads on one strand">
##FILTER=<ID=indelError,Description="Likely artifact due to indel reads at this position">
##FORMAT=<ID=GT,Number=1,Type=String,Description="Genotype">
##FORMAT=<ID=GQ,Number=1,Type=Integer,Description="Genotype Quality">
##FORMAT=<ID=SDP,Number=1,Type=Integer,Description="Raw Read Depth as reported by SAMtools">
##FORMAT=<ID=DP,Number=1,Type=Integer,Description="Quality Read Depth of bases with Phred score >= 15">
##FORMAT=<ID=RD,Number=1,Type=Integer,Description="Depth of reference-supporting bases (reads1)">
##FORMAT=<ID=AD,Number=1,Type=Integer,Description="Depth of variant-supporting bases (reads2)">
##FORMAT=<ID=FREQ,Number=1,Type=String,Description="Variant allele frequency">
##FORMAT=<ID=PVAL,Number=1,Type=String,Description="P-value from Fisher's Exact Test">
##FORMAT=<ID=RBQ,Number=1,Type=Integer,Description="Average quality of reference-supporting bases (qual1)">
##FORMAT=<ID=ABQ,Number=1,Type=Integer,Description="Average quality of variant-supporting bases (qual2)">
##FORMAT=<ID=RDF,Number=1,Type=Integer,Description="Depth of reference-supporting bases on forward strand (reads1plus)">
##FORMAT=<ID=RDR,Number=1,Type=Integer,Description="Depth of reference-supporting bases on reverse strand (reads1minus)">
##FORMAT=<ID=ADF,Number=1,Type=Integer,Description="Depth of variant-supporting bases on forward strand (reads2plus)">
##FORMAT=<ID=ADR,Number=1,Type=Integer,Description="Depth of variant-supporting bases on reverse strand (reads2minus)">
#CHROM	POS	ID	REF	ALT	QUAL	FILTER	INFO	FORMAT	Sample1
DN24706_c0_g1_i1	3281	.	T	A	.	PASS	ADP=253;WT=0;HET=0;HOM=1;NC=0	GT:GQ:SDP:DP:RD:AD:FREQ:PVAL:RBQ:ABQ:RDF:RDR:ADF:ADR	1/1:255:253:253:47:206:81.42%:3.0798E-96:38:38:23:24:117:89
DN24706_c0_g1_i1	3284	.	G	A	.	PASS	ADP=254;WT=0;HET=0;HOM=1;NC=0	GT:GQ:SDP:DP:RD:AD:FREQ:PVAL:RBQ:ABQ:RDF:RDR:ADF:ADR	1/1:255:254:254:46:207:81.82%:4.8251E-97:38:38:21:25:119:88
DN24706_c0_g1_i1	3295	.	G	A	.	PASS	ADP=288;WT=0;HET=0;HOM=1;NC=0	GT:GQ:SDP:DP:RD:AD:FREQ:PVAL:RBQ:ABQ:RDF:RDR:ADF:ADR	1/1:255:288:288:52:236:81.94%:1.0692E-110:38:38:20:32:121:115
DN24706_c0_g1_i1	3300	.	A	C	.	PASS	ADP=274;WT=0;HET=0;HOM=1;NC=0	GT:GQ:SDP:DP:RD:AD:FREQ:PVAL:RBQ:ABQ:RDF:RDR:ADF:ADR	1/1:255:274:274:50:224:81.75%:6.5271E-105:38:38:20:30:113:111
DN24706_c0_g1_i1	3302	.	G	A	.	PASS	ADP=277;WT=0;HET=0;HOM=1;NC=0	GT:GQ:SDP:DP:RD:AD:FREQ:PVAL:RBQ:ABQ:RDF:RDR:ADF:ADR	1/1:255:277:277:51:226:81.59%:1.0868E-105:38:38:20:31:112:114
DN24669_c0_g1_i1	5565	.	A	C	.	PASS	ADP=212;WT=0;HET=0;HOM=1;NC=0	GT:GQ:SDP:DP:RD:AD:FREQ:PVAL:RBQ:ABQ:RDF:RDR:ADF:ADR	1/1:255:213:212:34:178:83.96%:3.6159E-85:38:38:16:18:94:84
DN24669_c0_g1_i1	6785	.	T	C	.	PASS	ADP=204;WT=0;HET=0;HOM=1;NC=0	GT:GQ:SDP:DP:RD:AD:FREQ:PVAL:RBQ:ABQ:RDF:RDR:ADF:ADR	1/1:255:204:204:37:167:81.86%:2.0583E-78:38:38:20:17:88:79
DN24669_c0_g1_i1	7370	.	C	T	.	PASS	ADP=39;WT=0;HET=0;HOM=1;NC=0	GT:GQ:SDP:DP:RD:AD:FREQ:PVAL:RBQ:ABQ:RDF:RDR:ADF:ADR	1/1:167:39:39:4:34:87.18%:1.6239E-17:38:38:3:1:6:28
DN24669_c0_g1_i1	7371	.	G	A	.	PASS	ADP=39;WT=0;HET=0;HOM=1;NC=0	GT:GQ:SDP:DP:RD:AD:FREQ:PVAL:RBQ:ABQ:RDF:RDR:ADF:ADR	1/1:163:40:39:5:34:87.18%:3.9902E-17:37:37:3:2:6:28
DN24669_c0_g1_i1	7372	.	G	A	.	PASS	ADP=40;WT=0;HET=0;HOM=1;NC=0	GT:GQ:SDP:DP:RD:AD:FREQ:PVAL:RBQ:ABQ:RDF:RDR:ADF:ADR	1/1:160:40:40:6:34:85%:8.7127E-17:37:38:4:2:6:28
DN24669_c0_g1_i1	7376	.	T	C	.	PASS	ADP=36;WT=0;HET=0;HOM=1;NC=0	GT:GQ:SDP:DP:RD:AD:FREQ:PVAL:RBQ:ABQ:RDF:RDR:ADF:ADR	1/1:139:39:36:6:30:83.33%:1.1855E-14:38:36:4:2:6:24
DN24669_c0_g1_i1	7379	.	T	A	.	PASS	ADP=34;WT=0;HET=0;HOM=1;NC=0	GT:GQ:SDP:DP:RD:AD:FREQ:PVAL:RBQ:ABQ:RDF:RDR:ADF:ADR	1/1:128:34:34:6:28:82.35%:1.349E-13:39:36:4:2:6:22
DN24669_c0_g1_i1	7398	.	C	A	.	PASS	ADP=25;WT=0;HET=0;HOM=1;NC=0	GT:GQ:SDP:DP:RD:AD:FREQ:PVAL:RBQ:ABQ:RDF:RDR:ADF:ADR	1/1:97:25:25:4:21:84%:1.8789E-10:37:38:2:2:4:17
DN24791_c0_g1_i1	48	.	A	C	.	PASS	ADP=84;WT=0;HET=0;HOM=1;NC=0	GT:GQ:SDP:DP:RD:AD:FREQ:PVAL:RBQ:ABQ:RDF:RDR:ADF:ADR	1/1:255:84:84:4:80:95.24%:1.014E-43:38:38:3:1:75:5
DN24791_c0_g1_i1	57	.	G	T	.	PASS	ADP=100;WT=0;HET=0;HOM=1;NC=0	GT:GQ:SDP:DP:RD:AD:FREQ:PVAL:RBQ:ABQ:RDF:RDR:ADF:ADR	1/1:255:100:100:4:96:96%:5.0781E-53:38:38:3:1:86:10
DN21709_c0_g2_i1	712	.	G	T	.	PASS	ADP=75;WT=0;HET=0;HOM=1;NC=0	GT:GQ:SDP:DP:RD:AD:FREQ:PVAL:RBQ:ABQ:RDF:RDR:ADF:ADR	1/1:255:75:75:1:74:98.67%:8.1874E-43:16:39:0:1:41:33
DN24845_c2_g2_i2	5753	.	T	C	.	PASS	ADP=1348;WT=0;HET=0;HOM=1;NC=0	GT:GQ:SDP:DP:RD:AD:FREQ:PVAL:RBQ:ABQ:RDF:RDR:ADF:ADR	1/1:255:1348:1348:263:1084:80.42%:0E0:38:38:127:136:623:461
DN24845_c2_g2_i2	5756	.	T	C	.	PASS	ADP=1371;WT=0;HET=0;HOM=1;NC=0	GT:GQ:SDP:DP:RD:AD:FREQ:PVAL:RBQ:ABQ:RDF:RDR:ADF:ADR	1/1:255:1371:1371:269:1101:80.31%:0E0:38:38:118:151:622:479
DN24845_c2_g2_i2	5762	.	A	G	.	PASS	ADP=1354;WT=0;HET=0;HOM=1;NC=0	GT:GQ:SDP:DP:RD:AD:FREQ:PVAL:RBQ:ABQ:RDF:RDR:ADF:ADR	1/1:255:1354:1354:261:1090:80.5%:0E0:38:38:103:158:585:505
DN24845_c2_g2_i2	5784	.	A	T	.	PASS	ADP=1468;WT=0;HET=0;HOM=1;NC=0	GT:GQ:SDP:DP:RD:AD:FREQ:PVAL:RBQ:ABQ:RDF:RDR:ADF:ADR	1/1:255:1468:1468:239:1228:83.71%:0E0:38:38:52:187:594:634
DN23439_c0_g2_i1	6330	.	T	G	.	PASS	ADP=19;WT=0;HET=0;HOM=1;NC=0	GT:GQ:SDP:DP:RD:AD:FREQ:PVAL:RBQ:ABQ:RDF:RDR:ADF:ADR	1/1:105:19:19:0:19:100%:2.8292E-11:0:35:0:0:0:19
DN24840_c0_g1_i9	3436	.	A	G	.	PASS	ADP=342;WT=0;HET=0;HOM=1;NC=0	GT:GQ:SDP:DP:RD:AD:FREQ:PVAL:RBQ:ABQ:RDF:RDR:ADF:ADR	1/1:255:342:342:67:275:80.41%:3.5342E-127:37:38:42:25:128:147
DN23143_c0_g1_i2	51	.	G	A	.	PASS	ADP=44;WT=0;HET=0;HOM=1;NC=0	GT:GQ:SDP:DP:RD:AD:FREQ:PVAL:RBQ:ABQ:RDF:RDR:ADF:ADR	1/1:248:44:44:0:43:97.73%:1.5066E-25:0:37:0:0:33:10
DN24865_c2_g2_i8	2140	.	A	G	.	PASS	ADP=328;WT=0;HET=0;HOM=1;NC=0	GT:GQ:SDP:DP:RD:AD:FREQ:PVAL:RBQ:ABQ:RDF:RDR:ADF:ADR	1/1:255:328:328:64:264:80.49%:3.4115E-122:38:38:32:32:153:111
DN24865_c2_g2_i8	2731	.	A	G	.	PASS	ADP=414;WT=0;HET=0;HOM=1;NC=0	GT:GQ:SDP:DP:RD:AD:FREQ:PVAL:RBQ:ABQ:RDF:RDR:ADF:ADR	1/1:255:414:414:65:348:84.06%:1.4836E-166:37:38:40:25:187:161
DN24865_c2_g2_i8	2793	.	A	G	.	PASS	ADP=467;WT=0;HET=0;HOM=1;NC=0	GT:GQ:SDP:DP:RD:AD:FREQ:PVAL:RBQ:ABQ:RDF:RDR:ADF:ADR	1/1:255:467:467:78:389:83.3%:1.9543E-184:38:38:37:41:180:209
DN23967_c2_g1_i2	694	.	G	T	.	PASS	ADP=949;WT=0;HET=0;HOM=1;NC=0	GT:GQ:SDP:DP:RD:AD:FREQ:PVAL:RBQ:ABQ:RDF:RDR:ADF:ADR	1/1:255:949:949:159:790:83.25%:0E0:38:38:84:75:389:401
DN23967_c2_g1_i2	4189	.	G	A	.	PASS	ADP=303;WT=0;HET=0;HOM=1;NC=0	GT:GQ:SDP:DP:RD:AD:FREQ:PVAL:RBQ:ABQ:RDF:RDR:ADF:ADR	1/1:255:304:303:52:250:82.51%:3.9466E-118:36:38:23:29:127:123
DN24697_c1_g1_i1	4514	.	G	A	.	PASS	ADP=160;WT=0;HET=0;HOM=1;NC=0	GT:GQ:SDP:DP:RD:AD:FREQ:PVAL:RBQ:ABQ:RDF:RDR:ADF:ADR	1/1:255:160:160:25:135:84.38%:5.9216E-65:37:38:11:14:60:75
DN24697_c1_g1_i1	5317	.	G	A	.	PASS	ADP=250;WT=0;HET=0;HOM=1;NC=0	GT:GQ:SDP:DP:RD:AD:FREQ:PVAL:RBQ:ABQ:RDF:RDR:ADF:ADR	1/1:255:250:250:41:209:83.6%:1.3902E-99:37:38:24:17:110:99
DN24697_c1_g1_i1	5335	.	T	G	.	PASS	ADP=252;WT=0;HET=0;HOM=1;NC=0	GT:GQ:SDP:DP:RD:AD:FREQ:PVAL:RBQ:ABQ:RDF:RDR:ADF:ADR	1/1:255:252:252:46:205:81.35%:5.5022E-96:38:38:24:22:112:93
DN24697_c1_g1_i1	5757	.	C	A	.	PASS	ADP=52;WT=0;HET=0;HOM=1;NC=0	GT:GQ:SDP:DP:RD:AD:FREQ:PVAL:RBQ:ABQ:RDF:RDR:ADF:ADR	1/1:255:52:52:1:51:98.08%:3.3479E-29:15:38:0:1:17:34
DN24697_c1_g1_i1	5761	.	A	C	.	PASS	ADP=51;WT=0;HET=0;HOM=1;NC=0	GT:GQ:SDP:DP:RD:AD:FREQ:PVAL:RBQ:ABQ:RDF:RDR:ADF:ADR	1/1:255:52:51:1:50:98.04%:1.3013E-28:15:37:0:1:16:34
DN18018_c0_g1_i1	3100	.	C	T	.	PASS	ADP=119;WT=0;HET=0;HOM=1;NC=0	GT:GQ:SDP:DP:RD:AD:FREQ:PVAL:RBQ:ABQ:RDF:RDR:ADF:ADR	1/1:255:119:119:22:97:81.51%:1.3274E-45:37:35:18:4:48:49
DN24841_c1_g2_i1	20	.	T	A	.	PASS	ADP=6;WT=0;HET=0;HOM=1;NC=0	GT:GQ:SDP:DP:RD:AD:FREQ:PVAL:RBQ:ABQ:RDF:RDR:ADF:ADR	1/1:29:6:6:0:6:100%:1.0823E-3:0:38:0:0:5:1
DN24841_c1_g2_i1	22	.	T	G	.	PASS	ADP=6;WT=0;HET=0;HOM=1;NC=0	GT:GQ:SDP:DP:RD:AD:FREQ:PVAL:RBQ:ABQ:RDF:RDR:ADF:ADR	1/1:29:6:6:0:6:100%:1.0823E-3:0:38:0:0:5:1
DN24841_c1_g2_i1	33	.	C	G	.	PASS	ADP=8;WT=0;HET=0;HOM=1;NC=0	GT:GQ:SDP:DP:RD:AD:FREQ:PVAL:RBQ:ABQ:RDF:RDR:ADF:ADR	1/1:41:8:8:0:8:100%:7.77E-5:0:38:0:0:7:1
DN24841_c1_g2_i1	56	.	C	G	.	PASS	ADP=17;WT=0;HET=0;HOM=1;NC=0	GT:GQ:SDP:DP:RD:AD:FREQ:PVAL:RBQ:ABQ:RDF:RDR:ADF:ADR	1/1:76:18:17:0:14:82.35%:2.4927E-8:0:36:0:0:13:1
DN24841_c1_g2_i1	77	.	T	G	.	PASS	ADP=34;WT=0;HET=0;HOM=1;NC=0	GT:GQ:SDP:DP:RD:AD:FREQ:PVAL:RBQ:ABQ:RDF:RDR:ADF:ADR	1/1:194:34:34:0:34:100%:3.5146E-20:0:36:0:0:28:6
DN24841_c1_g2_i1	3737	.	A	C	.	PASS	ADP=762;WT=0;HET=0;HOM=1;NC=0	GT:GQ:SDP:DP:RD:AD:FREQ:PVAL:RBQ:ABQ:RDF:RDR:ADF:ADR	1/1:255:762:762:120:642:84.25%:7.3204E-307:37:37:55:65:270:372
DN24875_c1_g1_i3	285	.	A	T	.	PASS	ADP=1051;WT=0;HET=0;HOM=1;NC=0	GT:GQ:SDP:DP:RD:AD:FREQ:PVAL:RBQ:ABQ:RDF:RDR:ADF:ADR	1/1:255:1051:1051:164:886:84.3%:0E0:38:38:79:85:399:487
DN24875_c1_g1_i3	813	.	G	A	.	PASS	ADP=874;WT=0;HET=0;HOM=1;NC=0	GT:GQ:SDP:DP:RD:AD:FREQ:PVAL:RBQ:ABQ:RDF:RDR:ADF:ADR	1/1:255:874:874:167:707:80.89%:0E0:38:38:94:73:377:330
DN24875_c1_g1_i3	4224	.	G	T	.	PASS	ADP=3031;WT=0;HET=0;HOM=1;NC=0	GT:GQ:SDP:DP:RD:AD:FREQ:PVAL:RBQ:ABQ:RDF:RDR:ADF:ADR	1/1:255:3045:3031:550:2477:81.72%:0E0:38:37:214:336:914:1563
DN24520_c0_g2_i1	15	.	T	A	.	PASS	ADP=9;WT=0;HET=0;HOM=1;NC=0	GT:GQ:SDP:DP:RD:AD:FREQ:PVAL:RBQ:ABQ:RDF:RDR:ADF:ADR	1/1:36:9:9:1:8:88.89%:2.0568E-4:40:38:1:0:7:1
DN24520_c0_g2_i1	16	.	C	A	.	PASS	ADP=9;WT=0;HET=0;HOM=1;NC=0	GT:GQ:SDP:DP:RD:AD:FREQ:PVAL:RBQ:ABQ:RDF:RDR:ADF:ADR	1/1:36:9:9:1:8:88.89%:2.0568E-4:40:37:1:0:7:1
DN23878_c0_g1_i1	2098	.	T	C	.	PASS	ADP=219;WT=0;HET=0;HOM=1;NC=0	GT:GQ:SDP:DP:RD:AD:FREQ:PVAL:RBQ:ABQ:RDF:RDR:ADF:ADR	1/1:255:219:219:39:180:82.19%:9.9317E-85:37:38:19:20:80:100
DN16594_c0_g1_i2	34	.	A	T	.	PASS	ADP=13;WT=0;HET=0;HOM=1;NC=0	GT:GQ:SDP:DP:RD:AD:FREQ:PVAL:RBQ:ABQ:RDF:RDR:ADF:ADR	1/1:58:13:13:1:12:85.71%:1.3461E-6:16:39:1:0:10:2
DN24279_c0_g1_i1	2777	.	A	G	.	PASS	ADP=9;WT=0;HET=0;HOM=1;NC=0	GT:GQ:SDP:DP:RD:AD:FREQ:PVAL:RBQ:ABQ:RDF:RDR:ADF:ADR	1/1:36:9:9:1:8:88.89%:2.0568E-4:35:34:0:1:0:8
DN24703_c0_g2_i2	410	.	C	T	.	PASS	ADP=150;WT=0;HET=0;HOM=1;NC=0	GT:GQ:SDP:DP:RD:AD:FREQ:PVAL:RBQ:ABQ:RDF:RDR:ADF:ADR	1/1:255:150:150:28:120:80%:4.3042E-56:38:38:19:9:54:66
DN24703_c0_g2_i2	1935	.	A	T	.	PASS	ADP=263;WT=0;HET=0;HOM=1;NC=0	GT:GQ:SDP:DP:RD:AD:FREQ:PVAL:RBQ:ABQ:RDF:RDR:ADF:ADR	1/1:255:263:263:50:213:80.99%:4.1112E-99:39:37:25:25:110:103
DN22446_c0_g1_i2	4023	.	A	C	.	PASS	ADP=511;WT=0;HET=0;HOM=1;NC=0	GT:GQ:SDP:DP:RD:AD:FREQ:PVAL:RBQ:ABQ:RDF:RDR:ADF:ADR	1/1:255:511:511:40:471:92.17%:1.134E-245:38:37:21:19:252:219
DN22446_c0_g1_i2	4041	.	G	A	.	PASS	ADP=480;WT=0;HET=0;HOM=1;NC=0	GT:GQ:SDP:DP:RD:AD:FREQ:PVAL:RBQ:ABQ:RDF:RDR:ADF:ADR	1/1:255:480:480:39:440:91.67%:1.3006E-228:37:38:15:24:252:188
DN22446_c0_g1_i2	4044	.	G	A	.	PASS	ADP=476;WT=0;HET=0;HOM=1;NC=0	GT:GQ:SDP:DP:RD:AD:FREQ:PVAL:RBQ:ABQ:RDF:RDR:ADF:ADR	1/1:255:476:476:37:439:92.23%:3.6716E-229:38:38:15:22:251:188
DN22446_c0_g1_i2	4050	.	A	G	.	PASS	ADP=483;WT=0;HET=0;HOM=1;NC=0	GT:GQ:SDP:DP:RD:AD:FREQ:PVAL:RBQ:ABQ:RDF:RDR:ADF:ADR	1/1:255:483:483:41:442:91.51%:1.1641E-228:37:38:18:23:252:190
DN22446_c0_g1_i2	4051	.	A	T	.	PASS	ADP=478;WT=0;HET=0;HOM=1;NC=0	GT:GQ:SDP:DP:RD:AD:FREQ:PVAL:RBQ:ABQ:RDF:RDR:ADF:ADR	1/1:255:478:478:41:437:91.42%:7.8779E-226:37:38:18:23:252:185
DN24507_c0_g1_i1	50	.	C	T	.	PASS	ADP=8;WT=0;HET=0;HOM=1;NC=0	GT:GQ:SDP:DP:RD:AD:FREQ:PVAL:RBQ:ABQ:RDF:RDR:ADF:ADR	1/1:41:8:8:0:8:100%:7.77E-5:0:34:0:0:5:3
DN24879_c3_g1_i1	1475	.	C	T	.	PASS	ADP=1138;WT=0;HET=0;HOM=1;NC=0	GT:GQ:SDP:DP:RD:AD:FREQ:PVAL:RBQ:ABQ:RDF:RDR:ADF:ADR	1/1:255:1138:1138:216:921:80.93%:0E0:38:38:119:97:479:442
DN24879_c3_g1_i1	5272	.	G	A	.	PASS	ADP=18;WT=0;HET=0;HOM=1;NC=0	GT:GQ:SDP:DP:RD:AD:FREQ:PVAL:RBQ:ABQ:RDF:RDR:ADF:ADR	1/1:76:18:18:2:16:88.89%:2.0936E-8:37:37:0:2:1:15
DN23655_c1_g1_i3	2628	.	C	T	.	PASS	ADP=256;WT=0;HET=0;HOM=1;NC=0	GT:GQ:SDP:DP:RD:AD:FREQ:PVAL:RBQ:ABQ:RDF:RDR:ADF:ADR	1/1:255:257:256:42:214:83.59%:5.9908E-102:39:38:21:21:105:109
DN23655_c1_g1_i3	2690	.	T	G	.	PASS	ADP=287;WT=0;HET=0;HOM=1;NC=0	GT:GQ:SDP:DP:RD:AD:FREQ:PVAL:RBQ:ABQ:RDF:RDR:ADF:ADR	1/1:255:287:287:53:233:81.18%:7.8193E-109:38:38:21:32:112:121
DN23655_c1_g1_i3	2994	.	G	A	.	PASS	ADP=252;WT=0;HET=0;HOM=1;NC=0	GT:GQ:SDP:DP:RD:AD:FREQ:PVAL:RBQ:ABQ:RDF:RDR:ADF:ADR	1/1:255:252:252:43:209:82.94%:5.6665E-99:38:38:23:20:109:100
DN23655_c1_g1_i3	3006	.	C	G	.	PASS	ADP=264;WT=0;HET=0;HOM=1;NC=0	GT:GQ:SDP:DP:RD:AD:FREQ:PVAL:RBQ:ABQ:RDF:RDR:ADF:ADR	1/1:255:264:264:46:217:82.2%:2.4135E-102:38:38:24:22:115:102
DN24775_c0_g1_i1	3206	.	A	C	.	PASS	ADP=1310;WT=0;HET=0;HOM=1;NC=0	GT:GQ:SDP:DP:RD:AD:FREQ:PVAL:RBQ:ABQ:RDF:RDR:ADF:ADR	1/1:255:1310:1310:235:1074:81.98%:0E0:38:38:119:116:538:536
DN24775_c0_g1_i1	4355	.	A	G	.	PASS	ADP=1768;WT=0;HET=0;HOM=1;NC=0	GT:GQ:SDP:DP:RD:AD:FREQ:PVAL:RBQ:ABQ:RDF:RDR:ADF:ADR	1/1:255:1768:1768:348:1417:80.15%:0E0:38:38:160:188:606:811
DN24686_c1_g2_i1	1768	.	C	A	.	PASS	ADP=661;WT=0;HET=0;HOM=1;NC=0	GT:GQ:SDP:DP:RD:AD:FREQ:PVAL:RBQ:ABQ:RDF:RDR:ADF:ADR	1/1:255:661:661:83:576:87.14%:3.0059E-284:38:38:44:39:266:310
DN24219_c4_g1_i1	4689	.	G	A	.	PASS	ADP=147;WT=0;HET=0;HOM=1;NC=0	GT:GQ:SDP:DP:RD:AD:FREQ:PVAL:RBQ:ABQ:RDF:RDR:ADF:ADR	1/1:255:147:147:15:132:89.8%:3.679E-67:37:37:11:4:78:54
DN24219_c4_g1_i1	4699	.	T	C	.	PASS	ADP=152;WT=0;HET=0;HOM=1;NC=0	GT:GQ:SDP:DP:RD:AD:FREQ:PVAL:RBQ:ABQ:RDF:RDR:ADF:ADR	1/1:255:152:152:28:124:81.58%:3.3717E-58:37:37:16:12:68:56
DN24219_c4_g1_i1	4725	.	G	A	.	PASS	ADP=154;WT=0;HET=0;HOM=1;NC=0	GT:GQ:SDP:DP:RD:AD:FREQ:PVAL:RBQ:ABQ:RDF:RDR:ADF:ADR	1/1:255:154:154:16:138:89.61%:4.739E-70:39:38:10:6:68:70
DN24219_c4_g1_i1	4818	.	A	C	.	PASS	ADP=89;WT=0;HET=0;HOM=1;NC=0	GT:GQ:SDP:DP:RD:AD:FREQ:PVAL:RBQ:ABQ:RDF:RDR:ADF:ADR	1/1:255:89:89:7:82:92.13%:5.2094E-43:35:38:3:4:35:47
DN24219_c4_g1_i1	4826	.	T	C	.	PASS	ADP=94;WT=0;HET=0;HOM=1;NC=0	GT:GQ:SDP:DP:RD:AD:FREQ:PVAL:RBQ:ABQ:RDF:RDR:ADF:ADR	1/1:255:94:94:9:85:90.43%:1.1008E-43:39:38:4:5:34:51
DN24219_c4_g1_i1	4836	.	C	A	.	PASS	ADP=80;WT=0;HET=0;HOM=1;NC=0	GT:GQ:SDP:DP:RD:AD:FREQ:PVAL:RBQ:ABQ:RDF:RDR:ADF:ADR	1/1:255:80:80:9:71:88.75%:6.9056E-36:38:39:4:5:29:42
DN24219_c4_g1_i1	4839	.	C	T	.	PASS	ADP=78;WT=0;HET=0;HOM=1;NC=0	GT:GQ:SDP:DP:RD:AD:FREQ:PVAL:RBQ:ABQ:RDF:RDR:ADF:ADR	1/1:255:78:78:9:69:88.46%:8.8041E-35:38:39:4:5:29:40
DN24219_c4_g1_i1	4847	.	T	C	.	PASS	ADP=80;WT=0;HET=0;HOM=1;NC=0	GT:GQ:SDP:DP:RD:AD:FREQ:PVAL:RBQ:ABQ:RDF:RDR:ADF:ADR	1/1:255:80:80:9:71:88.75%:6.9056E-36:36:39:5:4:29:42
DN24219_c4_g1_i1	4848	.	G	A	.	PASS	ADP=82;WT=0;HET=0;HOM=1;NC=0	GT:GQ:SDP:DP:RD:AD:FREQ:PVAL:RBQ:ABQ:RDF:RDR:ADF:ADR	1/1:255:82:82:10:72:87.8%:4.9568E-36:38:39:5:5:29:43
DN24219_c4_g1_i1	4852	.	C	T	.	PASS	ADP=80;WT=0;HET=0;HOM=1;NC=0	GT:GQ:SDP:DP:RD:AD:FREQ:PVAL:RBQ:ABQ:RDF:RDR:ADF:ADR	1/1:255:80:80:6:74:92.5%:5.1079E-39:35:38:3:3:28:46
DN24219_c4_g1_i1	4854	.	T	A	.	PASS	ADP=81;WT=0;HET=0;HOM=1;NC=0	GT:GQ:SDP:DP:RD:AD:FREQ:PVAL:RBQ:ABQ:RDF:RDR:ADF:ADR	1/1:255:81:81:10:70:86.42%:6.215E-35:38:38:5:5:25:45
DN24219_c4_g1_i1	4860	.	T	G	.	PASS	ADP=78;WT=0;HET=0;HOM=1;NC=0	GT:GQ:SDP:DP:RD:AD:FREQ:PVAL:RBQ:ABQ:RDF:RDR:ADF:ADR	1/1:255:78:78:11:67:85.9%:6.2685E-33:39:38:5:6:24:43
DN24590_c0_g1_i1	936	.	T	C	.	PASS	ADP=210;WT=0;HET=0;HOM=1;NC=0	GT:GQ:SDP:DP:RD:AD:FREQ:PVAL:RBQ:ABQ:RDF:RDR:ADF:ADR	1/1:255:210:210:1:209:99.52%:2.0028E-123:40:38:1:0:126:83
DN24590_c0_g1_i1	4987	.	T	A	.	PASS	ADP=36;WT=0;HET=0;HOM=1;NC=0	GT:GQ:SDP:DP:RD:AD:FREQ:PVAL:RBQ:ABQ:RDF:RDR:ADF:ADR	1/1:151:36:36:4:31:86.11%:7.3316E-16:39:33:2:2:0:31
DN21294_c1_g2_i5	91	.	T	C	.	PASS	ADP=117;WT=0;HET=0;HOM=1;NC=0	GT:GQ:SDP:DP:RD:AD:FREQ:PVAL:RBQ:ABQ:RDF:RDR:ADF:ADR	1/1:255:118:117:14:103:88.03%:1.7017E-51:38:38:10:4:89:14
DN21294_c1_g2_i5	144	.	C	T	.	PASS	ADP=168;WT=0;HET=0;HOM=1;NC=0	GT:GQ:SDP:DP:RD:AD:FREQ:PVAL:RBQ:ABQ:RDF:RDR:ADF:ADR	1/1:255:168:168:19:149:88.69%:7.6639E-75:39:38:12:7:101:48
DN21294_c1_g2_i5	164	.	T	C	.	PASS	ADP=191;WT=0;HET=0;HOM=1;NC=0	GT:GQ:SDP:DP:RD:AD:FREQ:PVAL:RBQ:ABQ:RDF:RDR:ADF:ADR	1/1:255:191:191:26:165:86.39%:7.2564E-81:39:38:17:9:119:46
DN21294_c1_g2_i5	2340	.	C	T	.	PASS	ADP=149;WT=0;HET=0;HOM=1;NC=0	GT:GQ:SDP:DP:RD:AD:FREQ:PVAL:RBQ:ABQ:RDF:RDR:ADF:ADR	1/1:255:149:149:7:142:95.3%:1.6548E-77:39:38:4:3:49:93
DN21294_c1_g2_i5	2618	.	A	G	.	PASS	ADP=292;WT=0;HET=0;HOM=1;NC=0	GT:GQ:SDP:DP:RD:AD:FREQ:PVAL:RBQ:ABQ:RDF:RDR:ADF:ADR	1/1:255:292:292:47:243:83.22%:6.4049E-116:38:38:22:25:153:90
DN21294_c1_g2_i5	2724	.	C	G	.	PASS	ADP=334;WT=0;HET=0;HOM=1;NC=0	GT:GQ:SDP:DP:RD:AD:FREQ:PVAL:RBQ:ABQ:RDF:RDR:ADF:ADR	1/1:255:335:334:16:291:87.13%:2.1015E-157:38:38:6:10:144:147
DN21294_c1_g2_i5	2740	.	T	C	.	PASS	ADP=320;WT=0;HET=0;HOM=1;NC=0	GT:GQ:SDP:DP:RD:AD:FREQ:PVAL:RBQ:ABQ:RDF:RDR:ADF:ADR	1/1:255:322:320:26:203:84.58%:8.8812E-102:38:38:14:12:96:107
DN21294_c1_g2_i5	3604	.	A	G	.	PASS	ADP=175;WT=0;HET=0;HOM=1;NC=0	GT:GQ:SDP:DP:RD:AD:FREQ:PVAL:RBQ:ABQ:RDF:RDR:ADF:ADR	1/1:255:177:175:33:142:81.14%:2.5264E-66:39:38:13:20:94:48
DN21294_c1_g2_i5	3621	.	A	G	.	PASS	ADP=206;WT=0;HET=0;HOM=1;NC=0	GT:GQ:SDP:DP:RD:AD:FREQ:PVAL:RBQ:ABQ:RDF:RDR:ADF:ADR	1/1:255:206:206:31:170:84.58%:7.7653E-82:39:37:14:17:105:65
DN21294_c1_g2_i5	3627	.	A	G	.	PASS	ADP=216;WT=0;HET=0;HOM=1;NC=0	GT:GQ:SDP:DP:RD:AD:FREQ:PVAL:RBQ:ABQ:RDF:RDR:ADF:ADR	1/1:255:216:216:38:178:82.41%:5.8925E-84:38:37:17:21:115:63
DN24381_c1_g2_i4	1793	.	T	C	.	PASS	ADP=415;WT=0;HET=0;HOM=1;NC=0	GT:GQ:SDP:DP:RD:AD:FREQ:PVAL:RBQ:ABQ:RDF:RDR:ADF:ADR	1/1:255:420:415:69:346:83.37%:3.2493E-164:38:38:31:38:172:174
DN24381_c1_g2_i4	4019	.	A	C	.	PASS	ADP=269;WT=0;HET=0;HOM=1;NC=0	GT:GQ:SDP:DP:RD:AD:FREQ:PVAL:RBQ:ABQ:RDF:RDR:ADF:ADR	1/1:255:269:269:53:216:80.3%:6.7026E-100:37:38:24:29:111:105
DN24740_c1_g1_i6	35	.	A	G	.	PASS	ADP=41;WT=0;HET=0;HOM=1;NC=0	GT:GQ:SDP:DP:RD:AD:FREQ:PVAL:RBQ:ABQ:RDF:RDR:ADF:ADR	1/1:174:41:41:5:36:87.8%:3.2269E-18:38:38:5:0:32:4
DN24740_c1_g1_i6	39	.	A	G	.	PASS	ADP=48;WT=0;HET=0;HOM=1;NC=0	GT:GQ:SDP:DP:RD:AD:FREQ:PVAL:RBQ:ABQ:RDF:RDR:ADF:ADR	1/1:203:49:48:6:42:87.5%:4.0135E-21:37:38:6:0:38:4
DN24740_c1_g1_i6	42	.	G	A	.	PASS	ADP=54;WT=0;HET=0;HOM=1;NC=0	GT:GQ:SDP:DP:RD:AD:FREQ:PVAL:RBQ:ABQ:RDF:RDR:ADF:ADR	1/1:227:54:54:7:47:87.04%:1.7551E-23:39:37:7:0:43:4
DN24740_c1_g1_i6	2264	.	A	G	.	PASS	ADP=587;WT=0;HET=0;HOM=1;NC=0	GT:GQ:SDP:DP:RD:AD:FREQ:PVAL:RBQ:ABQ:RDF:RDR:ADF:ADR	1/1:255:587:587:116:471:80.24%:3.7427E-217:38:38:66:50:261:210
DN16245_c0_g1_i1	4682	.	C	T	.	PASS	ADP=36;WT=0;HET=0;HOM=1;NC=0	GT:GQ:SDP:DP:RD:AD:FREQ:PVAL:RBQ:ABQ:RDF:RDR:ADF:ADR	1/1:206:36:36:0:36:100%:2.2598E-21:0:37:0:0:9:27
DN24854_c3_g2_i6	4109	.	C	T	.	PASS	ADP=585;WT=0;HET=0;HOM=1;NC=0	GT:GQ:SDP:DP:RD:AD:FREQ:PVAL:RBQ:ABQ:RDF:RDR:ADF:ADR	1/1:255:590:585:113:470:80.34%:2.0722E-217:38:38:59:54:258:212
DN23338_c1_g1_i1	810	.	A	C	.	PASS	ADP=162;WT=0;HET=0;HOM=1;NC=0	GT:GQ:SDP:DP:RD:AD:FREQ:PVAL:RBQ:ABQ:RDF:RDR:ADF:ADR	1/1:255:162:162:23:139:85.8%:8.5668E-68:38:38:12:11:62:77
DN23338_c1_g1_i1	841	.	C	A	.	PASS	ADP=163;WT=0;HET=0;HOM=1;NC=0	GT:GQ:SDP:DP:RD:AD:FREQ:PVAL:RBQ:ABQ:RDF:RDR:ADF:ADR	1/1:255:163:163:26:137:84.05%:1.0441E-65:38:37:13:13:65:72
DN23338_c1_g1_i1	2448	.	C	A	.	PASS	ADP=131;WT=0;HET=0;HOM=1;NC=0	GT:GQ:SDP:DP:RD:AD:FREQ:PVAL:RBQ:ABQ:RDF:RDR:ADF:ADR	1/1:255:132:131:9:120:93.02%:1.6673E-63:37:37:5:4:59:61
DN23338_c1_g1_i1	2457	.	A	C	.	PASS	ADP=153;WT=0;HET=0;HOM=1;NC=0	GT:GQ:SDP:DP:RD:AD:FREQ:PVAL:RBQ:ABQ:RDF:RDR:ADF:ADR	1/1:255:153:153:10:143:93.46%:4.6335E-76:38:38:5:5:78:65
DN23338_c1_g1_i1	2462	.	C	T	.	PASS	ADP=148;WT=0;HET=0;HOM=1;NC=0	GT:GQ:SDP:DP:RD:AD:FREQ:PVAL:RBQ:ABQ:RDF:RDR:ADF:ADR	1/1:255:148:148:10:137:92.57%:1.2646E-72:39:38:4:6:74:63
DN23338_c1_g1_i1	3393	.	T	G	.	PASS	ADP=83;WT=0;HET=0;HOM=1;NC=0	GT:GQ:SDP:DP:RD:AD:FREQ:PVAL:RBQ:ABQ:RDF:RDR:ADF:ADR	1/1:255:83:83:12:71:85.54%:9.4503E-35:37:37:4:8:23:48
DN23338_c1_g1_i1	3511	.	A	C	.	PASS	ADP=115;WT=0;HET=0;HOM=1;NC=0	GT:GQ:SDP:DP:RD:AD:FREQ:PVAL:RBQ:ABQ:RDF:RDR:ADF:ADR	1/1:255:115:115:17:98:85.22%:1.1853E-47:37:38:9:8:61:37
DN23338_c1_g1_i1	3523	.	C	G	.	PASS	ADP=135;WT=0;HET=0;HOM=1;NC=0	GT:GQ:SDP:DP:RD:AD:FREQ:PVAL:RBQ:ABQ:RDF:RDR:ADF:ADR	1/1:255:135:135:20:115:85.19%:7.9497E-56:37:38:12:8:75:40
DN23338_c1_g1_i1	3607	.	C	T	.	PASS	ADP=143;WT=0;HET=0;HOM=1;NC=0	GT:GQ:SDP:DP:RD:AD:FREQ:PVAL:RBQ:ABQ:RDF:RDR:ADF:ADR	1/1:255:143:143:24:119:83.22%:1.0728E-56:35:37:13:11:63:56
DN23338_c1_g1_i1	3610	.	C	T	.	PASS	ADP=148;WT=0;HET=0;HOM=1;NC=0	GT:GQ:SDP:DP:RD:AD:FREQ:PVAL:RBQ:ABQ:RDF:RDR:ADF:ADR	1/1:255:149:148:23:125:84.46%:3.1832E-60:38:36:12:11:64:61
DN23338_c1_g1_i1	3612	.	G	C	.	PASS	ADP=155;WT=0;HET=0;HOM=1;NC=0	GT:GQ:SDP:DP:RD:AD:FREQ:PVAL:RBQ:ABQ:RDF:RDR:ADF:ADR	1/1:255:155:155:24:131:84.52%:3.9767E-63:38:38:13:11:71:60
DN23338_c1_g1_i1	4471	.	C	T	.	PASS	ADP=112;WT=0;HET=0;HOM=1;NC=0	GT:GQ:SDP:DP:RD:AD:FREQ:PVAL:RBQ:ABQ:RDF:RDR:ADF:ADR	1/1:255:112:112:21:91:81.25%:1.0269E-42:37:39:13:8:46:45
DN23769_c0_g1_i2	2024	.	G	A	.	PASS	ADP=564;WT=0;HET=0;HOM=1;NC=0	GT:GQ:SDP:DP:RD:AD:FREQ:PVAL:RBQ:ABQ:RDF:RDR:ADF:ADR	1/1:255:564:564:91:470:83.33%:9.3245E-224:38:38:46:45:231:239
DN22485_c0_g2_i1	2048	.	C	T	.	PASS	ADP=157;WT=0;HET=0;HOM=1;NC=0	GT:GQ:SDP:DP:RD:AD:FREQ:PVAL:RBQ:ABQ:RDF:RDR:ADF:ADR	1/1:255:157:157:28:129:82.17%:7.677E-61:39:38:13:15:54:75
DN22485_c0_g2_i1	4339	.	G	A	.	PASS	ADP=93;WT=0;HET=0;HOM=1;NC=0	GT:GQ:SDP:DP:RD:AD:FREQ:PVAL:RBQ:ABQ:RDF:RDR:ADF:ADR	1/1:255:93:93:1:92:98.92%:1.6404E-53:39:38:0:1:42:50
DN22485_c0_g2_i1	4575	.	T	A	.	PASS	ADP=43;WT=0;HET=0;HOM=1;NC=0	GT:GQ:SDP:DP:RD:AD:FREQ:PVAL:RBQ:ABQ:RDF:RDR:ADF:ADR	1/1:168:43:43:7:36:83.72%:1.5048E-17:39:39:3:4:11:25
DN22485_c0_g2_i1	4590	.	A	G	.	PASS	ADP=39;WT=0;HET=0;HOM=1;NC=0	GT:GQ:SDP:DP:RD:AD:FREQ:PVAL:RBQ:ABQ:RDF:RDR:ADF:ADR	1/1:155:39:39:6:33:84.62%:2.9926E-16:39:38:2:4:10:23
DN22485_c0_g2_i1	4597	.	T	C	.	PASS	ADP=39;WT=0;HET=0;HOM=1;NC=0	GT:GQ:SDP:DP:RD:AD:FREQ:PVAL:RBQ:ABQ:RDF:RDR:ADF:ADR	1/1:155:39:39:6:33:84.62%:2.9926E-16:38:39:2:4:11:22
DN22485_c0_g2_i1	4670	.	G	A	.	PASS	ADP=18;WT=0;HET=0;HOM=1;NC=0	GT:GQ:SDP:DP:RD:AD:FREQ:PVAL:RBQ:ABQ:RDF:RDR:ADF:ADR	1/1:76:18:18:2:16:88.89%:2.0936E-8:37:39:0:2:3:13
DN22485_c0_g2_i1	4722	.	G	A	.	PASS	ADP=8;WT=0;HET=0;HOM=1;NC=0	GT:GQ:SDP:DP:RD:AD:FREQ:PVAL:RBQ:ABQ:RDF:RDR:ADF:ADR	1/1:31:8:8:1:7:87.5%:6.993E-4:40:36:0:1:0:7
DN22485_c0_g2_i1	4725	.	T	C	.	PASS	ADP=7;WT=0;HET=0;HOM=1;NC=0	GT:GQ:SDP:DP:RD:AD:FREQ:PVAL:RBQ:ABQ:RDF:RDR:ADF:ADR	1/1:26:7:7:1:6:85.71%:2.331E-3:40:37:0:1:0:6
DN24805_c0_g1_i3	411	.	G	A	.	PASS	ADP=413;WT=0;HET=0;HOM=1;NC=0	GT:GQ:SDP:DP:RD:AD:FREQ:PVAL:RBQ:ABQ:RDF:RDR:ADF:ADR	1/1:255:413:413:81:332:80.39%:2.0771E-153:39:38:41:40:170:162
DN22178_c2_g1_i3	1869	.	A	G	.	PASS	ADP=325;WT=0;HET=0;HOM=1;NC=0	GT:GQ:SDP:DP:RD:AD:FREQ:PVAL:RBQ:ABQ:RDF:RDR:ADF:ADR	1/1:255:325:325:37:288:88.62%:3.4783E-144:39:38:19:18:127:161
DN22178_c2_g1_i3	1881	.	G	A	.	PASS	ADP=347;WT=0;HET=0;HOM=1;NC=0	GT:GQ:SDP:DP:RD:AD:FREQ:PVAL:RBQ:ABQ:RDF:RDR:ADF:ADR	1/1:255:347:347:47:299:86.17%:3.0521E-146:38:38:25:22:128:171
DN22178_c2_g1_i3	1904	.	G	A	.	PASS	ADP=360;WT=0;HET=0;HOM=1;NC=0	GT:GQ:SDP:DP:RD:AD:FREQ:PVAL:RBQ:ABQ:RDF:RDR:ADF:ADR	1/1:255:360:360:26:334:92.78%:1.1401E-175:39:38:15:11:150:184
DN22178_c2_g1_i3	1905	.	C	T	.	PASS	ADP=362;WT=0;HET=0;HOM=1;NC=0	GT:GQ:SDP:DP:RD:AD:FREQ:PVAL:RBQ:ABQ:RDF:RDR:ADF:ADR	1/1:255:362:362:56:305:84.25%:2.3955E-146:38:38:33:23:131:174
DN22178_c2_g1_i3	1906	.	T	C	.	PASS	ADP=383;WT=0;HET=0;HOM=1;NC=0	GT:GQ:SDP:DP:RD:AD:FREQ:PVAL:RBQ:ABQ:RDF:RDR:ADF:ADR	1/1:255:383:383:57:326:85.12%:2.3603E-157:38:38:33:24:151:175
DN22178_c2_g1_i3	1934	.	T	G	.	PASS	ADP=372;WT=0;HET=0;HOM=1;NC=0	GT:GQ:SDP:DP:RD:AD:FREQ:PVAL:RBQ:ABQ:RDF:RDR:ADF:ADR	1/1:255:375:372:71:301:80.91%:9.0343E-140:38:38:39:32:137:164
DN22178_c2_g1_i3	2017	.	C	A	.	PASS	ADP=321;WT=0;HET=0;HOM=1;NC=0	GT:GQ:SDP:DP:RD:AD:FREQ:PVAL:RBQ:ABQ:RDF:RDR:ADF:ADR	1/1:255:321:321:32:288:90%:1.9065E-146:36:38:16:16:142:146
DN22178_c2_g1_i3	2021	.	T	A	.	PASS	ADP=328;WT=0;HET=0;HOM=1;NC=0	GT:GQ:SDP:DP:RD:AD:FREQ:PVAL:RBQ:ABQ:RDF:RDR:ADF:ADR	1/1:255:328:328:39:285:85.59%:1.1059E-141:37:38:20:19:140:145
DN22178_c2_g1_i3	2032	.	T	C	.	PASS	ADP=324;WT=0;HET=0;HOM=1;NC=0	GT:GQ:SDP:DP:RD:AD:FREQ:PVAL:RBQ:ABQ:RDF:RDR:ADF:ADR	1/1:255:324:324:34:290:89.51%:1.2462E-146:38:38:18:16:141:149
DN21790_c0_g1_i2	159	.	A	G	.	PASS	ADP=438;WT=0;HET=0;HOM=1;NC=0	GT:GQ:SDP:DP:RD:AD:FREQ:PVAL:RBQ:ABQ:RDF:RDR:ADF:ADR	1/1:255:466:438:22:164:81.19%:7.0346E-82:31:32:22:0:77:87
DN21790_c0_g1_i2	178	.	A	G	.	PASS	ADP=495;WT=0;HET=0;HOM=1;NC=0	GT:GQ:SDP:DP:RD:AD:FREQ:PVAL:RBQ:ABQ:RDF:RDR:ADF:ADR	1/1:255:498:495:26:466:94.14%:1.1777E-251:17:35:26:0:285:181
DN24847_c3_g1_i1	1748	.	G	A	.	PASS	ADP=258;WT=0;HET=0;HOM=1;NC=0	GT:GQ:SDP:DP:RD:AD:FREQ:PVAL:RBQ:ABQ:RDF:RDR:ADF:ADR	1/1:255:258:258:39:219:84.88%:1.3103E-105:38:38:29:10:131:88
DN24847_c3_g1_i1	3148	.	T	A	.	PASS	ADP=534;WT=0;HET=0;HOM=1;NC=0	GT:GQ:SDP:DP:RD:AD:FREQ:PVAL:RBQ:ABQ:RDF:RDR:ADF:ADR	1/1:255:534:534:89:444:83.15%:1.8608E-210:38:38:34:55:198:246
DN24847_c3_g1_i1	3156	.	T	G	.	PASS	ADP=516;WT=0;HET=0;HOM=1;NC=0	GT:GQ:SDP:DP:RD:AD:FREQ:PVAL:RBQ:ABQ:RDF:RDR:ADF:ADR	1/1:255:516:516:92:424:82.17%:6.5154E-199:37:38:38:54:184:240
DN24847_c3_g1_i1	3255	.	C	T	.	PASS	ADP=409;WT=0;HET=0;HOM=1;NC=0	GT:GQ:SDP:DP:RD:AD:FREQ:PVAL:RBQ:ABQ:RDF:RDR:ADF:ADR	1/1:255:411:409:78:327:80.74%:1.4275E-151:38:38:41:37:171:156
DN24847_c3_g1_i1	4355	.	T	C	.	PASS	ADP=537;WT=0;HET=0;HOM=1;NC=0	GT:GQ:SDP:DP:RD:AD:FREQ:PVAL:RBQ:ABQ:RDF:RDR:ADF:ADR	1/1:255:537:537:72:465:86.59%:1.3011E-227:38:38:35:37:217:248
DN20251_c0_g1_i2	22	.	C	T	.	PASS	ADP=10;WT=0;HET=0;HOM=1;NC=0	GT:GQ:SDP:DP:RD:AD:FREQ:PVAL:RBQ:ABQ:RDF:RDR:ADF:ADR	1/1:42:10:10:1:9:90%:5.9538E-5:15:39:1:0:9:0
DN21295_c0_g1_i1	1867	.	C	T	.	PASS	ADP=134;WT=0;HET=0;HOM=1;NC=0	GT:GQ:SDP:DP:RD:AD:FREQ:PVAL:RBQ:ABQ:RDF:RDR:ADF:ADR	1/1:255:136:134:15:119:88.81%:6.3285E-60:38:38:6:9:65:54
DN24479_c0_g1_i1	461	.	C	T	.	PASS	ADP=169;WT=0;HET=0;HOM=1;NC=0	GT:GQ:SDP:DP:RD:AD:FREQ:PVAL:RBQ:ABQ:RDF:RDR:ADF:ADR	1/1:255:170:169:0:168:99.41%:1.6424E-100:0:38:0:0:94:74
DN24441_c0_g1_i1	140	.	G	A	.	PASS	ADP=625;WT=0;HET=0;HOM=1;NC=0	GT:GQ:SDP:DP:RD:AD:FREQ:PVAL:RBQ:ABQ:RDF:RDR:ADF:ADR	1/1:255:625:625:45:580:92.8%:6.2841E-305:38:38:27:18:336:244
DN24441_c0_g1_i1	141	.	G	T	.	PASS	ADP=625;WT=0;HET=0;HOM=1;NC=0	GT:GQ:SDP:DP:RD:AD:FREQ:PVAL:RBQ:ABQ:RDF:RDR:ADF:ADR	1/1:255:625:625:45:580:92.8%:6.2841E-305:38:38:27:18:336:244
DN24441_c0_g1_i1	344	.	T	A	.	PASS	ADP=853;WT=0;HET=0;HOM=1;NC=0	GT:GQ:SDP:DP:RD:AD:FREQ:PVAL:RBQ:ABQ:RDF:RDR:ADF:ADR	1/1:255:853:853:66:787:92.26%:0E0:38:38:29:37:391:396
DN24441_c0_g1_i1	359	.	G	T	.	PASS	ADP=881;WT=0;HET=0;HOM=1;NC=0	GT:GQ:SDP:DP:RD:AD:FREQ:PVAL:RBQ:ABQ:RDF:RDR:ADF:ADR	1/1:255:881:881:59:822:93.3%:0E0:39:38:25:34:434:388
DN24701_c0_g3_i1	3346	.	T	C	.	PASS	ADP=499;WT=0;HET=0;HOM=1;NC=0	GT:GQ:SDP:DP:RD:AD:FREQ:PVAL:RBQ:ABQ:RDF:RDR:ADF:ADR	1/1:255:499:499:87:412:82.57%:5.4085E-194:38:38:43:44:191:221
DN24830_c1_g1_i1	3885	.	T	C	.	PASS	ADP=200;WT=0;HET=0;HOM=1;NC=0	GT:GQ:SDP:DP:RD:AD:FREQ:PVAL:RBQ:ABQ:RDF:RDR:ADF:ADR	1/1:255:200:200:37:163:81.5%:2.6664E-76:37:37:12:25:54:109
DN24792_c0_g1_i1	4365	.	A	G	.	PASS	ADP=5;WT=0;HET=0;HOM=1;NC=0	GT:GQ:SDP:DP:RD:AD:FREQ:PVAL:RBQ:ABQ:RDF:RDR:ADF:ADR	1/1:24:5:5:0:5:100%:3.9683E-3:0:39:0:0:0:5
DN24743_c1_g1_i1	4366	.	A	G	.	PASS	ADP=37;WT=0;HET=0;HOM=1;NC=0	GT:GQ:SDP:DP:RD:AD:FREQ:PVAL:RBQ:ABQ:RDF:RDR:ADF:ADR	1/1:166:37:37:3:33:89.19%:2.0653E-17:34:34:0:3:0:33
DN24743_c1_g1_i1	4368	.	C	G	.	PASS	ADP=22;WT=0;HET=0;HOM=1;NC=0	GT:GQ:SDP:DP:RD:AD:FREQ:PVAL:RBQ:ABQ:RDF:RDR:ADF:ADR	1/1:93:22:22:2:19:86.36%:4.7003E-10:33:34:0:2:0:19
DN24743_c1_g1_i1	4370	.	A	G	.	PASS	ADP=15;WT=0;HET=0;HOM=1;NC=0	GT:GQ:SDP:DP:RD:AD:FREQ:PVAL:RBQ:ABQ:RDF:RDR:ADF:ADR	1/1:60:15:15:2:13:86.67%:8.7675E-7:33:34:0:2:0:13
DN22503_c1_g1_i10	4060	.	T	C	.	PASS	ADP=293;WT=0;HET=0;HOM=1;NC=0	GT:GQ:SDP:DP:RD:AD:FREQ:PVAL:RBQ:ABQ:RDF:RDR:ADF:ADR	1/1:255:295:293:52:241:82.25%:2.396E-113:38:38:31:21:128:113
DN24626_c0_g1_i1	3562	.	C	A	.	PASS	ADP=201;WT=0;HET=0;HOM=1;NC=0	GT:GQ:SDP:DP:RD:AD:FREQ:PVAL:RBQ:ABQ:RDF:RDR:ADF:ADR	1/1:255:203:201:39:162:80.6%:3.0626E-75:37:37:15:24:99:63
DN24736_c2_g1_i1	2432	.	C	T	.	PASS	ADP=535;WT=0;HET=0;HOM=1;NC=0	GT:GQ:SDP:DP:RD:AD:FREQ:PVAL:RBQ:ABQ:RDF:RDR:ADF:ADR	1/1:255:535:535:97:438:81.87%:6.6243E-205:38:38:38:59:197:241
DN24736_c2_g1_i1	3279	.	A	G	.	PASS	ADP=424;WT=0;HET=0;HOM=1;NC=0	GT:GQ:SDP:DP:RD:AD:FREQ:PVAL:RBQ:ABQ:RDF:RDR:ADF:ADR	1/1:255:424:424:73:351:82.78%:1.1366E-165:38:38:31:42:158:193
DN19644_c0_g1_i1	3	.	G	C	.	PASS	ADP=17;WT=0;HET=0;HOM=1;NC=0	GT:GQ:SDP:DP:RD:AD:FREQ:PVAL:RBQ:ABQ:RDF:RDR:ADF:ADR	1/1:69:17:17:1:14:82.35%:1.0315E-7:31:35:1:0:13:1
DN19644_c0_g1_i1	5	.	T	A	.	PASS	ADP=22;WT=0;HET=0;HOM=1;NC=0	GT:GQ:SDP:DP:RD:AD:FREQ:PVAL:RBQ:ABQ:RDF:RDR:ADF:ADR	1/1:81:22:22:4:18:81.82%:7.1052E-9:35:34:4:0:17:1
DN23724_c2_g1_i1	2440	.	A	G	.	PASS	ADP=1042;WT=0;HET=0;HOM=1;NC=0	GT:GQ:SDP:DP:RD:AD:FREQ:PVAL:RBQ:ABQ:RDF:RDR:ADF:ADR	1/1:255:1042:1042:105:935:89.73%:0E0:38:38:46:59:450:485
DN24821_c1_g2_i2	3484	.	A	G	.	PASS	ADP=2500;WT=0;HET=0;HOM=1;NC=0	GT:GQ:SDP:DP:RD:AD:FREQ:PVAL:RBQ:ABQ:RDF:RDR:ADF:ADR	1/1:255:2500:2500:463:2037:81.48%:0E0:38:38:243:220:1250:787
DN24553_c1_g1_i9	3391	.	T	C	.	PASS	ADP=743;WT=0;HET=0;HOM=1;NC=0	GT:GQ:SDP:DP:RD:AD:FREQ:PVAL:RBQ:ABQ:RDF:RDR:ADF:ADR	1/1:255:743:743:136:606:81.56%:8.1836E-283:39:38:79:57:366:240
DN23569_c0_g1_i1	1811	.	A	G	.	PASS	ADP=585;WT=0;HET=0;HOM=1;NC=0	GT:GQ:SDP:DP:RD:AD:FREQ:PVAL:RBQ:ABQ:RDF:RDR:ADF:ADR	1/1:255:590:585:93:490:83.76%:7.3998E-234:38:38:44:49:238:252
DN23569_c0_g1_i1	2405	.	C	G	.	PASS	ADP=649;WT=0;HET=0;HOM=1;NC=0	GT:GQ:SDP:DP:RD:AD:FREQ:PVAL:RBQ:ABQ:RDF:RDR:ADF:ADR	1/1:255:649:649:119:530:81.66%:2.1765E-247:38:38:57:62:246:284
DN23569_c0_g1_i1	3077	.	A	G	.	PASS	ADP=674;WT=0;HET=0;HOM=1;NC=0	GT:GQ:SDP:DP:RD:AD:FREQ:PVAL:RBQ:ABQ:RDF:RDR:ADF:ADR	1/1:255:682:674:91:583:86.5%:5.4262E-285:38:38:50:41:389:194
DN24426_c0_g1_i2	959	.	A	G	.	PASS	ADP=138;WT=0;HET=0;HOM=1;NC=0	GT:GQ:SDP:DP:RD:AD:FREQ:PVAL:RBQ:ABQ:RDF:RDR:ADF:ADR	1/1:255:138:138:23:115:83.33%:7.2853E-55:39:38:12:11:53:62
DN24426_c0_g1_i2	963	.	A	C	.	PASS	ADP=141;WT=0;HET=0;HOM=1;NC=0	GT:GQ:SDP:DP:RD:AD:FREQ:PVAL:RBQ:ABQ:RDF:RDR:ADF:ADR	1/1:255:141:141:27:114:80.85%:3.3132E-53:38:38:14:13:54:60
DN24528_c1_g1_i3	4100	.	T	A	.	PASS	ADP=63;WT=0;HET=0;HOM=1;NC=0	GT:GQ:SDP:DP:RD:AD:FREQ:PVAL:RBQ:ABQ:RDF:RDR:ADF:ADR	1/1:255:63:63:1:59:93.65%:6.3137E-34:15:37:0:1:15:44
DN24868_c2_g1_i1	2945	.	T	C	.	PASS	ADP=1876;WT=0;HET=0;HOM=1;NC=0	GT:GQ:SDP:DP:RD:AD:FREQ:PVAL:RBQ:ABQ:RDF:RDR:ADF:ADR	1/1:255:1877:1876:321:1551:82.68%:0E0:38:38:162:159:707:844
DN24868_c2_g1_i1	3437	.	T	A	.	PASS	ADP=1947;WT=0;HET=0;HOM=1;NC=0	GT:GQ:SDP:DP:RD:AD:FREQ:PVAL:RBQ:ABQ:RDF:RDR:ADF:ADR	1/1:255:1947:1947:248:1693:86.95%:0E0:38:38:92:156:769:924
DN23614_c0_g2_i2	4105	.	C	T	.	PASS	ADP=28;WT=0;HET=0;HOM=1;NC=0	GT:GQ:SDP:DP:RD:AD:FREQ:PVAL:RBQ:ABQ:RDF:RDR:ADF:ADR	1/1:113:28:28:4:24:85.71%:4.7015E-12:31:38:0:4:6:18
DN23730_c2_g3_i5	9	.	A	G	.	PASS	ADP=10;WT=0;HET=0;HOM=1;NC=0	GT:GQ:SDP:DP:RD:AD:FREQ:PVAL:RBQ:ABQ:RDF:RDR:ADF:ADR	1/1:34:10:10:2:8:80%:3.5723E-4:37:35:1:1:8:0
DN23730_c2_g3_i5	10	.	A	C	.	PASS	ADP=10;WT=0;HET=0;HOM=1;NC=0	GT:GQ:SDP:DP:RD:AD:FREQ:PVAL:RBQ:ABQ:RDF:RDR:ADF:ADR	1/1:34:10:10:2:8:80%:3.5723E-4:37:35:1:1:8:0
DN24878_c4_g1_i5	1712	.	A	C	.	PASS	ADP=1008;WT=0;HET=0;HOM=1;NC=0	GT:GQ:SDP:DP:RD:AD:FREQ:PVAL:RBQ:ABQ:RDF:RDR:ADF:ADR	1/1:255:1008:1008:112:895:88.79%:0E0:37:38:79:33:460:435
DN24878_c4_g1_i5	2051	.	G	A	.	PASS	ADP=646;WT=0;HET=0;HOM=1;NC=0	GT:GQ:SDP:DP:RD:AD:FREQ:PVAL:RBQ:ABQ:RDF:RDR:ADF:ADR	1/1:255:646:646:101:524:81.11%:1.4741E-249:38:37:65:36:317:207
DN24878_c4_g1_i5	2862	.	G	C	.	PASS	ADP=1039;WT=0;HET=0;HOM=1;NC=0	GT:GQ:SDP:DP:RD:AD:FREQ:PVAL:RBQ:ABQ:RDF:RDR:ADF:ADR	1/1:255:1046:1039:169:870:83.73%:0E0:38:38:129:40:687:183
DN24878_c4_g1_i5	3022	.	G	T	.	PASS	ADP=779;WT=0;HET=0;HOM=1;NC=0	GT:GQ:SDP:DP:RD:AD:FREQ:PVAL:RBQ:ABQ:RDF:RDR:ADF:ADR	1/1:255:779:779:126:652:83.7%:2.642E-310:38:37:19:107:170:482
DN24618_c0_g1_i2	100	.	A	G	.	PASS	ADP=98;WT=0;HET=0;HOM=1;NC=0	GT:GQ:SDP:DP:RD:AD:FREQ:PVAL:RBQ:ABQ:RDF:RDR:ADF:ADR	1/1:255:100:98:1:97:98.98%:1.7318E-56:16:38:0:1:65:32
DN24628_c0_g1_i4	956	.	G	A	.	PASS	ADP=471;WT=0;HET=0;HOM=1;NC=0	GT:GQ:SDP:DP:RD:AD:FREQ:PVAL:RBQ:ABQ:RDF:RDR:ADF:ADR	1/1:255:471:471:54:416:88.32%:7.3881E-208:38:38:29:25:250:166
DN24628_c0_g1_i4	967	.	T	A	.	PASS	ADP=457;WT=0;HET=0;HOM=1;NC=0	GT:GQ:SDP:DP:RD:AD:FREQ:PVAL:RBQ:ABQ:RDF:RDR:ADF:ADR	1/1:255:457:457:51:406:88.84%:1.311E-203:37:38:29:22:258:148
DN24628_c0_g1_i4	991	.	T	C	.	PASS	ADP=521;WT=0;HET=0;HOM=1;NC=0	GT:GQ:SDP:DP:RD:AD:FREQ:PVAL:RBQ:ABQ:RDF:RDR:ADF:ADR	1/1:255:524:521:48:473:90.79%:1.5825E-242:37:38:26:22:274:199
DN24628_c0_g1_i4	1055	.	T	C	.	PASS	ADP=636;WT=0;HET=0;HOM=1;NC=0	GT:GQ:SDP:DP:RD:AD:FREQ:PVAL:RBQ:ABQ:RDF:RDR:ADF:ADR	1/1:255:638:636:59:576:90.57%:5.4702E-295:36:38:29:30:271:305
DN24860_c0_g1_i1	881	.	G	A	.	PASS	ADP=119;WT=0;HET=0;HOM=1;NC=0	GT:GQ:SDP:DP:RD:AD:FREQ:PVAL:RBQ:ABQ:RDF:RDR:ADF:ADR	1/1:255:119:119:23:96:80.67%:8.1955E-45:38:38:14:9:57:39
DN24860_c0_g1_i1	1860	.	C	T	.	PASS	ADP=268;WT=0;HET=0;HOM=1;NC=0	GT:GQ:SDP:DP:RD:AD:FREQ:PVAL:RBQ:ABQ:RDF:RDR:ADF:ADR	1/1:255:268:268:44:224:83.58%:1.1125E-106:39:38:15:29:95:129
DN24860_c0_g1_i1	3979	.	T	C	.	PASS	ADP=166;WT=0;HET=0;HOM=1;NC=0	GT:GQ:SDP:DP:RD:AD:FREQ:PVAL:RBQ:ABQ:RDF:RDR:ADF:ADR	1/1:255:166:166:5:161:96.99%:3.0004E-90:39:38:0:5:50:111
DN22101_c0_g1_i1	4073	.	A	G	.	PASS	ADP=22;WT=0;HET=0;HOM=1;NC=0	GT:GQ:SDP:DP:RD:AD:FREQ:PVAL:RBQ:ABQ:RDF:RDR:ADF:ADR	1/1:98:22:22:2:20:90.91%:1.3117E-10:39:36:0:2:0:20
DN24748_c1_g1_i12	932	.	C	G	.	PASS	ADP=650;WT=0;HET=0;HOM=1;NC=0	GT:GQ:SDP:DP:RD:AD:FREQ:PVAL:RBQ:ABQ:RDF:RDR:ADF:ADR	1/1:255:650:650:63:551:84.77%:5.1818E-279:38:38:39:24:334:217
DN24748_c1_g1_i12	1238	.	C	T	.	PASS	ADP=621;WT=0;HET=0;HOM=1;NC=0	GT:GQ:SDP:DP:RD:AD:FREQ:PVAL:RBQ:ABQ:RDF:RDR:ADF:ADR	1/1:255:621:621:34:587:94.52%:4.6721E-316:37:38:17:17:213:374
DN24748_c1_g1_i12	1364	.	C	A	.	PASS	ADP=514;WT=0;HET=0;HOM=1;NC=0	GT:GQ:SDP:DP:RD:AD:FREQ:PVAL:RBQ:ABQ:RDF:RDR:ADF:ADR	1/1:255:514:514:54:457:88.91%:1.1511E-230:38:38:29:25:245:212
DN24748_c1_g1_i12	1527	.	C	T	.	PASS	ADP=773;WT=0;HET=0;HOM=1;NC=0	GT:GQ:SDP:DP:RD:AD:FREQ:PVAL:RBQ:ABQ:RDF:RDR:ADF:ADR	1/1:255:773:773:99:672:87.16%:0E0:37:38:46:53:305:367
DN24748_c1_g1_i12	1540	.	T	C	.	PASS	ADP=717;WT=0;HET=0;HOM=1;NC=0	GT:GQ:SDP:DP:RD:AD:FREQ:PVAL:RBQ:ABQ:RDF:RDR:ADF:ADR	1/1:255:717:717:110:604:84.36%:1.1116E-289:38:38:43:67:252:352
DN24748_c1_g1_i12	1641	.	T	G	.	PASS	ADP=590;WT=0;HET=0;HOM=1;NC=0	GT:GQ:SDP:DP:RD:AD:FREQ:PVAL:RBQ:ABQ:RDF:RDR:ADF:ADR	1/1:255:590:590:62:515:88.03%:2.2659E-259:37:38:28:34:283:232
DN24748_c1_g1_i12	2631	.	G	C	.	PASS	ADP=41;WT=0;HET=0;HOM=1;NC=0	GT:GQ:SDP:DP:RD:AD:FREQ:PVAL:RBQ:ABQ:RDF:RDR:ADF:ADR	1/1:206:41:41:0:36:90%:2.2598E-21:0:37:0:0:4:32
DN24748_c1_g1_i12	2637	.	T	C	.	PASS	ADP=29;WT=0;HET=0;HOM=1;NC=0	GT:GQ:SDP:DP:RD:AD:FREQ:PVAL:RBQ:ABQ:RDF:RDR:ADF:ADR	1/1:118:29:29:4:25:86.21%:1.3609E-12:36:37:0:4:2:23
DN24748_c1_g1_i12	2661	.	A	G	.	PASS	ADP=27;WT=0;HET=0;HOM=1;NC=0	GT:GQ:SDP:DP:RD:AD:FREQ:PVAL:RBQ:ABQ:RDF:RDR:ADF:ADR	1/1:102:27:27:4:22:81.48%:5.5261E-11:34:36:1:3:19:3
DN24748_c1_g1_i12	4053	.	T	A	.	PASS	ADP=19;WT=0;HET=0;HOM=1;NC=0	GT:GQ:SDP:DP:RD:AD:FREQ:PVAL:RBQ:ABQ:RDF:RDR:ADF:ADR	1/1:82:19:19:2:17:89.47%:5.9414E-9:40:38:0:2:2:15
DN24748_c1_g1_i12	4054	.	C	T	.	PASS	ADP=19;WT=0;HET=0;HOM=1;NC=0	GT:GQ:SDP:DP:RD:AD:FREQ:PVAL:RBQ:ABQ:RDF:RDR:ADF:ADR	1/1:82:19:19:2:17:89.47%:5.9414E-9:40:38:0:2:2:15
DN24609_c0_g1_i2	2430	.	T	C	.	PASS	ADP=594;WT=0;HET=0;HOM=1;NC=0	GT:GQ:SDP:DP:RD:AD:FREQ:PVAL:RBQ:ABQ:RDF:RDR:ADF:ADR	1/1:255:594:594:104:490:82.49%:1.7761E-230:39:38:51:53:238:252
DN24819_c1_g1_i1	3975	.	C	G	.	PASS	ADP=18;WT=0;HET=0;HOM=1;NC=0	GT:GQ:SDP:DP:RD:AD:FREQ:PVAL:RBQ:ABQ:RDF:RDR:ADF:ADR	1/1:68:18:18:3:15:83.33%:1.4655E-7:36:36:0:3:2:13
DN24819_c1_g1_i1	3976	.	T	C	.	PASS	ADP=16;WT=0;HET=0;HOM=1;NC=0	GT:GQ:SDP:DP:RD:AD:FREQ:PVAL:RBQ:ABQ:RDF:RDR:ADF:ADR	1/1:57:16:16:3:13:81.25%:1.6121E-6:38:36:0:3:2:11
DN24819_c1_g1_i1	3977	.	T	A	.	PASS	ADP=16;WT=0;HET=0;HOM=1;NC=0	GT:GQ:SDP:DP:RD:AD:FREQ:PVAL:RBQ:ABQ:RDF:RDR:ADF:ADR	1/1:57:16:16:3:13:81.25%:1.6121E-6:36:37:0:3:2:11
DN24819_c1_g1_i1	3987	.	G	T	.	PASS	ADP=12;WT=0;HET=0;HOM=1;NC=0	GT:GQ:SDP:DP:RD:AD:FREQ:PVAL:RBQ:ABQ:RDF:RDR:ADF:ADR	1/1:44:12:12:2:10:83.33%:3.3652E-5:25:38:0:2:1:9
DN24819_c1_g1_i1	4002	.	T	A	.	PASS	ADP=8;WT=0;HET=0;HOM=1;NC=0	GT:GQ:SDP:DP:RD:AD:FREQ:PVAL:RBQ:ABQ:RDF:RDR:ADF:ADR	1/1:31:8:8:1:7:87.5%:6.993E-4:30:37:0:1:0:7
DN24819_c1_g1_i1	4007	.	T	C	.	PASS	ADP=8;WT=0;HET=0;HOM=1;NC=0	GT:GQ:SDP:DP:RD:AD:FREQ:PVAL:RBQ:ABQ:RDF:RDR:ADF:ADR	1/1:26:8:8:1:6:85.71%:2.331E-3:34:34:0:1:0:6
DN24482_c0_g1_i8	1	.	G	C	.	PASS	ADP=7;WT=0;HET=0;HOM=1;NC=0	GT:GQ:SDP:DP:RD:AD:FREQ:PVAL:RBQ:ABQ:RDF:RDR:ADF:ADR	1/1:26:7:7:1:6:85.71%:2.331E-3:35:34:1:0:6:0
DN23807_c0_g1_i1	1528	.	A	G	.	PASS	ADP=268;WT=0;HET=0;HOM=1;NC=0	GT:GQ:SDP:DP:RD:AD:FREQ:PVAL:RBQ:ABQ:RDF:RDR:ADF:ADR	1/1:255:268:268:53:215:80.22%:2.2356E-99:39:38:26:27:109:106
DN21801_c0_g1_i1	1635	.	G	T	.	PASS	ADP=148;WT=0;HET=0;HOM=1;NC=0	GT:GQ:SDP:DP:RD:AD:FREQ:PVAL:RBQ:ABQ:RDF:RDR:ADF:ADR	1/1:255:148:148:24:124:83.78%:2.2813E-59:38:38:13:11:73:51
DN24784_c2_g1_i8	2930	.	G	A	.	PASS	ADP=798;WT=0;HET=0;HOM=1;NC=0	GT:GQ:SDP:DP:RD:AD:FREQ:PVAL:RBQ:ABQ:RDF:RDR:ADF:ADR	1/1:255:798:798:67:731:91.6%:0E0:38:38:35:32:346:385
DN20712_c1_g1_i1	766	.	A	G	.	PASS	ADP=446;WT=0;HET=0;HOM=1;NC=0	GT:GQ:SDP:DP:RD:AD:FREQ:PVAL:RBQ:ABQ:RDF:RDR:ADF:ADR	1/1:255:446:446:75:371:83.18%:9.7894E-176:38:38:28:47:165:206
DN24799_c1_g1_i5	67	.	C	T	.	PASS	ADP=371;WT=0;HET=0;HOM=1;NC=0	GT:GQ:SDP:DP:RD:AD:FREQ:PVAL:RBQ:ABQ:RDF:RDR:ADF:ADR	1/1:255:373:371:64:307:82.75%:6.4645E-145:38:38:47:17:223:84
DN23486_c1_g1_i1	3911	.	A	C	.	PASS	ADP=9;WT=0;HET=0;HOM=1;NC=0	GT:GQ:SDP:DP:RD:AD:FREQ:PVAL:RBQ:ABQ:RDF:RDR:ADF:ADR	1/1:46:9:9:0:9:100%:2.0568E-5:0:34:0:0:0:9
DN23486_c1_g1_i1	3912	.	G	T	.	PASS	ADP=9;WT=0;HET=0;HOM=1;NC=0	GT:GQ:SDP:DP:RD:AD:FREQ:PVAL:RBQ:ABQ:RDF:RDR:ADF:ADR	1/1:46:9:9:0:9:100%:2.0568E-5:0:34:0:0:0:9
DN23486_c1_g1_i1	3913	.	A	C	.	PASS	ADP=9;WT=0;HET=0;HOM=1;NC=0	GT:GQ:SDP:DP:RD:AD:FREQ:PVAL:RBQ:ABQ:RDF:RDR:ADF:ADR	1/1:46:9:9:0:9:100%:2.0568E-5:0:34:0:0:0:9
DN23486_c1_g1_i1	3914	.	T	C	.	PASS	ADP=9;WT=0;HET=0;HOM=1;NC=0	GT:GQ:SDP:DP:RD:AD:FREQ:PVAL:RBQ:ABQ:RDF:RDR:ADF:ADR	1/1:36:9:9:1:8:88.89%:2.0568E-4:33:35:0:1:0:8
DN22945_c0_g1_i3	2864	.	C	G	.	PASS	ADP=209;WT=0;HET=0;HOM=1;NC=0	GT:GQ:SDP:DP:RD:AD:FREQ:PVAL:RBQ:ABQ:RDF:RDR:ADF:ADR	1/1:255:209:209:37:172:82.3%:4.6299E-81:38:38:18:19:152:20
DN24593_c0_g1_i10	41	.	T	A	.	PASS	ADP=10;WT=0;HET=0;HOM=1;NC=0	GT:GQ:SDP:DP:RD:AD:FREQ:PVAL:RBQ:ABQ:RDF:RDR:ADF:ADR	1/1:46:10:10:0:9:81.82%:2.0568E-5:0:35:0:0:9:0
DN24808_c0_g1_i1	667	.	T	A	.	PASS	ADP=874;WT=0;HET=0;HOM=1;NC=0	GT:GQ:SDP:DP:RD:AD:FREQ:PVAL:RBQ:ABQ:RDF:RDR:ADF:ADR	1/1:255:874:874:156:718:82.15%:0E0:38:38:58:98:354:364
DN24808_c0_g1_i1	681	.	G	A	.	PASS	ADP=802;WT=0;HET=0;HOM=1;NC=0	GT:GQ:SDP:DP:RD:AD:FREQ:PVAL:RBQ:ABQ:RDF:RDR:ADF:ADR	1/1:255:802:802:148:653:81.42%:2.6303E-304:38:38:58:90:324:329
DN24808_c0_g1_i1	1087	.	C	T	.	PASS	ADP=667;WT=0;HET=0;HOM=1;NC=0	GT:GQ:SDP:DP:RD:AD:FREQ:PVAL:RBQ:ABQ:RDF:RDR:ADF:ADR	1/1:255:667:667:131:536:80.36%:2.5791E-247:38:38:67:64:265:271
DN24808_c0_g1_i1	2878	.	T	A	.	PASS	ADP=525;WT=0;HET=0;HOM=1;NC=0	GT:GQ:SDP:DP:RD:AD:FREQ:PVAL:RBQ:ABQ:RDF:RDR:ADF:ADR	1/1:255:525:525:103:421:80.19%:2.4942E-194:38:38:50:53:203:218
DN22086_c0_g6_i1	3881	.	A	G	.	PASS	ADP=19;WT=0;HET=0;HOM=1;NC=0	GT:GQ:SDP:DP:RD:AD:FREQ:PVAL:RBQ:ABQ:RDF:RDR:ADF:ADR	1/1:82:19:19:2:17:89.47%:5.9414E-9:37:39:0:2:3:14
DN17315_c0_g1_i1	2	.	C	T	.	PASS	ADP=7;WT=0;HET=0;HOM=1;NC=0	GT:GQ:SDP:DP:RD:AD:FREQ:PVAL:RBQ:ABQ:RDF:RDR:ADF:ADR	1/1:26:7:7:1:6:85.71%:2.331E-3:35:34:1:0:6:0
DN17315_c0_g1_i1	3	.	G	C	.	PASS	ADP=7;WT=0;HET=0;HOM=1;NC=0	GT:GQ:SDP:DP:RD:AD:FREQ:PVAL:RBQ:ABQ:RDF:RDR:ADF:ADR	1/1:26:7:7:1:6:85.71%:2.331E-3:35:34:1:0:6:0
DN24555_c3_g1_i2	2559	.	T	C	.	PASS	ADP=328;WT=0;HET=0;HOM=1;NC=0	GT:GQ:SDP:DP:RD:AD:FREQ:PVAL:RBQ:ABQ:RDF:RDR:ADF:ADR	1/1:255:329:328:47:281:85.67%:1.9528E-136:38:38:16:31:108:173
DN23986_c0_g1_i4	714	.	A	T	.	PASS	ADP=168;WT=0;HET=0;HOM=1;NC=0	GT:GQ:SDP:DP:RD:AD:FREQ:PVAL:RBQ:ABQ:RDF:RDR:ADF:ADR	1/1:255:168:168:29:137:81.55%:8.5046E-65:38:38:15:14:71:66
DN23986_c0_g1_i4	727	.	A	G	.	PASS	ADP=174;WT=0;HET=0;HOM=1;NC=0	GT:GQ:SDP:DP:RD:AD:FREQ:PVAL:RBQ:ABQ:RDF:RDR:ADF:ADR	1/1:255:174:174:33:141:81.03%:8.4779E-66:38:38:19:14:73:68
DN23986_c0_g1_i4	728	.	G	A	.	PASS	ADP=172;WT=0;HET=0;HOM=1;NC=0	GT:GQ:SDP:DP:RD:AD:FREQ:PVAL:RBQ:ABQ:RDF:RDR:ADF:ADR	1/1:255:172:172:33:139:80.81%:9.5205E-65:38:38:19:14:71:68
DN23986_c0_g1_i4	1192	.	C	G	.	PASS	ADP=233;WT=0;HET=0;HOM=1;NC=0	GT:GQ:SDP:DP:RD:AD:FREQ:PVAL:RBQ:ABQ:RDF:RDR:ADF:ADR	1/1:255:233:233:33:200:85.84%:2.1649E-97:37:37:18:15:91:109
DN23986_c0_g1_i4	1203	.	G	A	.	PASS	ADP=227;WT=0;HET=0;HOM=1;NC=0	GT:GQ:SDP:DP:RD:AD:FREQ:PVAL:RBQ:ABQ:RDF:RDR:ADF:ADR	1/1:255:227:227:34:193:85.02%:3.0104E-93:36:38:18:16:100:93
DN23986_c0_g1_i4	1206	.	T	G	.	PASS	ADP=216;WT=0;HET=0;HOM=1;NC=0	GT:GQ:SDP:DP:RD:AD:FREQ:PVAL:RBQ:ABQ:RDF:RDR:ADF:ADR	1/1:255:216:216:34:182:84.26%:2.5682E-87:37:38:18:16:100:82
DN23986_c0_g1_i4	1248	.	C	T	.	PASS	ADP=211;WT=0;HET=0;HOM=1;NC=0	GT:GQ:SDP:DP:RD:AD:FREQ:PVAL:RBQ:ABQ:RDF:RDR:ADF:ADR	1/1:255:217:211:38:173:81.99%:2.6338E-81:37:38:22:16:96:77
DN24385_c0_g1_i1	3762	.	A	C	.	PASS	ADP=92;WT=0;HET=0;HOM=1;NC=0	GT:GQ:SDP:DP:RD:AD:FREQ:PVAL:RBQ:ABQ:RDF:RDR:ADF:ADR	1/1:255:92:92:9:83:90.22%:1.4499E-42:33:38:1:8:22:61
DN24385_c0_g1_i1	3783	.	G	A	.	PASS	ADP=78;WT=0;HET=0;HOM=1;NC=0	GT:GQ:SDP:DP:RD:AD:FREQ:PVAL:RBQ:ABQ:RDF:RDR:ADF:ADR	1/1:255:78:78:7:71:91.03%:8.4723E-37:38:38:1:6:14:57
DN24385_c0_g1_i1	3837	.	G	T	.	PASS	ADP=30;WT=0;HET=0;HOM=1;NC=0	GT:GQ:SDP:DP:RD:AD:FREQ:PVAL:RBQ:ABQ:RDF:RDR:ADF:ADR	1/1:143:30:30:2:28:93.33%:4.194E-15:39:38:1:1:0:28
DN24385_c0_g1_i1	3855	.	A	G	.	PASS	ADP=16;WT=0;HET=0;HOM=1;NC=0	GT:GQ:SDP:DP:RD:AD:FREQ:PVAL:RBQ:ABQ:RDF:RDR:ADF:ADR	1/1:65:16:16:2:14:87.5%:2.5454E-7:37:37:0:2:0:14
DN23736_c0_g1_i1	2677	.	T	C	.	PASS	ADP=548;WT=0;HET=0;HOM=1;NC=0	GT:GQ:SDP:DP:RD:AD:FREQ:PVAL:RBQ:ABQ:RDF:RDR:ADF:ADR	1/1:255:548:548:96:452:82.48%:1.2774E-212:38:38:44:52:205:247
DN12972_c0_g1_i1	12	.	T	G	.	PASS	ADP=8;WT=0;HET=0;HOM=1;NC=0	GT:GQ:SDP:DP:RD:AD:FREQ:PVAL:RBQ:ABQ:RDF:RDR:ADF:ADR	1/1:31:8:8:1:7:87.5%:6.993E-4:40:36:1:0:6:1
DN12972_c0_g1_i1	19	.	G	C	.	PASS	ADP=9;WT=0;HET=0;HOM=1;NC=0	GT:GQ:SDP:DP:RD:AD:FREQ:PVAL:RBQ:ABQ:RDF:RDR:ADF:ADR	1/1:36:9:9:1:8:88.89%:2.0568E-4:40:38:1:0:7:1
DN24860_c0_g2_i4	35	.	C	T	.	PASS	ADP=73;WT=0;HET=0;HOM=1;NC=0	GT:GQ:SDP:DP:RD:AD:FREQ:PVAL:RBQ:ABQ:RDF:RDR:ADF:ADR	1/1:255:74:73:4:69:94.52%:2.3014E-37:39:38:4:0:63:6
DN24860_c0_g2_i4	3782	.	C	T	.	PASS	ADP=117;WT=0;HET=0;HOM=1;NC=0	GT:GQ:SDP:DP:RD:AD:FREQ:PVAL:RBQ:ABQ:RDF:RDR:ADF:ADR	1/1:255:117:117:0:117:100%:6.952E-70:0:36:0:0:32:85
DN23105_c0_g1_i1	128	.	T	A	.	PASS	ADP=55;WT=0;HET=0;HOM=1;NC=0	GT:GQ:SDP:DP:RD:AD:FREQ:PVAL:RBQ:ABQ:RDF:RDR:ADF:ADR	1/1:199:55:55:11:44:80%:1.0901E-20:38:39:6:5:34:10
DN23105_c0_g1_i1	131	.	G	T	.	PASS	ADP=56;WT=0;HET=0;HOM=1;NC=0	GT:GQ:SDP:DP:RD:AD:FREQ:PVAL:RBQ:ABQ:RDF:RDR:ADF:ADR	1/1:204:56:56:11:45:80.36%:3.2901E-21:38:39:6:5:36:9
DN23105_c0_g1_i1	143	.	T	A	.	PASS	ADP=59;WT=0;HET=0;HOM=1;NC=0	GT:GQ:SDP:DP:RD:AD:FREQ:PVAL:RBQ:ABQ:RDF:RDR:ADF:ADR	1/1:220:59:59:11:48:81.36%:8.884E-23:39:39:6:5:38:10
DN23105_c0_g1_i1	145	.	C	T	.	PASS	ADP=61;WT=0;HET=0;HOM=1;NC=0	GT:GQ:SDP:DP:RD:AD:FREQ:PVAL:RBQ:ABQ:RDF:RDR:ADF:ADR	1/1:231:61:61:11:50:81.97%:7.8851E-24:37:39:6:5:38:12
DN23105_c0_g1_i1	148	.	A	G	.	PASS	ADP=59;WT=0;HET=0;HOM=1;NC=0	GT:GQ:SDP:DP:RD:AD:FREQ:PVAL:RBQ:ABQ:RDF:RDR:ADF:ADR	1/1:228:59:59:10:49:83.05%:1.3961E-23:38:39:5:5:37:12
DN23105_c0_g1_i1	155	.	G	A	.	PASS	ADP=64;WT=0;HET=0;HOM=1;NC=0	GT:GQ:SDP:DP:RD:AD:FREQ:PVAL:RBQ:ABQ:RDF:RDR:ADF:ADR	1/1:255:64:64:10:54:84.38%:2.9995E-26:38:38:4:6:38:16
DN23105_c0_g1_i1	160	.	A	G	.	PASS	ADP=63;WT=0;HET=0;HOM=1;NC=0	GT:GQ:SDP:DP:RD:AD:FREQ:PVAL:RBQ:ABQ:RDF:RDR:ADF:ADR	1/1:249:63:63:10:53:84.13%:1.0295E-25:38:39:4:6:36:17
DN24365_c0_g1_i4	3857	.	A	G	.	PASS	ADP=7;WT=0;HET=0;HOM=1;NC=0	GT:GQ:SDP:DP:RD:AD:FREQ:PVAL:RBQ:ABQ:RDF:RDR:ADF:ADR	1/1:29:7:7:0:6:85.71%:1.0823E-3:0:35:0:0:0:6
DN24786_c0_g3_i3	2563	.	T	C	.	PASS	ADP=173;WT=0;HET=0;HOM=1;NC=0	GT:GQ:SDP:DP:RD:AD:FREQ:PVAL:RBQ:ABQ:RDF:RDR:ADF:ADR	1/1:255:173:173:29:141:81.5%:6.3454E-67:38:36:25:4:77:64
DN24061_c0_g1_i2	42	.	T	A	.	PASS	ADP=11;WT=0;HET=0;HOM=1;NC=0	GT:GQ:SDP:DP:RD:AD:FREQ:PVAL:RBQ:ABQ:RDF:RDR:ADF:ADR	1/1:46:11:11:0:9:81.82%:2.0568E-5:0:33:0:0:9:0
DN24061_c0_g1_i2	43	.	T	A	.	PASS	ADP=12;WT=0;HET=0;HOM=1;NC=0	GT:GQ:SDP:DP:RD:AD:FREQ:PVAL:RBQ:ABQ:RDF:RDR:ADF:ADR	1/1:44:12:12:2:10:83.33%:3.3652E-5:40:35:2:0:10:0
DN23993_c2_g1_i1	2501	.	T	C	.	PASS	ADP=338;WT=0;HET=0;HOM=1;NC=0	GT:GQ:SDP:DP:RD:AD:FREQ:PVAL:RBQ:ABQ:RDF:RDR:ADF:ADR	1/1:255:338:338:2:336:99.41%:5.9919E-198:40:37:1:1:191:145
DN24823_c0_g1_i3	52	.	T	A	.	PASS	ADP=6;WT=0;HET=0;HOM=1;NC=0	GT:GQ:SDP:DP:RD:AD:FREQ:PVAL:RBQ:ABQ:RDF:RDR:ADF:ADR	1/1:29:6:6:0:6:100%:1.0823E-3:0:34:0:0:6:0
DN24823_c0_g1_i3	53	.	C	A	.	PASS	ADP=6;WT=0;HET=0;HOM=1;NC=0	GT:GQ:SDP:DP:RD:AD:FREQ:PVAL:RBQ:ABQ:RDF:RDR:ADF:ADR	1/1:29:6:6:0:6:100%:1.0823E-3:0:34:0:0:6:0
DN24823_c0_g1_i3	56	.	T	C	.	PASS	ADP=7;WT=0;HET=0;HOM=1;NC=0	GT:GQ:SDP:DP:RD:AD:FREQ:PVAL:RBQ:ABQ:RDF:RDR:ADF:ADR	1/1:35:7:7:0:7:100%:2.9138E-4:0:38:0:0:7:0
DN24823_c0_g1_i3	57	.	C	G	.	PASS	ADP=7;WT=0;HET=0;HOM=1;NC=0	GT:GQ:SDP:DP:RD:AD:FREQ:PVAL:RBQ:ABQ:RDF:RDR:ADF:ADR	1/1:35:7:7:0:7:100%:2.9138E-4:0:38:0:0:7:0
DN24823_c0_g1_i3	2259	.	C	A	.	PASS	ADP=992;WT=0;HET=0;HOM=1;NC=0	GT:GQ:SDP:DP:RD:AD:FREQ:PVAL:RBQ:ABQ:RDF:RDR:ADF:ADR	1/1:255:992:992:197:795:80.14%:0E0:38:38:92:105:431:364
DN24469_c0_g1_i6	1376	.	A	G	.	PASS	ADP=564;WT=0;HET=0;HOM=1;NC=0	GT:GQ:SDP:DP:RD:AD:FREQ:PVAL:RBQ:ABQ:RDF:RDR:ADF:ADR	1/1:255:565:564:104:460:81.56%:1.4095E-214:38:38:46:58:232:228
DN24583_c0_g1_i4	3748	.	A	G	.	PASS	ADP=41;WT=0;HET=0;HOM=1;NC=0	GT:GQ:SDP:DP:RD:AD:FREQ:PVAL:RBQ:ABQ:RDF:RDR:ADF:ADR	1/1:236:41:41:0:41:100%:2.3541E-24:0:33:0:0:0:41
DN24583_c0_g1_i4	3749	.	G	C	.	PASS	ADP=40;WT=0;HET=0;HOM=1;NC=0	GT:GQ:SDP:DP:RD:AD:FREQ:PVAL:RBQ:ABQ:RDF:RDR:ADF:ADR	1/1:230:40:40:0:40:100%:9.3017E-24:0:33:0:0:0:40
DN24583_c0_g1_i4	3750	.	A	G	.	PASS	ADP=34;WT=0;HET=0;HOM=1;NC=0	GT:GQ:SDP:DP:RD:AD:FREQ:PVAL:RBQ:ABQ:RDF:RDR:ADF:ADR	1/1:194:34:34:0:34:100%:3.5146E-20:0:34:0:0:0:34
DN24658_c0_g1_i2	37	.	A	G	.	PASS	ADP=26;WT=0;HET=0;HOM=1;NC=0	GT:GQ:SDP:DP:RD:AD:FREQ:PVAL:RBQ:ABQ:RDF:RDR:ADF:ADR	1/1:102:26:26:4:22:84.62%:5.5261E-11:39:36:3:1:20:2
DN24658_c0_g1_i2	1847	.	A	G	.	PASS	ADP=280;WT=0;HET=0;HOM=1;NC=0	GT:GQ:SDP:DP:RD:AD:FREQ:PVAL:RBQ:ABQ:RDF:RDR:ADF:ADR	1/1:255:280:280:21:257:92.45%:1.1658E-134:39:38:8:13:144:113
DN24658_c0_g1_i2	2266	.	C	T	.	PASS	ADP=306;WT=0;HET=0;HOM=1;NC=0	GT:GQ:SDP:DP:RD:AD:FREQ:PVAL:RBQ:ABQ:RDF:RDR:ADF:ADR	1/1:255:306:306:60:245:80.07%:2.8131E-113:38:38:28:32:104:141
DN24658_c0_g1_i2	3666	.	A	G	.	PASS	ADP=621;WT=0;HET=0;HOM=1;NC=0	GT:GQ:SDP:DP:RD:AD:FREQ:PVAL:RBQ:ABQ:RDF:RDR:ADF:ADR	1/1:255:622:621:111:509:82.1%:1.5533E-238:38:38:30:81:137:372
DN24180_c0_g1_i2	259	.	G	A	.	PASS	ADP=40;WT=0;HET=0;HOM=1;NC=0	GT:GQ:SDP:DP:RD:AD:FREQ:PVAL:RBQ:ABQ:RDF:RDR:ADF:ADR	1/1:214:40:40:1:39:92.86%:3.8137E-22:40:37:0:1:20:19
DN23830_c1_g1_i2	525	.	A	G	.	PASS	ADP=416;WT=0;HET=0;HOM=1;NC=0	GT:GQ:SDP:DP:RD:AD:FREQ:PVAL:RBQ:ABQ:RDF:RDR:ADF:ADR	1/1:255:416:416:72:344:82.69%:3.0605E-162:39:38:32:40:168:176
DN24866_c2_g2_i1	1031	.	T	C	.	PASS	ADP=448;WT=0;HET=0;HOM=1;NC=0	GT:GQ:SDP:DP:RD:AD:FREQ:PVAL:RBQ:ABQ:RDF:RDR:ADF:ADR	1/1:255:453:448:82:364:81.25%:5.6161E-170:38:38:41:41:162:202
DN24866_c2_g2_i1	2849	.	G	T	.	PASS	ADP=457;WT=0;HET=0;HOM=1;NC=0	GT:GQ:SDP:DP:RD:AD:FREQ:PVAL:RBQ:ABQ:RDF:RDR:ADF:ADR	1/1:255:457:457:68:389:85.12%:1.1036E-187:37:38:30:38:192:197
DN24866_c2_g2_i1	3297	.	T	C	.	PASS	ADP=634;WT=0;HET=0;HOM=1;NC=0	GT:GQ:SDP:DP:RD:AD:FREQ:PVAL:RBQ:ABQ:RDF:RDR:ADF:ADR	1/1:255:634:634:110:524:82.65%:8.5264E-247:38:38:56:54:314:210
DN23671_c3_g1_i1	3731	.	A	G	.	PASS	ADP=12;WT=0;HET=0;HOM=1;NC=0	GT:GQ:SDP:DP:RD:AD:FREQ:PVAL:RBQ:ABQ:RDF:RDR:ADF:ADR	1/1:64:12:12:0:12:100%:3.698E-7:0:36:0:0:0:12
DN24709_c2_g1_i1	767	.	G	A	.	PASS	ADP=450;WT=0;HET=0;HOM=1;NC=0	GT:GQ:SDP:DP:RD:AD:FREQ:PVAL:RBQ:ABQ:RDF:RDR:ADF:ADR	1/1:255:450:450:83:365:81.11%:3.151E-170:38:38:48:35:193:172
DN12114_c0_g1_i1	3721	.	A	G	.	PASS	ADP=13;WT=0;HET=0;HOM=1;NC=0	GT:GQ:SDP:DP:RD:AD:FREQ:PVAL:RBQ:ABQ:RDF:RDR:ADF:ADR	1/1:53:13:13:1:11:91.67%:4.8074E-6:40:36:0:1:0:11
DN24442_c1_g1_i3	167	.	G	C	.	PASS	ADP=211;WT=0;HET=0;HOM=1;NC=0	GT:GQ:SDP:DP:RD:AD:FREQ:PVAL:RBQ:ABQ:RDF:RDR:ADF:ADR	1/1:255:211:211:34:177:83.89%:1.2435E-84:38:37:20:14:124:53
DN24442_c1_g1_i3	3746	.	T	A	.	PASS	ADP=10;WT=0;HET=0;HOM=1;NC=0	GT:GQ:SDP:DP:RD:AD:FREQ:PVAL:RBQ:ABQ:RDF:RDR:ADF:ADR	1/1:42:10:10:1:9:90%:5.9538E-5:35:34:0:1:0:9
DN24667_c0_g2_i1	1369	.	G	A	.	PASS	ADP=549;WT=0;HET=0;HOM=1;NC=0	GT:GQ:SDP:DP:RD:AD:FREQ:PVAL:RBQ:ABQ:RDF:RDR:ADF:ADR	1/1:255:549:549:100:449:81.79%:7.0144E-210:38:38:46:54:228:221
DN24667_c0_g2_i1	1879	.	T	A	.	PASS	ADP=403;WT=0;HET=0;HOM=1;NC=0	GT:GQ:SDP:DP:RD:AD:FREQ:PVAL:RBQ:ABQ:RDF:RDR:ADF:ADR	1/1:255:403:403:76:327:81.14%:4.1654E-152:38:38:33:43:131:196
DN24667_c0_g2_i1	2877	.	C	T	.	PASS	ADP=317;WT=0;HET=0;HOM=1;NC=0	GT:GQ:SDP:DP:RD:AD:FREQ:PVAL:RBQ:ABQ:RDF:RDR:ADF:ADR	1/1:255:317:317:51:266:83.91%:5.4348E-127:38:38:26:25:148:118
DN20112_c0_g1_i1	3642	.	G	C	.	PASS	ADP=6;WT=0;HET=0;HOM=1;NC=0	GT:GQ:SDP:DP:RD:AD:FREQ:PVAL:RBQ:ABQ:RDF:RDR:ADF:ADR	1/1:29:6:6:0:6:100%:1.0823E-3:0:37:0:0:0:6
DN23916_c2_g2_i7	1241	.	A	G	.	PASS	ADP=193;WT=0;HET=0;HOM=1;NC=0	GT:GQ:SDP:DP:RD:AD:FREQ:PVAL:RBQ:ABQ:RDF:RDR:ADF:ADR	1/1:255:193:193:33:160:82.9%:7.4791E-76:38:38:23:10:87:73
DN24021_c0_g1_i1	3639	.	G	T	.	PASS	ADP=24;WT=0;HET=0;HOM=1;NC=0	GT:GQ:SDP:DP:RD:AD:FREQ:PVAL:RBQ:ABQ:RDF:RDR:ADF:ADR	1/1:100:24:24:3:21:84%:9.0704E-11:38:35:1:2:1:20
DN24693_c0_g1_i5	1458	.	A	G	.	PASS	ADP=312;WT=0;HET=0;HOM=1;NC=0	GT:GQ:SDP:DP:RD:AD:FREQ:PVAL:RBQ:ABQ:RDF:RDR:ADF:ADR	1/1:255:312:312:53:259:83.01%:1.2569E-122:39:38:9:44:40:219
DN24693_c0_g1_i5	1565	.	C	T	.	PASS	ADP=511;WT=0;HET=0;HOM=1;NC=0	GT:GQ:SDP:DP:RD:AD:FREQ:PVAL:RBQ:ABQ:RDF:RDR:ADF:ADR	1/1:255:512:511:23:488:95.5%:1.1547E-266:39:38:9:14:398:90
DN24693_c0_g1_i5	1762	.	C	T	.	PASS	ADP=897;WT=0;HET=0;HOM=1;NC=0	GT:GQ:SDP:DP:RD:AD:FREQ:PVAL:RBQ:ABQ:RDF:RDR:ADF:ADR	1/1:255:897:897:133:763:85.06%:0E0:38:38:71:62:453:310
DN24693_c0_g1_i5	1953	.	A	G	.	PASS	ADP=895;WT=0;HET=0;HOM=1;NC=0	GT:GQ:SDP:DP:RD:AD:FREQ:PVAL:RBQ:ABQ:RDF:RDR:ADF:ADR	1/1:255:895:895:160:734:82.01%:0E0:38:38:75:85:376:358
DN24693_c0_g1_i5	3686	.	A	G	.	PASS	ADP=38;WT=0;HET=0;HOM=1;NC=0	GT:GQ:SDP:DP:RD:AD:FREQ:PVAL:RBQ:ABQ:RDF:RDR:ADF:ADR	1/1:218:38:38:0:38:100%:1.4508E-22:0:37:0:0:0:38
DN24693_c0_g1_i5	3699	.	A	C	.	PASS	ADP=17;WT=0;HET=0;HOM=1;NC=0	GT:GQ:SDP:DP:RD:AD:FREQ:PVAL:RBQ:ABQ:RDF:RDR:ADF:ADR	1/1:93:17:17:0:17:100%:4.2852E-10:0:37:0:0:0:17
DN24693_c0_g1_i5	3701	.	C	T	.	PASS	ADP=13;WT=0;HET=0;HOM=1;NC=0	GT:GQ:SDP:DP:RD:AD:FREQ:PVAL:RBQ:ABQ:RDF:RDR:ADF:ADR	1/1:70:13:13:0:13:100%:9.6148E-8:0:38:0:0:0:13
DN22012_c2_g2_i1	194	.	C	T	.	PASS	ADP=49;WT=0;HET=0;HOM=1;NC=0	GT:GQ:SDP:DP:RD:AD:FREQ:PVAL:RBQ:ABQ:RDF:RDR:ADF:ADR	1/1:209:49:49:6:43:87.76%:1.1378E-21:36:38:3:3:35:8
DN22012_c2_g2_i1	196	.	T	A	.	PASS	ADP=54;WT=0;HET=0;HOM=1;NC=0	GT:GQ:SDP:DP:RD:AD:FREQ:PVAL:RBQ:ABQ:RDF:RDR:ADF:ADR	1/1:246:54:54:5:49:90.74%:2.014E-25:39:37:3:2:39:10
DN22012_c2_g2_i1	197	.	C	A	.	PASS	ADP=54;WT=0;HET=0;HOM=1;NC=0	GT:GQ:SDP:DP:RD:AD:FREQ:PVAL:RBQ:ABQ:RDF:RDR:ADF:ADR	1/1:246:54:54:5:49:90.74%:2.014E-25:38:37:3:2:39:10
DN22012_c2_g2_i1	1207	.	A	G	.	PASS	ADP=68;WT=0;HET=0;HOM=1;NC=0	GT:GQ:SDP:DP:RD:AD:FREQ:PVAL:RBQ:ABQ:RDF:RDR:ADF:ADR	1/1:255:68:68:8:60:88.24%:3.1695E-30:36:37:1:7:18:42
DN23409_c1_g1_i1	147	.	A	G	.	PASS	ADP=101;WT=0;HET=0;HOM=1;NC=0	GT:GQ:SDP:DP:RD:AD:FREQ:PVAL:RBQ:ABQ:RDF:RDR:ADF:ADR	1/1:255:101:101:1:100:99.01%:2.8302E-58:40:38:1:0:60:40
DN21955_c0_g1_i2	3293	.	A	G	.	PASS	ADP=145;WT=0;HET=0;HOM=1;NC=0	GT:GQ:SDP:DP:RD:AD:FREQ:PVAL:RBQ:ABQ:RDF:RDR:ADF:ADR	1/1:255:145:145:9:136:93.79%:1.1361E-72:34:38:4:5:55:81
[truncated: 34,770 more rows]

## Sheet: Variant_Indel
##fileformat=VCFv4.1
[truncated: 1,348 more rows]

## Sheet: SNPs Frequency Distribution
Unigenes Tags	Number of SNPs
[truncated: 17,363 more rows]
